# Supplementary material for: Curation of the Mammalian Palmitoylome Indicates a Pivotal Role for Palmitoylation in Diseases and Disorders of the Nervous System and Cancers
Source: PLoS Comput Biol. 2015 Aug 14;11(8):e1004405. doi: 10.1371/journal.pcbi.1004405 (PMC4537140; doi:10.1371/journal.pcbi.1004405)
Supplement: S1 Table — (XLS) [file pcbi.1004405.s001.xls]

## Sheet: SUMMARY
S1 Table. Compendium of published mammalian palmitylomes. UniProt Entry Name, Entrez Gene IDs, gene names and full protein names of palmitoylated proteins reported in 15 independent studies in human, mouse and rat. Palmitoylated proteins for which their homologs were inferred from another species are color-coded in orange. When a protein was reported in a given study, the value “1” is entered in …
HUMAN		MOUSE		RAT		GENE	NAME	PAPER																NUMBER OF STUDIES IDENTIFIED IN, USING A SPECIFIC METHOD AND/OR ANALOGUE							SYNONYMS
Uniprot Entry Name	Entrez Gene ID	Uniprot Entry Name	Entrez Gene ID	Uniprot Entry Name	Entrez Gene ID	Gene	Name	ivaldi_2012	kang_2008	yang_2010	wei_2014	dowal_2011	martin_2012	martin_2009	li_2012	marin_2012	forrester_2011	zhang_2008	wan_2014	merrick_2011	wilson_2011	yount_2010	Number of studies observed in	ABE-NEM	Bioorthogonal labeling (stearic: 17-ODYA) + HAM	ABE-MMTS	Acyl-RAC-MMTS	Bioorthogonal labeling (myristic: 13-TDYA or az-12)	Bioorthogonal labeling (palmitic: 15-HDYA)	Bioorthogonal labeling (stearic: 17-ODYA or az-15)	Human	Mouse	Rat
TMX1_HUMAN	81542	TMX1_MOUSE	72736	Q52KJ9_RAT	362751	TMX1		1	1	1	1	1	1	1	1	1		1		1	1	1	13	6	3	1	1	1	1	2	TMX1_HUMAN;G3V448_HUMAN
CALX_HUMAN	821	CALX_MOUSE	12330	CALX_RAT	29144	CANX	Calnexin	1	1	1	1	1	1	1	1	1			1	1	1	1	13	7	3	1		1	1	2	CALX_HUMAN;B4DGP8_HUMAN;B4E2T8_HUMAN;D6RAQ8_HUMAN;D6RAU8_HUMAN;D6RB85_HUMAN;D6RD16_HUMAN;D6RDP7_HUMAN;D6RFL1_HUMAN;D6RFW4_HUMAN;D6RG29_HUMAN;D6RGY2_HUMAN;D6RHJ3_HUMAN;H0Y9H1_HUMAN;H0Y9Q7_HUMAN
GNAI2_HUMAN	2771	GNAI2_MOUSE	14678	GNAI2_RAT	81664	GNAI2	Guanine nucleotide-binding protein G(i) subunit alpha-2	1	1	1	1	1	1	1	1	1			1	1	1	1	13	7	3	1		1	1	2	GNAI2_HUMAN;B3KTZ0_HUMAN;B4E2X5_HUMAN;F5GZL8_HUMAN;F8WBG4_HUMAN;F8WE78_HUMAN;Q96C71_HUMAN;Q99061_HUMAN
LYRIC_HUMAN	92140	LYRIC_MOUSE	67154	LYRIC_RAT	170910	MTDH	Protein LYRIC	1	1	1	1	1	1	1	1	1			1	1		1	12	7	3	1				1	LYRIC_HUMAN;E5RJU9_HUMAN;H0YB56_HUMAN;H0YBE0_HUMAN;H0YBJ8_HUMAN
GNA13_HUMAN	10672	GNA13_MOUSE	14674	GNA13_RAT	303634	GNA13	Guanine nucleotide-binding protein subunit alpha-13	1	1	1	1	1	1	1	1	1			1		1	1	12	6	3	1		1	1	2	GNA13_HUMAN;F5H1G8_HUMAN
ALEX_HUMAN	2778	ALEX_MOUSE	14683	ALEX_RAT	24896	GNAS	Protein ALEX	1	1	1	1		1	1	1	1	1		1		1	1	12	5	3	1	1	1	1	2	ALEX_HUMAN;GNAS1_HUMAN;GNAS2_HUMAN;GNAS3_HUMAN;A2A2R6_HUMAN;A2A2S1_HUMAN;B0AZR9_HUMAN;H0UI78_HUMAN;H0Y7E8_HUMAN;H0Y7F4_HUMAN;H0Y7Z6_HUMAN;Q5FWY2_HUMAN;Q5JWD1_HUMAN;Q5JWE9_HUMAN;S4R301_HUMAN;S4R330_HUMAN;S4R379_HUMAN;S4R391_HUMAN;S4R3E3_HUMAN;S4R3F1_HUMAN
P4K2A_HUMAN	55361	P4K2A_MOUSE	84095	P4K2A_RAT	114554	PI4K2A	Phosphatidylinositol 4-kinase type 2-alpha	1	1	1	1	1	1	1	1	1			1	1		1	12	7	3	1				1	P4K2A_HUMAN;E9PAM4_HUMAN
SCAM3_HUMAN	10067	SCAM3_MOUSE	24045	E9PTW1_RAT	65169	SCAMP3		1	1	1	1	1	1	1	1				1	1	1	1	12	7	3			1	1	1	SCAM3_HUMAN;Q6FHJ5_HUMAN
SNP23_HUMAN	8773	SNP23_MOUSE	20619	SNP23_RAT	64630	SNAP23	Synaptosomal-associated protein 23	1	1	1	1	1	1	1	1	1	1				1	1	12	5	3	1	1	1	1	2	SNP23_HUMAN;A8K287_HUMAN;H3BM38_HUMAN;H3BNE1_HUMAN;H3BNG6_HUMAN;H3BP15_HUMAN;H3BPJ0_HUMAN;H3BQY9_HUMAN;H3BR18_HUMAN;H3BR99_HUMAN;H3BU94_HUMAN;H3BV99_HUMAN
LTOR1_HUMAN	55004	LTOR1_MOUSE	66508	LTOR1_RAT	308869	LAMTOR1	Ragulator complex protein LAMTOR1	1	1	1	1	1	1	1	1	1				1	1		11	6	3	1		1	1	1	LTOR1_HUMAN;F5GX19_HUMAN;F5H267_HUMAN;F5H3Y3_HUMAN;F5H479_HUMAN;H0YFI1_HUMAN
RRAS_HUMAN	6237	RRAS_MOUSE	20130	RRAS_RAT	361568	RRAS	Ras-related protein R-Ras	1	1	1	1	1	1	1	1	1			1	1			11	7	3	1					RRAS_HUMAN
FLOT2_HUMAN	2319	FLOT2_MOUSE	14252	FLOT2_RAT	83764	FLOT2	Flotillin-2	1	1	1	1	1	1	1	1	1			1	1			11	7	3	1					FLOT2_HUMAN;E7EMK3_HUMAN;J3QKZ4_HUMAN;J3QLD9_HUMAN;K7EJ47_HUMAN;K7EKW9_HUMAN;Q6FG43_HUMAN;Q9BTI6_HUMAN
MLEC_HUMAN	9761	MLEC_MOUSE	109154	MLEC_RAT	304543	MLEC	Malectin	1	1	1	1	1	1	1	1					1	1	1	11	6	3			1	1	2	MLEC_HUMAN;F5GX14_HUMAN;F5H1S8_HUMAN;H0YG07_HUMAN
RAP2C_HUMAN	57826	RAP2C_MOUSE	72065	D3ZK56_RAT	302495	RAP2C	Ras-related protein Rap-2c	1		1	1	1	1	1	1	1			1		1	1	11	5	3	1				2	RAP2C_HUMAN
RAP2B_HUMAN	5912	RAP2B_MOUSE	74012	RAP2B_RAT	170923	RAP2B	Ras-related protein Rap-2b	1		1	1	1	1	1	1	1			1	1	1		11	6	3	1		1	1	1	RAP2B_HUMAN
GNAI3_HUMAN	2773	GNAI3_MOUSE	14679	GNAI3_RAT	25643	GNAI3	Guanine nucleotide-binding protein G(k) subunit alpha	1		1	1	1	1	1	1	1			1		1	1	11	5	3	1		1	1	2	GNAI3_HUMAN;Q5TZX1_HUMAN
RASN_HUMAN	4893	RASN_MOUSE	18176	RASN_RAT	24605	NRAS	GTPase NRas	1		1	1	1	1		1	1			1	1	1	1	11	6	2	1		1	1	2	RASN_HUMAN;Q5U091_HUMAN
GNAQ_HUMAN	2776	GNAQ_MOUSE	14682	GNAQ_RAT	81666	GNAQ	Guanine nucleotide-binding protein G(q) subunit alpha		1	1	1	1		1	1	1			1	1	1		10	6	2	1		1	1	1	GNAQ_HUMAN;B1AM21_HUMAN;G3V1P7_HUMAN;G9FP35_HUMAN;G9FP37_HUMAN;G9FP38_HUMAN
FYN_HUMAN	2534	FYN_MOUSE	14360	FYN_RAT	25150	FYN	Tyrosine-protein kinase Fyn	1	1		1	1	1	1	1	1			1	1			10	6	3	1					FYN_HUMAN;E5RFM0_HUMAN;E5RFM4_HUMAN;E5RFM6_HUMAN;E5RFS5_HUMAN;E5RGM6_HUMAN;E5RGT0_HUMAN;E5RH71_HUMAN;E5RHF7_HUMAN;E5RHX7_HUMAN;E5RI25_HUMAN;E5RIX5_HUMAN;E5RJX7_HUMAN;E5RK23_HUMAN;P78484_HUMAN;Q14342_HUMAN;Q5R3A8_HUMAN
TPPC3_HUMAN	27095	TPPC3_MOUSE	27096	TPPC3_RAT	362599	TRAPPC3	Trafficking protein particle complex subunit 3	1	1	1	1	1	1		1	1				1	1		10	6	2	1		1	1	1	TPPC3_HUMAN;A6NKE1_HUMAN
TFR1_HUMAN	7037	TFR1_MOUSE	22042	TFR1_RAT	64678	TFRC	Transferrin receptor protein 1	1	1	1	1	1	1	1		1					1	1	10	5	2	1		1	1	2	TFR1_HUMAN;F5H6B1_HUMAN;F8WBE5_HUMAN;G3V0E5_HUMAN;H7C3V5_HUMAN
ERGI3_HUMAN	51614	ERGI3_MOUSE	66366	D3ZU83_RAT	296306	ERGIC3		1	1	1	1	1	1	1	1	1				1			10	6	3	1					ERGI3_HUMAN;A2TJK5_HUMAN;A6PVJ2_HUMAN;A6PVJ3_HUMAN;E9PFA8_HUMAN;H0Y5K5_HUMAN;H0Y621_HUMAN;H0Y6Z0_HUMAN;H0Y802_HUMAN;H7BXI5_HUMAN;Q5JWS0_HUMAN;Q5JWS1_HUMAN;Q5JWS2_HUMAN
SCAM1_HUMAN	9522	SCAM1_MOUSE	107767	SCAM1_RAT	29521	SCAMP1	Secretory carrier-associated membrane protein 1	1	1	1	1	1	1	1	1				1	1			10	7	3						SCAM1_HUMAN;U3KQ30_HUMAN
AAAT_HUMAN	6510	AAAT_MOUSE	20514	D3ZJ25_RAT	292657	SLC1A5	Neutral amino acid transporter B(0)	1		1	1		1	1	1	1				1	1	1	10	4	3	1		1	1	2	AAAT_HUMAN;M0QX44_HUMAN;M0QXM4_HUMAN;M0R144_HUMAN;Q71UA6_HUMAN
STOM_HUMAN	2040	STOM_MOUSE	13830	Q5XI04_RAT	296655	STOM		1	1	1	1	1	1	1	1	1				1			10	6	3	1					STOM_HUMAN;B4E2V5_HUMAN
STX12_HUMAN	23673	STX12_MOUSE	100226	STX12_RAT	65033	STX12	Syntaxin-12	1	1		1	1	1	1		1				1		1	9	5	2	1				1	STX12_HUMAN;B1AJQ6_HUMAN;Q6LEU0_HUMAN
SCRB2_HUMAN	950	SCRB2_MOUSE	12492	SCRB2_RAT	117106	SCARB2	Lysosome membrane protein 2	1	1	1	1		1		1	1			1	1			9	6	2	1					SCRB2_HUMAN;D6RDG0_HUMAN;L0R538_HUMAN
GNA11_HUMAN	2767	GNA11_MOUSE	14672	GNA11_RAT	81662	GNA11	Guanine nucleotide-binding protein subunit alpha-11			1	1	1	1	1	1	1	1		1				9	4	3	1	1				GNA11_HUMAN;K7EL62_HUMAN
CD44_HUMAN	960	CD44_MOUSE	12505	CD44_RAT	25406	CD44	CD44 antigen	1	1	1	1		1		1	1				1		1	9	5	2	1				1	CD44_HUMAN;C0STK4_HUMAN;C1PHC2_HUMAN;C1PHC3_HUMAN;C1PHC4_HUMAN;C1PHE6_HUMAN;E7EPC6_HUMAN;E9PKC6_HUMAN;H0Y2P0_HUMAN;H0Y5E4_HUMAN;H0YCL4_HUMAN;H0YCV9_HUMAN;H0YD13_HUMAN;H0YD17_HUMAN;H0YD90_HUMAN;H0YDV8_HUMAN;H0YDW7_HUMAN;H0YDX6_HUMAN;H0YE40_HUMAN;H0YEA1_HUMAN
MPRD_HUMAN	4074	MPRD_MOUSE	17113	MPRD_RAT	312689	M6PR	Cation-dependent mannose-6-phosphate receptor	1		1	1	1	1		1				1	1		1	9	6	2					1	MPRD_HUMAN;F5GXE0_HUMAN;F5GXU0_HUMAN;F5H4U1_HUMAN;F5H883_HUMAN;H0YF90_HUMAN;H0YFL0_HUMAN;H0YFY9_HUMAN;H0YGE9_HUMAN;H0YGT2_HUMAN;Q6I9U3_HUMAN
VAMP7_HUMAN	6845	VAMP7_MOUSE	20955	VAMP7_RAT	85491	VAMP7	Vesicle-associated membrane protein 7	1	1	1	1	1	1	1	1					1			9	6	3						VAMP7_HUMAN;E5RH06_HUMAN
VAMP3_HUMAN	9341	VAMP3_MOUSE	22319	VAMP3_RAT	29528	VAMP3	Vesicle-associated membrane protein 3	1		1	1	1	1	1		1				1		1	9	5	2	1				1	VAMP3_HUMAN;K7EKX0_HUMAN;Q6FGG2_HUMAN;Q9BRV4_HUMAN
SCAM2_HUMAN	10066	SCAM2_MOUSE	24044	Q5U2U4_RAT	65168	SCAMP2		1	1	1	1	1	1	1	1					1			9	6	3						SCAM2_HUMAN;H3BMN2_HUMAN;H3BN93_HUMAN;H3BPL9_HUMAN;H3BQW2_HUMAN;H3BUB6_HUMAN;H3BV04_HUMAN;Q6IBK3_HUMAN
RAP2A_HUMAN	5911	RAP2A_MOUSE	76108	Q78P65_RAT	114560	RAP2A		1	1	1	1	1	1	1	1				1				9	6	3						RAP2A_HUMAN;F6U784_HUMAN
LCAP_HUMAN	4012	LCAP_MOUSE	240028	LCAP_RAT	171105	LNPEP	Leucyl-cystinyl aminopeptidase	1		1	1	1	1	1	1					1	1		9	5	3			1	1	1	LCAP_HUMAN
STX6_HUMAN	10228	STX6_MOUSE	58244	STX6_RAT	60562	STX6	Syntaxin-6	1	1	1	1		1	1	1	1				1			9	5	3	1					STX6_HUMAN;B4DR17_HUMAN
DNJC5_HUMAN	80331	DNJC5_MOUSE	13002	DNJC5_RAT	79130	DNAJC5	DnaJ homolog subfamily C member 5		1	1	1	1	1		1				1	1	1		9	6	2			1	1	1	DNJC5_HUMAN
PLS3_HUMAN	57048	PLS3_MOUSE	70310	PLS3_RAT	360549	PLSCR3	Phospholipid scramblase 3	1	1	1	1	1	1		1	1				1			9	6	2	1					PLS3_HUMAN;I3L161_HUMAN;I3L1P6_HUMAN;I3L1V1_HUMAN;I3L3X5_HUMAN;I3L4F5_HUMAN;I3NI29_HUMAN
CKAP4_HUMAN	10970	CKAP4_MOUSE	216197	D3ZH41_RAT	362859	CKAP4		1	1	1	1				1	1		1		1		1	9	5	1	1	1			1	CKAP4_HUMAN;F8VVU0_HUMAN;Q6NWZ1_HUMAN
AB17B_HUMAN	51104	AB17B_MOUSE	226016	AB17B_RAT	309399	ABHD17B	Alpha/beta hydrolase domain-containing protein 17B		1	1	1	1	1	1	1					1	1		9	5	3			1	1	1	AB17B_HUMAN
RRAS2_HUMAN	22800	RRAS2_MOUSE	66922	Q5BJU0_RAT	365355	RRAS2		1	1	1	1		1		1	1					1		8	4	2	1		1	1	1	RRAS2_HUMAN;B7Z5Z2_HUMAN;E9PK85_HUMAN;E9PQ87_HUMAN;E9PQC5_HUMAN;E9PQK5_HUMAN
VAMP4_HUMAN	8674	VAMP4_MOUSE	53330	D4A560_RAT	364033	VAMP4			1	1	1	1	1	1	1					1			8	5	3						VAMP4_HUMAN;Q6IAZ3_HUMAN
PRAF2_HUMAN	11230	PRAF2_MOUSE	54637	D3ZAA0_RAT	367743	PRAF2		1	1		1	1	1	1	1					1			8	5	3						PRAF2_HUMAN;A6NP52_HUMAN
STX8_HUMAN	9482	STX8_MOUSE	55943	STX8_RAT	59074	STX8	Syntaxin-8	1	1	1	1	1	1	1						1			8	6	2						STX8_HUMAN;I3L305_HUMAN;I3L371_HUMAN;I3L3D0_HUMAN;K7EQB1_HUMAN;K7ER37_HUMAN
FA49B_HUMAN	51571	FA49B_MOUSE	223601	B2GUZ9_RAT	299909	FAM49B			1	1	1	1	1	1	1						1		8	4	3			1	1	1	FA49B_HUMAN;E5RFS4_HUMAN;E5RGI7_HUMAN;E5RH75_HUMAN;E5RHU5_HUMAN;E5RI16_HUMAN;E5RIR8_HUMAN;E5RJE1_HUMAN;E5RJL8_HUMAN;E5RK61_HUMAN;E5RK81_HUMAN;Q9NW21_HUMAN
GOGA7_HUMAN	51125	GOGA7_MOUSE	57437	GOGA7_RAT	361171	GOLGA7	Golgin subfamily A member 7	1	1	1	1	1	1	1						1			8	6	2						GOGA7_HUMAN
CYB5B_HUMAN	80777	CYB5B_MOUSE	66427	CYB5B_RAT	80773	CYB5B	Cytochrome b5 type B		1	1	1	1	1			1					1	1	8	4	1	1		1	1	2	CYB5B_HUMAN;D6RFH4_HUMAN;H3BUX2_HUMAN;J3KNF8_HUMAN;J3QR91_HUMAN
CD81_HUMAN	975	CD81_MOUSE	12520	CD81_RAT	25621	CD81	CD81 antigen	1	1	1	1		1		1						1		7	4	2			1	1	1	CD81_HUMAN;A6NMH8_HUMAN;E9PIF1_HUMAN;E9PJK1_HUMAN;E9PM31_HUMAN;E9PPF5_HUMAN;E9PQV4_HUMAN;E9PRJ8_HUMAN;H0YDJ9_HUMAN;H0YDL9_HUMAN;H0YEE2_HUMAN
RASH_HUMAN	3265	RASH_MOUSE	15461	RASH_RAT	293621	HRAS	GTPase HRas	1		1	1	1		1		1	1						7	4	1	1	1				RASH_HUMAN;P78460_HUMAN
ARL15_HUMAN	54622	ARL15_MOUSE	218639	F1M6C4_RAT		ARL15			1	1	1	1	1		1					1			7	5	2						ARL15_HUMAN;R4GN67_HUMAN
ECHB_HUMAN	3032	ECHB_MOUSE	231086	ECHB_RAT	171155	HADHB	Trifunctional enzyme subunit beta, mitochondrial			1			1	1	1				1		1	1	7	2	3			1	1	2	ECHB_HUMAN;B4E2W0_HUMAN;B5MD38_HUMAN;C9JE81_HUMAN;C9JEY0_HUMAN;C9K0M0_HUMAN;D6W539_HUMAN;F5GZQ3_HUMAN
RL3_HUMAN	6122	RL3_MOUSE	27367	RL3_RAT	300079	RPL3	60S ribosomal protein L3	1	1	1				1					1	1		1	7	5	1					1	RL3_HUMAN;B4DN06_HUMAN;B5MCW2_HUMAN;F8WCR1_HUMAN;G5E9G0_HUMAN;H7C3M2_HUMAN;H7C422_HUMAN;Q49AJ9_HUMAN;Q96QL0_HUMAN;Q9BT63_HUMAN
IFM3_HUMAN	10410	IFM3_MOUSE	66141	IFM3_RAT	361673	IFITM3	Interferon-induced transmembrane protein 3				1	1	1		1	1				1		1	7	3	2	1				1	IFM3_HUMAN;E9PS44_HUMAN;H9NKY4_HUMAN;H9NL12_HUMAN;H9NL19_HUMAN;R4GNG9_HUMAN
MBLC2_HUMAN	153364	MBLC2_MOUSE	72852	D4A249_RAT	365627	MBLAC2		1	1	1	1	1			1		1						7	5	1		1				MBLC2_HUMAN
MPRI_HUMAN	3482	MPRI_MOUSE	16004	G3V824_RAT	25151	IGF2R			1	1			1	1						1	1		6	3	2			1	1	1	MPRI_HUMAN;A0N9R6_HUMAN;A0N9R7_HUMAN;A0N9R9_HUMAN;Q13660_HUMAN;Q13661_HUMAN;S4R328_HUMAN
TM55B_HUMAN	90809	TM55B_MOUSE	219024	TM55B_RAT	364298	TMEM55B	Type 1 phosphatidylinositol 4,5-bisphosphate 4-phosphatase	1	1	1		1			1					1			6	5	1						TM55B_HUMAN;G3V3P3_HUMAN;G3V5T5_HUMAN;H0YJ90_HUMAN
VDAC3_HUMAN	7419	VDAC3_MOUSE	22335	VDAC3_RAT	83532	VDAC3	Voltage-dependent anion-selective channel protein 3		1		1		1			1			1		1		6	3	1	1		1	1	1	VDAC3_HUMAN;E5RFL1_HUMAN;E5RFP6_HUMAN;E5RHE1_HUMAN;E5RHZ6_HUMAN;E5RJN6_HUMAN;E5RK27_HUMAN;F5H740_HUMAN
VDAC2_HUMAN	7417	VDAC2_MOUSE	22334	VDAC2_RAT	83531	VDAC2	Voltage-dependent anion-selective channel protein 2		1				1			1			1		1	1	6	2	1	1		1	1	2	VDAC2_HUMAN;A2A3S1_HUMAN;B4DKM5_HUMAN;Q5JSD1_HUMAN;Q5JSD2_HUMAN
TMX3_HUMAN	54495	TMX3_MOUSE	67988	M0R402_RAT		TMX3	Protein disulfide-isomerase TMX3			1	1	1	1	1	1								6	3	3						TMX3_HUMAN;B4DIE3_HUMAN;F5H4F7_HUMAN;H3BPB3_HUMAN;H3BRY0_HUMAN;H3BT89_HUMAN;H3BVI1_HUMAN;Q3B7X1_HUMAN
RS11_HUMAN	6205	RS11_MOUSE	27207	RS11_RAT	81774	RPS11	40S ribosomal protein S11			1	1						1	1			1	1	6	2			2		1	2	RS11_HUMAN;M0QZ90_HUMAN;M0QZC5_HUMAN;M0R1H5_HUMAN;M0R1H6_HUMAN
GOLI4_HUMAN	27333	GOLI4_MOUSE	73124	GOLI4_RAT	310526	GOLIM4	Golgi integral membrane protein 4			1	1		1		1	1				1			6	3	2	1					GOLI4_HUMAN;F8W785_HUMAN
YES_HUMAN	7525	YES_MOUSE	22612	YES_RAT	24884	YES1	Tyrosine-protein kinase Yes		1	1		1			1	1			1				6	4	1	1					YES_HUMAN;J3QRU1_HUMAN;L8E9B9_HUMAN
CD82_HUMAN	3732	CD82_MOUSE	12521	CD82_RAT	83628	CD82	CD82 antigen	1			1	1	1			1					1		6	3	1	1		1	1	1	CD82_HUMAN;E9PJ45_HUMAN;E9PJ59_HUMAN;E9PJB7_HUMAN;E9PJC7_HUMAN;E9PJK9_HUMAN;E9PM43_HUMAN;E9PP61_HUMAN;H0YD57_HUMAN;Q6LET0_HUMAN
TSN14_HUMAN	81619	TSN14_MOUSE	52588	D4A0Z1_RAT	306324	TSPAN14	Tetraspanin-14			1	1	1	1		1		1						6	3	2		1				TSN14_HUMAN;A6NEP9_HUMAN;H7BXY6_HUMAN
CCNY_HUMAN	219771	CCNY_MOUSE	67974	F1MA89_RAT	361261	CCNY			1	1	1	1		1						1			6	5	1						CCNY_HUMAN;R4GN48_HUMAN;R4GNF3_HUMAN
PTTG_HUMAN	754	PTTG_MOUSE	108705	PTTG_RAT	365548	PTTG1IP	Pituitary tumor-transforming gene 1 protein-interacting protein			1	1	1	1	1	1								6	3	3						PTTG_HUMAN;A8MXQ1_HUMAN;A8MZH8_HUMAN;B4DPZ0_HUMAN
LYN_HUMAN	4067	LYN_MOUSE	17096	LYN_RAT	81515	LYN	Tyrosine-protein kinase Lyn		1	1		1			1					1		1	6	4	1					1	LYN_HUMAN;E5RJ37_HUMAN;Q6NUK7_HUMAN
CD9_HUMAN	928	CD9_MOUSE	12527	CD9_RAT	24936	CD9	CD9 antigen	1	1	1	1					1						1	6	4		1				1	CD9_HUMAN;A6NNI4_HUMAN;F5GXT1_HUMAN;G8JLH6_HUMAN
ADA10_HUMAN	102	B3SRB2_MOUSE		ADA10_RAT		ADAM10	Disintegrin and metalloproteinase domain-containing protein 10	1	1	1	1		1		1								6	4	2						ADA10_HUMAN;A0AV88_HUMAN;B4DU28_HUMAN;B5MC71_HUMAN;C9J9B4_HUMAN;H0YK32_HUMAN;H0YK87_HUMAN;H0YNC5_HUMAN;H3BS53_HUMAN;L8E9R5_HUMAN	B3SRB2_MOUSE
RALA_HUMAN	5898	RALA_MOUSE	56044	RALA_RAT	81757	RALA	Ras-related protein Ral-A	1		1	1		1			1				1			6	4	1	1					RALA_HUMAN;C9JPE8_HUMAN;H7C3P7_HUMAN
ITA6_HUMAN	3655	ITA6_MOUSE	16403	G3V667_RAT	114517	ITGA6			1	1	1		1		1	1							6	3	2	1					ITA6_HUMAN;C9JXX7_HUMAN;H7BZ97_HUMAN
FLOT1_HUMAN	10211	FLOT1_MOUSE	14251	FLOT1_RAT	64665	FLOT1	Flotillin-1				1	1	1		1				1	1			6	4	2						FLOT1_HUMAN;A2AB09_HUMAN;A2AB10_HUMAN;A2AB11_HUMAN;A2AB12_HUMAN;A2AB13_HUMAN;A2ABJ5_HUMAN;A2VCL5_HUMAN;B4DVY7_HUMAN;Q5ST80_HUMAN;Q6IB58_HUMAN
SCRIB_HUMAN	23513	SCRIB_MOUSE	105782	D3ZWS0_RAT	362938	SCRIB			1	1	1		1	1	1								6	3	3						SCRIB_HUMAN;A0PJK8_HUMAN;H0YCG0_HUMAN;H0YDF9_HUMAN
CTL1_HUMAN	23446	CTL1_MOUSE	100434	CTL1_RAT	85254	SLC44A1	Choline transporter-like protein 1	1	1	1	1	1							1				6	6							CTL1_HUMAN;H9KV47_HUMAN
RPN2_HUMAN	6185	RPN2_MOUSE	20014	RPN2_RAT	64701	RPN2	Dolichyl-diphosphooligosaccharide--protein glycosyltransferase subunit 2		1	1	1		1						1	1			6	5	1						RPN2_HUMAN;F2Z3K5_HUMAN;H0Y5M1_HUMAN;Q5JYR3_HUMAN;Q5JYR4_HUMAN;Q5JYR7_HUMAN
GSLG1_HUMAN	2734	GSLG1_MOUSE	20340	GSLG1_RAT	29476	GLG1	Golgi apparatus protein 1		1		1		1		1					1	1		6	3	2				1	1	GSLG1_HUMAN;H3BM42_HUMAN;H3BQT1_HUMAN;H3BQU9_HUMAN;H3BRD8_HUMAN
ADT2_HUMAN	292	ADT2_MOUSE	11740	ADT2_RAT	25176	SLC25A5	ADP/ATP translocase 2			1			1					1	1		1	1	6	2	1		1	1	1	2	ADT2_HUMAN;Q6NVC0_HUMAN
RCAS1_HUMAN	9166	RCAS1_MOUSE	55960	RCAS1_RAT	299864	EBAG9	Receptor-binding cancer antigen expressed on SiSo cells		1		1		1	1	1							1	6	2	3					1	RCAS1_HUMAN;E9PJ38_HUMAN;E9PJ40_HUMAN;E9PN10_HUMAN;E9PND3_HUMAN
PLS1_HUMAN	5359	PLS1_MOUSE	22038	PLS1_RAT	117540	PLSCR1	Phospholipid scramblase 1	1		1	1	1	1		1								6	4	2						PLS1_HUMAN;B4DTE8_HUMAN;C9J0H3_HUMAN;C9J7K9_HUMAN;C9J9P4_HUMAN;C9JE06_HUMAN;C9JSI9_HUMAN;F2Z3F2_HUMAN;H7C5I5_HUMAN;Q8WVK1_HUMAN
TTYH3_HUMAN	80727	TTYH3_MOUSE	78339	D4A383_RAT	304315	TTYH3	Protein tweety homolog		1	1	1	1	1		1								6	4	2						TTYH3_HUMAN;A8MXJ9_HUMAN;H7C3T6_HUMAN
GNAO_HUMAN	2775	GNAO_MOUSE	14681	GNAO_RAT	50664	GNAO1	Guanine nucleotide-binding protein G(o) subunit alpha		1	1	1			1					1		1		6	4	1			1	1	1	GNAO_HUMAN;H3BN82_HUMAN;H3BNR5_HUMAN;H3BQG8_HUMAN;H3BTM2_HUMAN;Q8N6I9_HUMAN
GNAI1_HUMAN	2770	GNAI1_MOUSE	14677	GNAI1_RAT	25686	GNAI1	Guanine nucleotide-binding protein G(i) subunit alpha-1		1	1		1	1		1				1				6	4	2						GNAI1_HUMAN;C9J2Z2_HUMAN;C9JL77_HUMAN;C9JPP4_HUMAN;O43383_HUMAN
AT1A1_HUMAN	476	AT1A1_MOUSE	11928	AT1A1_RAT	24211	ATP1A1	Sodium/potassium-transporting ATPase subunit alpha-1					1	1	1			1		1		1		6	2	2		1	1	1	1	AT1A1_HUMAN;L0R4U4_HUMAN;Q13818_HUMAN;Q58I23_HUMAN;Q5TC01_HUMAN;Q5TC02_HUMAN;Q5TC05_HUMAN
LAP2_HUMAN	55914	LAP2_MOUSE	59079	LAP2_RAT	25359	ERBB2IP	Protein LAP2			1	1	1	1	1					1				6	4	2						LAP2_HUMAN;B4DIP2_HUMAN;H0Y9E8_HUMAN;H0YA04_HUMAN;Q1RMC9_HUMAN
SURF4_HUMAN	6836	SURF4_MOUSE	20932	D4A1D8_RAT	619346	SURF4			1	1	1		1	1									5	3	2						SURF4_HUMAN;B7Z1G8_HUMAN;B7Z6A4_HUMAN;Q5T8U5_HUMAN;Q5T8U7_HUMAN
AUP1_HUMAN	550	AUP1_MOUSE	11993	AUP1_RAT	680423	AUP1	Ancient ubiquitous protein 1	1		1	1		1	1									5	3	2						AUP1_HUMAN
CH60_HUMAN	3329	CH60_MOUSE	15510	CH60_RAT	63868	HSPD1	60 kDa heat shock protein, mitochondrial									1		1	1		1	1	5	1		1	1	1	1	2	CH60_HUMAN;B3GQS7_HUMAN;B7Z712_HUMAN;B9VP19_HUMAN;B9VP24_HUMAN;B9VPB4_HUMAN;C9J0S9_HUMAN;C9JCQ4_HUMAN;C9JL19_HUMAN;C9JL25_HUMAN;E7ESH4_HUMAN;E7EXB4_HUMAN;F8WBB1_HUMAN;Q53QD5_HUMAN;Q53SE2_HUMAN
STX11_HUMAN	8676	STX11_MOUSE	74732	Q4KLK0_RAT	292483	STX11	Syntaxin-11	1			1	1	1			1							5	3	1	1					STX11_HUMAN
RASK_HUMAN	3845	RASK_MOUSE	16653	RASK_RAT	24525	KRAS	GTPase KRas			1	1		1	1					1				5	3	2						RASK_HUMAN;A5HC02_HUMAN;A5HC03_HUMAN;A5HC04_HUMAN;A5HC05_HUMAN;A5HC06_HUMAN;A5HC07_HUMAN;A5HC08_HUMAN;A5HC09_HUMAN;A5HC10_HUMAN;A5HC11_HUMAN;A5HC12_HUMAN;A5HC13_HUMAN;A5HC14_HUMAN;A5HC15_HUMAN;A5HC16_HUMAN;A5HC17_HUMAN;A5HC18_HUMAN;A5HC19_HUMAN;A5HC20_HUMAN
PLCA_HUMAN	10554	PLCA_MOUSE	55979	Q6MG85_RAT	406165	AGPAT1			1	1				1	1					1			5	3	2						PLCA_HUMAN;Q9HBM8_HUMAN
UQCC2_HUMAN	84300	UQCC2_MOUSE	67267	UQCC2_RAT	361805	UQCC2	Ubiquinol-cytochrome-c reductase complex assembly factor 2		1	1	1					1				1			5	4		1					UQCC2_HUMAN;Q5TAQ0_HUMAN;V5IRT4_HUMAN
S38A2_HUMAN	54407	S38A2_MOUSE	67760	S38A2_RAT	29642	SLC38A2	Sodium-coupled neutral amino acid transporter 2			1			1	1	1		1						5	1	3		1				S38A2_HUMAN;F8VQW8_HUMAN;F8VUY8_HUMAN
VDAC1_HUMAN	7416	VDAC1_MOUSE	22333	VDAC1_RAT	83529	VDAC1	Voltage-dependent anion-selective channel protein 1		1				1						1		1	1	5	2	1			1	1	2	VDAC1_HUMAN;C9JI87_HUMAN;L8ECA2_HUMAN
CBPD_HUMAN	1362	CBPD_MOUSE	12874	CBPD_RAT	25306	CPD	Carboxypeptidase D		1	1	1			1	1								5	3	2						CBPD_HUMAN;J3QQJ4_HUMAN;J3QRJ9_HUMAN;K7ELF0_HUMAN
MENTO_HUMAN	83930	MENTO_MOUSE	76205	Q5U205_RAT	291182	STARD3NL	MLN64 N-terminal domain homolog	1		1	1	1			1								5	4	1						MENTO_HUMAN;A4D1X0_HUMAN;C9J3F5_HUMAN;C9JJ39_HUMAN;C9JKL2_HUMAN;C9JPX5_HUMAN
CD63_HUMAN	967	CD63_MOUSE	12512	CD63_RAT	29186	CD63	CD63 antigen	1		1	1	1				1							5	4		1					CD63_HUMAN;C9JV86_HUMAN;F8VNT9_HUMAN;F8VV56_HUMAN;F8VWK8_HUMAN;F8VX62_HUMAN;F8W022_HUMAN
PROF1_HUMAN	5216	PROF1_MOUSE	18643	PROF1_RAT	64303	PFN1	Profilin-1		1							1		1			1	1	5	1		1	1	1	1	2	PROF1_HUMAN;I3L3D5_HUMAN;K7EJ44_HUMAN
DAG1_HUMAN	1605	DAG1_MOUSE	13138	F1M8K0_RAT	114489	DAG1			1		1	1	1			1							5	3	1	1					DAG1_HUMAN;C9J196_HUMAN;C9J6Z6_HUMAN;C9JEH2_HUMAN;C9JEN1_HUMAN;C9JLH6_HUMAN;C9JQL4_HUMAN;C9JY76_HUMAN;C9JYS1_HUMAN;Q9UMK9_HUMAN
CDC42_HUMAN	998	CDC42_MOUSE	12540	CDC42_RAT	64465	CDC42	Cell division control protein 42 homolog		1	1		1							1		1		5	4					1	1	CDC42_HUMAN;E7ETU3_HUMAN;Q5JYX0_HUMAN
RALB_HUMAN	5899	RALB_MOUSE	64143	RALB_RAT	116546	RALB	Ras-related protein Ral-B	1		1	1		1			1							5	3	1	1					RALB_HUMAN;B4E040_HUMAN;C9J6B1_HUMAN;C9JQB3_HUMAN;C9JYR1_HUMAN;F8WEQ6_HUMAN;L8E7S5_HUMAN;Q6ZS74_HUMAN
RTN4_HUMAN	57142	RTN4_MOUSE	68585	RTN4_RAT	83765	RTN4	Reticulon-4				1			1		1		1	1				5	2	1	1	1				RTN4_HUMAN;C9J685_HUMAN;D6W5C2_HUMAN;F8W914_HUMAN;F8WAM4_HUMAN;H7C106_HUMAN;Q53R94_HUMAN;Q53RF4_HUMAN;Q53SY1_HUMAN;Q6IPN0_HUMAN
P4K2B_HUMAN	55300	P4K2B_MOUSE	67073	P4K2B_RAT	305419	PI4K2B	Phosphatidylinositol 4-kinase type 2-beta			1	1	1	1	1									5	3	2						P4K2B_HUMAN;G5E9Z4_HUMAN
LCK_HUMAN	3932	LCK_MOUSE	16818	LCK_RAT	313050	LCK	Proto-oncogene tyrosine-protein kinase LCK	1					1	1		1					1		5	1	2	1		1	1	1	LCK_HUMAN;E9PAP0_HUMAN;E9PI33_HUMAN;E9PJ92_HUMAN;E9PKQ8_HUMAN;E9PQ10_HUMAN;F8W6B9_HUMAN;Q573B4_HUMAN
SPRY7_HUMAN	57213	SPRY7_MOUSE	66674	SPRY7_RAT	290303	SPRYD7	SPRY domain-containing protein 7			1		1	1		1							1	5	2	2					1	SPRY7_HUMAN
PSN1_HUMAN	5663	PSN1_MOUSE	19164	PSN1_RAT	29192	PSEN1	Presenilin-1	1		1	1		1		1								5	3	2						PSN1_HUMAN;E7ES96_HUMAN;G3V2B1_HUMAN;G3V2G7_HUMAN;G3V3P0_HUMAN;G3V3Z0_HUMAN;G3V449_HUMAN;G3V490_HUMAN;G3V499_HUMAN;G3V4M0_HUMAN;G3V4P4_HUMAN;G3V519_HUMAN;G3V5B1_HUMAN;H0YM52_HUMAN;H0YNU4_HUMAN;Q6F4C0_HUMAN
IMB1_HUMAN	3837	IMB1_MOUSE	16211	IMB1_RAT	24917	KPNB1	Importin subunit beta-1						1	1	1				1		1		5	1	3			1	1	1	IMB1_HUMAN;B7ZAV6_HUMAN;F5H4R7_HUMAN;J3KS06_HUMAN;J3KTM9_HUMAN;J3QKQ5_HUMAN;J3QR48_HUMAN;J3QRG4_HUMAN
RS27A_HUMAN	6233	RS27A_MOUSE	78294	RS27A_RAT	81777	RPS27A	Ubiquitin-40S ribosomal protein S27a			1	1		1								1	1	5	2	1			1		2	RS27A_HUMAN;B2RDW1_HUMAN;J3QTR3_HUMAN;Q49A90_HUMAN;Q5RKT7_HUMAN;Q8WYN9_HUMAN
KC1G1_HUMAN	53944	KC1G1_MOUSE	214897	KC1G1_RAT	64086	CSNK1G1	Casein kinase I isoform gamma-1			1		1	1		1				1				5	3	2						KC1G1_HUMAN;U3KQB3_HUMAN
STX7_HUMAN	8417	STX7_MOUSE	53331	STX7_RAT	60466	STX7	Syntaxin-7	1	1	1			1							1			5	4	1						STX7_HUMAN
RAN_HUMAN	5901	RAN_MOUSE	19384	RAN_RAT	84509	RAN	GTP-binding nuclear protein Ran		1	1						1			1		1		5	3		1		1	1	1	RAN_HUMAN;B4DV51_HUMAN;B5MDF5_HUMAN;F5H018_HUMAN;H0YFC6_HUMAN;J3KQE5_HUMAN
CTL2_HUMAN	57153	CTL2_MOUSE	68682	CTL2_RAT	363024	SLC44A2	Choline transporter-like protein 2		1	1	1	1	1										5	4	1						CTL2_HUMAN;K7EKB7_HUMAN;K7EMN3_HUMAN;K7EMR2_HUMAN;K7EPV6_HUMAN;K7ER17_HUMAN;K7ESF5_HUMAN;K7ESP7_HUMAN
K2013_HUMAN	90231	K2013_MOUSE	77034			KIAA2013	Uncharacterized protein KIAA2013	1		1	1	1								1			5	5							K2013_HUMAN;L8ECM5_HUMAN
RL5_HUMAN	6125	RL5_MOUSE	100503670	RL5_RAT	81763	RPL5	60S ribosomal protein L5		1	1	1										1	1	5	3					1	2	RL5_HUMAN;A2RUM7_HUMAN;B3KTM6_HUMAN;Q5T7N0_HUMAN;Q8WYP1_HUMAN;Q9BUV4_HUMAN;R4GNJ2_HUMAN
FAS_HUMAN	2194	FAS_MOUSE	14104	FAS_RAT	50671	FASN	Fatty acid synthase			1	1					1	1		1				5	3		1	1				FAS_HUMAN;J3KTF0_HUMAN;Q6PJJ3_HUMAN
IGSF8_HUMAN	93185	IGSF8_MOUSE	140559			IGSF8	Immunoglobulin superfamily member 8			1			1	1	1				1				5	2	3						IGSF8_HUMAN;C9J8Z4_HUMAN
TM63A_HUMAN	9725	TM63A_MOUSE	208795	D4A2I3_RAT	289318	TMEM63A	Transmembrane protein 63A	1		1	1	1			1								5	4	1						TM63A_HUMAN;Q2HIZ8_HUMAN
PALM_HUMAN	5064	PALM_MOUSE	18483	PALM_RAT	170673	PALM	Paralemmin-1		1	1			1		1				1				5	3	2						PALM_HUMAN
NB5R3_HUMAN	1727	NB5R3_MOUSE	109754	NB5R3_RAT	25035	CYB5R3	NADH-cytochrome b5 reductase 3		1				1	1	1						1		5	1	3			1		1	NB5R3_HUMAN;B1AHF3_HUMAN
PTH2_HUMAN	51651	PTH2_MOUSE	217057	Q5XI86_RAT	287593	PTRH2	Peptidyl-tRNA hydrolase 2, mitochondrial			1	1		1	1							1		5	2	2				1	1	PTH2_HUMAN;J3KQ48_HUMAN
4F2_HUMAN	6520	4F2_MOUSE	17254	4F2_RAT	50567	SLC3A2	4F2 cell-surface antigen heavy chain		1		1		1						1		1		5	3	1			1	1	1	4F2_HUMAN;F5GZI0_HUMAN;F5GZR9_HUMAN;F5GZS6_HUMAN;F5H056_HUMAN;F5H0E2_HUMAN;F5H867_HUMAN;H0YFS2_HUMAN;H0YFX4_HUMAN;H0YH36_HUMAN;J3KPF3_HUMAN
REEP5_HUMAN	7905	REEP5_MOUSE	13476	REEP5_RAT	364838	REEP5	Receptor expression-enhancing protein 5		1	1	1		1			1							5	3	1	1					REEP5_HUMAN;B7Z332_HUMAN;B7Z510_HUMAN;B7Z681_HUMAN;E2QRG8_HUMAN;H0Y8J8_HUMAN
G6PI_HUMAN	2821	G6PI_MOUSE	14751	G6PI_RAT	292804	GPI	Glucose-6-phosphate isomerase		1	1									1		1	1	5	3				1	1	2	G6PI_HUMAN;K7EIL4_HUMAN;K7ELR7_HUMAN;K7ENA0_HUMAN;K7EP41_HUMAN;K7EPY4_HUMAN;K7EQ48_HUMAN;K7ERC6_HUMAN;K7ERK8_HUMAN
RAB1B_HUMAN	81876	RAB1B_MOUSE	76308	RAB1B_RAT		RAB1B	Ras-related protein Rab-1B		1	1				1		1					1		5	2	1	1		1	1	1	RAB1B_HUMAN;E9PLD0_HUMAN;Q6FIG4_HUMAN
RAB10_HUMAN	10890	RAB10_MOUSE	19325	RAB10_RAT	50993	RAB10	Ras-related protein Rab-10		1	1						1			1		1		5	3		1			1	1	RAB10_HUMAN;Q53SX4_HUMAN;Q53T70_HUMAN;Q9UL28_HUMAN
CD151_HUMAN	977	CD151_MOUSE	12476	CD151_RAT	64315	CD151	CD151 antigen			1	1	1					1						4	3			1				CD151_HUMAN;E9PJC8_HUMAN;E9PJE8_HUMAN;E9PK37_HUMAN;E9PLZ6_HUMAN;E9PMR4_HUMAN;E9PP93_HUMAN;E9PRJ3_HUMAN;E9PSA1_HUMAN;K4DIB7_HUMAN;Q6ZNZ0_HUMAN
JAM3_HUMAN	83700	JAM3_MOUSE	83964	JAM3_RAT	315509	JAM3	Junctional adhesion molecule C		1		1	1			1								4	3	1						JAM3_HUMAN;H0YCW9_HUMAN;H0YD98_HUMAN
TM222_HUMAN	84065	TM222_MOUSE	52174	B0BNM0_RAT	313021	TMEM222		1	1		1	1											4	4							TM222_HUMAN;H0Y861_HUMAN;H0Y870_HUMAN;H0Y8D0_HUMAN;H7C4N1_HUMAN;H7C5C5_HUMAN;Q5SSC2_HUMAN
HSP7C_HUMAN	3312	HSP7C_MOUSE	15481	HSP7C_RAT	24468	HSPA8	Heat shock cognate 71 kDa protein											1	1		1	1	4	1			1	1	1	2	HSP7C_HUMAN;A8K7Q2_HUMAN;E9PI65_HUMAN;E9PK54_HUMAN;E9PKE3_HUMAN;E9PLF4_HUMAN;E9PM13_HUMAN;E9PN25_HUMAN;E9PN89_HUMAN;E9PNE6_HUMAN;E9PPY6_HUMAN;E9PQK7_HUMAN;E9PQQ4_HUMAN;E9PS65_HUMAN;Q96H53_HUMAN;Q96IS6_HUMAN
STX10_HUMAN	8677					STX10	Syntaxin-10			1	1	1		1									4	3	1						STX10_HUMAN;F6RTM7_HUMAN;K7EIY4_HUMAN;K7EJ05_HUMAN;K7EK75_HUMAN;K7ELY2_HUMAN;K7EPP9_HUMAN;K7EQ84_HUMAN;Q5U8S2_HUMAN
ARF4_HUMAN	378	ARF4_MOUSE	11843	ARF4_RAT	79120	ARF4	ADP-ribosylation factor 4		1							1			1		1		4	2		1		1	1	1	ARF4_HUMAN;C9J6P1_HUMAN;C9JAK5_HUMAN;C9JPM4_HUMAN;F8WDB3_HUMAN;U3KQF2_HUMAN
ARF1_HUMAN	375	ARF1_MOUSE	11840	ARF1_RAT	64310	ARF1	ADP-ribosylation factor 1						1	1					1		1		4	1	2			1	1	1	ARF1_HUMAN
PVR_HUMAN	5817	Q60977_MOUSE	52118	E9PTC0_RAT	25066	PVR				1	1		1			1							4	2	1	1					PVR_HUMAN;F8W7D4_HUMAN;K7EMC6_HUMAN		E9PTC0_RAT;Q5U334_RAT;Q9R1E1_RAT
EF1A1_HUMAN	1915	EF1A1_MOUSE	13627	EF1A1_RAT	171361	EEF1A1	Elongation factor 1-alpha 1		1									1	1		1		4	2			1	1	1	1	EF1A1_HUMAN;A6PW80_HUMAN;Q504Z0_HUMAN;Q5JR01_HUMAN;Q6IPN6_HUMAN;Q6IPS9_HUMAN;Q6IPT9_HUMAN;Q6IQ15_HUMAN;Q6NS35_HUMAN;Q6NSH7_HUMAN;Q6P082_HUMAN;Q6P4C9_HUMAN;Q96EB3_HUMAN
UB2L3_HUMAN	7332	UB2L3_MOUSE	22195	B2RZA9_RAT	363836	UBE2L3	Ubiquitin-conjugating enzyme E2 L3				1	1								1	1		4	3					1		UB2L3_HUMAN
SCRB1_HUMAN	949	SCRB1_MOUSE	20778	SCRB1_RAT	25073	SCARB1	Scavenger receptor class B member 1	1		1	1		1										4	3	1						SCRB1_HUMAN;B3KW46_HUMAN;B4DZ71_HUMAN;B7ZKQ9_HUMAN;F5H4X0_HUMAN;F5H5E8_HUMAN;F8W8N0_HUMAN
RS3A_HUMAN	6189	RS3A_MOUSE	20091	RS3A_RAT	29288	RPS3A	40S ribosomal protein S3a			1								1			1	1	4	1			1	1	1	2	RS3A_HUMAN;A8K4W0_HUMAN;B7Z3M5_HUMAN;D6R9B6_HUMAN;D6RAS7_HUMAN;D6RAT0_HUMAN;D6RB09_HUMAN;D6RED7_HUMAN;D6RG13_HUMAN;D6RGE0_HUMAN;D6RI02_HUMAN;E9PFI5_HUMAN;F5H4F9_HUMAN;H0Y8L7_HUMAN;H0Y9Y4_HUMAN;Q6NXR8_HUMAN
CCYL1_HUMAN	151195	D3YUJ3_MOUSE	227210	F1M4U0_RAT		CCNYL1				1	1		1		1								4	2	2						CCYL1_HUMAN;C9IYB8_HUMAN;H7BZD2_HUMAN;H7C0P7_HUMAN
TMX4_HUMAN	56255	TMX4_MOUSE	52837	G3V912_RAT	296182	TMX4	Thioredoxin-related transmembrane protein 4				1	1	1		1								4	2	2						TMX4_HUMAN;E9PIN7_HUMAN;E9PIU6_HUMAN
GNA14_HUMAN	9630	GNA14_MOUSE	14675	Q5EAP4_RAT	309242	GNA14			1		1				1				1				4	3	1						GNA14_HUMAN;B1ALW3_HUMAN
PPIA_HUMAN	5478	PPIA_MOUSE	268373	PPIA_RAT	25518	PPIA	Peptidyl-prolyl cis-trans isomerase A			1								1			1	1	4	1			1	1	1	2	PPIA_HUMAN;C9J5S7_HUMAN;E5RIZ5_HUMAN;F8WE65_HUMAN;Q567Q0_HUMAN
B4GT1_HUMAN	2683	B4GT1_MOUSE	14595	B4GT1_RAT	24390	B4GALT1	Beta-1,4-galactosyltransferase 1	1		1	1		1										4	3	1						B4GT1_HUMAN;B4DMM8_HUMAN;Q86XA6_HUMAN
CAN5_HUMAN	726	CAN5_MOUSE	12337	CAN5_RAT	171495	CAPN5	Calpain-5		1		1					1			1				4	3		1					CAN5_HUMAN;E7EV01_HUMAN;E9PS73_HUMAN;K7EP62_HUMAN
C1QBP_HUMAN	708	C1QBP_MOUSE	12261	C1QBP_RAT	29681	C1QBP	Complement component 1 Q subcomponent-binding protein, mitochondrial				1	1				1					1		4	2		1		1	1	1	C1QBP_HUMAN;I3L3B0_HUMAN;I3L3Q7_HUMAN
MPP6_HUMAN	51678	MPP6_MOUSE	56524	B5DFE0_RAT	362359	MPP6	MAGUK p55 subfamily member 6			1			1				1		1				4	2	1		1				MPP6_HUMAN;B8ZZG1_HUMAN;C9J4Q3_HUMAN;C9JGI8_HUMAN;F8WCD2_HUMAN;R4GNA8_HUMAN
S19A1_HUMAN	6573	S19A1_MOUSE	20509	S19A1_RAT	29723	SLC19A1	Folate transporter 1	1		1				1		1							4	2	1	1					S19A1_HUMAN;A2VCN1_HUMAN;C9J8K6_HUMAN;C9JKP4_HUMAN;D3DSM6_HUMAN;E9PIL5_HUMAN;H0Y4T2_HUMAN;H3BTQ3_HUMAN
CD36_HUMAN	948	CD36_MOUSE	12491	CD36_RAT		CD36	Platelet glycoprotein 4					1			1					1		1	4	2	1					1	CD36_HUMAN;A4D1B1_HUMAN;D9IX63_HUMAN;D9IX64_HUMAN;D9IX65_HUMAN;D9IX66_HUMAN;D9IX67_HUMAN;D9IX68_HUMAN;D9IX69_HUMAN;E7ERZ9_HUMAN;E7EU05_HUMAN;E7EVU1_HUMAN;E7EWI4_HUMAN;E7EX47_HUMAN;E9PC45_HUMAN;E9PJX8_HUMAN;E9PLT1_HUMAN;H0YEE7_HUMAN;Q13965_HUMAN
C42S2_HUMAN	56990	C42S2_MOUSE	72729	C42S2_RAT		CDC42SE2	CDC42 small effector protein 2			1		1	1		1								4	2	2						C42S2_HUMAN;D6REL0_HUMAN;H0Y9W5_HUMAN
OXSM_HUMAN	54995	OXSM_MOUSE	71147	G3V6R7_RAT	289934	OXSM	3-oxoacyl-[acyl-carrier-protein] synthase, mitochondrial		1		1	1				1							4	3		1					OXSM_HUMAN;B4E3Q7_HUMAN;C9J2G3_HUMAN;C9JQQ2_HUMAN;F8VNS3_HUMAN
PGAM1_HUMAN	5223	PGAM1_MOUSE	18648	PGAM1_RAT	24642	PGAM1	Phosphoglycerate mutase 1			1								1	1		1		4	2			1	1	1	1	PGAM1_HUMAN;Q0D2Q6_HUMAN;Q6FHK8_HUMAN;Q6FHU2_HUMAN;Q6P6D7_HUMAN
EPCR_HUMAN	10544	EPCR_MOUSE	19124	EPCR_RAT	362248	PROCR	Endothelial protein C receptor			1	1					1						1	4	2		1				1	EPCR_HUMAN
DGLB_HUMAN	221955	DGLB_MOUSE	231871	DGLB_RAT		DAGLB	Sn1-specific diacylglycerol lipase beta			1		1		1						1			4	3	1						DGLB_HUMAN;B4DVJ1_HUMAN;C9JA85_HUMAN;E7ET49_HUMAN;E7EVQ4_HUMAN;F8WBN0_HUMAN
RASH_HUMAN	3265	RASH_MOUSE	15461	RASH_RAT	293621	HRAS1	GTPase HRas		1				1		1				1				4	2	2
EF2_HUMAN	1938	EF2_MOUSE	13629	EF2_RAT	29565	EEF2	Elongation factor 2									1		1	1		1		4	1		1	1	1	1	1	EF2_HUMAN;M0R0I6_HUMAN;Q6PK56_HUMAN
RL12_HUMAN	6136	RL12_MOUSE	269261	RL12_RAT	499782	RPL12	60S ribosomal protein L12			1						1		1			1		4	1		1	1	1	1	1	RL12_HUMAN
RL10_HUMAN	6134	RL10_MOUSE	110954	RL10_RAT	81764	RPL10	60S ribosomal protein L10							1			1				1	1	4		1		1	1	1	2	RL10_HUMAN;A6QRI9_HUMAN;B8A6G2_HUMAN;F8W7C6_HUMAN;H7C123_HUMAN;H7C2C5_HUMAN;H7C2U2_HUMAN;Q9GZW2_HUMAN
TCPA_HUMAN	6950	TCPA_MOUSE	21454	TCPA_RAT	24818	TCP1	T-complex protein 1 subunit alpha		1	1											1	1	4	2				1	1	2	TCPA_HUMAN;E7EQR6_HUMAN;E7ERF2_HUMAN;F5GYL4_HUMAN;F5GZ03_HUMAN;F5GZI8_HUMAN;F5H136_HUMAN;F5H282_HUMAN;F5H676_HUMAN;F5H726_HUMAN;F5H7Y1_HUMAN
ECHA_HUMAN	3030	ECHA_MOUSE	97212	ECHA_RAT	170670	HADHA	Trifunctional enzyme subunit alpha, mitochondrial		1					1					1		1		4	2	1				1	1	ECHA_HUMAN;B4DYP2_HUMAN;H0YFD6_HUMAN;Q9UQC5_HUMAN
CTND1_HUMAN	1500	CTND1_MOUSE	12388	D3ZZZ9_RAT	311163	CTNND1			1	1	1				1								4	3	1						CTND1_HUMAN;C9JZR2_HUMAN;E9PKL1_HUMAN;E9PKY0_HUMAN;E9PRE2_HUMAN;H0YC95_HUMAN;Q96FS1_HUMAN
COF1_HUMAN	1072	COF1_MOUSE	12631	COF1_RAT	29271	CFL1	Cofilin-1									1		1			1	1	4			1	1	1	1	2	COF1_HUMAN;E9PK25_HUMAN;E9PLJ3_HUMAN;E9PP50_HUMAN;E9PQB7_HUMAN;E9PS23_HUMAN;G3V1A4_HUMAN
MYOF_HUMAN	26509	MYOF_MOUSE	226101	D4ACN7_RAT		MYOF	Myoferlin			1	1					1				1			4	3		1					MYOF_HUMAN;C9JCN0_HUMAN;F8W8J4_HUMAN;H0YD14_HUMAN
MUC18_HUMAN	4162	MUC18_MOUSE	84004	MUC18_RAT	78967	MCAM	Cell surface glycoprotein MUC18		1	1	1					1							4	3		1					MUC18_HUMAN;Q9NQ41_HUMAN
Q9MYI6_HUMAN						HLA-B57		1		1	1	1											4	4							Q9MYI6_HUMAN
ERGI1_HUMAN	57222	ERGI1_MOUSE	67458	F1LU48_RAT		ERGIC1	Endoplasmic reticulum-Golgi intermediate compartment protein 1				1		1		1					1			4	2	2						ERGI1_HUMAN;F2Z2P5_HUMAN;F2Z2U2_HUMAN;F2Z3A2_HUMAN;F2Z3Q5_HUMAN;H0YAV2_HUMAN;H0YBZ3_HUMAN
RTN3_HUMAN	10313	RTN3_MOUSE	20168	RTN3_RAT	140945	RTN3	Reticulon-3		1		1		1						1				4	3	1						RTN3_HUMAN;B7Z4M1_HUMAN;F5GWG7_HUMAN;F5H617_HUMAN;F5H891_HUMAN;Q7RTN4_HUMAN
1433Z_HUMAN	7534	1433Z_MOUSE	22631	1433Z_RAT	25578	YWHAZ	14-3-3 protein zeta/delta									1			1		1	1	4	1		1		1	1	2	1433Z_HUMAN;B0AZS6_HUMAN;B7Z2E6_HUMAN;D0PNI1_HUMAN;E5RGE1_HUMAN;E5RIR4_HUMAN;E7ESK7_HUMAN;E7EVZ2_HUMAN;E7EX29_HUMAN;E9PD24_HUMAN;H0YB80_HUMAN
1433T_HUMAN	10971	1433T_MOUSE	22630	1433T_RAT	25577	YWHAQ	14-3-3 protein theta			1								1	1		1		4	2			1	1	1	1	1433T_HUMAN;E9PG15_HUMAN;Q53RR5_HUMAN;Q53S41_HUMAN
FPRP_HUMAN	5738	FPRP_MOUSE	19221	FPRP_RAT	29602	PTGFRN	Prostaglandin F2 receptor negative regulator		1	1	1				1								4	3	1						FPRP_HUMAN;A4QPA1_HUMAN;Q1WWL2_HUMAN;Q4QQP8_HUMAN
RGS19_HUMAN	10287	RGS19_MOUSE	56470	RGS19_RAT	59293	RGS19	Regulator of G-protein signaling 19				1	1	1		1								4	2	2						RGS19_HUMAN;Q6I9S5_HUMAN
1433E_HUMAN	7531	1433E_MOUSE	22627	1433E_RAT	29753	YWHAE	14-3-3 protein epsilon			1									1		1	1	4	2				1	1	2	1433E_HUMAN;B4DJF2_HUMAN;I3L0W5_HUMAN;I3L3T1_HUMAN;K7EIT4_HUMAN;K7EM20_HUMAN
B6ETP9_HUMAN						HLA-CW		1		1	1					1							4	3		1					B6ETP9_HUMAN;Q0P6N1_HUMAN;Q95HN1_HUMAN
2AAA_HUMAN	5518	2AAA_MOUSE	51792	Q5XI34_RAT	117281	PPP2R1A	Serine/threonine-protein phosphatase 2A 65 kDa regulatory subunit A alpha isoform						1			1			1		1		4	1	1	1		1	1		2AAA_HUMAN;A8K7B7_HUMAN;B3KQV6_HUMAN;C9J9C1_HUMAN;E9PH38_HUMAN;F5H3X9_HUMAN;M0QXG4_HUMAN;M0R0K6_HUMAN
PRDX6_HUMAN	9588	PRDX6_MOUSE	11758	PRDX6_RAT	94167	PRDX6	Peroxiredoxin-6		1		1					1			1				4	3		1					PRDX6_HUMAN
PRDX1_HUMAN	5052	PRDX1_MOUSE	18477	PRDX1_RAT	117254	PRDX1	Peroxiredoxin-1		1										1		1	1	4	2				1	1	2	PRDX1_HUMAN
XRP2_HUMAN	6102	XRP2_MOUSE	19889	D3ZTJ0_RAT		RP2	Protein XRP2			1			1		1					1			4	2	2						XRP2_HUMAN
NTAL_HUMAN	7462	NTAL_MOUSE	56743	NTAL_RAT	317676	LAT2	Linker for activation of T-cells family member 2	1				1	1							1			4	3	1						NTAL_HUMAN;C9JA24_HUMAN;C9JDY7_HUMAN;C9JXP0_HUMAN;F8W947_HUMAN
RFTN1_HUMAN	23180	RFTN1_MOUSE	76438	G3V7I2_RAT	501095	RFTN1	Raftlin	1				1	1									1	4	2	1					1	RFTN1_HUMAN;C9JHG2_HUMAN;C9JRN3_HUMAN;C9JWQ9_HUMAN;F8WAR1_HUMAN;G3XAJ6_HUMAN;Q8N5I0_HUMAN;Q9BRA3_HUMAN;U3KPZ2_HUMAN
I5P1_HUMAN	3632	E9QAS7_MOUSE	212111	D3ZZX1_RAT	365382	INPP5A			1		1	1							1				4	4							I5P1_HUMAN;B1AP38_HUMAN;H0Y2W5_HUMAN;Q149S6_HUMAN;Q4VAR4_HUMAN;Q5T1B3_HUMAN;Q5T1B4_HUMAN;Q5T1B5_HUMAN;Q86V83_HUMAN;Q9C055_HUMAN
RAP1B_HUMAN	5908	RAP1B_MOUSE	215449	RAP1B_RAT	171337	RAP1B	Ras-related protein Rap-1b			1	1		1								1		4	2	1				1	1	RAP1B_HUMAN;B7ZB78_HUMAN;E7ESV4_HUMAN;F5GWU8_HUMAN;F5GX62_HUMAN;F5GYB5_HUMAN;F5GYH7_HUMAN;F5GZG1_HUMAN;F5H004_HUMAN;F5H077_HUMAN;F5H0B7_HUMAN;F5H0S2_HUMAN;F5H491_HUMAN;F5H4H0_HUMAN;F5H500_HUMAN;F5H6R7_HUMAN;F5H7Y6_HUMAN;F5H823_HUMAN;F8WBC0_HUMAN
NPC1_HUMAN	4864	NPC1_MOUSE	18145	G3V7K5_RAT	266732	NPC1			1	1										1	1		4	3				1	1	1	NPC1_HUMAN;B4DET3_HUMAN;K7EIH7_HUMAN;K7ENZ0_HUMAN;K7EQ23_HUMAN;K7ERM4_HUMAN;K7ERW2_HUMAN
SFT2C_HUMAN	84826	SFT2C_MOUSE	67158	D3ZV26_RAT	364835	SFT2D3	Vesicle transport protein SFT2C			1		1	1		1								4	2	2						SFT2C_HUMAN
ALDOA_HUMAN	226	ALDOA_MOUSE	11674	ALDOA_RAT	24189	ALDOA	Fructose-bisphosphate aldolase A										1	1	1		1		4	1			2	1	1	1	ALDOA_HUMAN;H3BMQ8_HUMAN;H3BPS8_HUMAN;H3BQN4_HUMAN;H3BR04_HUMAN;H3BR68_HUMAN;H3BU78_HUMAN;H3BUH7_HUMAN;H3BUK5_HUMAN;J3KPS3_HUMAN
KC1G3_HUMAN	1456	KC1G3_MOUSE	70425	KC1G3_RAT	64823	CSNK1G3	Casein kinase I isoform gamma-3		1	1		1							1				4	4							KC1G3_HUMAN;H0YBN6_HUMAN
RS5_HUMAN	6193	RS5_MOUSE	20103	RS5_RAT	25538	RPS5	40S ribosomal protein S5			1				1			1				1		4	1	1		1		1	1	RS5_HUMAN;M0QZN2_HUMAN;M0R0F0_HUMAN;M0R0R2_HUMAN
ATPA_HUMAN	498	ATPA_MOUSE	11946	ATPA_RAT	65262	ATP5A1	ATP synthase subunit alpha, mitochondrial									1			1		1	1	4	1		1		1	1	2	ATPA_HUMAN;K7EJP1_HUMAN;K7EK77_HUMAN;K7EKV9_HUMAN;K7EM08_HUMAN;K7ENJ4_HUMAN;K7ENP3_HUMAN;K7EQH4_HUMAN;K7EQU6_HUMAN;K7ERX7_HUMAN;K7ESA0_HUMAN
ZDH20_HUMAN	253832	ZDH20_MOUSE	75965	A0JPI6_RAT	305923	ZDHHC20	Probable palmitoyltransferase ZDHHC20			1			1	1	1								4	1	3						ZDH20_HUMAN;B4DRN8_HUMAN;I6L9D4_HUMAN;L0R6T2_HUMAN;Q2TB82_HUMAN
MREG_HUMAN	55686	MREG_MOUSE	381269	D4A9U9_RAT	501162	MREG	Melanoregulin	1		1	1				1								4	3	1						MREG_HUMAN;C9JAG4_HUMAN;C9JFU1_HUMAN;C9JYV9_HUMAN
ACON_HUMAN	50	ACON_MOUSE	11429	ACON_RAT	79250	ACO2	Aconitate hydratase, mitochondrial								1				1		1	1	4	1	1			1	1	2	ACON_HUMAN;A2A274_HUMAN;Q71UF1_HUMAN
CTDS1_HUMAN	58190	CTDS1_MOUSE	227292	B1WC24_RAT	363249	CTDSP1	Carboxy-terminal domain RNA polymerase II polypeptide A small phosphatase 1			1	1		1		1								4	2	2						CTDS1_HUMAN;H7C1Z7_HUMAN;H7C270_HUMAN;H7C3E0_HUMAN
LDHB_HUMAN	3945	LDHB_MOUSE	16832	LDHB_RAT	24534	LDHB	L-lactate dehydrogenase B chain		1							1			1		1		4	2		1		1	1	1	LDHB_HUMAN;A8MW50_HUMAN;C9J7H8_HUMAN;F5H793_HUMAN;Q5U077_HUMAN
ITM2B_HUMAN	9445	ITM2B_MOUSE	16432	ITM2B_RAT	290364	ITM2B	Integral membrane protein 2B			1	1		1		1								4	2	2						ITM2B_HUMAN;Q5W0A2_HUMAN;Q5W0A3_HUMAN;Q96B24_HUMAN;U3KQ52_HUMAN;U3KQL7_HUMAN
HACD3_HUMAN	51495	HACD3_MOUSE	57874	D4ABI7_RAT	300783	PTPLAD1	Very-long-chain (3R)-3-hydroxyacyl-[acyl-carrier protein] dehydratase 3						1		1				1		1		4	1	2				1	1	HACD3_HUMAN;B4DRF4_HUMAN;H3BMZ1_HUMAN;H3BPZ1_HUMAN;H3BRL8_HUMAN;H3BS72_HUMAN
PECA1_HUMAN	5175	PECA1_MOUSE	18613	PECA1_RAT	29583	PECAM1	Platelet endothelial cell adhesion molecule	1			1		1			1							4	2	1	1					PECA1_HUMAN
MPCP_HUMAN	5250	MPCP_MOUSE	18674	MPCP_RAT	245959	SLC25A3	Phosphate carrier protein, mitochondrial		1					1					1		1		4	2	1				1	1	MPCP_HUMAN;F8VVM2_HUMAN;F8VWQ0_HUMAN;F8VWR4_HUMAN;F8VY00_HUMAN;F8VYH5_HUMAN;F8VZL5_HUMAN
TM63B_HUMAN	55362	TM63B_MOUSE	224807	D4A105_RAT	363197	TMEM63B			1	1		1			1								4	3	1						TM63B_HUMAN;E9PNG1_HUMAN;H0YCP6_HUMAN;H0YDJ6_HUMAN;H3BLW6_HUMAN
RELL1_HUMAN	768211	RELL1_MOUSE	100532	B0BNL7_RAT	289635	RELL1	RELT-like protein 1			1	1		1				1						4	2	1		1				RELL1_HUMAN;D6RBN9_HUMAN
NICA_HUMAN	23385	NICA_MOUSE	59287	NICA_RAT	289231	NCSTN	Nicastrin			1	1		1		1								4	2	2						NICA_HUMAN;E7ENA9_HUMAN;F6Y097_HUMAN;H0Y3Z4_HUMAN;H0Y6T7_HUMAN;Q5T205_HUMAN;Q5T209_HUMAN;Q5T210_HUMAN;Q5T211_HUMAN
IFM2_HUMAN	10581	IFM2_MOUSE	80876	Q9R175_RAT	114709	IFITM2	Interferon-induced transmembrane protein 2						1		1	1				1			4	1	2	1					IFM2_HUMAN;E9PQN9_HUMAN;H0YCL2_HUMAN;H7BYV1_HUMAN;Q6IBB0_HUMAN
PTBP1_HUMAN	5725	PTBP1_MOUSE	19205	PTBP1_RAT	29497	PTBP1	Polypyrimidine tract-binding protein 1							1						1	1	1	4	1	1			1	1	2	PTBP1_HUMAN;A6NLN1_HUMAN;K7EK45_HUMAN;K7EKJ7_HUMAN;K7EKX4_HUMAN;K7ELW5_HUMAN;K7ES59_HUMAN
EFR3A_HUMAN	23167	EFR3A_MOUSE	76740	D4ADS9_RAT	362923	EFR3A	Protein EFR3 homolog A			1	1	1								1			4	4							EFR3A_HUMAN;A0PJL1_HUMAN;A2VDI4_HUMAN;E5RFJ2_HUMAN;E5RJS1_HUMAN;H9KV44_HUMAN
WDR1_HUMAN	9948	WDR1_MOUSE	22388	WDR1_RAT	360950	WDR1	WD repeat-containing protein 1		1	1									1		1		4	3				1	1	1	WDR1_HUMAN;D6RD66_HUMAN;L8E9Y5_HUMAN;Q53GN4_HUMAN
BST2_HUMAN	684	BST2_MOUSE	69550	BST2_RAT	378947	BST2	Bone marrow stromal antigen 2	1			1		1									1	4	2	1					1	BST2_HUMAN
ABHGA_HUMAN	7920	ABHGA_MOUSE	193742	ABHGA_RAT	361796	ABHD16A	Abhydrolase domain-containing protein 16A		1	1				1	1								4	2	2						ABHGA_HUMAN;B0UXB6_HUMAN;B3KNX9_HUMAN;B7Z8I9_HUMAN;F2Z3G6_HUMAN;F2Z3H2_HUMAN;F2Z3Q3_HUMAN
RAB7A_HUMAN	7879	RAB7A_MOUSE	19349	RAB7A_RAT	29448	RAB7A	Ras-related protein Rab-7a		1				1						1		1		4	2	1				1	1	RAB7A_HUMAN;C9IZZ0_HUMAN;C9J4S4_HUMAN;C9J4V0_HUMAN;C9J592_HUMAN;C9J7D1_HUMAN;C9J8S3_HUMAN
RAB5C_HUMAN	5878	RAB5C_MOUSE	19345	B0BNK1_RAT	287709	RAB5C			1	1			1								1		4	2	1				1	1	RAB5C_HUMAN;F8VSF8_HUMAN;F8VVK3_HUMAN;F8VWU4_HUMAN;K7ENY4_HUMAN
GDIR1_HUMAN	396	GDIR1_MOUSE	192662	GDIR1_RAT	360678	ARHGDIA	Rho GDP-dissociation inhibitor 1		1				1						1			1	4	2	1					1	GDIR1_HUMAN;J3KRE2_HUMAN;J3KRY1_HUMAN;J3KS60_HUMAN;J3KTF8_HUMAN;J3QQX2_HUMAN
ECE1_HUMAN	1889	ECE1_MOUSE	230857	ECE1_RAT	94204	ECE1	Endothelin-converting enzyme 1			1	1	1				1							4	3		1					ECE1_HUMAN;B4DKB2_HUMAN;E9PHZ1_HUMAN;E9PJG1_HUMAN;E9PN99_HUMAN
PALM2_HUMAN	114299	PALM2_MOUSE	242481	D4A4D8_RAT		PALM2			1	1									1				3	3							PALM2_HUMAN;C9JA33_HUMAN;C9JZH4_HUMAN;D3YTA4_HUMAN
MDHM_HUMAN	4191	MDHM_MOUSE	17448	MDHM_RAT	81829	MDH2	Malate dehydrogenase, mitochondrial									1			1		1		3	1		1		1	1	1	MDHM_HUMAN;E9PDB2_HUMAN;G3XAL0_HUMAN;Q0QF37_HUMAN;Q6FHZ0_HUMAN;Q75MP7_HUMAN;Q75MT9_HUMAN;U3KQ63_HUMAN
ACTG_HUMAN	71	ACTG_MOUSE	11465	ACTG_RAT	287876	ACTG1	Actin, cytoplasmic 2									1		1			1		3			1	1	1	1	1	ACTG_HUMAN;I3L1U9_HUMAN;I3L3I0_HUMAN;I3L3R2_HUMAN;I3L4N8_HUMAN;J3KT65_HUMAN;K7EM38_HUMAN;Q6PJ43_HUMAN;Q96FU6_HUMAN
THIM_HUMAN	10449	THIM_MOUSE	52538	THIM_RAT	170465	ACAA2	3-ketoacyl-CoA thiolase, mitochondrial						1		1				1				3	1	2						THIM_HUMAN;K7EJ68_HUMAN;K7EJB1_HUMAN;K7EME0_HUMAN;K7ER88_HUMAN
GLU2B_HUMAN	5589	GLU2B_MOUSE	19089	B1WC34_RAT	300445	PRKCSH	Glucosidase 2 subunit beta				1		1	1									3	1	2						GLU2B_HUMAN;A2VCQ4_HUMAN;K7EIP3_HUMAN;K7EJ70_HUMAN;K7EKX1_HUMAN;K7EL27_HUMAN;K7ELL7_HUMAN;K7EPW7_HUMAN
RLA0_HUMAN	6175	RLA0_MOUSE	11837	RLA0_RAT	64205	RPLP0	60S acidic ribosomal protein P0											1			1	1	3				1	1	1	2	RLA0_HUMAN;F8VPE8_HUMAN;F8VQY6_HUMAN;F8VRK7_HUMAN;F8VS58_HUMAN;F8VU65_HUMAN;F8VW21_HUMAN;F8VWS0_HUMAN;F8VWV4_HUMAN;F8VYN4_HUMAN;F8VZS0_HUMAN;F8W1K8_HUMAN;G3V210_HUMAN;Q3B7A4_HUMAN;Q3MHV2_HUMAN;Q6NSF2_HUMAN
MOES_HUMAN	4478	MOES_MOUSE	17698	MOES_RAT	81521	MSN	Moesin			1											1	1	3	1				1	1	2	MOES_HUMAN;Q6PJT4_HUMAN
F162A_HUMAN	26355	F162A_MOUSE	70186	F162A_RAT	360721	FAM162A	Protein FAM162A	1			1	1											3	3							F162A_HUMAN;E9PH05_HUMAN;F8W7Q4_HUMAN
GRP75_HUMAN	3313	GRP75_MOUSE	15526	GRP75_RAT	291671	HSPA9	Stress-70 protein, mitochondrial										1				1	1	3				1	1	1	2	GRP75_HUMAN;D6RA73_HUMAN;D6RCD7_HUMAN;D6RDH7_HUMAN;D6RJI2_HUMAN;H0Y8K0_HUMAN;H0Y8S0_HUMAN;H0YBG6_HUMAN;Q8N1C8_HUMAN
TM206_HUMAN	55248	TM206_MOUSE	66950	TM206_RAT	305070	TMEM206	Transmembrane protein 206		1	1					1								3	2	1						TM206_HUMAN
ANTR2_HUMAN	118429	ANTR2_MOUSE	71914	F1LT78_RAT		ANTXR2	Anthrax toxin receptor 2			1	1					1							3	2		1					ANTR2_HUMAN;A4FUA5_HUMAN;J3KPY9_HUMAN;Q32Q26_HUMAN
ACTC_HUMAN	70	ACTC_MOUSE	11464	ACTC_RAT	29275	ACTC1	Actin, alpha cardiac muscle 1							1					1			1	3	1	1					1	ACTC_HUMAN
TM55A_HUMAN	55529	TM55A_MOUSE	72519	TM55A_RAT	362490	TMEM55A	Type 2 phosphatidylinositol 4,5-bisphosphate 4-phosphatase					1	1		1								3	1	2						TM55A_HUMAN;E5RFT4_HUMAN;E5RIP9_HUMAN;E5RIY0_HUMAN;E5RJC2_HUMAN
ARF5_HUMAN	381	ARF5_MOUSE	11844	ARF5_RAT	79117	ARF5	ADP-ribosylation factor 5					1							1		1		3	2				1	1	1	ARF5_HUMAN;A4D0Z3_HUMAN;C9J1Z8_HUMAN
ARF3_HUMAN	377	ARF3_MOUSE	11842	ARF3_RAT	140940	ARF3	ADP-ribosylation factor 3						1	1					1				3	1	2						ARF3_HUMAN;B7ZB63_HUMAN;F5H0C7_HUMAN;F5H1V1_HUMAN;F5H423_HUMAN;F5H6T5_HUMAN
SEP15_HUMAN	9403	SEP15_MOUSE	93684	SEP15_RAT	113922	SEP15	15 kDa selenoprotein				1		1		1								3	1	2						SEP15_HUMAN;A8MZD0_HUMAN;D3DT21_HUMAN
DHE3_HUMAN	2746	DHE3_MOUSE	14661	DHE3_RAT	24399	GLUD1	Glutamate dehydrogenase 1, mitochondrial												1		1	1	3	1					1	2	DHE3_HUMAN;B3KV55_HUMAN;B4DGN5_HUMAN;E9KL48_HUMAN;Q14400_HUMAN;Q9UQV0_HUMAN
MFAP3_HUMAN	4238	MFAP3_MOUSE	216760	MFAP3_RAT	287299	MFAP3	Microfibril-associated glycoprotein 3		1				1		1								3	1	2						MFAP3_HUMAN;E5RH26_HUMAN;E5RHQ6_HUMAN;E5RJ59_HUMAN
BET1L_HUMAN	51272	BET1L_MOUSE	54399	BET1L_RAT	54400	BET1L	BET1-like protein				1	1	1										3	2	1						BET1L_HUMAN;B8ZZS0_HUMAN;E9PHY4_HUMAN;E9PQJ6_HUMAN;H7BXT7_HUMAN;Q9P0S7_HUMAN
UBA1_HUMAN	7317	UBA1_MOUSE	22201	UBA1_RAT	314432	UBA1	Ubiquitin-like modifier-activating enzyme 1										1		1		1		3	1			1	1	1	1	UBA1_HUMAN;Q5JRR6_HUMAN;Q5JRR9_HUMAN;Q5JRS0_HUMAN;Q5JRS1_HUMAN;Q5JRS2_HUMAN;Q5JRS3_HUMAN
T3JAM_HUMAN	80342	T3JAM_MOUSE	215243	Q5FVQ1_RAT	360900	TRAF3IP3	TRAF3-interacting JNK-activating modulator	1						1							1		3	1	1			1		1	T3JAM_HUMAN;B1AJU2_HUMAN;C9J0C0_HUMAN;C9JBA0_HUMAN;C9JXB3_HUMAN;E2QRE5_HUMAN;H0YF09_HUMAN
TBB4B_HUMAN	10383	TBB4B_MOUSE	227613	TBB4B_RAT	296554	TUBB4B	Tubulin beta-4B chain						1						1		1		3	1	1			1	1	1	TBB4B_HUMAN
TM50A_HUMAN	23585	TM50A_MOUSE	71817	B1WBU7_RAT	298552	TMEM50A	Transmembrane protein 50A			1	1	1											3	3							TM50A_HUMAN
ICAM2_HUMAN	3384	ICAM2_MOUSE	15896	Q6AXM6_RAT	360647	ICAM2	Intercellular adhesion molecule 2				1		1			1							3	1	1	1					ICAM2_HUMAN;D3DU30_HUMAN;J3KSR9_HUMAN;J3QKR4_HUMAN;J3QQR8_HUMAN;J3QQX6_HUMAN;J3QRQ1_HUMAN;J3QRT5_HUMAN;Q6FHE2_HUMAN;Q9NZC6_HUMAN
DAAM1_HUMAN	23002	DAAM1_MOUSE	208846	D4ABM3_RAT	314212	DAAM1			1	1		1											3	3							DAAM1_HUMAN;G3V275_HUMAN
GNA15_HUMAN	2769	GNA15_MOUSE	14676	GNA15_RAT	89788	GNA15	Guanine nucleotide-binding protein subunit alpha-15				1	1		1									3	2	1						GNA15_HUMAN;K7EP74_HUMAN
RS23_HUMAN	6228	RS23_MOUSE	66475	RS23_RAT	124323	RPS23	40S ribosomal protein S23		1					1			1						3	1	1		1				RS23_HUMAN;A8K517_HUMAN;D6R9I7_HUMAN;D6RD47_HUMAN;D6RDJ2_HUMAN;D6RIX0_HUMAN
RS20_HUMAN	6224	RS20_MOUSE	67427	RS20_RAT	122772	RPS20	40S ribosomal protein S20			1							1	1					3	1			2				RS20_HUMAN;E5RIP1_HUMAN;E5RJX2_HUMAN;G3XAN0_HUMAN
THTM_HUMAN	4357	THTM_MOUSE	246221	THTM_RAT	192172	MPST	3-mercaptopyruvate sulfurtransferase		1		1	1											3	3							THTM_HUMAN;B1AH49_HUMAN;J3KPV7_HUMAN;Q2VEU0_HUMAN;Q2VEU1_HUMAN;Q6FHN9_HUMAN
RS16_HUMAN	6217	RS16_MOUSE	20055	RS16_RAT	140655	RPS16	40S ribosomal protein S16										1				1	1	3				1	1	1	2	RS16_HUMAN;M0QX76_HUMAN;M0R1M5_HUMAN;M0R210_HUMAN;M0R3H0_HUMAN;Q6IPX4_HUMAN
GBB1_HUMAN	2782	GBB1_MOUSE	14688	GBB1_RAT	24400	GNB1	Guanine nucleotide-binding protein G(I)/G(S)/G(T) subunit beta-1						1						1		1		3	1	1				1	1	GBB1_HUMAN;B1AKQ8_HUMAN;F6UT28_HUMAN;F6X3N5_HUMAN;L8E8V9_HUMAN;Q1RMY8_HUMAN
CD99_HUMAN	4267	CD99_MOUSE	673094	B4F7A5_RAT	652929	CD99	CD99 antigen									1	1				1		3			1	1	1	1	1	CD99_HUMAN;A6NGF6_HUMAN;A6NJT9_HUMAN;A8MQT7_HUMAN;H7C2F2_HUMAN
PSMD2_HUMAN	5708	PSMD2_MOUSE	21762	PSMD2_RAT	287984	PSMD2	26S proteasome non-ATPase regulatory subunit 2												1		1	1	3	1				1		2	PSMD2_HUMAN;C9JPC0_HUMAN;E7EW34_HUMAN;E9PCS3_HUMAN;F8WBS8_HUMAN;H7C1H2_HUMAN;H7C2Q3_HUMAN
EM55_HUMAN	4354	EM55_MOUSE	17524			MPP1	55 kDa erythrocyte membrane protein			1		1	1										3	2	1						EM55_HUMAN;A6NFY0_HUMAN;A8MTH1_HUMAN;C9J9J4_HUMAN;C9JB34_HUMAN;F8WC84_HUMAN;F8WDV6_HUMAN
RHOB_HUMAN	388	RHOB_MOUSE	11852	RHOB_RAT	64373	RHOB	Rho-related GTP-binding protein RhoB		1	1	1												3	3							RHOB_HUMAN
PRS4_HUMAN	5700	PRS4_MOUSE	19179	PRS4_RAT	117263	PSMC1	26S protease regulatory subunit 4							1	1						1		3		2			1			PRS4_HUMAN;B4DR63_HUMAN;G3V4X1_HUMAN;Q53XL8_HUMAN
TMEDA_HUMAN	10972	TMEDA_MOUSE	68581	TMEDA_RAT	84599	TMED10	Transmembrane emp24 domain-containing protein 10		1		1		1										3	2	1						TMEDA_HUMAN;G3V2K7_HUMAN
GDIB_HUMAN	2665	GDIB_MOUSE	14569	GDIB_RAT	29662	GDI2	Rab GDP dissociation inhibitor beta												1		1	1	3	1				1	1	2	GDIB_HUMAN;E7EU23_HUMAN;Q5SX86_HUMAN;Q5SX87_HUMAN;Q5SX90_HUMAN;Q5SX91_HUMAN;Q6IAT1_HUMAN
TCPQ_HUMAN	10694	TCPQ_MOUSE	12469	D4ACB8_RAT	288305	CCT8	T-complex protein 1 subunit theta									1					1	1	3			1		1	1	2	TCPQ_HUMAN;B4DEM7_HUMAN;B4DQH4_HUMAN;H7C2U0_HUMAN;H7C4C8_HUMAN;Q7Z759_HUMAN
PHB_HUMAN	5245	PHB_MOUSE	18673	PHB_RAT	25344	PHB	Prohibitin			1											1	1	3	1				1	1	2	PHB_HUMAN;A8K401_HUMAN;B4DY47_HUMAN;C9JW96_HUMAN;C9JZ20_HUMAN;D6RBK0_HUMAN;E7ESE2_HUMAN;E9PCW0_HUMAN;Q6FHP5_HUMAN
TCPE_HUMAN	22948	TCPE_MOUSE	12465	TCPE_RAT	294864	CCT5	T-complex protein 1 subunit epsilon							1		1					1		3		1	1		1	1	1	TCPE_HUMAN;B4DYD8_HUMAN;B7ZAR1_HUMAN;D6RIZ7_HUMAN;E7ENZ3_HUMAN;E9PCA1_HUMAN;H0Y914_HUMAN;H0Y958_HUMAN
TCPB_HUMAN	10576	TCPB_MOUSE	12461	TCPB_RAT	299809	CCT2	T-complex protein 1 subunit beta							1							1	1	3		1			1	1	2	TCPB_HUMAN;F5GWF6_HUMAN;F8VQ14_HUMAN
CN37_HUMAN	1267	CN37_MOUSE	12799	CN37_RAT	25275	CNP	2',3'-cyclic-nucleotide 3'-phosphodiesterase			1					1				1				3	2	1						CN37_HUMAN;B4DFN6_HUMAN;C9K0L8_HUMAN;K7EN66_HUMAN;K7EQ27_HUMAN;K7ERC4_HUMAN;K7ERZ0_HUMAN
ESYT1_HUMAN	23344	ESYT1_MOUSE	23943	ESYT1_RAT	29579	ESYT1	Extended synaptotagmin-1						1				1				1		3		1		1		1	1	ESYT1_HUMAN;F8VZB1_HUMAN
6PGD_HUMAN	5226	6PGD_MOUSE	110208	6PGD_RAT	100360180	PGD	6-phosphogluconate dehydrogenase, decarboxylating											1			1	1	3				1	1		2	6PGD_HUMAN;B4DQJ8_HUMAN;F5H7U0_HUMAN;K7EJT3_HUMAN;K7ELN9_HUMAN;K7EM49_HUMAN;K7EMN2_HUMAN;K7EPF6_HUMAN
CD3D_HUMAN	915	CD3D_MOUSE	12500	CD3D_RAT	25710	CD3D	T-cell surface glycoprotein CD3 delta chain						1	1							1		3		2					1	CD3D_HUMAN;B0YIY4_HUMAN;E9PMT5_HUMAN;G8H453_HUMAN;H0YE18_HUMAN
EFC14_HUMAN	9813	EFC14_MOUSE	230648	D3ZTM7_RAT	298425	EFCAB14	EF-hand calcium-binding domain-containing protein 14			1			1		1								3	1	2						EFC14_HUMAN;F5H7K3_HUMAN;S4R3Q1_HUMAN
CD38_HUMAN	952	CD38_MOUSE	12494	CD38_RAT	25668	CD38	ADP-ribosyl cyclase 1		1			1		1									3	2	1						CD38_HUMAN;H0Y950_HUMAN	Q76N18_MOUSE
ODPA_HUMAN	5160	ODPA_MOUSE	18597	ODPA_RAT	29554	PDHA1	Pyruvate dehydrogenase E1 component subunit alpha, somatic form, mitochondrial			1							1		1				3	2			1				ODPA_HUMAN;A5YPB6_HUMAN;P78557_HUMAN;Q5JPT9_HUMAN;Q5JPU0_HUMAN;Q5JPU1_HUMAN;Q5JPU2_HUMAN;Q5JPU3_HUMAN;Q6LCA3_HUMAN;Q99724_HUMAN;Q99725_HUMAN;Q9UNV7_HUMAN
MA1B1_HUMAN	11253	MA1B1_MOUSE	227619	MA1B1_RAT	499751	MAN1B1	Endoplasmic reticulum mannosyl-oligosaccharide 1,2-alpha-mannosidase				1		1		1								3	1	2						MA1B1_HUMAN;B3KQC5_HUMAN;H0YFU3_HUMAN;H0YFV8_HUMAN;H0YG20_HUMAN;H0YGQ1_HUMAN;H0YGV7_HUMAN;H0YI64_HUMAN;H0YIU0_HUMAN
BET1_HUMAN	10282	BET1_MOUSE	12068	BET1_RAT	29631	BET1	BET1 homolog				1	1	1										3	2	1						BET1_HUMAN;C9JTT8_HUMAN;H7C1N3_HUMAN;Q53XK0_HUMAN;Q96EA0_HUMAN
TOM40_HUMAN	10452	TOM40_MOUSE	53333	TOM40_RAT	308416	TOMM40	Mitochondrial import receptor subunit TOM40 homolog			1			1	1									3	1	2						TOM40_HUMAN;K7EJ57_HUMAN;K7EKG4_HUMAN;K7EKG6_HUMAN
PLP2_HUMAN	5355	PLP2_MOUSE	18824	PLP2_RAT	302562	PLP2	Proteolipid protein 2			1	1	1											3	3							PLP2_HUMAN
VAMP5_HUMAN	10791	VAMP5_MOUSE	53620	VAMP5_RAT	89818	VAMP5	Vesicle-associated membrane protein 5				1	1								1			3	3							VAMP5_HUMAN;Q6FG93_HUMAN
VAMP2_HUMAN	6844	VAMP2_MOUSE	22318	VAMP2_RAT	24803	VAMP2	Vesicle-associated membrane protein 2		1							1			1				3	2		1					VAMP2_HUMAN;F8WCA0_HUMAN;J3QRU4_HUMAN;K7ENK9_HUMAN
SPY2_HUMAN	10253	SPY2_MOUSE	24064	Q5HZA2_RAT	306141	SPRY2			1	1					1								3	2	1						SPY2_HUMAN
RL15_HUMAN	6138	RL15_MOUSE	66480	RL15_RAT	245981	RPL15	60S ribosomal protein L15		1		1						1						3	2			1				RL15_HUMAN;E7ENU7_HUMAN;E7EQV9_HUMAN;E7ERA2_HUMAN;E7EX53_HUMAN
AR6P6_HUMAN	151188	AR6P6_MOUSE	65103	AR6P6_RAT	499798	ARL6IP6	ADP-ribosylation factor-like protein 6-interacting protein 6			1			1	1									3	1	2						AR6P6_HUMAN;H7C0H7_HUMAN;H7C192_HUMAN
TPIS_HUMAN	7167	TPIS_MOUSE	21991	TPIS_RAT	24849	TPI1	Triosephosphate isomerase											1	1		1		3	1			1	1	1	1	TPIS_HUMAN;U3KPS5_HUMAN;U3KPZ0_HUMAN;U3KQF3_HUMAN
TMM59_HUMAN	9528	TMM59_MOUSE	56374			TMEM59	Transmembrane protein 59			1			1		1								3	1	2						TMM59_HUMAN;D3DQ48_HUMAN;Q5T6Z8_HUMAN;Q5T703_HUMAN;Q5T704_HUMAN;Q5T706_HUMAN;Q6P5R1_HUMAN
RAI3_HUMAN	9052	RAI3_MOUSE	232431	A1A5R2_RAT	312790	GPRC5A	Retinoic acid-induced protein 3			1	1					1							3	2		1					RAI3_HUMAN;F5GWG3_HUMAN;H0YFN2_HUMAN
G3P_HUMAN	2597	G3P_MOUSE	14433	G3P_RAT	685186	GAPDH	Glyceraldehyde-3-phosphate dehydrogenase										1	1			1		3				2	1	1	1	G3P_HUMAN;E7EUT5_HUMAN;Q0QET7_HUMAN	D2KHZ9_MOUSE	P97617_RAT;Q0QEU1_RAT;Q8K4T7_RAT
ADA17_HUMAN	6868	ADA17_MOUSE	11491	ADA17_RAT	57027	ADAM17	Disintegrin and metalloproteinase domain-containing protein 17			1	1									1			3	3							ADA17_HUMAN;A6H8L4_HUMAN;B2RNB2_HUMAN;E7EUI5_HUMAN;Q53RF5_HUMAN;Q53RS1_HUMAN;Q53S40_HUMAN;Q6P5T8_HUMAN
TERA_HUMAN	7415	TERA_MOUSE	269523	TERA_RAT	116643	VCP	Transitional endoplasmic reticulum ATPase												1		1	1	3	1				1	1	2	TERA_HUMAN;C9IZA5_HUMAN;C9JUP7_HUMAN;Q0IIN5_HUMAN;Q96IF9_HUMAN;Q9HAP0_HUMAN;Q9HAP1_HUMAN
CLH1_HUMAN	1213	CLH1_MOUSE	67300	CLH1_RAT	54241	CLTC	Clathrin heavy chain 1							1					1		1		3	1	1			1	1	1	CLH1_HUMAN;J3KRF5_HUMAN;J3KS13_HUMAN;J3KSQ2_HUMAN;J3KTN1_HUMAN;J3QL20_HUMAN;K7EJJ5_HUMAN;Q49AL0_HUMAN
FRS2_HUMAN	10818	FRS2_MOUSE	327826	D4A244_RAT	314850	FRS2			1				1		1								3	1	2						FRS2_HUMAN;F8VP54_HUMAN;F8VS98_HUMAN;F8VW66_HUMAN;F8VX65_HUMAN;F8VYZ7_HUMAN;F8VZ12_HUMAN;F8VZI4_HUMAN;L7RTG7_HUMAN
PVRL2_HUMAN	5819	PVRL2_MOUSE	19294	Q5FVC5_RAT	308417	PVRL2	Poliovirus receptor-related protein 2			1	1				1								3	2	1						PVRL2_HUMAN;K7EK87_HUMAN;K7EKE8_HUMAN;K7ERL3_HUMAN;Q7Z456_HUMAN;Q7Z457_HUMAN;Q7Z458_HUMAN
STIP1_HUMAN	10963	STIP1_MOUSE	20867	STIP1_RAT	192277	STIP1	Stress-induced-phosphoprotein 1									1			1		1		3	1		1		1	1	1	STIP1_HUMAN;F5GXD8_HUMAN;F5H0T1_HUMAN;F5H783_HUMAN;G3XAD8_HUMAN;H0YGI8_HUMAN;Q3ZCU9_HUMAN
FSCN1_HUMAN	6624	FSCN1_MOUSE	14086	FSCN1_RAT	683788	FSCN1	Fascin									1		1	1				3	1		1	1				FSCN1_HUMAN;C9JFC0_HUMAN;C9JPH9_HUMAN;H7BYX5_HUMAN;J3KNT0_HUMAN;Q96IH1_HUMAN
ERGI2_HUMAN	51290	ERGI2_MOUSE	67456	Q5XIS4_RAT	297728	ERGIC2	Endoplasmic reticulum-Golgi intermediate compartment protein 2						1	1	1								3		3						ERGI2_HUMAN;F8VPA6_HUMAN;F8VR88_HUMAN;F8VRW9_HUMAN;F8VUZ2_HUMAN;F8W0R1_HUMAN;H0YHJ8_HUMAN;H0YHS0_HUMAN;H0YI50_HUMAN;H0YI58_HUMAN
RTN1_HUMAN	6252	RTN1_MOUSE	104001	RTN1_RAT	116644	RTN1	Reticulon-1		1		1								1				3	3							RTN1_HUMAN;A8MT72_HUMAN;Q2L7A7_HUMAN;Q2NKQ5_HUMAN;Q6IAX4_HUMAN
ITA3_HUMAN	3675	ITA3_MOUSE	16400	D3ZCG9_RAT	360606	ITGA3	Integrin alpha-3			1	1					1							3	2		1					ITA3_HUMAN;B4DDT0_HUMAN;D6R9X8_HUMAN;H0YA32_HUMAN;H0YA49_HUMAN;K7EMU3_HUMAN;K7EQJ2_HUMAN
1433G_HUMAN	7532	1433G_MOUSE	22628	1433G_RAT	56010	YWHAG	14-3-3 protein gamma			1									1		1		3	2				1	1	1	1433G_HUMAN
TBA1A_HUMAN	7846	TBA1A_MOUSE	22142	TBA1A_RAT	64158	TUBA1A	Tubulin alpha-1A chain						1						1		1		3	1	1			1	1	1	TBA1A_HUMAN;F8VQQ4_HUMAN;F8VRZ4_HUMAN;F8VXZ7_HUMAN;F8W0F6_HUMAN
IF5A1_HUMAN	1984	IF5A1_MOUSE	276770	IF5A1_RAT	287444	EIF5A	Eukaryotic translation initiation factor 5A-1					1					1					1	3	1			1			1	IF5A1_HUMAN;I3L397_HUMAN;I3L504_HUMAN
XPO1_HUMAN	7514	XPO1_MOUSE	103573	XPO1_RAT	85252	XPO1	Exportin-1		1					1							1		3	1	1			1	1	1	XPO1_HUMAN;C9IYM2_HUMAN;C9IZS4_HUMAN;C9J673_HUMAN;C9JF49_HUMAN;C9JKM9_HUMAN;C9JQ02_HUMAN;C9JV99_HUMAN;F8WF71_HUMAN;H7BZC5_HUMAN
AP2M1_HUMAN	1173	AP2M1_MOUSE	11773	AP2M1_RAT	116563	AP2M1	AP-2 complex subunit mu		1		1								1				3	3							AP2M1_HUMAN;C9JGT8_HUMAN;C9JJ47_HUMAN;C9JJD3_HUMAN;C9JPV8_HUMAN;C9JTK4_HUMAN;E9PFW3_HUMAN;H7C4C3_HUMAN
CYC_HUMAN	54205	CYC_MOUSE	13063	CYC_RAT	25309	CYCS	Cytochrome c, somatic		1		1						1						3	2			1				CYC_HUMAN;C9JFR7_HUMAN;G4XXL9_HUMAN
PRDX5_HUMAN	25824	PRDX5_MOUSE	54683	PRDX5_RAT	113898	PRDX5	Peroxiredoxin-5, mitochondrial		1		1										1		3	2					1	1	PRDX5_HUMAN
NCAM2_HUMAN	4685	NCAM2_MOUSE	17968	F1M8G9_RAT	288280	NCAM2			1						1				1				3	2	1						NCAM2_HUMAN;B7Z841_HUMAN;D3DSC5_HUMAN;H9KV31_HUMAN;L0R512_HUMAN
RAC1_HUMAN	5879	RAC1_MOUSE	19353	RAC1_RAT	363875	RAC1	Ras-related C3 botulinum toxin substrate 1		1				1						1				3	2	1						RAC1_HUMAN;A4D2P0_HUMAN;A4D2P1_HUMAN;A4D2P2_HUMAN
CY1_HUMAN	1537	CY1_MOUSE	66445	D3ZFQ8_RAT		CYC1			1		1								1				3	3							CY1_HUMAN
NEUM_HUMAN	2596	NEUM_MOUSE	14432	NEUM_RAT	29423	GAP43	Neuromodulin		1						1				1				3	2	1						NEUM_HUMAN;Q5U058_HUMAN
ATPO_HUMAN	539	ATPO_MOUSE	28080	ATPO_RAT	192241	ATP5O	ATP synthase subunit O, mitochondrial		1												1	1	3	1					1	2	ATPO_HUMAN;H7C068_HUMAN;H7C086_HUMAN;H7C239_HUMAN;H7C2P9_HUMAN
NDKA_HUMAN	4830	NDKA_MOUSE	18102	NDKA_RAT	191575	NME1	Nucleoside diphosphate kinase A			1								1	1				3	2			1				NDKA_HUMAN;C9K028_HUMAN;E5RHP0_HUMAN;E7ERL0_HUMAN
SCAM5_HUMAN	192683	SCAM5_MOUSE	56807	SCAM5_RAT	65171	SCAMP5	Secretory carrier-associated membrane protein 5		1						1				1				3	2	1						SCAM5_HUMAN;H3BMY4_HUMAN;H3BNB3_HUMAN;H3BNH7_HUMAN;H3BNW6_HUMAN;H3BP89_HUMAN;H3BS22_HUMAN;H3BT30_HUMAN;H3BTD1_HUMAN;H3BU33_HUMAN
LAT_HUMAN	27040	LAT_MOUSE	16797	LAT_RAT	81511	LAT	Linker for activation of T-cells family member 1					1	1	1									3	1	2						LAT_HUMAN;B7WPI0_HUMAN;C7C5T5_HUMAN;C7C5T6_HUMAN;C7C5T7_HUMAN;C7C5T8_HUMAN;G5E9K3_HUMAN;H3BQD8_HUMAN
SCAM4_HUMAN	113178	SCAM4_MOUSE	56214	SCAM4_RAT	65170	SCAMP4	Secretory carrier-associated membrane protein 4			1		1	1										3	2	1						SCAM4_HUMAN;C9JWM2_HUMAN;K7EJJ4_HUMAN
SATT_HUMAN	6509	SATT_MOUSE	55963	Q76GL9_RAT	305540	SLC1A4		1	1						1								3	2	1						SATT_HUMAN
ADPGK_HUMAN	83440	ADPGK_MOUSE	72141	G3V784_RAT	315722	ADPGK	ADP-dependent glucokinase						1		1					1			3	1	2						ADPGK_HUMAN;H3BN66_HUMAN;H3BRS6_HUMAN;H3BTH4_HUMAN;H3BU35_HUMAN;H3BUC3_HUMAN
SFXN1_HUMAN	94081	SFXN1_MOUSE	14057	SFXN1_RAT	364678	SFXN1	Sideroflexin-1		1	1											1		3	2					1	1	SFXN1_HUMAN;D6RAE9_HUMAN;D6RDG7_HUMAN;D6RFI0_HUMAN;H0Y9J5_HUMAN;S4R2X2_HUMAN
AT2A2_HUMAN	488	AT2A2_MOUSE	11938	AT2A2_RAT	29693	ATP2A2	Sarcoplasmic/endoplasmic reticulum calcium ATPase 2						1						1		1		3	1	1				1	1	AT2A2_HUMAN;B0FYL2_HUMAN;B1PM99_HUMAN;F8W1Z7_HUMAN;H7C5W9_HUMAN;J3QSY6_HUMAN
ZNT1_HUMAN	7779	ZNT1_MOUSE	22782	ZNT1_RAT	58976	SLC30A1	Zinc transporter 1		1	1	1												3	3							ZNT1_HUMAN;Q96KD7_HUMAN
SFT2A_HUMAN	113402	SFT2A_MOUSE	106489	SFT2A_RAT	292305	SFT2D1	Vesicle transport protein SFT2A						1	1	1								3		3						SFT2A_HUMAN;Q4G178_HUMAN
ROA1_HUMAN	3178	ROA1_MOUSE	15382	ROA1_RAT	29578	HNRNPA1	Heterogeneous nuclear ribonucleoprotein A1		1							1					1		3	1		1		1	1	1	ROA1_HUMAN;F8VTQ5_HUMAN;F8VYN5_HUMAN;F8VZ49_HUMAN;F8W646_HUMAN;F8W6I7_HUMAN;H0YH80_HUMAN
KC1G2_HUMAN	1455	KC1G2_MOUSE	103236	KC1G2_RAT	65278	CSNK1G2	Casein kinase I isoform gamma-2			1			1						1				3	2	1						KC1G2_HUMAN;K7EJC0_HUMAN;K7EP38_HUMAN;K7ESB6_HUMAN
RS9_HUMAN	6203	RS9_MOUSE	76846	RS9_RAT	81772	RPS9	40S ribosomal protein S9			1											1	1	3	1				1	1	2	RS9_HUMAN;A5D904_HUMAN;A8MXK4_HUMAN;B5MCT8_HUMAN;C9JM19_HUMAN;F2Z3C0_HUMAN
RS7_HUMAN	6201	RS7_MOUSE	20115	RS7_RAT	29258	RPS7	40S ribosomal protein S7		1										1			1	3	2						1	RS7_HUMAN;B5MCP9_HUMAN
NFIP1_HUMAN	80762	NFIP1_MOUSE	65113	NFIP1_RAT	291609	NDFIP1	NEDD4 family-interacting protein 1			1			1		1								3	1	2						NFIP1_HUMAN
GALT1_HUMAN	2589	GALT1_MOUSE	14423	GALT1_RAT	79214	GALNT1	Polypeptide N-acetylgalactosaminyltransferase 1				1		1		1								3	1	2						GALT1_HUMAN;F5GY99_HUMAN;K7EJV8_HUMAN;K7EK46_HUMAN;Q05BM8_HUMAN;Q68VJ7_HUMAN
CTR1_HUMAN	6541	CTR1_MOUSE	11987	CTR1_RAT	25648	SLC7A1	High affinity cationic amino acid transporter 1		1	1			1										3	2	1						CTR1_HUMAN;Q5JR49_HUMAN
ZDHC6_HUMAN	64429	ZDHC6_MOUSE	66980	F1LQB4_RAT	361771	ZDHHC6	Palmitoyltransferase ZDHHC6			1				1	1								3	1	2						ZDHC6_HUMAN;L8E944_HUMAN
HNRPU_HUMAN	3192	HNRPU_MOUSE	51810	Q6IMY8_RAT	117280	HNRNPU			1										1		1		3	2				1	1	1	HNRPU_HUMAN;Q5RI18_HUMAN
HNRPF_HUMAN	3185	HNRPF_MOUSE	98758	HNRPF_RAT	64200	HNRNPF	Heterogeneous nuclear ribonucleoprotein F			1											1	1	3	1				1	1	2	HNRPF_HUMAN
CTDSL_HUMAN	10217	CTDSL_MOUSE	69274	M0R4W4_RAT	301056	CTDSPL	CTD small phosphatase-like protein			1		1	1										3	2	1						CTDSL_HUMAN;F8WED2_HUMAN;H7C2B9_HUMAN;H7C2S4_HUMAN;H7C353_HUMAN
CD276_HUMAN	80381	CD276_MOUSE	102657	CD276_RAT	315716	CD276	CD276 antigen		1	1	1												3	3							CD276_HUMAN;H0YK40_HUMAN;H0YK59_HUMAN;H0YKQ9_HUMAN;H0YL10_HUMAN;H0YLT3_HUMAN;H0YLT8_HUMAN;H0YN29_HUMAN;H0YN85_HUMAN;H3BM68_HUMAN
RPN1_HUMAN	6184	RPN1_MOUSE	103963	RPN1_RAT	25596	RPN1	Dolichyl-diphosphooligosaccharide--protein glycosyltransferase subunit 1		1				1								1		3	1	1			1	1	1	RPN1_HUMAN;B7Z4L4_HUMAN;F8WF32_HUMAN;Q6IBR0_HUMAN
SEM4D_HUMAN	10507	SEM4D_MOUSE	20354	D3ZYR4_RAT		SEMA4D			1			1	1										3	2	1						SEM4D_HUMAN;C9JD54_HUMAN;C9JFP1_HUMAN;C9JYS7_HUMAN;E9PFD9_HUMAN;F5H044_HUMAN
CISD1_HUMAN	55847	CISD1_MOUSE	52637	CISD1_RAT	294362	CISD1	CDGSH iron-sulfur domain-containing protein 1		1		1		1										3	2	1						CISD1_HUMAN
LDHA_HUMAN	3939	LDHA_MOUSE	16828	LDHA_RAT	24533	LDHA	L-lactate dehydrogenase A chain											1	1		1		3	1			1	1	1	1	LDHA_HUMAN;F5GWW2_HUMAN;F5GXC7_HUMAN;F5GXH2_HUMAN;F5GXU1_HUMAN;F5GXY2_HUMAN;F5GYU2_HUMAN;F5GZQ4_HUMAN;F5H5J4_HUMAN;F5H6W8_HUMAN;F5H8H6_HUMAN
RL9_HUMAN	6133	RL9_MOUSE	20005	RL9_RAT	29257	RPL9	60S ribosomal protein L9			1						1				1			3	2		1					RL9_HUMAN;B4DLV8_HUMAN;D6RAN4_HUMAN;E7ESE0_HUMAN;H0Y9R4_HUMAN;H0Y9V9_HUMAN;Q53Z07_HUMAN
RL7_HUMAN	6129	RL7_MOUSE	19989	RL7_RAT	297755	RPL7	60S ribosomal protein L7									1					1	1	3			1			1	2	RL7_HUMAN;A8MUD9_HUMAN;C9JIJ5_HUMAN;C9JZ88_HUMAN
RL6_HUMAN	6128	RL6_MOUSE	19988	RL6_RAT	117042	RPL6	60S ribosomal protein L6		1										1			1	3	2						1	RL6_HUMAN;F8VR69_HUMAN;F8VU16_HUMAN;F8VWR1_HUMAN;F8VZ45_HUMAN;F8VZA3_HUMAN;Q8N5Z7_HUMAN;Q8TBK5_HUMAN;U3KQR5_HUMAN
ITM2C_HUMAN	81618	ITM2C_MOUSE	64294	ITM2C_RAT	301575	ITM2C	Integral membrane protein 2C		1				1		1								3	1	2						ITM2C_HUMAN;B8ZZM6_HUMAN;C9JG41_HUMAN;E7EUS6_HUMAN;F5H4I5_HUMAN
MGST3_HUMAN	4259	MGST3_MOUSE	66447	D4ADS4_RAT	289197	MGST3	Microsomal glutathione S-transferase 3				1				1		1						3	1	1		1				MGST3_HUMAN;Q5VV87_HUMAN;Q5VV89_HUMAN
SND1_HUMAN	27044	SND1_MOUSE	56463	SND1_RAT	64635	SND1	Staphylococcal nuclease domain-containing protein 1										1				1	1	3				1	1	1	1	SND1_HUMAN;H7C597_HUMAN
RFX1_HUMAN	5989	RFX1_MOUSE	19724	D3ZQ82_RAT	288906	RFX1	MHC class II regulatory factor RFX1						1		1	1							3		2	1					RFX1_HUMAN;K7EIZ8_HUMAN
MTCH2_HUMAN	23788	MTCH2_MOUSE	56428	B0BN52_RAT	295922	MTCH2	Mitochondrial carrier homolog 2						1						1		1		3	1	1				1		MTCH2_HUMAN;E9PIE4_HUMAN;F5H3Y2_HUMAN
DESI2_HUMAN	51029	DESI2_MOUSE	78825	DESI2_RAT	289277	DESI2	Desumoylating isopeptidase 2						1		1					1			3	1	2						DESI2_HUMAN;B1APK7_HUMAN
ASAH1_HUMAN	427	ASAH1_MOUSE	11886	ASAH1_RAT	84431	ASAH1	Acid ceramidase		1	1		1											3	3							ASAH1_HUMAN;B1B5P6_HUMAN;B1B5P7_HUMAN;B1B5Q0_HUMAN;B1B5Q2_HUMAN;B1B5Q3_HUMAN;B1B5Q8_HUMAN;B1B5Q9_HUMAN;B1B5R8_HUMAN;B1B5R9_HUMAN;B1B5S5_HUMAN;B1B5S6_HUMAN;B1B5S7_HUMAN;B1B5S8_HUMAN;B1B5T0_HUMAN;B1B5T7_HUMAN;D3DSQ1_HUMAN;E7EMM4_HUMAN;E7ERV9_HUMAN
DHB12_HUMAN	51144	DHB12_MOUSE	56348	DHB12_RAT	84013	HSD17B12	Estradiol 17-beta-dehydrogenase 12		1				1							1			3	2	1						DHB12_HUMAN;D3DR22_HUMAN;E9PI21_HUMAN;Q96EA9_HUMAN
HCD2_HUMAN	3028	HCD2_MOUSE	15108	HCD2_RAT	63864	HSD17B10	3-hydroxyacyl-CoA dehydrogenase type-2			1					1						1		3	1	1				1	1	HCD2_HUMAN;Q5H928_HUMAN
SERA_HUMAN	26227	SERA_MOUSE	236539	SERA_RAT	58835	PHGDH	D-3-phosphoglycerate dehydrogenase		1												1	1	3	1				1	1	2	SERA_HUMAN;Q5SZU1_HUMAN;Q8N5M8_HUMAN
ROA2_HUMAN	3181	ROA2_MOUSE	53379	ROA2_RAT	362361	HNRNPA2B1	Heterogeneous nuclear ribonucleoproteins A2/B1		1							1					1		3	1		1		1	1	1	ROA2_HUMAN;I6L957_HUMAN
TTYH1_HUMAN	57348	TTYH1_MOUSE	57776	TTYH1_RAT	292597	TTYH1	Protein tweety homolog 1		1						1				1				3	2	1						TTYH1_HUMAN;C9J3K6_HUMAN;E7ET67_HUMAN;F8WBE6_HUMAN;G8JLI0_HUMAN;M0R1D3_HUMAN
IFM1_HUMAN	8519	IFM1_MOUSE	68713	F1M3Q1_RAT		IFITM1	Interferon-induced transmembrane protein 1	1			1					1							3	2		1					IFM1_HUMAN
CNTN1_HUMAN	1272	CNTN1_MOUSE	12805	CNTN1_RAT	117258	CNTN1	Contactin-1		1						1				1				3	2	1						CNTN1_HUMAN;F8VQW3_HUMAN;F8VUI8_HUMAN;F8VUI9_HUMAN;F8VX96_HUMAN;H0YIJ1_HUMAN
TSN9_HUMAN	10867	TSN9_MOUSE	109246	D4AAV9_RAT	312728	TSPAN9	Tetraspanin-9			1	1	1											3	3							TSN9_HUMAN;B5MD23_HUMAN;E9PHL0_HUMAN
TSN3_HUMAN	10099	TSN3_MOUSE	56434	Q66H06_RAT	300733	TSPAN3	Tetraspanin-3				1		1		1								3	1	2						TSN3_HUMAN;H0YKJ9_HUMAN;H0YMH8_HUMAN;L8E893_HUMAN
MMP14_HUMAN	4323	MMP14_MOUSE	17387	MMP14_RAT	81707	MMP14	Matrix metalloproteinase-14			1	1					1							3	2		1					MMP14_HUMAN;F8VP90_HUMAN;F8W1B7_HUMAN;K4RH61_HUMAN
CXAR_HUMAN	1525	CXAR_MOUSE	13052	CXAR_RAT	89843	CXADR	Coxsackievirus and adenovirus receptor homolog		1	1					1								3	2	1						CXAR_HUMAN
CAV1_HUMAN	857	CAV1_MOUSE	12389	CAV1_RAT	25404	CAV1	Caveolin-1			1	1					1							3	2		1					CAV1_HUMAN;C9JKI3_HUMAN;E9PCT5_HUMAN;F8WDM7_HUMAN;L8EC89_HUMAN;Q2TNI1_HUMAN
THIC_HUMAN	39	THIC_MOUSE	110460	THIC_RAT	308100	ACAT2	Acetyl-CoA acetyltransferase, cytosolic				1								1		1		3	2				1	1	1	THIC_HUMAN;B7Z233_HUMAN
THIL_HUMAN	38	THIL_MOUSE	110446	THIL_RAT	25014	ACAT1	Acetyl-CoA acetyltransferase, mitochondrial				1								1			1	3	2						1	THIL_HUMAN;E9PKF3_HUMAN;E9PRQ6_HUMAN;G3XAB4_HUMAN;H0YEL7_HUMAN;Q96FG8_HUMAN
SPRE2_HUMAN	200734	SPRE2_MOUSE	114716	SPRE2_RAT	305539	SPRED2	Sprouty-related, EVH1 domain-containing protein 2		1				1		1								3	1	2						SPRE2_HUMAN;C9J623_HUMAN;C9JG63_HUMAN;H7C065_HUMAN;H7C2T4_HUMAN;H7C3Y6_HUMAN
NRP1_HUMAN	8829	NRP1_MOUSE	18186	NRP1_RAT	246331	NRP1	Neuropilin-1		1	1	1												3	3							NRP1_HUMAN;E7EX60_HUMAN;E9PEP6_HUMAN;H0Y4A0_HUMAN;H0Y4N6_HUMAN;H0Y7Z2_HUMAN;Q5JWQ2_HUMAN;Q5JWQ4_HUMAN;Q5JWQ6_HUMAN;Q5T7F0_HUMAN;Q6X907_HUMAN;Q71SW6_HUMAN;Q7Z5M2_HUMAN;Q9H2D7_HUMAN;Q9H2D8_HUMAN;Q9H2D9_HUMAN;Q9H2E0_HUMAN;Q9H2E1_HUMAN
PO210_HUMAN	23225	PO210_MOUSE	54563	PO210_RAT	58958	NUP210	Nuclear pore membrane glycoprotein 210		1				1		1								3	1	2						PO210_HUMAN
SERC1_HUMAN	57515	SERC1_MOUSE	56442	SERC1_RAT	294421	SERINC1	Serine incorporator 1			1	1				1								3	2	1						SERC1_HUMAN
ODP2_HUMAN	1737	ODP2_MOUSE	235339	ODP2_RAT	81654	DLAT	Dihydrolipoyllysine-residue acetyltransferase component of pyruvate dehydrogenase complex, mitochondrial				1								1		1		3	2					1	1	ODP2_HUMAN;E9PEJ4_HUMAN;E9PKC7_HUMAN;F5H7M3_HUMAN;H0YDD4_HUMAN;Q86YI5_HUMAN
AT1B2_HUMAN	482	AT1B2_MOUSE	11932	AT1B2_RAT	24214	ATP1B2	Sodium/potassium-transporting ATPase subunit beta-2		1						1				1				3	2	1						AT1B2_HUMAN;I3L1V9_HUMAN;I3L3J8_HUMAN;Q58I19_HUMAN
AB17C_HUMAN	58489	AB17C_MOUSE	70178	B5DFK7_RAT	361601	ABHD17C			1				1		1								3	1	2						AB17C_HUMAN;H0YN98_HUMAN
AB17A_HUMAN	81926	AB17A_MOUSE	216169	AB17A_RAT	299617	ABHD17A	Alpha/beta hydrolase domain-containing protein 17A					1	1		1								3	1	2						AB17A_HUMAN;K7ENJ6_HUMAN;K7EQ25_HUMAN
CALR_HUMAN	811	CALR_MOUSE	12317	CALR_RAT	64202	CALR	Calreticulin		1									1	1				3	2			1				CALR_HUMAN;K7EJB9_HUMAN;K7EL50_HUMAN;K7ELE2_HUMAN
CDS2_HUMAN	8760	CDS2_MOUSE	110911	CDS2_RAT	114101	CDS2	Phosphatidate cytidylyltransferase 2		1						1				1				3	2	1						CDS2_HUMAN;E7EQ83_HUMAN;F6VWC5_HUMAN
ARVC_HUMAN	421	ARVC_MOUSE	11877	B4F7F3_RAT	303798	ARVCF			1		1								1				3	3							ARVC_HUMAN;B9EH95_HUMAN;C9JJX6_HUMAN;E9PDC3_HUMAN;Q05BN6_HUMAN
CADM4_HUMAN	199731	CADM4_MOUSE	260299	CADM4_RAT	365216	CADM4	Cell adhesion molecule 4		1	1					1								3	2	1						CADM4_HUMAN
CH082_HUMAN	414919					C8ORF82	UPF0598 protein C8orf82	1			1	1											3	3
GPM6B_HUMAN	2824	GPM6B_MOUSE	14758	GPM6B_RAT	192179	GPM6B	Neuronal membrane glycoprotein M6-b		1						1				1				3	2	1						GPM6B_HUMAN;B7Z248_HUMAN;B7Z613_HUMAN;C9J028_HUMAN;C9J8H8_HUMAN;C9JZE8_HUMAN;H7C5A8_HUMAN;H7C5H4_HUMAN
GPM6A_HUMAN	2823	GPM6A_MOUSE	234267	GPM6A_RAT	306439	GPM6A	Neuronal membrane glycoprotein M6-a		1						1				1				3	2	1						GPM6A_HUMAN;D6R9D2_HUMAN;D6R9T7_HUMAN;D6RAE4_HUMAN;D6RB41_HUMAN;D6RBH3_HUMAN;D6RBM6_HUMAN;D6RD71_HUMAN;D6RD95_HUMAN;D6RDV7_HUMAN;D6REJ8_HUMAN;D6RFY0_HUMAN;D6RFZ3_HUMAN;D6RIF4_HUMAN;Q49AH3_HUMAN;Q86YB0_HUMAN
NEO1_HUMAN	4756	NEO1_MOUSE	18007	NEO1_RAT		NEO1	Neogenin		1						1				1				3	2	1						NEO1_HUMAN;Q59FP8_HUMAN
LAP4A_HUMAN	9741	LAP4A_MOUSE	17775	LAP4A_RAT	298875	LAPTM4A	Lysosomal-associated transmembrane protein 4A			1	1				1								3	2	1						LAP4A_HUMAN;Q4ZG00_HUMAN;Q53QZ6_HUMAN;Q6IBP4_HUMAN;Q9BTU8_HUMAN
GDIR2_HUMAN	397	GDIR2_MOUSE	11857	Q5M860_RAT	362456	ARHGDIB	Rho GDP-dissociation inhibitor 2									1					1	1	3			1		1	1	2	GDIR2_HUMAN;F5H2R5_HUMAN;F5H3P3_HUMAN;F5H6Q0_HUMAN;H0YGX7_HUMAN
RAB2A_HUMAN	5862	RAB2A_MOUSE	59021	RAB2A_RAT	65158	RAB2A	Ras-related protein Rab-2A		1							1			1				3	2		1					RAB2A_HUMAN;E9PKL7_HUMAN;H0YD31_HUMAN;H0YDL5_HUMAN;H7C125_HUMAN
TAP1_HUMAN	6890	TAP1_MOUSE	21354	TAP1_RAT	24811	TAP1	Antigen peptide transporter 1			1			1	1									3	1	2						TAP1_HUMAN;F5H648_HUMAN;L8E792_HUMAN;Q12847_HUMAN;Q12848_HUMAN;Q13013_HUMAN;Q16148_HUMAN;Q53WZ1_HUMAN;Q69DM1_HUMAN;Q6QWC0_HUMAN;Q6QWC1_HUMAN;Q8TD77_HUMAN
RAB1A_HUMAN	5861	RAB1A_MOUSE	19324	RAB1A_RAT	81754	RAB1A	Ras-related protein Rab-1A			1						1					1		3	1		1		1	1	1	RAB1A_HUMAN;B7Z8M7_HUMAN;E7END7_HUMAN;E7ETK2_HUMAN;Q5U0I6_HUMAN
RAB14_HUMAN	51552	RAB14_MOUSE	68365	RAB14_RAT	94197	RAB14	Ras-related protein Rab-14		1	1									1				3	3							RAB14_HUMAN
S35F6_HUMAN	54978	S35F6_MOUSE	74919	S35F6_RAT	298851	SLC35F6	Solute carrier family 35 member F6			1	1				1								3	2	1						S35F6_HUMAN;F8WB19_HUMAN;F8WCT7_HUMAN
PLXB2_HUMAN	23654	PLXB2_MOUSE	140570	D3ZQ57_RAT	315217	PLXNB2			1		1				1								3	2	1						PLXB2_HUMAN;A0PK02_HUMAN;A6QRG9_HUMAN;A6QRH1_HUMAN;E2PU09_HUMAN;H0Y6J7_HUMAN;H0Y7X5_HUMAN;Q2TBE4_HUMAN
UCRI_HUMAN	7386	UCRI_MOUSE	66694	UCRI_RAT	291103	UQCRFS1	Cytochrome b-c1 complex subunit Rieske, mitochondrial		1		1	1											3	3							UCRI_HUMAN
UBL3_HUMAN	5412	UBL3_MOUSE	24109	UBL3_RAT	363869	UBL3	Ubiquitin-like protein 3			1			1		1								3	1	2						UBL3_HUMAN
DYHC1_HUMAN	1778	DYHC1_MOUSE	13424	DYHC1_RAT	29489	DYNC1H1	Cytoplasmic dynein 1 heavy chain 1							1					1				2	1	1						DYHC1_HUMAN;H0YJ21_HUMAN;Q6P2H7_HUMAN
ELOV1_HUMAN	64834	ELOV1_MOUSE	54325	Q5U2Z8_RAT	679532	ELOVL1	Elongation of very long chain fatty acids protein 1			1			1										2	1	1						ELOV1_HUMAN;Q502X7_HUMAN
MDHC_HUMAN	4190	MDHC_MOUSE	17449	MDHC_RAT	24551	MDH1	Malate dehydrogenase, cytoplasmic		1										1				2	2							MDHC_HUMAN;B8ZZ51_HUMAN;B9A041_HUMAN;C9IZI0_HUMAN;C9JF79_HUMAN;C9JLV6_HUMAN;C9JRL4_HUMAN;F8WFC2_HUMAN
CAPZB_HUMAN	832	CAPZB_MOUSE	12345	CAPZB_RAT	298584	CAPZB	F-actin-capping protein subunit beta			1									1				2	2							CAPZB_HUMAN;B1AK85_HUMAN;B1AK87_HUMAN;B1AK88_HUMAN;F6Q0E3_HUMAN;F6USW4_HUMAN;Q7L4N0_HUMAN
SL9A6_HUMAN	10479	A1L3P4_MOUSE	236794	D3ZJ86_RAT	302863	SLC9A6	Sodium/hydrogen exchanger		1					1									2	1	1						SL9A6_HUMAN
PA1B3_HUMAN	5050	PA1B3_MOUSE	18476	PA1B3_RAT	114113	PAFAH1B3	Platelet-activating factor acetylhydrolase IB subunit gamma				1										1		2	1						1	PA1B3_HUMAN;M0QXS6_HUMAN;M0QZT2_HUMAN;M0R1K3_HUMAN;M0R323_HUMAN;M0R389_HUMAN
S35B2_HUMAN	347734	S35B2_MOUSE	73836	Q497A2_RAT	501103	SLC35B2	Adenosine 3'-phospho 5'-phosphosulfate transporter 1			1					1								2	1	1						S35B2_HUMAN;B4DDM2_HUMAN;F5H7Y9_HUMAN
COR1C_HUMAN	23603	COR1C_MOUSE	23790	B2RYG0_RAT	501841	CORO1C	Coronin		1										1				2	2							COR1C_HUMAN;B4E3S0_HUMAN;F8VRE9_HUMAN;F8VSA4_HUMAN;F8VTT6_HUMAN;F8VUX3_HUMAN;F8VV53_HUMAN;F8VVB7_HUMAN;F8W1H8_HUMAN;H0YHL7_HUMAN
COR1B_HUMAN	57175	COR1B_MOUSE	23789	COR1B_RAT	29474	CORO1B	Coronin-1B		1	1													2	2							COR1B_HUMAN;E7EW44_HUMAN;F5H0D2_HUMAN;F5H390_HUMAN
COR1A_HUMAN	11151	COR1A_MOUSE	12721	COR1A_RAT	155151	CORO1A	Coronin-1A												1		1		2	1				1	1	1	COR1A_HUMAN;H3BNA2_HUMAN;H3BRJ0_HUMAN;H3BRY3_HUMAN;H3BSL1_HUMAN;H3BTU6_HUMAN;H3BU76_HUMAN
FND3A_HUMAN	22862	FND3A_MOUSE	319448	D3ZEA0_RAT	306022	FNDC3A			1		1												2	2							FND3A_HUMAN;G5E9X3_HUMAN;H7C507_HUMAN
NDUS1_HUMAN	4719	NDUS1_MOUSE	227197	NDUS1_RAT	301458	NDUFS1	NADH-ubiquinone oxidoreductase 75 kDa subunit, mitochondrial												1		1		2	1				1	1	1	NDUS1_HUMAN;B4DJ81_HUMAN;C9JPQ5_HUMAN;E5KRK5_HUMAN;F8WDL5_HUMAN;Q9P1A0_HUMAN
STX1B_HUMAN	112755	STX1B_MOUSE	56216	STX1B_RAT	24923	STX1B	Syntaxin-1B		1										1				2	2							STX1B_HUMAN;H3BT82_HUMAN
STX1A_HUMAN	6804	STX1A_MOUSE	20907	STX1A_RAT	116470	STX1A	Syntaxin-1A		1										1				2	2							STX1A_HUMAN;A8MZ54_HUMAN;Q75ME0_HUMAN
DX39B_HUMAN	7919	DX39B_MOUSE	53817	DX39B_RAT	114612	DDX39B	Spliceosome RNA helicase Ddx39b											1	1				2	1			1				DX39B_HUMAN;B4DIJ6_HUMAN;B4DP52_HUMAN;E7EMX2_HUMAN;F6QWI5_HUMAN;F6QYI9_HUMAN;F6R6M7_HUMAN;F6S2B7_HUMAN;F6S4E6_HUMAN;F6SXL5_HUMAN;F6TRA5_HUMAN;F6U6E2_HUMAN;F6UJC5_HUMAN;F6UN21_HUMAN;F6WLT2_HUMAN;F8VQ10_HUMAN;H0Y400_HUMAN;H0YCC6_HUMAN;Q5STU3_HUMAN
AT11B_HUMAN	23200	E9Q0M7_MOUSE	76295	F1LQH5_RAT		ATP11B	Probable phospholipid-transporting ATPase IF			1		1											2	2							AT11B_HUMAN;A5XEH5_HUMAN;H0Y854_HUMAN;H0Y8C7_HUMAN;H7C4E6_HUMAN;H7C4W6_HUMAN;H7C575_HUMAN;L8E9M9_HUMAN;Q8N4L6_HUMAN
AT11A_HUMAN	23250	AT11A_MOUSE	50770	D4A7K5_RAT	306600	ATP11A	Probable phospholipid-transporting ATPase IH			1	1												2	2							AT11A_HUMAN;A2A3G9_HUMAN;E9PEJ6_HUMAN;H0Y547_HUMAN;H0Y624_HUMAN;H0Y8F0_HUMAN;L8E8N1_HUMAN;L8EAS3_HUMAN;Q6PJ25_HUMAN
HSP74_HUMAN	3308	HSP74_MOUSE	15525	HSP74_RAT	266759	HSPA4	Heat shock 70 kDa protein 4												1		1		2	1				1	1	1	HSP74_HUMAN;Q9BUK9_HUMAN
ERP44_HUMAN	23071	ERP44_MOUSE	76299	Q5VLR5_RAT	298066	ERP44	Endoplasmic reticulum resident protein 44				1		1										2	1	1						ERP44_HUMAN;L8EAR9_HUMAN
ANTR1_HUMAN	84168	ANTR1_MOUSE	69538	ANTR1_RAT	362393	ANTXR1	Anthrax toxin receptor 1			1					1								2	1	1						ANTR1_HUMAN;D6W5F9_HUMAN;H0YC24_HUMAN;Q96EC6_HUMAN
AL3B1_HUMAN	221	AL3B1_MOUSE	67689	AL3B1_RAT	309147	ALDH3B1	Aldehyde dehydrogenase family 3 member B1			1										1			2	2							AL3B1_HUMAN;S4R374_HUMAN;S4R3D9_HUMAN;S4R3R5_HUMAN
EF1A2_HUMAN	1917	EF1A2_MOUSE	13628	EF1A2_RAT	24799	EEF1A2	Elongation factor 1-alpha 2		1										1				2	2							EF1A2_HUMAN
IF5_HUMAN	1983	IF5_MOUSE	217869	IF5_RAT	56783	EIF5	Eukaryotic translation initiation factor 5		1	1													2	2							IF5_HUMAN;H0YK11_HUMAN;H0YK29_HUMAN;H0YLZ1_HUMAN;H0YM54_HUMAN;H0YMJ8_HUMAN;H0YN40_HUMAN;Q05DF3_HUMAN;Q32Q19_HUMAN;Q6IBU0_HUMAN
MRP4_HUMAN	10257	B7ZWC5_MOUSE	239273	F1LR52_RAT	170924	ABCC4	Multidrug resistance-associated protein 4			1		1											2	2							MRP4_HUMAN;B7Z3Q7_HUMAN;Q8IUA3_HUMAN;Q8IWU1_HUMAN
ACTS_HUMAN	58	ACTS_MOUSE	11459	ACTS_RAT	29437	ACTA1	Actin, alpha skeletal muscle							1							1		2		1			1	1	1	ACTS_HUMAN;A6NL76_HUMAN;Q5T8M7_HUMAN;Q5T8M8_HUMAN;Q7Z7J6_HUMAN
SORT_HUMAN	6272	SORT_MOUSE	20661	SORT_RAT	83576	SORT1	Sortilin		1			1											2	2							SORT_HUMAN
ABCB6_HUMAN	10058	ABCB6_MOUSE	74104	ABCB6_RAT	140669	ABCB6	ATP-binding cassette sub-family B member 6, mitochondrial			1		1											2	2							ABCB6_HUMAN;H7BXK9_HUMAN;H7C049_HUMAN;H7C1R6_HUMAN;H7C245_HUMAN;H7C3Z0_HUMAN;U3TD89_HUMAN;U3TGG4_HUMAN;U3THN0_HUMAN;U3THP2_HUMAN;U3TJJ6_HUMAN;U3TJK0_HUMAN
SPCS2_HUMAN	9789	SPCS2_MOUSE	66624	D3ZD11_RAT	293142	SPCS2	Signal peptidase complex subunit 2						1							1			2	1	1						SPCS2_HUMAN;E9PI68_HUMAN;E9PL01_HUMAN;E9PRB9_HUMAN;H0YE04_HUMAN
LMBD2_HUMAN	92255	LMBD2_MOUSE	320506	D3ZUP8_RAT	499539	LMBRD2	LMBR1 domain-containing protein 2						1		1								2		2						LMBD2_HUMAN
LMBD1_HUMAN	55788	LMBD1_MOUSE	68421	LMBD1_RAT	246046	LMBRD1	Probable lysosomal cobalamin transporter			1					1								2	1	1						LMBD1_HUMAN
RER1_HUMAN	11079	RER1_MOUSE	67830	RER1_RAT	298675	RER1	Protein RER1						1		1								2		2						RER1_HUMAN;Q5T091_HUMAN;Q5T092_HUMAN;Q5T093_HUMAN;Q5T094_HUMAN;Q6IBJ7_HUMAN;Q9P0H9_HUMAN
BCAM_HUMAN	4059	BCAM_MOUSE	57278	BCAM_RAT	78958	BCAM	Basal cell adhesion molecule			1	1												2	2							BCAM_HUMAN;K7ENU8_HUMAN;K7ERB7_HUMAN
B2L12_HUMAN	83596	D3YVK3_MOUSE	75736	D3Z9I2_RAT	361567	BCL2L12	Bcl-2-like protein 12			1	1												2	2							B2L12_HUMAN;I6LJZ5_HUMAN;I6LJZ6_HUMAN;I6LJZ7_HUMAN;I6LJZ8_HUMAN;I6LJZ9_HUMAN;I6LK00_HUMAN;I6LLZ7_HUMAN;M0QZM6_HUMAN;M0R1K0_HUMAN;M0R1Z8_HUMAN
GBLP_HUMAN	10399	GBLP_MOUSE	14694	GBLP_RAT	83427	GNB2L1	Guanine nucleotide-binding protein subunit beta-2-like 1									1					1		2			1		1	1	1	GBLP_HUMAN;D6R909_HUMAN;D6R9L0_HUMAN;D6R9Z1_HUMAN;D6RAC2_HUMAN;D6RAU2_HUMAN;D6RBD0_HUMAN;D6RDI0_HUMAN;D6REE5_HUMAN;D6RF23_HUMAN;D6RFX4_HUMAN;D6RFZ9_HUMAN;D6RGK8_HUMAN;D6RHH4_HUMAN;D6RHJ5_HUMAN;E9PD14_HUMAN;H0Y8R5_HUMAN;H0Y8W2_HUMAN;H0Y9P0_HUMAN;H0YAF8_HUMAN
RS4X_HUMAN	6191	RS4X_MOUSE	20102	RS4X_RAT	29426	RPS4X	40S ribosomal protein S4, X isoform														1	1	2					1	1	2	RS4X_HUMAN;A6NH36_HUMAN;B2R491_HUMAN;Q96IR1_HUMAN
PARP1_HUMAN	142	PARP1_MOUSE	11545	PARP1_RAT	25591	PARP1	Poly [ADP-ribose] polymerase 1									1					1		2			1			1	1	PARP1_HUMAN;Q05D33_HUMAN;Q5VX84_HUMAN;Q5VX85_HUMAN;Q6PJL0_HUMAN
GABT_HUMAN	18	GABT_MOUSE	268860	GABT_RAT	81632	ABAT	4-aminobutyrate aminotransferase, mitochondrial					1							1				2	2							GABT_HUMAN;H3BMJ9_HUMAN;H3BNQ7_HUMAN;H3BP74_HUMAN;H3BP84_HUMAN;H3BPW8_HUMAN;H3BRJ1_HUMAN;H3BRN4_HUMAN;H3BRT1_HUMAN
CAMKV_HUMAN	79012	CAMKV_MOUSE	235604	CAMKV_RAT	79011	CAMKV	CaM kinase-like vesicle-associated protein		1										1				2	2							CAMKV_HUMAN;B4DM24_HUMAN;B4DSW8_HUMAN;C9J9E2_HUMAN;C9JSB2_HUMAN;E7ETR1_HUMAN;F8WDJ4_HUMAN;L8E961_HUMAN
MYCT1_HUMAN	80177	MYCT1_MOUSE	68632	D3ZUL5_RAT	292264	MYCT1	Myc target protein 1				1	1											2	2							MYCT1_HUMAN;D6Q1S4_HUMAN;E9PQ55_HUMAN;H0YDV5_HUMAN
SYT9_HUMAN	143425	SYT9_MOUSE	60510	SYT9_RAT	60564	SYT9	Synaptotagmin-9		1										1				2	2							SYT9_HUMAN;B3KNT7_HUMAN;E9PDN4_HUMAN;L8ECP0_HUMAN;Q8NCP8_HUMAN
ANXA6_HUMAN	309	ANXA6_MOUSE	11749	ANXA6_RAT	79125	ANXA6	Annexin A6						1								1		2		1			1	1	1	ANXA6_HUMAN;A6NN80_HUMAN;E5RFF0_HUMAN;E5RI05_HUMAN;E5RIU8_HUMAN;E5RJF5_HUMAN;E5RJR0_HUMAN;E5RK63_HUMAN;E5RK69_HUMAN;E7EMC6_HUMAN;H0YC77_HUMAN
ANXA2_HUMAN	302	ANXA2_MOUSE	12306	ANXA2_RAT	56611	ANXA2	Annexin A2						1					1					2		1		1				ANXA2_HUMAN;H0YKL9_HUMAN;H0YKN4_HUMAN;H0YKS4_HUMAN;H0YKV8_HUMAN;H0YKX9_HUMAN;H0YKZ7_HUMAN;H0YL33_HUMAN;H0YLE2_HUMAN;H0YLV6_HUMAN;H0YM50_HUMAN;H0YMD0_HUMAN;H0YMD9_HUMAN;H0YMM1_HUMAN;H0YMT9_HUMAN;H0YMU9_HUMAN;H0YMW4_HUMAN;H0YN28_HUMAN;H0YN42_HUMAN;H0YN52_HUMAN
SYT2_HUMAN	127833	SYT2_MOUSE	20980	SYT2_RAT	24805	SYT2	Synaptotagmin-2		1										1				2	2							SYT2_HUMAN;A4FU00_HUMAN
SYT1_HUMAN	6857	SYT1_MOUSE	20979	SYT1_RAT	25716	SYT1	Synaptotagmin-1		1										1				2	2							SYT1_HUMAN;C9JX50_HUMAN;F8VP93_HUMAN;F8VXH0_HUMAN;F8VYH8_HUMAN;F8VZY3_HUMAN;F8W1U9_HUMAN;H0YIH4_HUMAN;J3KQA0_HUMAN
LRC32_HUMAN	2615	G3XA59_MOUSE	434215	D3ZVD5_RAT	293135	LRRC32	Leucine-rich repeat-containing protein 32				1	1											2	2							LRC32_HUMAN;C9JYU3_HUMAN
C99L2_HUMAN	83692	C99L2_MOUSE	171486	C99L2_RAT	171485	CD99L2	CD99 antigen-like protein 2		1			1											2	2							C99L2_HUMAN;H0Y4H3_HUMAN;Q96E20_HUMAN
MMSA_HUMAN	4329	MMSA_MOUSE	104776	MMSA_RAT	81708	ALDH6A1	Methylmalonate-semialdehyde dehydrogenase [acylating], mitochondrial		1	1													2	2							MMSA_HUMAN;G3V4Z4_HUMAN;J3KNU8_HUMAN
TMX2_HUMAN	51075	TMX2_MOUSE	66958	TMX2_RAT	295701	TMX2	Thioredoxin-related transmembrane protein 2			1			1										2	1	1						TMX2_HUMAN;E9PLR1_HUMAN;E9PRL5_HUMAN;E9PSF0_HUMAN;G3V155_HUMAN
RS24_HUMAN	6229	RS24_MOUSE	20088	RS24_RAT	81776	RPS24	40S ribosomal protein S24		1		1												2	2							RS24_HUMAN;E7ETK0_HUMAN
GNA12_HUMAN	2768	GNA12_MOUSE	14673	GNA12_RAT	81663	GNA12	Guanine nucleotide-binding protein subunit alpha-12			1	1												2	2							GNA12_HUMAN;B3KXS2_HUMAN;B7Z3F7_HUMAN;C9J2Y7_HUMAN;E7EUG4_HUMAN;E9PC54_HUMAN;Q5PPR5_HUMAN
PP2BA_HUMAN	5530	PP2BA_MOUSE	19055	PP2BA_RAT	24674	PPP3CA	Serine/threonine-protein phosphatase 2B catalytic subunit alpha isoform		1										1				2	2							PP2BA_HUMAN;A1A441_HUMAN;E7ETC2_HUMAN;E9PK68_HUMAN;E9PPC8_HUMAN;H0YAB4_HUMAN
M2OM_HUMAN	8402	M2OM_MOUSE	67863	M2OM_RAT	64201	SLC25A11	Mitochondrial 2-oxoglutarate/malate carrier protein												1		1		2	1				1		1	M2OM_HUMAN;I3L1P8_HUMAN;Q6IBH0_HUMAN
PPIB_HUMAN	5479	PPIB_MOUSE	19035	PPIB_RAT	64367	PPIB	Peptidyl-prolyl cis-trans isomerase B		1												1		2	1				1	1	1	PPIB_HUMAN
RS15_HUMAN	6209	RS15_MOUSE	20054	RS15_RAT	29285	RPS15	40S ribosomal protein S15				1							1					2	1			1				RS15_HUMAN;K7EJ78_HUMAN;K7ELC2_HUMAN;K7EM56_HUMAN;K7EPN6_HUMAN;K7EQJ5_HUMAN;S4R3J3_HUMAN;S4R456_HUMAN
VATA_HUMAN	523	VATA_MOUSE	11964	D4A133_RAT	685232	ATP6V1A	V-type proton ATPase catalytic subunit A				1								1				2	2							VATA_HUMAN;B7Z1R5_HUMAN;C9JA17_HUMAN;C9JVW8_HUMAN;F8WDJ3_HUMAN
GNAZ_HUMAN	2781	GNAZ_MOUSE	14687	GNAZ_RAT	25740	GNAZ	Guanine nucleotide-binding protein G(z) subunit alpha		1										1				2	2							GNAZ_HUMAN;Q8IY73_HUMAN;Q8N652_HUMAN
APMAP_HUMAN	57136	APMAP_MOUSE	71881	APMAP_RAT	366227	APMAP	Adipocyte plasma membrane-associated protein						1		1								2		2						APMAP_HUMAN;H0Y512_HUMAN
FXYD6_HUMAN	53826	FXYD6_MOUSE	59095	FXYD6_RAT	63847	FXYD6	FXYD domain-containing ion transport regulator 6		1						1								2	1	1						FXYD6_HUMAN;E9PHZ3_HUMAN;E9PJ02_HUMAN;J3QKN1_HUMAN
UBE2N_HUMAN	7334	UBE2N_MOUSE	93765	UBE2N_RAT	116725	UBE2N	Ubiquitin-conjugating enzyme E2 N				1								1				2	2							UBE2N_HUMAN;F8VQQ8_HUMAN;F8VSD4_HUMAN;F8VV71_HUMAN;F8VZ29_HUMAN
GBB4_HUMAN	59345	GBB4_MOUSE	14696	GBB4_RAT	294962	GNB4	Guanine nucleotide-binding protein subunit beta-4		1										1				2	2							GBB4_HUMAN;C9JD14_HUMAN;H7C5J5_HUMAN
UB2G2_HUMAN	7327	UB2G2_MOUSE	22213	B2RYD0_RAT	294331	UBE2G2	Ubiquitin-conjugating enzyme E2 G2				1	1											2	2							UB2G2_HUMAN;F8WCB9_HUMAN;F8WDB1_HUMAN
UBE2K_HUMAN	3093	UBE2K_MOUSE	53323	D3ZXS8_RAT	289623	UBE2K	Ubiquitin-conjugating enzyme E2 K				1	1											2	2							UBE2K_HUMAN;B4DIZ2_HUMAN;D6RDM7_HUMAN;D6RFX1_HUMAN;L8E874_HUMAN
GBB2_HUMAN	2783	GBB2_MOUSE	14693	GBB2_RAT	81667	GNB2	Guanine nucleotide-binding protein G(I)/G(S)/G(T) subunit beta-2						1						1				2	1	1						GBB2_HUMAN;B3KPU1_HUMAN;C9JIS1_HUMAN;C9JXA5_HUMAN;C9JZN1_HUMAN;E7EP32_HUMAN;Q6FHM2_HUMAN
PARK7_HUMAN	11315	PARK7_MOUSE	57320	PARK7_RAT	117287	PARK7	Protein DJ-1		1								1						2	1			1				PARK7_HUMAN;K7ELW0_HUMAN;K7EN27_HUMAN
ARL8B_HUMAN	55207	ARL8B_MOUSE	67166	ARL8B_RAT	500282	ARL8B	ADP-ribosylation factor-like protein 8B		1	1													2	2							ARL8B_HUMAN;B4DI85_HUMAN;F2Z344_HUMAN;F8WAW5_HUMAN
SVIP_HUMAN	258010	SVIP_MOUSE	75744	SVIP_RAT	499157	SVIP	Small VCP/p97-interacting protein					1				1							2	1		1					SVIP_HUMAN
DDX1_HUMAN	1653	DDX1_MOUSE	104721	DDX1_RAT	84474	DDX1	ATP-dependent RNA helicase DDX1												1		1		2	1					1	1	DDX1_HUMAN;A3RJH1_HUMAN;C9JLP0_HUMAN;F1T0B3_HUMAN
PYC_HUMAN	5091	PYC_MOUSE		PYC_RAT	25104	PC	Pyruvate carboxylase, mitochondrial								1				1				2	1	1						PYC_HUMAN;B4DN00_HUMAN;E9PRE7_HUMAN;E9PS68_HUMAN;L8E6S8_HUMAN
PCDH1_HUMAN	5097	E0CXD4_MOUSE	75599	F1M8K1_RAT		PCDH1			1										1				2	2							PCDH1_HUMAN;D6RAX3_HUMAN;D6RBG2_HUMAN;F5H3L5_HUMAN;H0Y2Z9_HUMAN;H0Y9F5_HUMAN;H0Y9I5_HUMAN
MPP5_HUMAN	64398	MPP5_MOUSE	56217	B4F7E7_RAT	314259	MPP5	MAGUK p55 subfamily member 5			1	1												2	2							MPP5_HUMAN;G3V2B0_HUMAN;G3V2H1_HUMAN;Q4VBP4_HUMAN
SYN2_HUMAN	6854	SYN2_MOUSE	20965	SYN2_RAT	29179	SYN2	Synapsin-2		1										1				2	2							SYN2_HUMAN;Q86VA8_HUMAN
KPYM_HUMAN	5315	KPYM_MOUSE	18746	KPYM_RAT	25630	PKM	Pyruvate kinase PKM											1	1				2	1			1				KPYM_HUMAN;H3BN34_HUMAN;H3BQ34_HUMAN;H3BQZ3_HUMAN;H3BT25_HUMAN;H3BTJ2_HUMAN;H3BTN5_HUMAN;H3BU13_HUMAN;H3BUW1_HUMAN
RHOQ_HUMAN	23433	RHOQ_MOUSE	104215	RHOQ_RAT	85428	RHOQ	Rho-related GTP-binding protein RhoQ					1			1								2	1	1						RHOQ_HUMAN;D6W5A7_HUMAN;E5RFZ3_HUMAN;F8WET9_HUMAN;H0YB40_HUMAN;H0YB93_HUMAN
MPP2_HUMAN	4355	MPP2_MOUSE	50997	D3ZAA9_RAT	85275	MPP2			1										1				2	2							MPP2_HUMAN;D3DX48_HUMAN;D3DX49_HUMAN;E5RFN8_HUMAN;E5RI32_HUMAN;E5RI47_HUMAN;E5RIM9_HUMAN;E5RIU3_HUMAN;E5RJK0_HUMAN;E5RK44_HUMAN;E5RK50_HUMAN;E7EV80_HUMAN;E7EV91_HUMAN;E7EX01_HUMAN
IL6RB_HUMAN	3572	IL6RB_MOUSE	16195	IL6RB_RAT	25205	IL6ST	Interleukin-6 receptor subunit beta			1	1												2	2							IL6RB_HUMAN;D6RH03_HUMAN;Q17RA0_HUMAN;Q5FC02_HUMAN;Q5FC03_HUMAN;Q5FC05_HUMAN;Q5FC06_HUMAN;Q5FC07_HUMAN
RHOG_HUMAN	391	RHOG_MOUSE	56212	Q32PX6_RAT	308875	RHOG	Rho-related GTP-binding protein RhoG			1											1		2	1					1	1	RHOG_HUMAN
BRI3B_HUMAN	140707	BRI3B_MOUSE	76809	Q5U3Z5_RAT	498176	BRI3BP	BRI3-binding protein						1							1			2	1	1						BRI3B_HUMAN
RHOA_HUMAN	387	RHOA_MOUSE	11848	RHOA_RAT	117273	RHOA	Transforming protein RhoA			1			1										2	1	1						RHOA_HUMAN;C9J1T2_HUMAN;C9JNR4_HUMAN;C9JRM1_HUMAN;C9JX21_HUMAN
STEA3_HUMAN	55240	STEA3_MOUSE	68428	STEA3_RAT	170824	STEAP3	Metalloreductase STEAP3					1								1			2	2							STEA3_HUMAN;B8ZZX6_HUMAN
HG2A_HUMAN	972	HG2A_MOUSE	16149	HG2A_RAT	25599	CD74	H-2 class II histocompatibility antigen gamma chain	1												1			2	2							HG2A_HUMAN;E7EQJ3_HUMAN;E7ER71_HUMAN;E7ESL3_HUMAN;H0YBZ2_HUMAN;H0YBZ8_HUMAN
CD70_HUMAN	970	CD70_MOUSE	21948	M0R613_RAT		CD70	CD70 antigen	1		1													2	2							CD70_HUMAN;B4DPR8_HUMAN;M0QZW2_HUMAN
MCU_HUMAN	90550	MCU_MOUSE	215999	M0RDI5_RAT	294560	MCU	Calcium uniporter protein, mitochondrial	1				1											2	2							MCU_HUMAN;S4R319_HUMAN;S4R332_HUMAN;S4R3F5_HUMAN;S4R3W8_HUMAN;S4R468_HUMAN
PSB8_HUMAN	5696	PSB8_MOUSE	16913	PSB8_RAT	24968	PSMB8	Proteasome subunit beta type-8						1								1		2		1				1	1	PSB8_HUMAN;Q5JNW7_HUMAN;Q6FHU0_HUMAN
GAPR1_HUMAN	152007	GAPR1_MOUSE	384009	F1M5V2_RAT	679819	GLIPR2	Golgi-associated plant pathogenesis-related protein 1				1		1										2	1	1						GAPR1_HUMAN;Q5VZR0_HUMAN
PSB5_HUMAN	5693	PSB5_MOUSE	19173	PSB5_RAT	29425	PSMB5	Proteasome subunit beta type-5		1												1		2	1					1	1	PSB5_HUMAN;G3V3K3_HUMAN;G8JLC2_HUMAN;H0YJM8_HUMAN
CLD5_HUMAN	7122	CLD5_MOUSE	12741	CLD5_RAT	65131	CLDN5	Claudin-5				1	1											2	2							CLD5_HUMAN;D3DX19_HUMAN
CLD3_HUMAN	1365	CLD3_MOUSE	12739	CLD3_RAT	65130	CLDN3	Claudin-3			1		1											2	2							CLD3_HUMAN;Q75L79_HUMAN
PSA6_HUMAN	5687	PSA6_MOUSE	26443	PSA6_RAT	29673	PSMA6	Proteasome subunit alpha type-6			1											1		2	1				1	1	1	PSA6_HUMAN;B4DQR4_HUMAN;B4DXJ9_HUMAN;G3V295_HUMAN;G3V2S7_HUMAN;G3V3I1_HUMAN;G3V3U4_HUMAN;G3V4S5_HUMAN;G3V5Z7_HUMAN;H0YJC4_HUMAN;Q9BZ93_HUMAN
PSA1_HUMAN	5682	PSA1_MOUSE	26440	PSA1_RAT	29668	PSMA1	Proteasome subunit alpha type-1														1	1	2							2	PSA1_HUMAN;B4DEV8_HUMAN;F5GX11_HUMAN;F5H112_HUMAN
SAHH_HUMAN	191	SAHH_MOUSE	269378	SAHH_RAT	29443	AHCY	Adenosylhomocysteinase									1					1		2			1		1	1	1	SAHH_HUMAN;Q1RMG2_HUMAN
TCPH_HUMAN	10574	TCPH_MOUSE	12468	D4AC23_RAT	297406	CCT7	T-complex protein 1 subunit eta														1	1	2					1	1	2	TCPH_HUMAN;B7Z1C9_HUMAN;F5GZK5_HUMAN;F8WAM2_HUMAN;F8WBP8_HUMAN;Q6IBT3_HUMAN
TCPD_HUMAN	10575	TCPD_MOUSE	12464	TCPD_RAT	29374	CCT4	T-complex protein 1 subunit delta														1	1	2					1	1	2	TCPD_HUMAN;B7Z2F4_HUMAN;B7Z9L0_HUMAN
TCPG_HUMAN	7203	TCPG_MOUSE	12462	TCPG_RAT	295230	CCT3	T-complex protein 1 subunit gamma														1	1	2					1	1	2	TCPG_HUMAN;B4DUR8_HUMAN;E9PM09_HUMAN;E9PQ35_HUMAN;E9PRC8_HUMAN;E9PRM9_HUMAN;E9PRN0_HUMAN;Q5SZW8_HUMAN;Q5SZX6_HUMAN;Q5SZX9_HUMAN
LRRC7_HUMAN	57554	LRRC7_MOUSE	242274	LRRC7_RAT	117284	LRRC7	Leucine-rich repeat-containing protein 7		1										1				2	2							LRRC7_HUMAN;A1L1C6_HUMAN;B1AKT2_HUMAN;F8WE45_HUMAN;K7ELH5_HUMAN
ESYT2_HUMAN	57488	ESYT2_MOUSE	52635	D3ZJ32_RAT		ESYT2	Extended synaptotagmin-2							1							1		2		1				1	1	ESYT2_HUMAN;F2Z3K9_HUMAN;H7BXI1_HUMAN
LRRC1_HUMAN	55227	LRRC1_MOUSE	214345	G3V6R4_RAT	367113	LRRC1	Leucine-rich repeat-containing protein 1			1	1												2	2							LRRC1_HUMAN;Q5T0G3_HUMAN
TSN15_HUMAN	23555	TSN15_MOUSE	70423	B0BN23_RAT	679462	TSPAN15	Tetraspanin-15					1			1								2	1	1						TSN15_HUMAN;H7C285_HUMAN
PGAP1_HUMAN	80055	PGAP1_MOUSE	241062	PGAP1_RAT	316400	PGAP1	GPI inositol-deacylase		1						1								2	1	1						PGAP1_HUMAN;A6NI33_HUMAN;B4DYY6_HUMAN;F8WD75_HUMAN;H7BZN8_HUMAN
CD47_HUMAN	961	CD47_MOUSE	16423	CD47_RAT	29364	CD47	Leukocyte surface antigen CD47		1				1										2	1	1						CD47_HUMAN;H0YC40_HUMAN;H7BYS8_HUMAN
MFA3L_HUMAN	9848	MFA3L_MOUSE	71306	MFA3L_RAT	306424	MFAP3L	Microfibrillar-associated protein 3-like						1		1								2		2						MFA3L_HUMAN;D6R9L7_HUMAN;D6RAB5_HUMAN;D6RCC0_HUMAN;D6RCF0_HUMAN;D6RDM6_HUMAN;D6RGZ8_HUMAN
XRCC6_HUMAN	2547	XRCC6_MOUSE	14375	E9PT85_RAT	25019	XRCC6	X-ray repair cross-complementing protein 6											1			1		2				1	1	1	1	XRCC6_HUMAN;B1AHC8_HUMAN;B1AHC9_HUMAN;F5H1I8_HUMAN
C42S1_HUMAN	56882	C42S1_MOUSE	57912	C42S1_RAT	499672	CDC42SE1	CDC42 small effector protein 1					1	1										2	1	1						C42S1_HUMAN
IF4A3_HUMAN	9775	IF4A3_MOUSE	192170	IF4A3_RAT	688288	EIF4A3	Eukaryotic initiation factor 4A-III			1											1		2	1				1	1		IF4A3_HUMAN;I3L3H2_HUMAN
IF4A1_HUMAN	1973	IF4A1_MOUSE	13681	Q6P3V8_RAT	287436	EIF4A1	Eukaryotic initiation factor 4A-I														1	1	2					1		2	IF4A1_HUMAN;B4E102_HUMAN;J3KRC2_HUMAN;J3KS25_HUMAN;J3KS93_HUMAN;J3KSP3_HUMAN;J3KSZ0_HUMAN;J3KT04_HUMAN;J3KT12_HUMAN;J3KTB5_HUMAN;J3KTN0_HUMAN;J3QKZ9_HUMAN;J3QL43_HUMAN;J3QL52_HUMAN;J3QLN6_HUMAN;J3QQP0_HUMAN;J3QR64_HUMAN;J3QRP5_HUMAN;J3QS69_HUMAN;Q9NZR9_HUMAN
K6PP_HUMAN	5214	K6PP_MOUSE	56421	K6PP_RAT	60416	PFKP	6-phosphofructokinase type C												1		1		2	1				1	1	1	K6PP_HUMAN;B1APP6_HUMAN;B1APP8_HUMAN;H0Y3Y3_HUMAN;H0Y757_HUMAN;Q49A78_HUMAN;Q5VSR5_HUMAN;Q5VSR6_HUMAN
ANS1B_HUMAN	56899	ANS1B_MOUSE	77531	ANS1B_RAT		ANKS1B	Ankyrin repeat and sterile alpha motif domain-containing protein 1B		1		1												2	2							ANS1B_HUMAN;B1VKB5_HUMAN;F5GX70_HUMAN;F8VR14_HUMAN;F8VVQ4_HUMAN;H0YI72_HUMAN;H0YJZ1_HUMAN;J3QSU0_HUMAN;R4GMN5_HUMAN;R4GMQ4_HUMAN;R4GMS8_HUMAN;R4GN07_HUMAN;R4GN70_HUMAN;R4GN73_HUMAN;R4GN78_HUMAN;R4GNJ0_HUMAN
PSD3_HUMAN	23362	PSD3_MOUSE	234353	D3ZFY7_RAT		PSD3			1										1				2	2							PSD3_HUMAN;B4DKF8_HUMAN;D3DSQ2_HUMAN;E5RFG7_HUMAN;E5RH02_HUMAN;E5RIH3_HUMAN;E5RJ29_HUMAN;E5RJE4_HUMAN;H0YAQ7_HUMAN;H0YC20_HUMAN;J3KQK0_HUMAN;Q7L3Y3_HUMAN
DGLA_HUMAN	747	DGLA_MOUSE	269060	DGLA_RAT	309207	DAGLA	Sn1-specific diacylglycerol lipase alpha		1										1				2	2							DGLA_HUMAN;F5GY58_HUMAN
ANK1_HUMAN	286	ANK1_MOUSE	11733	D3Z9Z0_RAT	306570	ANK1			1										1				2	2							ANK1_HUMAN;C9JN86_HUMAN;H0YAY8_HUMAN;H0YBS0_HUMAN;Q6PK32_HUMAN
GNPAT_HUMAN	8443	GNPAT_MOUSE	14712	GNPAT_RAT	84470	GNPAT	Dihydroxyacetone phosphate acyltransferase			1	1												2	2							GNPAT_HUMAN;B4DNM9_HUMAN;Q5TBH6_HUMAN;Q5TBH8_HUMAN
TF_HUMAN	2152	TF_MOUSE	14066	TF_RAT	25584	F3	Tissue factor			1					1								2	1	1						TF_HUMAN	TF_MOUSE;Q6RFS9_MOUSE;Q8R3Q1_MOUSE	TF_RAT;Q66HI4_RAT
RL7A_HUMAN	6130	RL7A_MOUSE	27176	RL7A_RAT	296596	RPL7A	60S ribosomal protein L7a										1					1	2				1			1	RL7A_HUMAN;Q5T8U2_HUMAN;Q5T8U3_HUMAN
SF3B3_HUMAN	23450	SF3B3_MOUSE	101943	B5DF12_RAT	292019	SF3B3	Splicing factor 3B subunit 3								1						1		2		1			1	1	1	SF3B3_HUMAN;H3BMB0_HUMAN;I3L4G7_HUMAN;J3QKV4_HUMAN;J3QL37_HUMAN;J3QRB2_HUMAN
MCM6_HUMAN	4175	MCM6_MOUSE	17219	MCM6_RAT	29685	MCM6	DNA replication licensing factor MCM6				1										1		2	1				1	1	1	MCM6_HUMAN;Q4ZG57_HUMAN;Q53T61_HUMAN
SPTB2_HUMAN	6711	SPTB2_MOUSE	20742	G3V6S0_RAT	305614	SPTBN1	Spectrin beta chain, non-erythrocytic 1												1		1		2	1				1	1	1	SPTB2_HUMAN;B2ZZ89_HUMAN;B4DIF8_HUMAN;D6W5C0_HUMAN;F8W6C1_HUMAN;K9MS24_HUMAN;L8ECA0_HUMAN;Q53RC4_HUMAN
STT3B_HUMAN	201595	STT3B_MOUSE	68292	B2RYD7_RAT	363160	STT3B	Dolichyl-diphosphooligosaccharide--protein glycosyltransferase subunit STT3B						1								1		2		1				1	1	STT3B_HUMAN
STT3A_HUMAN	3703	STT3A_MOUSE	16430	B4F7C9_RAT	500972	STT3A	Dolichyl-diphosphooligosaccharide--protein glycosyltransferase subunit STT3A				1		1										2	1	1						STT3A_HUMAN;E9PI32_HUMAN;E9PIJ8_HUMAN;E9PN73_HUMAN;E9PNQ1_HUMAN;H0YET6_HUMAN
CEPT1_HUMAN	10390	CEPT1_MOUSE	99712	CEPT1_RAT	310773	CEPT1	Choline/ethanolaminephosphotransferase 1						1				1						2		1		1				CEPT1_HUMAN
LY9_HUMAN	4063	LY9_MOUSE	17085	D3ZEF7_RAT	289227	LY9	T-lymphocyte surface antigen Ly-9						1							1			2	1	1						LY9_HUMAN;E7EME5_HUMAN;Q05CA2_HUMAN;Q0VAI0_HUMAN;Q5VYH7_HUMAN;Q5VYH8_HUMAN;Q5VYH9_HUMAN;Q5VYI1_HUMAN;Q9UIB4_HUMAN;Q9UIB5_HUMAN;R4GNG7_HUMAN
STING_HUMAN	340061	STING_MOUSE	72512	F1M391_RAT	498840	TMEM173	Stimulator of interferon genes protein						1		1								2		2						STING_HUMAN;J3QTB1_HUMAN		I3P832_RAT
SF01_HUMAN	7536	SF01_MOUSE	22668	F1LM37_RAT	117855	SF1	Splicing factor 1						1				1						2		1		1				SF01_HUMAN;B4DX42_HUMAN;C9J792_HUMAN;F8WEG7_HUMAN;F8WEV5_HUMAN;H7BZT1_HUMAN;H7C0N4_HUMAN;H7C561_HUMAN;L0R8E5_HUMAN;Q14820_HUMAN
GPX8_HUMAN	493869	GPX8_MOUSE	69590	D3ZPW7_RAT	294744	GPX8	Probable glutathione peroxidase 8			1	1												2	2							GPX8_HUMAN;E7ETY7_HUMAN;J3KNB5_HUMAN
GPX4_HUMAN	2879	GPX41_MOUSE	625249	GPX41_RAT	29328	GPX4	Phospholipid hydroperoxide glutathione peroxidase, mitochondrial		1		1												2	2							GPX4_HUMAN;D6W5Y2_HUMAN;K7EJ20_HUMAN;K7EKX7_HUMAN;K7ENB4_HUMAN;K7ERP4_HUMAN;Q6PI42_HUMAN;R4GNE4_HUMAN
GPX1_HUMAN	2876	GPX1_MOUSE	14775	GPX1_RAT	24404	GPX1	Glutathione peroxidase 1		1		1												2	2							GPX1_HUMAN;Q6NSD4_HUMAN;Q7L4Q3_HUMAN
TMM98_HUMAN	26022	TMM98_MOUSE	103743	TMM98_RAT	303356	TMEM98	Transmembrane protein 98				1				1								2	1	1						TMM98_HUMAN;A0AUK5_HUMAN;C9J3Y0_HUMAN;C9J6Q8_HUMAN;J3QLG7_HUMAN;J3QS57_HUMAN;J9JIC8_HUMAN
CRCM1_HUMAN	84876	CRCM1_MOUSE	109305	CRCM1_RAT	304496	ORAI1	Calcium release-activated calcium channel protein 1					1			1								2	1	1						CRCM1_HUMAN;F5GWZ3_HUMAN		B2ZDP8_RAT
FLOWR_HUMAN	11094	FLOWR_MOUSE	381356	FLOWR_RAT	296599	CACFD1	Calcium channel flower homolog						1		1								2		2						FLOWR_HUMAN;F6TGH8_HUMAN
DHX15_HUMAN	1665	DHX15_MOUSE	13204	D3ZD97_RAT	289693	DHX15	Putative pre-mRNA-splicing factor ATP-dependent RNA helicase DHX15								1						1		2		1			1	1	1	DHX15_HUMAN
RM12_HUMAN	6182	RM12_MOUSE	56282	D3ZXF9_RAT	303746	MRPL12	39S ribosomal protein L12, mitochondrial	1				1											2	2							RM12_HUMAN
EF1G_HUMAN	1937	EF1G_MOUSE	67160	EF1G_RAT	293725	EEF1G	Elongation factor 1-gamma		1								1						2	1			1				EF1G_HUMAN;B4DTG2_HUMAN;Q53YD7_HUMAN
SERPH_HUMAN	871	SERPH_MOUSE	12406	SERPH_RAT	29345	SERPINH1	Serpin H1		1		1												2	2							SERPH_HUMAN;E9PIG2_HUMAN;E9PJH8_HUMAN;E9PK86_HUMAN;E9PKH2_HUMAN;E9PLA6_HUMAN;E9PMI5_HUMAN;E9PNX1_HUMAN;E9PPV6_HUMAN;E9PQ34_HUMAN;E9PR70_HUMAN;E9PRS3_HUMAN;H0YEP8_HUMAN
RL21_HUMAN	6144	RL21_MOUSE	19933	RL21_RAT	79449	RPL21	60S ribosomal protein L21		1												1		2	1					1	1	RL21_HUMAN;G3V1B3_HUMAN;M0R181_HUMAN;M0R3I5_HUMAN;Q6IAX2_HUMAN
VAMP1_HUMAN	6843	VAMP1_MOUSE	22317	VAMP1_RAT	25624	VAMP1	Vesicle-associated membrane protein 1		1							1							2	1		1					VAMP1_HUMAN;F5GZV7_HUMAN
NFASC_HUMAN	23114	NFASC_MOUSE	269116	NFASC_RAT	116690	NFASC	Neurofascin		1										1				2	2							NFASC_HUMAN;D6RBU5_HUMAN;D6RHX4_HUMAN;F8W791_HUMAN;F8W792_HUMAN;F8W8X7_HUMAN;F8W9B6_HUMAN;F8WAT1_HUMAN;H7BY57_HUMAN;H7C073_HUMAN;H7C0L6_HUMAN;J3QSX2_HUMAN
SPY4_HUMAN	81848	SPY4_MOUSE	24066	D3ZJA3_RAT	291610	SPRY4	Protein sprouty homolog 4				1				1								2	1	1						SPY4_HUMAN;D6RB56_HUMAN
RL18_HUMAN	6141	RL18_MOUSE	19899	RL18_RAT	81766	RPL18	60S ribosomal protein L18			1											1		2	1				1	1	1	RL18_HUMAN;F8VUA6_HUMAN;F8VWC5_HUMAN;F8VXR6_HUMAN;F8VYV2_HUMAN;G3V203_HUMAN;H0YHA7_HUMAN;J3QQ67_HUMAN;Q0QEW2_HUMAN
RL14_HUMAN	9045	RL14_MOUSE	67115	RL14_RAT	65043	RPL14	60S ribosomal protein L14		1													1	2	1						1	RL14_HUMAN;A0PJ62_HUMAN;E7EPB3_HUMAN;F8WDZ7_HUMAN;Q6IPH7_HUMAN
RL11_HUMAN	6135	RL11_MOUSE	67025	RL11_RAT	362631	RPL11	60S ribosomal protein L11										1				1		2				1	1	1	1	RL11_HUMAN;Q5VVC8_HUMAN;Q5VVC9_HUMAN;Q5VVD0_HUMAN
CLD11_HUMAN	5010	CLD11_MOUSE	18417	CLD11_RAT	84588	CLDN11	Claudin-11				1								1				2	2							CLD11_HUMAN;B4DFI2_HUMAN
HMOX2_HUMAN	3163	HMOX2_MOUSE	15369	HMOX2_RAT	79239	HMOX2	Heme oxygenase 2						1	1									2		2						HMOX2_HUMAN;I3L159_HUMAN;I3L1F5_HUMAN;I3L1Y2_HUMAN;I3L276_HUMAN;I3L430_HUMAN;I3L463_HUMAN;I3L4P8_HUMAN;Q6FHB5_HUMAN;Q6IBP2_HUMAN
PRAF3_HUMAN	10550	PRAF3_MOUSE	65106	PRAF3_RAT	66028	ARL6IP5	PRA1 family protein 3		1	1													2	2							PRAF3_HUMAN;C9JQU6_HUMAN;F8WF33_HUMAN;F8WF90_HUMAN
NAC2_HUMAN	6543	Q68EG0_MOUSE	110891	NAC2_RAT	140447	SLC8A2	Sodium/calcium exchanger 2		1										1				2	2							NAC2_HUMAN;F5GYS4_HUMAN;F5H6L7_HUMAN;M0R1Z4_HUMAN;M0R211_HUMAN
NAC1_HUMAN	6546	NAC1_MOUSE	20541	NAC1_RAT	29715	SLC8A1	Sodium/calcium exchanger 1		1										1				2	2							NAC1_HUMAN;E7EV41_HUMAN;E9PB98_HUMAN;E9PCL8_HUMAN;F5H5B3_HUMAN;Q4QQH3_HUMAN
PDE10_HUMAN	10846	Q7TPG1_MOUSE		PDE10_RAT	63885	PDE10A	cAMP and cAMP-inhibited cGMP 3',5'-cyclic phosphodiesterase 10A		1										1				2	2							PDE10_HUMAN
TBB6_HUMAN	84617	TBB6_MOUSE	67951	Q4QQV0_RAT	307351	TUBB6	Tubulin beta-6 chain												1		1		2	1				1	1	1	TBB6_HUMAN;B3KS31_HUMAN;K7EJ64_HUMAN;K7EJZ4_HUMAN;K7EK43_HUMAN;K7EL29_HUMAN;K7EN98_HUMAN;K7EPE5_HUMAN;K7EQT3_HUMAN;K7ERA8_HUMAN;K7ES63_HUMAN;K7ESM5_HUMAN;K7ESQ3_HUMAN;Q2NKY5_HUMAN
TBB5_HUMAN	203068	TBB5_MOUSE	22154	TBB5_RAT	29214	TUBB5	Tubulin beta-5 chain						1						1				2	1	1
TBB3_HUMAN	10381	TBB3_MOUSE	22152	TBB3_RAT	246118	TUBB3	Tubulin beta-3 chain												1		1		2	1				1	1	1	TBB3_HUMAN;A8K854_HUMAN;G3V2A3_HUMAN;G3V2N6_HUMAN;G3V2R8_HUMAN;G3V3J6_HUMAN;G3V3R4_HUMAN;G3V3W7_HUMAN;G3V4U2_HUMAN;G3V542_HUMAN;G3V5W4_HUMAN;Q3ZCR3_HUMAN;Q9BV28_HUMAN
GPI8_HUMAN	10026	GPI8_MOUSE	329777	Q5XIP2_RAT	295543	PIGK	GPI-anchor transamidase						1							1			2	1	1						GPI8_HUMAN;A6NEM5_HUMAN;B1AK81_HUMAN;B4E2M3_HUMAN;S4R3M5_HUMAN
FLNA_HUMAN	2316	FLNA_MOUSE	192176	C0JPT7_RAT	293860	FLNA	Filamin-A											1			1		2				1	1	1	1	FLNA_HUMAN;A6NDY9_HUMAN;E9PHF0_HUMAN;F8WE98_HUMAN;H0Y5C6_HUMAN;H0Y5F3_HUMAN;H7C2E7_HUMAN;Q2VP91_HUMAN;Q5HY54_HUMAN;Q60FE5_HUMAN;Q60FE6_HUMAN;Q6NXF2_HUMAN
		J7NUP1_MOUSE		J7NUQ1_RAT		IFGGD3									1							1	2		1					1
CTND2_HUMAN	1501	CTND2_MOUSE	18163	CTND2_RAT		CTNND2	Catenin delta-2		1										1				2	2							CTND2_HUMAN;B4DRK2_HUMAN;D6R9A8_HUMAN;D6RBA8_HUMAN;D6RC65_HUMAN;D6RF55_HUMAN;D6RHE9_HUMAN;E7EPC8_HUMAN;E9PHB5_HUMAN
TM115_HUMAN	11070	TM115_MOUSE	56395			TMEM115	Transmembrane protein 115						1		1								2		2						TM115_HUMAN
PDE2A_HUMAN	5138	PDE2A_MOUSE	207728	PDE2A_RAT	81743	PDE2A	cGMP-dependent 3',5'-cyclic phosphodiesterase		1										1				2	2							PDE2A_HUMAN;C9JPD5_HUMAN;E9PEF1_HUMAN;F5GXX2_HUMAN;F5H130_HUMAN;F5H143_HUMAN;F5H1D7_HUMAN;F5H2R8_HUMAN;F5H2V7_HUMAN;F5H2Z0_HUMAN;F5H3Z7_HUMAN;F5H5P8_HUMAN;F6W5Z0_HUMAN;H0YFL1_HUMAN;H0YG13_HUMAN;H0YGL2_HUMAN;H7C009_HUMAN;L8E8Y0_HUMAN;Q5J791_HUMAN;Q5J792_HUMAN
TRXR1_HUMAN	7296	TRXR1_MOUSE	50493	TRXR1_RAT	58819	TXNRD1	Thioredoxin reductase 1, cytoplasmic				1								1				2	2							TRXR1_HUMAN;B2R5P6_HUMAN;B7Z2S5_HUMAN;B7Z904_HUMAN;E2QRB9_HUMAN;E7ESI6_HUMAN;E7EW10_HUMAN;E9PIR7_HUMAN;E9PIZ5_HUMAN;E9PJU2_HUMAN;E9PKD3_HUMAN;E9PKI4_HUMAN;E9PLT3_HUMAN;E9PMY9_HUMAN;E9PNQ6_HUMAN;E9PQI3_HUMAN;E9PRI8_HUMAN;F5H780_HUMAN
CYBP_HUMAN	27101	CYBP_MOUSE	12301	CYBP_RAT	289144	CACYBP	Calcyclin-binding protein			1			1										2	1	1						CYBP_HUMAN;B2ZWH1_HUMAN;Q6NVY0_HUMAN
Q6IB98_HUMAN	8667					EIF3S3	Eukaryotic translation initiation factor 3 subunit H			1											1		2	1				1		1	Q6IB98_HUMAN
GSTP1_HUMAN	2950	GSTP1_MOUSE	14870	GSTP1_RAT	24426	GSTP1	Glutathione S-transferase P											1			1		2				1	1	1	1	GSTP1_HUMAN;A8MX94_HUMAN;B2C310_HUMAN;C7DJS1_HUMAN;C7DJS2_HUMAN;Q5D6A5_HUMAN
PCAT1_HUMAN	79888	PCAT1_MOUSE	210992	PCAT1_RAT	361467	LPCAT1	Lysophosphatidylcholine acyltransferase 1		1			1											2	2							PCAT1_HUMAN
PTPRG_HUMAN	5793	PTPRG_MOUSE	19270	F1LP13_RAT	171357	PTPRG	Receptor-type tyrosine-protein phosphatase gamma			1					1								2	1	1						PTPRG_HUMAN;B7ZLX5_HUMAN;L8E7E6_HUMAN;O60420_HUMAN;Q49A02_HUMAN;Q86TJ8_HUMAN
ERO1A_HUMAN	30001	ERO1A_MOUSE	50527	ERO1A_RAT	171562	ERO1L	ERO1-like protein alpha				1		1										2	1	1						ERO1A_HUMAN;G3V2H0_HUMAN;G3V3E6_HUMAN;G3V503_HUMAN;G3V5B3_HUMAN
PTPRC_HUMAN	5788	PTPRC_MOUSE	19264	PTPRC_RAT	24699	PTPRC	Receptor-type tyrosine-protein phosphatase C						1								1		2		1			1	1	1	PTPRC_HUMAN;E9PC28_HUMAN;E9PKH0_HUMAN;M3ZCP1_HUMAN;M9MMK8_HUMAN;M9MMK9_HUMAN;M9MML3_HUMAN;M9MML4_HUMAN;Q0VAE8_HUMAN;Q6LDN6_HUMAN;Q6PJK7_HUMAN;Q6Q1P2_HUMAN;Q6QIM3_HUMAN;Q6QIN1_HUMAN;Q6QIN9_HUMAN;Q6QIQ5_HUMAN;Q6QIR3_HUMAN;Q9H3X6_HUMAN
DEGS1_HUMAN	8560	DEGS1_MOUSE	13244	DEGS1_RAT	58970	DEGS1	Sphingolipid delta(4)-desaturase DES1						1		1								2		2						DEGS1_HUMAN;E7EMA0_HUMAN
PO6F1_HUMAN	5463	PO6F1_MOUSE	19009	PO6F1_RAT	116545	POU6F1	POU domain, class 6, transcription factor 1						1									1	2		1					1	PO6F1_HUMAN;F8VSI9_HUMAN;Q3B832_HUMAN
SV2A_HUMAN	9900	SV2A_MOUSE	64051	SV2A_RAT	117559	SV2A	Synaptic vesicle glycoprotein 2A		1										1				2	2							SV2A_HUMAN;L8E840_HUMAN
PUR9_HUMAN	471	PUR9_MOUSE	108147	PUR9_RAT	81643	ATIC	Bifunctional purine biosynthesis protein PURH														1	1	2					1		2	PUR9_HUMAN;C9JLK0_HUMAN;F2Z3E8_HUMAN;F5GWY2_HUMAN;F8WEF0_HUMAN;H7BZU3_HUMAN;H7C084_HUMAN;H7C1S2_HUMAN
TPBG_HUMAN	7162	TPBG_MOUSE	21983	TPBG_RAT	83684	TPBG	Trophoblast glycoprotein			1	1												2	2							TPBG_HUMAN;A8K555_HUMAN
SODM_HUMAN	6648	SODM_MOUSE	20656	SODM_RAT	24787	SOD2	Superoxide dismutase [Mn], mitochondrial									1						1	2			1				1	SODM_HUMAN;B3KUK2_HUMAN;B4E3K9_HUMAN;F5GXZ9_HUMAN;F5GYZ5_HUMAN;F5H3C5_HUMAN;F5H4R2_HUMAN;G5E9P6_HUMAN;G8JLJ2_HUMAN;Q4ZJI1_HUMAN;Q6LE88_HUMAN;Q71UR9_HUMAN;Q7Z7M4_HUMAN;Q7Z7M5_HUMAN;Q7Z7M6_HUMAN;Q7Z7M7_HUMAN
SODC_HUMAN	6647	SODC_MOUSE	20655	SODC_RAT	24786	SOD1	Superoxide dismutase [Cu-Zn]									1		1					2			1	1				SODC_HUMAN;A1YYW4_HUMAN;H7BYH4_HUMAN;L8E9E6_HUMAN
ENOA_HUMAN	2023	ENOA_MOUSE	433182	ENOA_RAT	24333	ENO1	Alpha-enolase									1					1		2			1		1	1	1	ENOA_HUMAN;A4QMW8_HUMAN;K7EM90_HUMAN;K7ERS8_HUMAN;Q96GV1_HUMAN;Q9BT62_HUMAN
SC22B_HUMAN	9554	SC22B_MOUSE	20333	SC22B_RAT	310710	SEC22B	Vesicle-trafficking protein SEC22b			1			1										2	1	1						SC22B_HUMAN;I1VE16_HUMAN;I1VE17_HUMAN;I1VE18_HUMAN;I1VE19_HUMAN;I1VE20_HUMAN
MYH9_HUMAN	4627	MYH9_MOUSE	17886	MYH9_RAT	25745	MYH9	Myosin-9		1												1		2	1				1	1	1	MYH9_HUMAN;B1AH99_HUMAN;Q2PS10_HUMAN;Q5BKV1_HUMAN;Q86XU5_HUMAN
SSDH_HUMAN	7915	SSDH_MOUSE	214579	SSDH_RAT	291133	ALDH5A1	Succinate-semialdehyde dehydrogenase, mitochondrial			1									1				2	2							SSDH_HUMAN;C9J8Q5_HUMAN;F5H328_HUMAN;Q546H9_HUMAN;Q8N3W7_HUMAN
VISL1_HUMAN	7447	VISL1_MOUSE	26950	VISL1_RAT	24877	VSNL1	Visinin-like protein 1		1										1				2	2							VISL1_HUMAN;E7ER47_HUMAN;E9PE24_HUMAN;Q4ZFX3_HUMAN;Q53RT2_HUMAN
RGS20_HUMAN	8601	RGS20_MOUSE	58175	B1H233_RAT	362477	RGS20	Regulator of G-protein signaling 20			1					1								2	1	1						RGS20_HUMAN;B3KSW4_HUMAN;E5RGA3_HUMAN;E5RH54_HUMAN;H9NIM5_HUMAN
SELO_HUMAN	83642	SELO_MOUSE	223776	B2GVA1_RAT	315216	SELO			1		1												2	2							SELO_HUMAN
ADCY6_HUMAN	112	ADCY6_MOUSE	11512	ADCY6_RAT	25289	ADCY6	Adenylate cyclase type 6		1			1											2	2							ADCY6_HUMAN;F8VZJ5_HUMAN
TBA1B_HUMAN	10376	TBA1B_MOUSE	22143	TBA1B_RAT	500929	TUBA1B	Tubulin alpha-1B chain						1								1		2		1			1	1	1	TBA1B_HUMAN;F8VRK0_HUMAN;F8VU66_HUMAN;F8VVB9_HUMAN;F8VWV9_HUMAN;F8VX09_HUMAN;Q8WU19_HUMAN
1433B_HUMAN	7529	1433B_MOUSE	54401	1433B_RAT	56011	YWHAB	14-3-3 protein beta/alpha			1											1		2	1				1	1	1	1433B_HUMAN;B5BU24_HUMAN;Q4VY19_HUMAN;Q4VY20_HUMAN
QOR_HUMAN	1429	QOR_MOUSE	12972	QOR_RAT	362061	CRYZ	Quinone oxidoreductase				1								1				2	2							QOR_HUMAN;A6NP24_HUMAN;C9JH92_HUMAN
DPYL3_HUMAN	1809	DPYL3_MOUSE	22240	DPYL3_RAT	25418	DPYSL3	Dihydropyrimidinase-related protein 3								1				1				2	1	1						DPYL3_HUMAN;D6RF19_HUMAN;F5GWI3_HUMAN;H0YB87_HUMAN;H0YBT4_HUMAN;Q6DEN2_HUMAN;Q8IXW6_HUMAN
DPYL2_HUMAN	1808	DPYL2_MOUSE	12934	DPYL2_RAT	25416	DPYSL2	Dihydropyrimidinase-related protein 2									1			1				2	1		1					DPYL2_HUMAN;A9CQZ2_HUMAN;A9CQZ4_HUMAN;E5RFU4_HUMAN
BASI_HUMAN	682	BASI_MOUSE	12215	BASI_RAT	25246	BSG	Basigin		1				1										2	1	1						BASI_HUMAN;I3L192_HUMAN;R4GMX5_HUMAN;R4GN83_HUMAN
ATP9A_HUMAN	10079	ATP9A_MOUSE	11981	M0R6E0_RAT		ATP9A			1										1				2	2							ATP9A_HUMAN;Q2NLD0_HUMAN;Q96B35_HUMAN
J9R021_HUMAN		EIF3A_MOUSE	13669	EIF3A_RAT	292148	EIF3A	Eukaryotic translation initiation factor 3 subunit A							1							1		2		1				1		EIF3A_HUMAN;B4DYS1_HUMAN;F5H335_HUMAN;Q05BS0_HUMAN;Q24JU4_HUMAN;Q3B770_HUMAN;Q6P1R0_HUMAN;Q6ZNE1_HUMAN;Q7Z5T5_HUMAN
PRKDC_HUMAN	5591	PRKDC_MOUSE	19090	D3ZTN0_RAT		PRKDC	DNA-dependent protein kinase catalytic subunit							1							1		2		1			1		1	PRKDC_HUMAN;E7EUY0_HUMAN;F5GX40_HUMAN;H0YG84_HUMAN
DCNL3_HUMAN	123879	DCNL3_MOUSE	233805	DCNL3_RAT	309035	DCUN1D3	DCN1-like protein 3			1	1												2	2							DCNL3_HUMAN
RAC2_HUMAN	5880	RAC2_MOUSE	19354	Q5U1Y2_RAT	366957	RAC2	Ras-related C3 botulinum toxin substrate 2						1								1		2		1				1	1	RAC2_HUMAN;B1AH77_HUMAN;B1AH78_HUMAN;B1AH79_HUMAN;B1AH80_HUMAN
NPM_HUMAN	4869	NPM_MOUSE	18148	NPM_RAT	25498	NPM1	Nucleophosmin		1												1		2	1				1	1	1	NPM_HUMAN;A4ZU86_HUMAN;B1PHD4_HUMAN;E5RGW4_HUMAN;E5RI98_HUMAN;Q9BTI9_HUMAN
HMCS1_HUMAN	3157	HMCS1_MOUSE	208715	HMCS1_RAT	29637	HMGCS1	Hydroxymethylglutaryl-CoA synthase, cytoplasmic		1	1													2	2							HMCS1_HUMAN;D6RIW1_HUMAN;Q5XJ04_HUMAN
SUCA_HUMAN	8802	SUCA_MOUSE	56451	SUCA_RAT	114597	SUCLG1	Succinyl-CoA ligase [ADP/GDP-forming] subunit alpha, mitochondrial		1										1				2	2							SUCA_HUMAN;H7C233_HUMAN;Q6IAL5_HUMAN
COMT_HUMAN	1312	COMT_MOUSE	12846	COMT_RAT	24267	COMT	Catechol O-methyltransferase			1		1											2	2							COMT_HUMAN;A3F6Y9_HUMAN;A3F7Q5_HUMAN;A3F7Q6_HUMAN;B8XPJ7_HUMAN;B8XPJ8_HUMAN;E7EMS6_HUMAN;E7EUU8_HUMAN;F2WW53_HUMAN;F2WW55_HUMAN;F8WBW9_HUMAN;H7BZ45_HUMAN;Q9BWC7_HUMAN
VANG2_HUMAN	57216	VANG2_MOUSE	93840	VANG2_RAT	289229	VANGL2	Vang-like protein 2		1						1								2	1	1						VANG2_HUMAN
VANG1_HUMAN	81839	VANG1_MOUSE	229658	D3ZKC8_RAT	690366	VANGL1	Vang-like protein 1			1				1									2	1	1						VANG1_HUMAN;Q96J52_HUMAN
NDKB_HUMAN	4831	NDKB_MOUSE	18103	NDKB_RAT	83782	NME2	Nucleoside diphosphate kinase B		1													1	2	1						1	NDKB_HUMAN;F6XY72_HUMAN;J3KPD9_HUMAN;Q6FHN3_HUMAN
ATP5L_HUMAN	10632	ATP5L_MOUSE	27425	ATP5L_RAT	300677	ATP5L	ATP synthase subunit g, mitochondrial		1			1											2	2							ATP5L_HUMAN;E9PN17_HUMAN
ATPB_HUMAN	506	ATPB_MOUSE	11947	ATPB_RAT	171374	ATP5B	ATP synthase subunit beta, mitochondrial			1									1				2	2							ATPB_HUMAN;F8VPV9_HUMAN;F8VQY0_HUMAN;F8W079_HUMAN;F8W0P7_HUMAN;H0YH81_HUMAN;H0YI37_HUMAN;Q0QEN7_HUMAN
EAA1_HUMAN	6507	EAA1_MOUSE	20512	EAA1_RAT	29483	SLC1A3	Excitatory amino acid transporter 1		1										1				2	2							EAA1_HUMAN;E7EPV5_HUMAN;E7EUS7_HUMAN;E7EUV6_HUMAN;Q8N169_HUMAN
EAA2_HUMAN	6506	EAA2_MOUSE	20511	EAA2_RAT	29482	SLC1A2	Excitatory amino acid transporter 2		1										1				2	2							EAA2_HUMAN;A2A2U1_HUMAN;C9J9N5_HUMAN;H0YEB1_HUMAN;H0YEK4_HUMAN;U3KQQ4_HUMAN
P2RX7_HUMAN	5027	P2RX7_MOUSE	18439	P2RX7_RAT	29665	P2RX7	P2X purinoceptor 7		1						1								2	1	1						P2RX7_HUMAN;C6KE32_HUMAN;F5H237_HUMAN;F5H2X6_HUMAN;F5H8E7_HUMAN;J3KN30_HUMAN;K4K1I8_HUMAN;Q0IJ51_HUMAN
MRP_HUMAN	65108	MRP_MOUSE	17357	MRP_RAT	81520	MARCKSL1	MARCKS-related protein						1								1		2		1			1			MRP_HUMAN
KDIS_HUMAN	57498	B2RXL7_MOUSE	77480	KDIS_RAT	116478	KIDINS220	Kinase D-interacting substrate of 220 kDa		1		1												2	2							KDIS_HUMAN;E9PH70_HUMAN;F8WAY8_HUMAN;G1UI41_HUMAN;H0Y8E4_HUMAN;H7C584_HUMAN
P2RX4_HUMAN	5025	P2RX4_MOUSE	18438	P2RX4_RAT	29659	P2RX4	P2X purinoceptor 4						1		1								2		2						P2RX4_HUMAN;B7Z1M5_HUMAN;B7Z4R5_HUMAN;E7EPF7_HUMAN;F5GZQ9_HUMAN;F5H1M6_HUMAN;F5H2S3_HUMAN;F6RU17_HUMAN;H0YF70_HUMAN;K4KBD6_HUMAN
SYLC_HUMAN	51520	SYLC_MOUSE	107045	Q5PPJ6_RAT	291624	LARS	Leucine--tRNA ligase, cytoplasmic			1				1									2	1	1						SYLC_HUMAN;A2RRR4_HUMAN;B4DER1_HUMAN;B4DJ10_HUMAN;F5H698_HUMAN;Q0VGM8_HUMAN;Q6NVI4_HUMAN
ESTD_HUMAN	2098	ESTD_MOUSE	13885	ESTD_RAT	290401	ESD	S-formylglutathione hydrolase										1		1				2	1			1				ESTD_HUMAN;H7BZT7_HUMAN;U3KQT1_HUMAN
NNRD_HUMAN	55739	NNRD_MOUSE	69225	NNRD_RAT	361185	CARKD	ATP-dependent (S)-NAD(P)H-hydrate dehydratase		1						1								2	1	1						NNRD_HUMAN;B4DQR1_HUMAN;B7Z3Q0_HUMAN
SRCN1_HUMAN	80725	SRCN1_MOUSE	56013	SRCN1_RAT	56029	SRCIN1	SRC kinase signaling inhibitor 1		1										1				2	2							SRCN1_HUMAN;F5H376_HUMAN;J3KRM1_HUMAN;J3KT41_HUMAN
GLYM_HUMAN	6472	Q3TFD0_MOUSE	108037	Q5U3Z7_RAT	299857	SHMT2	Serine hydroxymethyltransferase								1						1		2		1			1	1	1	GLYM_HUMAN;B4DLV4_HUMAN;G3V241_HUMAN;G3V2D2_HUMAN;G3V2E4_HUMAN;G3V2W0_HUMAN;G3V2Y1_HUMAN;G3V2Y4_HUMAN;G3V3C6_HUMAN;G3V3Y8_HUMAN;G3V4T0_HUMAN;G3V4W5_HUMAN;G3V4X0_HUMAN;G3V540_HUMAN;G3V5L0_HUMAN;H0YIZ0_HUMAN;Q5BJF5_HUMAN
STXB5_HUMAN	134957	STXB5_MOUSE	78808	STXB5_RAT	81022	STXBP5	Syntaxin-binding protein 5		1													1	2	1						1	STXB5_HUMAN;H0Y332_HUMAN;H7BXC4_HUMAN;Q14DD4_HUMAN;Q3B794_HUMAN;Q5JRH0_HUMAN
VAPA_HUMAN	9218	VAPA_MOUSE	30960	VAPA_RAT	58857	VAPA	Vesicle-associated membrane protein-associated protein A		1												1		2	1					1	1	VAPA_HUMAN;J3QKM9_HUMAN
PCD17_HUMAN	27253	E9PXF0_MOUSE	219228	D3ZPN0_RAT	306055	PCDH17			1		1												2	2							PCD17_HUMAN
		Q3V0I1_MOUSE		D4A7Y2_RAT		GM10874													1			1	2	1						1
FBF1_HUMAN	85302	FBF1_MOUSE	217335	B5DFB8_RAT		FBF1	Fas-binding factor 1	1													1		2	1				1	1		FBF1_HUMAN;I6L969_HUMAN;J3KPL7_HUMAN;K7EL64_HUMAN;K7ENL6_HUMAN;K7EPQ1_HUMAN;K7ESG2_HUMAN;Q8IZ48_HUMAN;U3KPW3_HUMAN
RHBD2_HUMAN	57414	RHBD2_MOUSE	215160	D3ZQG3_RAT	360793	RHBDD2	Rhomboid domain-containing protein 2						1	1									2		2						RHBD2_HUMAN
AT2B4_HUMAN	493	D1FNM8_MOUSE	381290	AT2B4_RAT	29600	ATP2B4				1									1				2	2							AT2B4_HUMAN;A1X4Q1_HUMAN;A1X4Q2_HUMAN;A7E2D8_HUMAN;H0YDG5_HUMAN;H7BY13_HUMAN;H7BZS8_HUMAN
AT2B3_HUMAN	492	A2ALL9_MOUSE	320707	AT2B3_RAT	29599	ATP2B3	Plasma membrane calcium-transporting ATPase 3		1										1				2	2							AT2B3_HUMAN;A1L3B5_HUMAN;A1X4Q0_HUMAN
AT2B1_HUMAN	490	G5E829_MOUSE	67972	AT2B1_RAT	29598	ATP2B1	Plasma membrane calcium-transporting ATPase 1		1										1				2	2							AT2B1_HUMAN;A1X4P7_HUMAN;E7ERY9_HUMAN;F8W1V5_HUMAN;H0YHH6_HUMAN;Q3L582_HUMAN;Q58F24_HUMAN
SFXN3_HUMAN	81855	SFXN3_MOUSE	94280	SFXN3_RAT	65042	SFXN3	Sideroflexin-3		1										1				2	2							SFXN3_HUMAN;S4R3N9_HUMAN
VTI1B_HUMAN	10490	VTI1B_MOUSE	53612	VTI1B_RAT	100359512	VTI1B	Vesicle transport through interaction with t-SNAREs homolog 1B						1									1	2		1					1	VTI1B_HUMAN;G3V5I2_HUMAN;H0YJJ5_HUMAN;H0YJL5_HUMAN;J3KMW2_HUMAN
GLNA_HUMAN	2752	GLNA_MOUSE	14645	GLNA_RAT	24957	GLUL	Glutamine synthetase		1										1				2	2							GLNA_HUMAN;A1L199_HUMAN
PODXL_HUMAN	5420	PODXL_MOUSE	27205	PODXL_RAT	192181	PODXL	Podocalyxin				1					1							2	1		1					PODXL_HUMAN;B7ZKQ8_HUMAN;F5GWY5_HUMAN;F5H7A2_HUMAN;G3V0E6_HUMAN
SPTN1_HUMAN	6709	SPTN1_MOUSE	20740	SPTN1_RAT	64159	SPTAN1	Spectrin alpha chain, non-erythrocytic 1												1		1		2	1				1	1	1	SPTN1_HUMAN;A6NG51_HUMAN;Q14917_HUMAN
AFG32_HUMAN	10939	AFG32_MOUSE	69597	F1LN92_RAT	307350	AFG3L2			1			1											2	2							AFG32_HUMAN;D3DUJ0_HUMAN;K7EP56_HUMAN
S4A4_HUMAN	8671	S4A4_MOUSE	54403	S4A4_RAT	84484	SLC4A4	Electrogenic sodium bicarbonate cotransporter 1		1										1				2	2							S4A4_HUMAN;A5JJ20_HUMAN
AT5F1_HUMAN	515	AT5F1_MOUSE	11950	AT5F1_RAT	171375	ATP5F1	ATP synthase F(0) complex subunit B1, mitochondrial		1												1		2	1				1	1	1	AT5F1_HUMAN;Q5QNZ2_HUMAN
LETM1_HUMAN	3954	LETM1_MOUSE	56384	LETM1_RAT	305457	LETM1	LETM1 and EF-hand domain-containing protein 1, mitochondrial								1						1		2		1				1	1	LETM1_HUMAN;D3DVQ1_HUMAN
AP2A2_HUMAN	161	AP2A2_MOUSE	11772	AP2A2_RAT	81637	AP2A2	AP-2 complex subunit alpha-2			1									1				2	2							AP2A2_HUMAN;E9PNC4_HUMAN;E9PPY8_HUMAN;E9PPZ3_HUMAN;E9PQP4_HUMAN;E9PR62_HUMAN;E9PS94_HUMAN;H0YDE9_HUMAN;H0YEG0_HUMAN
I4EPX9_HUMAN						HLA-A*01					1			1									2	1	1						I4EPX9_HUMAN
PAIRB_HUMAN	26135	PAIRB_MOUSE	66870	PAIRB_RAT	246303	SERBP1	Plasminogen activator inhibitor 1 RNA-binding protein							1							1		2		1			1		1	PAIRB_HUMAN;D3DQ69_HUMAN;D3DQ70_HUMAN
SFT2B_HUMAN	375035	SFT2B_MOUSE	108735	SFT2B_RAT	360868	SFT2D2	Vesicle transport protein SFT2B								1						1		2		1			1		1	SFT2B_HUMAN;Q5TIH2_HUMAN
CHCH3_HUMAN	54927	CHCH3_MOUSE	66075	D3ZUX5_RAT	296966	CHCHD3	Coiled-coil-helix-coiled-coil-helix domain-containing protein 3, mitochondrial						1								1		2		1			1		1	CHCH3_HUMAN;A4D1N4_HUMAN;C9JRZ6_HUMAN;F8WAR4_HUMAN;F8WD73_HUMAN;G3V1K1_HUMAN
RNF11_HUMAN	26994	RNF11_MOUSE	29864			RNF11	RING finger protein 11					1			1								2	1	1						RNF11_HUMAN
ATPG_HUMAN	509	ATPG_MOUSE	11949	ATPG_RAT	116550	ATP5C1	ATP synthase subunit gamma, mitochondrial										1				1		2				1		1	1	ATPG_HUMAN;B4DL14_HUMAN
MATR3_HUMAN	9782	MATR3_MOUSE	17184	MATR3_RAT	29150	MATR3	Matrin-3												1		1		2	1					1	1	MATR3_HUMAN;A8MXP9_HUMAN;B3KM87_HUMAN;D6R8Z5_HUMAN;D6R991_HUMAN;D6R9F3_HUMAN;D6R9N0_HUMAN;D6RAM9_HUMAN;D6RAY2_HUMAN;D6RB45_HUMAN;D6RBI2_HUMAN;D6RBK5_HUMAN;D6RBS2_HUMAN;D6RCM3_HUMAN;D6RE02_HUMAN;D6REK4_HUMAN;D6REM6_HUMAN;D6RIA2_HUMAN;H0Y8S1_HUMAN;H0Y8T4_HUMAN
ALDOC_HUMAN	230	ALDOC_MOUSE	11676	ALDOC_RAT	24191	ALDOC	Fructose-bisphosphate aldolase C												1		1		2	1				1	1	1	ALDOC_HUMAN;A8MVZ9_HUMAN;C9J8F3_HUMAN;J3KSV6_HUMAN;J3QKK1_HUMAN;J3QKP5_HUMAN;K7EKH5_HUMAN
ROA3_HUMAN	220988	ROA3_MOUSE	229279	ROA3_RAT	362152	HNRNPA3	Heterogeneous nuclear ribonucleoprotein A3			1									1				2	2							ROA3_HUMAN;H7C1J8_HUMAN
ERF1_HUMAN	2107	ERF1_MOUSE	225363	ERF1_RAT	307503	ETF1	Eukaryotic peptide chain release factor subunit 1			1	1												2	2							ERF1_HUMAN;B7Z7P8_HUMAN;D6RCB3_HUMAN;D6RJE8_HUMAN;I3L492_HUMAN;Q96CG1_HUMAN
TIM50_HUMAN	92609	TIM50_MOUSE	66525			TIMM50	Mitochondrial import inner membrane translocase subunit TIM50					1					1						2	1			1				TIM50_HUMAN;M0QXC3_HUMAN;M0R003_HUMAN;M0R047_HUMAN;M0R0C3_HUMAN;M0R1Y4_HUMAN;M0R2D2_HUMAN;M0R2F8_HUMAN;M0R2Q2_HUMAN;M0R2Z3_HUMAN;M0R303_HUMAN;Q0VAB1_HUMAN
PKP4_HUMAN	8502	PKP4_MOUSE	227937	F1M2K6_RAT	295625	PKP4			1										1				2	2							PKP4_HUMAN;E7EMY7_HUMAN;E7EP40_HUMAN;E7EST6_HUMAN;E9PHJ1_HUMAN;H0YFB1_HUMAN;Q4W5T8_HUMAN;Q53TM5_HUMAN
RS8_HUMAN	6202	RS8_MOUSE	20116	RS8_RAT	65136	RPS8	40S ribosomal protein S8														1	1	2					1	1	2	RS8_HUMAN;Q5JR94_HUMAN;Q5JR95_HUMAN
RS6_HUMAN	6194	RS6_MOUSE	667739	RS6_RAT	29304	RPS6	40S ribosomal protein S6							1		1							2		1	1					RS6_HUMAN;A2A3R5_HUMAN;A2A3R6_HUMAN;A2A3R7_HUMAN;D3DRJ5_HUMAN;Q96DV6_HUMAN
RS3_HUMAN	6188	RS3_MOUSE	27050	RS3_RAT	140654	RPS3	40S ribosomal protein S3														1	1	2					1	1	2	RS3_HUMAN;A7E2S3_HUMAN;E9PJH4_HUMAN;E9PJN9_HUMAN;E9PK82_HUMAN;E9PL09_HUMAN;E9PPU1_HUMAN;E9PQ96_HUMAN;E9PQX2_HUMAN;E9PSF4_HUMAN;F2Z2S8_HUMAN;H0YCJ7_HUMAN;H0YES8_HUMAN;H0YEU2_HUMAN;H0YF32_HUMAN;Q9NQS8_HUMAN
RS2_HUMAN	6187	RS2_MOUSE	16898	RS2_RAT	83789	RPS2	40S ribosomal protein S2											1			1		2				1		1	1	RS2_HUMAN;D3DU83_HUMAN;E9PM36_HUMAN;E9PMM9_HUMAN;E9PPT0_HUMAN;E9PQD7_HUMAN;H0YE27_HUMAN;H0YEN5_HUMAN;H3BNG3_HUMAN;I3L404_HUMAN;Q3KQT6_HUMAN;Q6IPX5_HUMAN;Q8N5L9_HUMAN;Q9BSW5_HUMAN
SYIC_HUMAN	3376	SYIC_MOUSE	105148	F1LS86_RAT	306804	IARS	Isoleucine--tRNA ligase, cytoplasmic			1											1		2	1					1	1	SYIC_HUMAN;J3KR24_HUMAN;Q5TCC4_HUMAN;Q5TCC5_HUMAN;Q5TCC6_HUMAN;Q5TCC9_HUMAN;Q5TCD1_HUMAN;Q5TCD2_HUMAN;Q6P0M4_HUMAN;Q7L4K8_HUMAN
RHG21_HUMAN	57584	RHG21_MOUSE	71435	F1LXQ7_RAT		ARHGAP21			1										1				2	2							RHG21_HUMAN;E7ESW5_HUMAN;F8W9U9_HUMAN;H0Y468_HUMAN;H0Y5T2_HUMAN;J3JSM9_HUMAN;L8EB25_HUMAN;Q5JSD8_HUMAN
P5CS_HUMAN	5832	P5CS_MOUSE	56454	D3ZIE9_RAT	361755	ALDH18A1	Delta-1-pyrroline-5-carboxylate synthase			1					1								2	1	1						P5CS_HUMAN
ZDH13_HUMAN	54503	ZDH13_MOUSE	243983	E9PU37_RAT	365252	ZDHHC13	Palmitoyltransferase ZDHHC13				1				1								2	1	1						ZDH13_HUMAN
GALT2_HUMAN	2590	GALT2_MOUSE	108148	B5DF50_RAT	292090	GALNT2	Polypeptide N-acetylgalactosaminyltransferase 2						1		1								2		2						GALT2_HUMAN;B7Z8V8_HUMAN;G3V1S6_HUMAN
ZDHC5_HUMAN	25921	ZDHC5_MOUSE	228136	ZDHC5_RAT	362156	ZDHHC5	Palmitoyltransferase ZDHHC5		1	1													2	2							ZDHC5_HUMAN;E9PJ97_HUMAN;E9PMA5_HUMAN;H0YEF4_HUMAN
TR10B_HUMAN	8795	TR10B_MOUSE	21933	B8YBG7_RAT		TNFRSF10B	Tumor necrosis factor receptor superfamily member 10B			1	1												2	2							TR10B_HUMAN;B5BU36_HUMAN;B7Z588_HUMAN;D3DSR9_HUMAN;E9PBT3_HUMAN;Q6FH58_HUMAN
HNRPL_HUMAN	3191	HNRPL_MOUSE	15388	B5DFG2_RAT	80846	HNRNPL	Heterogeneous nuclear ribonucleoprotein L												1		1		2	1					1	1	HNRPL_HUMAN;B4DVF8_HUMAN;M0QXS5_HUMAN;M0QYL7_HUMAN;M0R1W6_HUMAN;Q6NTA2_HUMAN
GRIA4_HUMAN	2893	GRIA4_MOUSE	14802	GRIA4_RAT	29629	GRIA4	Glutamate receptor 4		1						1								2	1	1						GRIA4_HUMAN;A6QL61_HUMAN;C5IJI4_HUMAN;E9PJZ5_HUMAN;E9PQN1_HUMAN;E9PQY1_HUMAN;G3V164_HUMAN;G8HBB0_HUMAN;H0YDL4_HUMAN;Q1WWK6_HUMAN
GRIA3_HUMAN	2892	GRIA3_MOUSE	53623	GRIA3_RAT	29628	GRIA3	Glutamate receptor 3		1										1				2	2							GRIA3_HUMAN;B7Z4C0_HUMAN;F5H470_HUMAN;Q17R51_HUMAN;Q4TT43_HUMAN;Q5XKG2_HUMAN;Q9P0H2_HUMAN
GRIA2_HUMAN	2891	GRIA2_MOUSE	14800	GRIA2_RAT	29627	GRIA2	Glutamate receptor 2		1										1				2	2							GRIA2_HUMAN;A8MT92_HUMAN;D6R9Z0_HUMAN;D6RBV7_HUMAN;D6RDX5_HUMAN;D6REK8_HUMAN;D6RFM6_HUMAN;F8W7L6_HUMAN;G8HBB1_HUMAN;H0Y972_HUMAN;I6L997_HUMAN
Q504U3_HUMAN						PKM2	Pyruvate kinase									1					1		2			1		1	1	1	Q504U3_HUMAN;Q8WUW7_HUMAN
CERS2_HUMAN	29956	CERS2_MOUSE	76893	G3V8V4_RAT	310667	CERS2	Ceramide synthase 2						1		1								2		2						CERS2_HUMAN;H0YKH6_HUMAN;H0YLQ6_HUMAN;H0YNU7_HUMAN;Q5SZE1_HUMAN;Q5SZE2_HUMAN;Q5SZE3_HUMAN;Q5SZE4_HUMAN;Q5SZE6_HUMAN
CPT1A_HUMAN	1374	CPT1A_MOUSE	12894	CPT1A_RAT	25757	CPT1A	Carnitine O-palmitoyltransferase 1, liver isoform			1			1										2	1	1						CPT1A_HUMAN;H3BMD2_HUMAN;H3BP22_HUMAN;H3BUJ0_HUMAN;H3BUV7_HUMAN;Q8WZ48_HUMAN
ACLY_HUMAN	47	ACLY_MOUSE	104112	ACLY_RAT	24159	ACLY	ATP-citrate synthase												1		1		2	1				1	1	1	ACLY_HUMAN;B4E3P0_HUMAN;K7EIE7_HUMAN;K7ESG8_HUMAN
TAGL2_HUMAN	8407	TAGL2_MOUSE	21346	TAGL2_RAT	304983	TAGLN2	Transgelin-2			1											1		2	1					1	1	TAGL2_HUMAN;Q5ZEZ7_HUMAN
AL1B1_HUMAN	219	AL1B1_MOUSE	72535	AL1B1_RAT	298079	ALDH1B1	Aldehyde dehydrogenase X, mitochondrial			1	1												2	2							AL1B1_HUMAN
NT5D2_HUMAN	64943	Q91X76_MOUSE	70021	NT5D2_RAT	290558	NT5DC2					1				1								2	1	1						NT5D2_HUMAN;C9J036_HUMAN;C9JTZ6_HUMAN;E9PAL9_HUMAN;F8WEY1_HUMAN;H7C4G8_HUMAN;H7C519_HUMAN
HXK1_HUMAN	3098	HXK1_MOUSE	15275	HXK1_RAT	25058	HK1	Hexokinase-1								1				1				2	1	1						HXK1_HUMAN;B1AR61_HUMAN;B1AR62_HUMAN;B1AR63_HUMAN;E7ENR4_HUMAN		O35917_RAT
SEP11_HUMAN	55752	SEP11_MOUSE	52398	SEP11_RAT	305227	SEPT11	Septin-11			1									1				2	2							SEP11_HUMAN;D6R9Y6_HUMAN;D6RDP1_HUMAN;D6RDU5_HUMAN;D6RER5_HUMAN;D6RGI3_HUMAN;H0Y961_HUMAN;H0Y9G8_HUMAN
ODO2_HUMAN	1743	ODO2_MOUSE	78920	ODO2_RAT	299201	DLST	Dihydrolipoyllysine-residue succinyltransferase component of 2-oxoglutarate dehydrogenase complex, mitochondrial				1								1				2	2							ODO2_HUMAN;B7Z5W8_HUMAN;B7ZAZ8_HUMAN;G3V3F0_HUMAN;G3V498_HUMAN;G3V5L9_HUMAN;G3V5M3_HUMAN;H0YJF9_HUMAN;Q6IBS5_HUMAN;Q86SW4_HUMAN;Q86TQ8_HUMAN;Q86TW7_HUMAN		D0VYQ0_RAT
ENPL_HUMAN	7184	ENPL_MOUSE	22027	ENPL_RAT	362862	HSP90B1	Endoplasmin						1								1		2		1			1	1	1	ENPL_HUMAN;F8VPC7_HUMAN;F8W026_HUMAN;H0YIV0_HUMAN;Q96GW1_HUMAN
MYO1G_HUMAN	64005	MYO1G_MOUSE	246177	F1LQ75_RAT	289785	MYO1G	Unconventional myosin-Ig							1							1		2		1			1	1	1	MYO1G_HUMAN;F8WAS7_HUMAN;F8WEW9_HUMAN;Q6ZNK5_HUMAN
ALDH2_HUMAN	217	ALDH2_MOUSE	11669	ALDH2_RAT	29539	ALDH2	Aldehyde dehydrogenase, mitochondrial								1							1	2		1					1	ALDH2_HUMAN;B0LUF9_HUMAN;B0LUG0_HUMAN;B0LUG2_HUMAN;B4YAH7_HUMAN;F8VSB0_HUMAN;Q9UN17_HUMAN;S4R3S4_HUMAN
TM9S2_HUMAN	9375	TM9S2_MOUSE	68059	TM9S2_RAT	306197	TM9SF2	Transmembrane 9 superfamily member 2		1								1						2	1			1				TM9S2_HUMAN
ODO1_HUMAN	4967	ODO1_MOUSE	18293	ODO1_RAT	360975	OGDH	2-oxoglutarate dehydrogenase, mitochondrial			1									1				2	2							ODO1_HUMAN;A2VCT2_HUMAN;A2VCT3_HUMAN;A5XEI0_HUMAN;A5XEI1_HUMAN;C9J4G7_HUMAN;E9PCR7_HUMAN;E9PDF2_HUMAN;E9PFG7_HUMAN;F5H801_HUMAN
		A2A786_MOUSE				AU040320							1		1								2		2							A2A786_MOUSE;A2A787_MOUSE;A2A788_MOUSE
RL8_HUMAN	6132	RL8_MOUSE	26961	RL8_RAT	26962	RPL8	60S ribosomal protein L8		1	1													2	2							RL8_HUMAN;E9PKU4_HUMAN;E9PKZ0_HUMAN;E9PP36_HUMAN;G3V1A1_HUMAN;H0YF23_HUMAN
RL4_HUMAN	6124	RL4_MOUSE	67891	RL4_RAT	64302	RPL4	60S ribosomal protein L4	1														1	2	1						1	RL4_HUMAN;H3BM89_HUMAN;H3BTP7_HUMAN;H3BU31_HUMAN
SEPT8_HUMAN	23176	SEPT8_MOUSE	20362	SEPT8_RAT	303135	SEPT8	Septin-8		1										1				2	2							SEPT8_HUMAN;A6NFQ9_HUMAN;A6NMH6_HUMAN;B7ZVZ1_HUMAN;C9J4G8_HUMAN;C9JV02_HUMAN;F6W7K9_HUMAN;F8W8I8_HUMAN;H7C604_HUMAN;Q3YL86_HUMAN
SEPT7_HUMAN	989	SEPT7_MOUSE	235072	SEPT7_RAT	64551	SEPT7	Septin-7			1									1				2	2							SEPT7_HUMAN;E7EPK1_HUMAN;E7ES33_HUMAN;F5GZE5_HUMAN;G3V1Q4_HUMAN;H0Y3Y4_HUMAN;H0YFF6_HUMAN;Q3B7A3_HUMAN;Q8TC62_HUMAN
SEPT6_HUMAN	23157	SEPT6_MOUSE	56526	B5DFG5_RAT	691335	SEPT6			1										1				2	2							SEPT6_HUMAN;B1AMS2_HUMAN;B4E049_HUMAN;F5H1J5_HUMAN;Q541S4_HUMAN;Q548C9_HUMAN;Q6NT82_HUMAN
OTUB1_HUMAN	55611	OTUB1_MOUSE	107260	OTUB1_RAT	293705	OTUB1	Ubiquitin thioesterase OTUB1		1										1				2	2							OTUB1_HUMAN;F5GYJ8_HUMAN;F5GYN4_HUMAN;F5H3F0_HUMAN;F5H4F3_HUMAN;F5H6Q1_HUMAN;J3KR44_HUMAN
TRAF3_HUMAN	7187	TRAF3_MOUSE	22031	D3Z9G0_RAT	362788	TRAF3	TNF receptor-associated factor 3			1											1		2	1				1	1		TRAF3_HUMAN;A6NHG8_HUMAN;H0YL25_HUMAN;H0YL26_HUMAN;H0YMI8_HUMAN
NSF_HUMAN	4905	NSF_MOUSE	18195	NSF_RAT	60355	NSF	Vesicle-fusing ATPase								1				1				2	1	1						NSF_HUMAN;B4DFA2_HUMAN;D3DXJ4_HUMAN;I3L0L3_HUMAN;I3L0N3_HUMAN;I3L2G1_HUMAN;I3L338_HUMAN;I3L4Q9_HUMAN;K7EQD6_HUMAN;Q96D47_HUMAN
QCR2_HUMAN	7385	QCR2_MOUSE	67003	QCR2_RAT	293448	UQCRC2	Cytochrome b-c1 complex subunit 2, mitochondrial												1		1		2	1					1	1	QCR2_HUMAN;H3BP04_HUMAN;H3BRG4_HUMAN;H3BSJ9_HUMAN;H3BUE4_HUMAN;H3BUI9_HUMAN
QCR1_HUMAN	7384	QCR1_MOUSE	22273	QCR1_RAT	301011	UQCRC1	Cytochrome b-c1 complex subunit 1, mitochondrial												1		1		2	1					1	1	QCR1_HUMAN;F8WEF1_HUMAN;F8WER5_HUMAN
MTCH1_HUMAN	23787	MTCH1_MOUSE	56462	B0BN30_RAT	294313	MTCH1			1				1										2	1	1						MTCH1_HUMAN;A4FVA6_HUMAN;B4E0C5_HUMAN;H0Y8C3_HUMAN;H7C196_HUMAN;Q5TDC2_HUMAN;Q8IW90_HUMAN
TCPZ_HUMAN	908	TCPZ_MOUSE	12466	Q3MHS9_RAT	288620	CCT6A	T-complex protein 1 subunit zeta									1					1		2			1		1	1	1	TCPZ_HUMAN;A1JUI8_HUMAN;B4DPJ8_HUMAN
ADT3_HUMAN	293					SLC25A6	ADP/ATP translocase 3							1							1		2		1			1	1	1	ADT3_HUMAN;I7HJJ0_HUMAN;Q6I9V5_HUMAN
ADT1_HUMAN	291	ADT1_MOUSE	11739	ADT1_RAT	85333	SLC25A4	ADP/ATP translocase 1												1		1		2	1				1	1	1	ADT1_HUMAN
SC11A_HUMAN	23478	SC11A_MOUSE	56529	SC11A_RAT	65166	SEC11A	Signal peptidase complex catalytic subunit SEC11A				1		1										2	1	1						SC11A_HUMAN;B4DUL4_HUMAN;H0YK72_HUMAN;H0YK83_HUMAN;H0YKT4_HUMAN;H0YNA5_HUMAN;H0YNG3_HUMAN;H0YNX5_HUMAN
S1PR1_HUMAN	1901	S1PR1_MOUSE	13609	S1PR1_RAT	29733	S1PR1	Sphingosine 1-phosphate receptor 1		1		1												2	2							S1PR1_HUMAN
SYEP_HUMAN	2058	SYEP_MOUSE	107508	Q5I0H2_RAT	289352	EPRS			1					1									2	1	1						SYEP_HUMAN;Q3KQZ8_HUMAN
NOS3_HUMAN	4846	NOS3_MOUSE	18127	NOS3_RAT	24600	NOS3	Nitric oxide synthase, endothelial				1					1							2	1		1					NOS3_HUMAN;E7ESA7_HUMAN;H7C4V4_HUMAN;O14937_HUMAN
PP1B_HUMAN	5500	PP1B_MOUSE	19046	PP1B_RAT	25594	PPP1CB	Serine/threonine-protein phosphatase PP1-beta catalytic subunit												1		1		2	1				1	1	1	PP1B_HUMAN;C9J9S3_HUMAN;C9JP48_HUMAN;E7ETD8_HUMAN;F8WE71_HUMAN;H0Y3Y6_HUMAN
CCG8_HUMAN	59283	CCG8_MOUSE	81905	CCG8_RAT	140729	CACNG8	Voltage-dependent calcium channel gamma-8 subunit		1										1				2	2							CCG8_HUMAN
NNTM_HUMAN	23530	NNTM_MOUSE	18115	Q5BJZ3_RAT	310378	NNT			1			1											2	2							NNTM_HUMAN;D6RAI5_HUMAN;D6RCR6_HUMAN;D6RHU2_HUMAN;E9PCX7_HUMAN;H0Y8P5_HUMAN;H0Y9R2_HUMAN;Q2TB59_HUMAN;Q8N5H5_HUMAN
Q5EC54_HUMAN	3190					HNRPK										1					1		2			1		1	1	1	Q5EC54_HUMAN;Q6IBN1_HUMAN
PLS4_HUMAN	57088	PLS4_MOUSE	235527	G3V719_RAT	300900	PLSCR4	Phospholipid scramblase 4				1	1											2	2							PLS4_HUMAN;C9J3P9_HUMAN;C9J664_HUMAN;C9J6E1_HUMAN;C9J916_HUMAN;C9JNW2_HUMAN;D3DNG6_HUMAN;E9PHR9_HUMAN
CYFP1_HUMAN	23191	CYFP1_MOUSE	20430	D4A8H8_RAT	308666	CYFIP1	Cytoplasmic FMR1-interacting protein 1			1									1				2	2							CYFP1_HUMAN;H0YL39_HUMAN;H0YL50_HUMAN;H0YLJ5_HUMAN;H0YN93_HUMAN;H0YNK3_HUMAN;H0YNP0_HUMAN
TSN7_HUMAN	7102	TSN7_MOUSE	21912	B0BNE7_RAT		TSPAN7	Tetraspanin-7								1						1		2		1			1	1	1	TSN7_HUMAN;B4DDG0_HUMAN;B4DEA5_HUMAN;B4DEB8_HUMAN;F8WC96_HUMAN;F8WF47_HUMAN;F8WF53_HUMAN
EFTU_HUMAN	7284	EFTU_MOUSE	233870	EFTU_RAT	293481	TUFM	Elongation factor Tu, mitochondrial								1		1						2		1		1				EFTU_HUMAN;H3BNU3_HUMAN
TSN6_HUMAN	7105	TSN6_MOUSE	56496	B0BN20_RAT	302313	TSPAN6	Tetraspanin-6				1				1								2	1	1						TSN6_HUMAN
SYT11_HUMAN	23208	SYT11_MOUSE	229521	SYT11_RAT	60568	SYT11	Synaptotagmin-11		1						1								2	1	1						SYT11_HUMAN;B4DK40_HUMAN
DHSA_HUMAN	6389	DHSA_MOUSE	66945	DHSA_RAT	157074	SDHA	Succinate dehydrogenase [ubiquinone] flavoprotein subunit, mitochondrial												1		1		2	1					1		DHSA_HUMAN;D6REB7_HUMAN;D6RFM5_HUMAN;E9PBJ5_HUMAN;H0Y8S2_HUMAN;H0Y8X1_HUMAN;Q0QF12_HUMAN
GRK6_HUMAN	2870	GRK6_MOUSE	26385	GRK6_RAT	59076	GRK6	G protein-coupled receptor kinase 6		1			1											2	2							GRK6_HUMAN;D6R9V4_HUMAN;D6RC88_HUMAN;D6RDA3_HUMAN;D6RHC7_HUMAN;D6RHX8_HUMAN;F8W9W2_HUMAN;H0Y967_HUMAN;Q96AD6_HUMAN	O70296_MOUSE;Q792R0_MOUSE
VGLU1_HUMAN	57030	VGLU1_MOUSE	72961	VGLU1_RAT	116638	SLC17A7	Vesicular glutamate transporter 1		1										1				2	2							VGLU1_HUMAN;B4DFR9_HUMAN;B4DG46_HUMAN;L8EA60_HUMAN;M0R1S5_HUMAN
IDHP_HUMAN	3418	IDHP_MOUSE	269951	IDHP_RAT	361596	IDH2	Isocitrate dehydrogenase [NADP], mitochondrial								1						1		2		1			1	1	1	IDHP_HUMAN;B4DFL2_HUMAN;B4DSZ6_HUMAN;H0YL11_HUMAN;H0YLL5_HUMAN
CAV2_HUMAN	858	CAV2_MOUSE	12390	CAV2_RAT	363425	CAV2	Caveolin-2			1	1												2	2							CAV2_HUMAN;E9PCT3_HUMAN;Q53X57_HUMAN
DLG4_HUMAN	1742	DLG4_MOUSE	13385	DLG4_RAT	29495	DLG4	Disks large homolog 4		1										1				2	2							DLG4_HUMAN;B7Z647_HUMAN;B9EGL1_HUMAN;C9JWP9_HUMAN;C9JYG3_HUMAN;K7EKP9_HUMAN;K7EKU8_HUMAN;K7EQM6_HUMAN;O14909_HUMAN;Q3ZCU5_HUMAN
DLG2_HUMAN	1740	DLG2_MOUSE	23859	DLG2_RAT	64053	DLG2	Disks large homolog 2		1										1				2	2							DLG2_HUMAN;A8MUT9_HUMAN;A8MVA8_HUMAN;B5MCC5_HUMAN;B7Z264_HUMAN;B7Z2T4_HUMAN;C9JFF9_HUMAN;E9PIJ9_HUMAN;E9PIW2_HUMAN;E9PN83_HUMAN;E9PPV7_HUMAN;E9PQT9_HUMAN;E9PRL2_HUMAN;E9PRX3_HUMAN;F5H5P1_HUMAN;F8W750_HUMAN;H7C325_HUMAN;L8E8R0_HUMAN;Q6ZSU2_HUMAN
DLG1_HUMAN	1739	DLG1_MOUSE	13383	DLG1_RAT	25252	DLG1	Disks large homolog 1		1										1				2	2							DLG1_HUMAN;A8MUT6_HUMAN;B4E2H8_HUMAN;C9IYP1_HUMAN;C9J110_HUMAN;C9JCP6_HUMAN;C9JN61_HUMAN;C9JUA9_HUMAN;E7EQD7_HUMAN;F2Z2L0_HUMAN;H7C166_HUMAN;L8E7Z2_HUMAN;Q6PJH1_HUMAN
F219B_HUMAN	57184	F219B_MOUSE	78323			FAM219B	Protein FAM219B						1		1								2		2						F219B_HUMAN;H3BM86_HUMAN;H3BMU7_HUMAN;H3BMY2_HUMAN;H3BNG0_HUMAN;H3BPC2_HUMAN;H3BRU1_HUMAN;H3BSK2_HUMAN
HSP71_HUMAN	3304	HS71A_MOUSE	193740	HSP71_RAT	294254	HSPA1A	Heat shock 70 kDa protein 1A/1B							1							1		2		1			1	1	1	HSP71_HUMAN;A8K5I0_HUMAN;E7EP94_HUMAN
T184C_HUMAN	55751	T184C_MOUSE	234463	T184C_RAT	291946	TMEM184C	Transmembrane protein 184C	1			1												2	2							T184C_HUMAN;H0Y8I5_HUMAN
TECR_HUMAN	9524	TECR_MOUSE	106529	TECR_RAT	191576	TECR	Very-long-chain enoyl-CoA reductase						1							1			2	1	1						TECR_HUMAN;B3KSQ1_HUMAN;B4DR74_HUMAN;M0QXM3_HUMAN;M0QXS1_HUMAN;M0R0N5_HUMAN;M0R2E5_HUMAN;M0R329_HUMAN;M0R372_HUMAN;M0R3C3_HUMAN
RL18A_HUMAN	6142	RL18A_MOUSE	76808	RL18A_RAT	290641	RPL18A	60S ribosomal protein L18a		1									1					2	1			1				RL18A_HUMAN;M0R0P7_HUMAN;M0R117_HUMAN;M0R1A7_HUMAN;M0R3D6_HUMAN
SPRE1_HUMAN	161742	SPRE1_MOUSE	114715	Q3C2P9_RAT	296072	SPRED1			1											1			2	2							SPRE1_HUMAN;H0YMN8_HUMAN;L8EBE5_HUMAN
CSKP_HUMAN	8573	CSKP_MOUSE	12361	CSKP_RAT	29647	CASK	Peripheral plasma membrane protein CASK		1	1													2	2							CSKP_HUMAN;B7ZKY2_HUMAN;F8W998_HUMAN;H9KV37_HUMAN;Q5JS72_HUMAN;Q5JS74_HUMAN;Q5JS79_HUMAN
TBB5_HUMAN	203068	TBB5_MOUSE	22154	TBB5_RAT	29214	TUBB	Tubulin beta chain											1			1		2				1	1	1	1	TBB5_HUMAN;E9PBJ4_HUMAN;Q5JP53_HUMAN;Q5ST81_HUMAN;Q5SU16_HUMAN;Q6P602_HUMAN;Q96B85_HUMAN;Q9BUU9_HUMAN
PRSS8_HUMAN	5652	PRSS8_MOUSE	76560	PRSS8_RAT	192107	PRSS8	Prostasin												1			1	2	1						1	PRSS8_HUMAN;B4DWP2_HUMAN;H3BUJ8_HUMAN;H3BVC8_HUMAN
DHRS4_HUMAN	10901	DHRS4_MOUSE	28200	DHRS4_RAT	266686	DHRS4	Dehydrogenase/reductase SDR family member 4						1		1								2		2						DHRS4_HUMAN;E2QRI3_HUMAN;F5GWZ1_HUMAN;H0YNP7_HUMAN;H7BYG2_HUMAN;J3QST2_HUMAN
FA78A_HUMAN	286336	FA78A_MOUSE	241303	D3ZW92_RAT	499776	FAM78A	Protein FAM78A					1	1										2	1	1						FA78A_HUMAN;Q5JUQ1_HUMAN;Q5JUQ2_HUMAN;Q8N2W3_HUMAN
		THIKB_MOUSE	235674	THIKB_RAT	501072	ACAA1B	3-ketoacyl-CoA thiolase B, peroxisomal						1						1				2	1	1
EMC1_HUMAN	23065	EMC1_MOUSE	230866	D4A994_RAT	362643	EMC1	ER membrane protein complex subunit 1						1		1								2		2						EMC1_HUMAN;H7C4E3_HUMAN;H7C5A2_HUMAN;Q5TG59_HUMAN
LEG1_HUMAN	3956	LEG1_MOUSE	16852	LEG1_RAT	56646	LGALS1	Galectin-1			1								1					2	1			1				LEG1_HUMAN;F8WCQ5_HUMAN;F8WEI7_HUMAN
PHAG1_HUMAN	55824	PHAG1_MOUSE	94212	PHAG1_RAT	64019	PAG1	Phosphoprotein associated with glycosphingolipid-enriched microdomains 1			1			1										2	1	1						PHAG1_HUMAN
ALBU_HUMAN	213	K7R066_MOUSE		ALBU_RAT	24186	ALB	Serum albumin		1										1				2	2							ALBU_HUMAN;B7WNR0_HUMAN;C9JKR2_HUMAN;D6RCE7_HUMAN;D6RHD5_HUMAN;H0YA55_HUMAN;H7C013_HUMAN;Q6LEH2_HUMAN
ARC1A_HUMAN	10552	ARC1A_MOUSE	56443	ARC1A_RAT	81824	ARPC1A	Actin-related protein 2/3 complex subunit 1A		1										1				2	2							ARC1A_HUMAN;B4DLQ7_HUMAN;E9PF58_HUMAN;F8WFD3_HUMAN;Q75MY0_HUMAN
CCHL_HUMAN	3052	CCHL_MOUSE	15159	D3ZL85_RAT	317444	HCCS	Cytochrome c-type heme lyase								1		1						2		1		1				CCHL_HUMAN
MAP4_HUMAN	4134	MAP4_MOUSE	17758	MAP4_RAT	367171	MAP4	Microtubule-associated protein 4			1									1				2	2							MAP4_HUMAN;B4DSQ1_HUMAN;B5MEG9_HUMAN;B9ZVR1_HUMAN;E7EVA0_HUMAN;E9PGM5_HUMAN;F8W9U4_HUMAN;H0Y2V1_HUMAN;H7C456_HUMAN;H7C4C5_HUMAN;Q05D06_HUMAN;Q6NX68_HUMAN;Q86Y04_HUMAN
NUCL_HUMAN	4691	NUCL_MOUSE	17975	NUCL_RAT	25135	NCL	Nucleolin														1	1	2					1	1	2	NUCL_HUMAN;B3KM80_HUMAN;C9J1H7_HUMAN;C9JLB1_HUMAN;C9JWL1_HUMAN;C9JYW2_HUMAN;H7BY16_HUMAN;L8EAF1_HUMAN
AT1B3_HUMAN	483	Q71VC6_MOUSE		AT1B3_RAT	25390	ATP1B3	Sodium/potassium-transporting ATPase subunit beta-3		1				1										2	1	1						AT1B3_HUMAN;B7Z1N7_HUMAN;C9J6S2_HUMAN;C9JA36_HUMAN;C9JXZ1_HUMAN;D3DNF9_HUMAN;F8WBY4_HUMAN;H7C4L9_HUMAN;H7C547_HUMAN;Q58I18_HUMAN
AT1B1_HUMAN	481	AT1B1_MOUSE	11931	AT1B1_RAT	25650	ATP1B1	Sodium/potassium-transporting ATPase subunit beta-1		1										1				2	2							AT1B1_HUMAN;A3KLL5_HUMAN;A6NGH2_HUMAN;B7Z9S8_HUMAN;L0R585_HUMAN;Q58I20_HUMAN;Q6LEU2_HUMAN
AT1A3_HUMAN	478	AT1A3_MOUSE	232975	AT1A3_RAT	24213	ATP1A3	Sodium/potassium-transporting ATPase subunit alpha-3							1					1				2	1	1						AT1A3_HUMAN;M0QXF2_HUMAN;M0R116_HUMAN;Q58I21_HUMAN
AT1A2_HUMAN	477	AT1A2_MOUSE	98660	AT1A2_RAT	24212	ATP1A2	Sodium/potassium-transporting ATPase subunit alpha-2												1		1		2	1				1	1	1	AT1A2_HUMAN;B1AKY9_HUMAN;H0Y7C1_HUMAN;Q58I22_HUMAN
CATE_HUMAN	1510	CATE_MOUSE	13034	CATE_RAT	25424	CTSE	Cathepsin E						1		1								2		2						CATE_HUMAN;B4DNU8_HUMAN;J3KP48_HUMAN
CATB_HUMAN	1508	CATB_MOUSE	13030	CATB_RAT	64529	CTSB	Cathepsin B		1		1												2	2							CATB_HUMAN;E9PCB3_HUMAN;E9PHZ5_HUMAN;E9PID0_HUMAN;E9PIS1_HUMAN;E9PJ67_HUMAN;E9PKQ7_HUMAN;E9PKX0_HUMAN;E9PL32_HUMAN;E9PLY3_HUMAN;E9PNL5_HUMAN;E9PQM1_HUMAN;E9PR00_HUMAN;E9PR54_HUMAN;E9PS78_HUMAN;E9PSG5_HUMAN;Q8TAC7_HUMAN;R4GMQ5_HUMAN
MYH10_HUMAN	4628	MYH10_MOUSE	77579	MYH10_RAT	79433	MYH10	Myosin-10												1		1		2	1					1	1	MYH10_HUMAN;A5XEH4_HUMAN;B2RWP9_HUMAN;D3DTS1_HUMAN;E7ERA5_HUMAN;F8W6L6_HUMAN;G1UI33_HUMAN;Q9BWG0_HUMAN
ODPX_HUMAN	8050	ODPX_MOUSE	27402	Q5BJX2_RAT	311254	PDHX	Pyruvate dehydrogenase protein X component, mitochondrial				1								1				2	2							ODPX_HUMAN;E9PB14_HUMAN;E9PLU0_HUMAN;E9PRI6_HUMAN;H0YD97_HUMAN
RAB8A_HUMAN	4218	RAB8A_MOUSE	17274	RAB8A_RAT	117103	RAB8A	Ras-related protein Rab-8A			1											1		2	1					1	1	RAB8A_HUMAN;B4DEK7_HUMAN
WDR7_HUMAN	23335	WDR7_MOUSE	104082	WDR7_RAT	66031	WDR7	WD repeat-containing protein 7		1										1				2	2							WDR7_HUMAN;A2RRE0_HUMAN;K7ELZ4_HUMAN;K7EMB8_HUMAN;K7EMF3_HUMAN;K7EPQ4_HUMAN;K7EPY9_HUMAN;K7EQ29_HUMAN;K7ERP9_HUMAN;K7ES51_HUMAN
DHX9_HUMAN	1660	DHX9_MOUSE	13211	D4A9D6_RAT	304859	DHX9	ATP-dependent RNA helicase A												1		1		2	1				1	1	1	DHX9_HUMAN;Q58F26_HUMAN;Q6PJK6_HUMAN
E41L3_HUMAN	23136	E41L3_MOUSE	13823	A3E0T0_RAT	116724	EPB41L3			1										1				2	2							E41L3_HUMAN;E7EUF8_HUMAN;F5GX05_HUMAN;F5H7W5_HUMAN;J3KRD1_HUMAN;J3KS70_HUMAN;J3KT37_HUMAN;J3QKK4_HUMAN;J3QKY2_HUMAN;J3QLU5_HUMAN;J3QR33_HUMAN;J3QRQ6_HUMAN;J3QS55_HUMAN;J3QS83_HUMAN;Q8NFG9_HUMAN;Q96HL7_HUMAN
FXL20_HUMAN	84961	FXL20_MOUSE	72194	FXL20_RAT	64039	FBXL20	F-box/LRR-repeat protein 20			1		1											2	2							FXL20_HUMAN;J3KTA1_HUMAN;J3QKL3_HUMAN
RL10A_HUMAN	4736	RL10A_MOUSE	19896	RL10A_RAT	81729	RPL10A	60S ribosomal protein L10a			1							1						2	1			1				RL10A_HUMAN;Q1JQ76_HUMAN
TKT_HUMAN	7086	TKT_MOUSE	21881	TKT_RAT	64524	TKT	Transketolase												1		1		2	1				1	1	1	TKT_HUMAN;B4E022_HUMAN;E9PFF2_HUMAN;F8W888_HUMAN;F8WAX4_HUMAN
SNP25_HUMAN	6616	SNP25_MOUSE	20614	SNP25_RAT	25012	SNAP25	Synaptosomal-associated protein 25		1										1				2	2							SNP25_HUMAN
RS17L_HUMAN	6218					RPS17L	40S ribosomal protein S17-like							1							1		2		1				1	1	RS17L_HUMAN;H0YN73_HUMAN;H0YN88_HUMAN
FACE1_HUMAN	10269	FACE1_MOUSE	230709	D4A5K6_RAT	313564	ZMPSTE24	CAAX prenyl protease 1 homolog					1	1										2	1	1						FACE1_HUMAN
PGK1_HUMAN	5230	PGK1_MOUSE	18655	PGK1_RAT	24644	PGK1	Phosphoglycerate kinase 1												1		1		2	1				1	1	1	PGK1_HUMAN;B7Z7A9_HUMAN;E7ERH5_HUMAN
ACTN4_HUMAN	81	ACTN4_MOUSE	60595	ACTN4_RAT	63836	ACTN4	Alpha-actinin-4									1					1		2			1		1	1	1	ACTN4_HUMAN;F5GXS2_HUMAN;H7C144_HUMAN;K7EJH8_HUMAN;K7EP19_HUMAN;Q96BG6_HUMAN
ACTN1_HUMAN	87	ACTN1_MOUSE	109711	ACTN1_RAT	81634	ACTN1	Alpha-actinin-1									1					1		2			1		1	1	1	ACTN1_HUMAN;A1L0V1_HUMAN;G3V2E8_HUMAN;G3V2N5_HUMAN;G3V2W4_HUMAN;G3V2X9_HUMAN;G3V380_HUMAN;G3V5M4_HUMAN;H0YJ11_HUMAN;H0YJW3_HUMAN;H7C5W8_HUMAN;H9KV75_HUMAN;Q5ZEZ4_HUMAN
RAB3A_HUMAN	5864	RAB3A_MOUSE	19339	RAB3A_RAT	25531	RAB3A	Ras-related protein Rab-3A		1	1													2	2							RAB3A_HUMAN;M0R257_HUMAN;S4R3Q3_HUMAN
PLAK_HUMAN	3728	PLAK_MOUSE	16480	PLAK_RAT	81679	JUP	Junction plakoglobin									1					1		2			1		1			PLAK_HUMAN;C9J826_HUMAN;C9JK18_HUMAN;C9JKY1_HUMAN;C9JPI2_HUMAN;C9JTX4_HUMAN;F5GWP8_HUMAN;K7ERP3_HUMAN;L8EAA6_HUMAN
RAB35_HUMAN	11021	RAB35_MOUSE	77407	RAB35_RAT	288700	RAB35	Ras-related protein Rab-35			1						1							2	1		1					RAB35_HUMAN;F5H157_HUMAN;F5H7F8_HUMAN;G5E9K9_HUMAN
ACTBL_HUMAN	345651	ACTBL_MOUSE	238880	D3ZRN3_RAT	294732	ACTBL2	Beta-actin-like protein 2										1		1				2	1			1				ACTBL_HUMAN
RAB2B_HUMAN	84932	RAB2B_MOUSE	76338	Q3B7V5_RAT	305853	RAB2B			1	1													2	2							RAB2B_HUMAN;E9PE37_HUMAN;Q6NZ33_HUMAN;Q9UL31_HUMAN
RS15A_HUMAN	6210	RS15A_MOUSE	267019	RS15A_RAT	117053	RPS15A	40S ribosomal protein S15a			1								1					2	1			1				RS15A_HUMAN;H3BT37_HUMAN;H3BV27_HUMAN;H3BVC7_HUMAN;I3L246_HUMAN;I3L303_HUMAN;I3L3P7_HUMAN
PDIA6_HUMAN	10130	PDIA6_MOUSE	71853	PDIA6_RAT	286906	PDIA6	Protein disulfide-isomerase A6						1									1	2		1					1	PDIA6_HUMAN;B5MCQ5_HUMAN;B7Z254_HUMAN;C9JNG5_HUMAN;F8WA83_HUMAN
NEUFC_HUMAN	124936	NEUFC_MOUSE	192986	NEUFC_RAT	303293	CYB5D2	Neuferricin						1		1								2		2						NEUFC_HUMAN;I3L497_HUMAN
PDIA3_HUMAN	2923	PDIA3_MOUSE	14827	PDIA3_RAT	29468	PDIA3	Protein disulfide-isomerase A3						1								1		2		1			1		1	PDIA3_HUMAN;F8WBS6_HUMAN;F8WBW5_HUMAN;G5EA52_HUMAN;H7BZJ3_HUMAN;L8EAE7_HUMAN
HS90B_HUMAN	3326	HS90B_MOUSE	15516	HS90B_RAT	301252	HSP90AB1	Heat shock protein HSP 90-beta												1		1		2	1				1	1	1	HS90B_HUMAN;Q5T9W8_HUMAN;Q6PK50_HUMAN
RAB18_HUMAN	22931	RAB18_MOUSE	19330	RAB18_RAT	307039	RAB18	Ras-related protein Rab-18				1		1										2	1	1						RAB18_HUMAN;H0Y6T8_HUMAN;Q5W0J0_HUMAN
VIAAT_HUMAN	140679	VIAAT_MOUSE	22348	VIAAT_RAT	83612	SLC32A1	Vesicular inhibitory amino acid transporter		1										1				2	2							VIAAT_HUMAN
GLSK_HUMAN	2744	GLSK_MOUSE	14660	GLSK_RAT	24398	GLS	Glutaminase kidney isoform, mitochondrial					1							1				2	2							GLSK_HUMAN;B7Z509_HUMAN;B8ZZA8_HUMAN;B8ZZC5_HUMAN;C9JIJ6_HUMAN;H7BZD1_HUMAN;H7C201_HUMAN;Q53RX0_HUMAN;Q53S89_HUMAN;Q53TX0_HUMAN
HS105_HUMAN	10808	HS105_MOUSE	15505	HS105_RAT	288444	HSPH1	Heat shock protein 105 kDa												1		1		2	1				1	1		HS105_HUMAN;B4DY72_HUMAN;B4DYH1_HUMAN;Q5TBM3_HUMAN;R4GN69_HUMAN
F131B_HUMAN	9715	F131B_MOUSE	76156	F131B_RAT	500102	FAM131B	Protein FAM131B		1										1				2	2							F131B_HUMAN;E5RI17_HUMAN;E5RJ60_HUMAN;H0Y3V6_HUMAN
HS90A_HUMAN	3320	HS90A_MOUSE	15519	HS90A_RAT	299331	HSP90AA1	Heat shock protein HSP 90-alpha												1		1		2	1				1	1	1	HS90A_HUMAN;G3V2J8_HUMAN;G3V592_HUMAN;H0YJF5_HUMAN;Q2VPJ6_HUMAN;Q86U12_HUMAN;Q8TBA7_HUMAN;Q96HX7_HUMAN
RA1L2_HUMAN	144983	B7ZWG9_MOUSE				HNRNPA1L2	Heterogeneous nuclear ribonucleoprotein A1-like 2									1							1			1					RA1L2_HUMAN
UB2V1_HUMAN	7335	UB2V1_MOUSE	66589			UBE2V1	Ubiquitin-conjugating enzyme E2 variant 1				1												1	1							UB2V1_HUMAN;D6RG00_HUMAN
SLFN5_HUMAN	162394	SLFN5_MOUSE	327978	F1LX81_RAT		SLFN5	Schlafen family member 5				1												1	1							SLFN5_HUMAN;B4E128_HUMAN
S35E2_HUMAN	9906	S35E2_MOUSE	320541			SLC35E2	Solute carrier family 35 member E2							1									1		1						S35E2_HUMAN
DIRA2_HUMAN	54769	DIRA2_MOUSE	68203	D3ZHX3_RAT	291006	DIRAS2			1														1	1							DIRA2_HUMAN;L8ECH1_HUMAN
EEPD1_HUMAN	80820	EEPD1_MOUSE	67484	EEPD1_RAT	315500	EEPD1	Endonuclease/exonuclease/phosphatase family domain-containing protein 1			1													1	1							EEPD1_HUMAN;H7C4A5_HUMAN
HIC2_HUMAN	23119	HIC2_MOUSE	58180	D4A9X7_RAT	287940	HIC2	Hypermethylated in cancer 2 protein						1										1		1						HIC2_HUMAN
ZN827_HUMAN	152485	ZN827_MOUSE	622675			ZNF827	Zinc finger protein 827				1												1	1							ZN827_HUMAN;G5E9Z1_HUMAN;H0Y9K9_HUMAN;H0Y9M2_HUMAN
VPP2_HUMAN	23545	VPP2_MOUSE	21871	Q4G036_RAT		ATP6V0A2	V-type proton ATPase 116 kDa subunit a isoform 2					1											1	1							VPP2_HUMAN;F5GX48_HUMAN;F5H5F3_HUMAN;F5H847_HUMAN;Q8TBM3_HUMAN
JAM2_HUMAN	58494	JAM2_MOUSE	67374	F1M065_RAT	619374	JAM2	Junctional adhesion molecule B								1								1		1						JAM2_HUMAN;A8MQ45_HUMAN;H0YEX9_HUMAN
VPP1_HUMAN	535	VPP1_MOUSE	11975	VPP1_RAT	29757	ATP6V0A1	V-type proton ATPase 116 kDa subunit a isoform 1												1				1	1							VPP1_HUMAN;B7Z2A9_HUMAN;B7Z641_HUMAN;F5H1T6_HUMAN;F5H569_HUMAN;K7ELZ6_HUMAN;K7EM24_HUMAN;K7EN36_HUMAN;K7ENA1_HUMAN;K7EPG4_HUMAN;K7EQW2_HUMAN;K7ERA0_HUMAN;K7ERA6_HUMAN
TFB2M_HUMAN	64216	TFB2M_MOUSE	15278	TFB2M_RAT	289307	TFB2M	Dimethyladenosine transferase 2, mitochondrial				1												1	1							TFB2M_HUMAN;F5H7M4_HUMAN
GANAB_HUMAN	23193	GANAB_MOUSE	14376	D3ZAN3_RAT	293721	GANAB	Neutral alpha-glucosidase AB														1		1					1	1	1	GANAB_HUMAN;E9PKU7_HUMAN;E9PNH1_HUMAN;E9PQ69_HUMAN;F5H6X6_HUMAN;Q9BS14_HUMAN
NFM_HUMAN	4741	NFM_MOUSE	18040	NFM_RAT	24588	NEFM	Neurofilament medium polypeptide												1				1	1							NFM_HUMAN;A5YM63_HUMAN;E7EMV2_HUMAN;E7ESP9_HUMAN
SCN9A_HUMAN	6335	SCN9A_MOUSE	20274	SCN9A_RAT	78956	SCN9A	Sodium channel protein type 9 subunit alpha		1														1	1							SCN9A_HUMAN;D3DPB7_HUMAN;E9PBA5_HUMAN;E9PF08_HUMAN;F5C0A4_HUMAN;H7C064_HUMAN;Q53QP0_HUMAN
NFL_HUMAN	4747	NFL_MOUSE	18039	NFL_RAT	83613	NEFL	Neurofilament light polypeptide												1				1	1							NFL_HUMAN;I6L9F6_HUMAN;Q7Z5R4_HUMAN
XKR6_HUMAN	286046	XKR6_MOUSE	219149	XKR6_RAT	305960	XKR6	XK-related protein 6		1														1	1							XKR6_HUMAN;H0YEU9_HUMAN;H7BYF9_HUMAN
CDKAL_HUMAN	54901	CDKAL_MOUSE	68916	F1LV76_RAT		CDKAL1	Threonylcarbamoyladenosine tRNA methylthiotransferase			1													1	1							CDKAL_HUMAN		K9N0M9_RAT
CH10_HUMAN	3336	CH10_MOUSE	15528	CH10_RAT	25462	HSPE1	10 kDa heat shock protein, mitochondrial		1														1	1							CH10_HUMAN;B8ZZ54_HUMAN;B8ZZL8_HUMAN
XKR4_HUMAN	114786	XKR4_MOUSE	497097	XKR4_RAT	297801	XKR4	XK-related protein 4		1														1	1							XKR4_HUMAN
EX3L4_HUMAN	91828	EX3L4_MOUSE	74190	B2GUV9_RAT	299338	EXOC3L4	Exocyst complex component 3-like protein 4					1											1	1							EX3L4_HUMAN;H0YNJ4_HUMAN;H0YNV0_HUMAN;H0YNV7_HUMAN
Q96DC0_HUMAN	1632					DCI				1													1	1							Q96DC0_HUMAN
MYP2_HUMAN	5375	MYP2_MOUSE	18857	D3ZFG5_RAT	688790	PMP2	Myelin P2 protein									1							1			1					MYP2_HUMAN;E5RH45_HUMAN
EX3L2_HUMAN	90332	D3YUP5_MOUSE		D4A3V7_RAT		EXOC3L2	Exocyst complex component 3-like protein 2					1											1	1							EX3L2_HUMAN
ACTH_HUMAN	72	ACTH_MOUSE	11468	ACTH_RAT	25365	ACTG2	Actin, gamma-enteric smooth muscle							1									1		1						ACTH_HUMAN;B8ZZJ2_HUMAN;C9JFL5_HUMAN;F8WB63_HUMAN;F8WCH0_HUMAN
RMP_HUMAN	8725	RMP_MOUSE	19777	D4A234_RAT	308537	URI1	Unconventional prefoldin RPB5 interactor 1				1												1	1							RMP_HUMAN;F8W9T0_HUMAN;I3L0K5_HUMAN;I3L104_HUMAN;I3L130_HUMAN;I3L280_HUMAN;I3L2V7_HUMAN;I3L467_HUMAN;I3NI51_HUMAN;K7EQZ9_HUMAN
NSUN2_HUMAN	54888	NSUN2_MOUSE	28114	D4A3S8_RAT	361191	NSUN2	tRNA (cytosine(34)-C(5))-methyltransferase				1												1	1							NSUN2_HUMAN
GP126_HUMAN	57211	GP126_MOUSE	215798	F1LUL6_RAT		GPR126	G-protein coupled receptor 126			1													1	1							GP126_HUMAN;F5H054_HUMAN;F5H2L1_HUMAN;H0YFM8_HUMAN;H0YGP2_HUMAN
				D3Z9D0_RAT	312246	RGD1306271			1														1	1									D3Z9D0_RAT;D3ZIE2_RAT
LCHN_HUMAN	57189	LCHN_MOUSE	243780	LCHN_RAT	312270	LCHN	Protein LCHN		1														1	1							LCHN_HUMAN
RRS1_HUMAN	23212	RRS1_MOUSE	59014	RRS1_RAT	297784	RRS1	Ribosome biogenesis regulatory protein homolog						1										1		1						RRS1_HUMAN
NDUV1_HUMAN	4723	NDUV1_MOUSE	17995	Q5XIH3_RAT	293655	NDUFV1	NADH dehydrogenase [ubiquinone] flavoprotein 1, mitochondrial												1				1	1							NDUV1_HUMAN;B4DE93_HUMAN;E9PJL9_HUMAN;E9PLC6_HUMAN;E9PMX3_HUMAN;E9PPD6_HUMAN;E9PPE0_HUMAN;E9PPR0_HUMAN;E9PPS5_HUMAN;E9PQP1_HUMAN;G3V0I5_HUMAN;H0YD04_HUMAN;H0YE81_HUMAN
DERL1_HUMAN	79139	DERL1_MOUSE	67819	F7FNS3_RAT	362912	DERL1	Derlin-1						1										1		1						DERL1_HUMAN;B2R979_HUMAN;B4E1G1_HUMAN;E5RGY0_HUMAN
SURF1_HUMAN	6834	SURF1_MOUSE	20930	SURF1_RAT	64463	SURF1	Surfeit locus protein 1								1								1		1						SURF1_HUMAN
ODB2_HUMAN	1629	ODB2_MOUSE	13171	B2GV15_RAT	29611	DBT	Lipoamide acyltransferase component of branched-chain alpha-keto acid dehydrogenase complex, mitochondrial					1											1	1							ODB2_HUMAN;Q5VVL7_HUMAN
ENTP1_HUMAN	953	ENTP1_MOUSE	12495	ENTP1_RAT	64519	ENTPD1	Ectonucleoside triphosphate diphosphohydrolase 1	1															1	1							ENTP1_HUMAN;L8E7N4_HUMAN
TM238_HUMAN	388564	TM238_MOUSE	664968	M0R7T0_RAT		TMEM238	Transmembrane protein 238			1													1	1							TM238_HUMAN
THIK_HUMAN	30					ACAA1	3-ketoacyl-CoA thiolase, peroxisomal				1												1	1							THIK_HUMAN;B4DVF4_HUMAN;B4E072_HUMAN;C9JDE9_HUMAN;F2Z2Q6_HUMAN;F2Z3P7_HUMAN;H0Y4D4_HUMAN;H7C131_HUMAN
KANK1_HUMAN	23189	A7MCX9_MOUSE	107351	D4AE58_RAT		KANK1	KN motif and ankyrin repeat domain-containing protein 1				1												1	1							KANK1_HUMAN;Q5W0W1_HUMAN;Q5W0W2_HUMAN;Q5W0W3_HUMAN;Q6PIB3_HUMAN;Q8WUM7_HUMAN
KCRU_HUMAN	548596	KCRU_MOUSE	12716	KCRU_RAT		CKMT1	Creatine kinase U-type, mitochondrial												1				1	1
RLA1_HUMAN	6176	RLA1_MOUSE	56040	RLA1_RAT	140661	RPLP1	60S acidic ribosomal protein P1														1		1						1	1	RLA1_HUMAN;H0YL57_HUMAN;Q6FG99_HUMAN;Q6ICQ4_HUMAN
HECAM_HUMAN	220296	HECAM_MOUSE	72927	D3ZEI4_RAT		HEPACAM	Hepatocyte cell adhesion molecule								1								1		1						HECAM_HUMAN;L0R4Y5_HUMAN
ZN806_HUMAN						ZNF806	Zinc finger protein 806				1												1	1							ZN806_HUMAN
JAK1_HUMAN	3716	JAK1_MOUSE	16451	G3V9W2_RAT	84598	JAK1	Tyrosine-protein kinase JAK1				1												1	1							JAK1_HUMAN;Q0VGA4_HUMAN;Q4LDX3_HUMAN;Q6P669_HUMAN;Q8IV82_HUMAN		O35803_RAT
PZP_HUMAN		D3YUI3_MOUSE				PZP													1				1	1							PZP_HUMAN;F5GXY0_HUMAN;L8EC98_HUMAN
PGFRA_HUMAN	5156	PGFRA_MOUSE	18595	PGFRA_RAT	25267	PDGFRA	Platelet-derived growth factor receptor alpha															1	1							1	PGFRA_HUMAN;D6RDX0_HUMAN;D6RG11_HUMAN;D6RIG5_HUMAN;D6RJH0_HUMAN
SL9A9_HUMAN	285195	SL9A9_MOUSE	331004	D4A7H1_RAT	363115	SLC9A9	Sodium/hydrogen exchanger 9					1											1	1							SL9A9_HUMAN;C9IZP1_HUMAN;F8WF83_HUMAN;L8EBG2_HUMAN
MGLL_HUMAN	11343	MGLL_MOUSE	23945	MGLL_RAT	29254	MGLL	Monoglyceride lipase		1														1	1							MGLL_HUMAN;B2ZGL7_HUMAN;C9J8Q3_HUMAN;C9JAM4_HUMAN;E7EWX8_HUMAN;H7C4E0_HUMAN;H7C599_HUMAN;H7C5K5_HUMAN
		HBB2_MOUSE	15130			HBB-B2	Hemoglobin subunit beta-2												1				1	1
OFD1_HUMAN	8481	OFD1_MOUSE	237222	D3ZUD5_RAT	302661	OFD1	Oral-facial-digital syndrome 1 protein				1												1	1							OFD1_HUMAN;A6NF31_HUMAN;E9KL37_HUMAN;L8E7V8_HUMAN;Q4G0Q0_HUMAN;Q4VAK3_HUMAN;Q6P668_HUMAN;Q7Z7F6_HUMAN
GATM_HUMAN	2628	GATM_MOUSE	67092	GATM_RAT	81660	GATM	Glycine amidinotransferase, mitochondrial								1								1		1						GATM_HUMAN;H0YKW9_HUMAN;H0YL75_HUMAN;H0YLC6_HUMAN;H0YMX4_HUMAN;H0YN43_HUMAN;L8E7A2_HUMAN
RM01_HUMAN	65008	RM01_MOUSE	94061	B5DER4_RAT	289491	MRPL1	39S ribosomal protein L1, mitochondrial															1	1							1	RM01_HUMAN;A0PJ79_HUMAN;H0Y8N7_HUMAN;H0YAB5_HUMAN
PCFT_HUMAN	113235	PCFT_MOUSE	52466	PCFT_RAT	303333	SLC46A1	Proton-coupled folate transporter			1													1	1							PCFT_HUMAN;C9JSZ2_HUMAN;J3KTE6_HUMAN;J3QL21_HUMAN;J3QRF7_HUMAN;K7EPJ7_HUMAN
KCIP2_HUMAN	30819	KCIP2_MOUSE	80906	KCIP2_RAT	56817	KCNIP2	Kv channel-interacting protein 2		1														1	1							KCIP2_HUMAN;A6NFF4_HUMAN;A6QL43_HUMAN;Q09MK0_HUMAN
COR2B_HUMAN	10391	COR2B_MOUSE	235431	F1LMV9_RAT		CORO2B	Coronin-2B												1				1	1							COR2B_HUMAN
LIS1_HUMAN	5048	LIS1_MOUSE	18472	LIS1_RAT	83572	PAFAH1B1	Platelet-activating factor acetylhydrolase IB subunit alpha		1														1	1							LIS1_HUMAN;B4DF38_HUMAN;I3L384_HUMAN;I3L3G7_HUMAN;I3L3N5_HUMAN;I3L495_HUMAN
IRK10_HUMAN	3766	IRK10_MOUSE	16513	IRK10_RAT	29718	KCNJ10	ATP-sensitive inward rectifier potassium channel 10												1				1	1							IRK10_HUMAN;Q547K1_HUMAN;Q9BXC5_HUMAN
		Q14DP9_MOUSE	240894	D3ZD07_RAT	685365	FMO9	Dimethylaniline monooxygenase [N-oxide-forming]															1	1							1
		Q3TPB4_MOUSE	329540			8430427H17RIK																1	1							1
OPCM_HUMAN	4978	G5E8G3_MOUSE	330908	OPCM_RAT	116597	OPCML									1								1		1						OPCM_HUMAN;A8K0Y0_HUMAN;B2CZX3_HUMAN;B7ZLQ0_HUMAN;B7ZLQ1_HUMAN;Q6B0I4_HUMAN
MCA3_HUMAN	9521	MCA3_MOUSE	66143	B2RYN3_RAT	291057	EEF1E1	Eukaryotic translation elongation factor 1 epsilon-1					1											1	1							MCA3_HUMAN;D6RBD7_HUMAN;D6RCQ0_HUMAN;H0YAH9_HUMAN;H0YAL7_HUMAN
BAZ1B_HUMAN	9031	BAZ1B_MOUSE	22385	G3V661_RAT	368002	BAZ1B	Tyrosine-protein kinase BAZ1B				1												1	1							BAZ1B_HUMAN
SORC2_HUMAN	57537	SORC2_MOUSE	81840	D3ZW09_RAT		SORCS2	VPS10 domain-containing receptor SorCS2				1												1	1							SORC2_HUMAN;B5MED8_HUMAN;H0Y9I2_HUMAN;L8ECI9_HUMAN
LYVE1_HUMAN	10894	LYVE1_MOUSE	114332	D3ZD19_RAT	293186	LYVE1	Lymphatic vessel endothelial hyaluronic acid receptor 1				1												1	1							LYVE1_HUMAN;E7EPC7_HUMAN;F2Z296_HUMAN
PUR6_HUMAN	10606	PUR6_MOUSE	67054	PUR6_RAT	140946	PAICS	Multifunctional protein ADE2														1		1					1	1	1	PUR6_HUMAN;D6RF62_HUMAN;E9PBS1_HUMAN
MAP2_HUMAN	10988	MAP2_MOUSE	56307	MAP2_RAT	64370	METAP2	Methionine aminopeptidase 2									1							1			1					MAP2_HUMAN;B4DUX5_HUMAN;F8VQZ7_HUMAN;F8VRR3_HUMAN;F8VSC4_HUMAN;F8VY03_HUMAN;F8VZX9_HUMAN;G3V1U3_HUMAN;G3XA91_HUMAN;L0R5B9_HUMAN;Q8NB11_HUMAN
NLTP_HUMAN	6342	NLTP_MOUSE	20280	NLTP_RAT	25541	SCP2	Non-specific lipid-transfer protein					1											1	1							NLTP_HUMAN;E9PLD1_HUMAN;H0YCB0_HUMAN;H0YD06_HUMAN;H0YEU8_HUMAN;H0YF61_HUMAN;L0R5C7_HUMAN
HSPB1_HUMAN	3315	HSPB1_MOUSE	15507	HSPB1_RAT	24471	HSPB1	Heat shock protein beta-1									1							1			1					HSPB1_HUMAN;C9J3N8_HUMAN;F8WE04_HUMAN
L1CAM_HUMAN	3897	L1CAM_MOUSE	16728	L1CAM_RAT	50687	L1CAM	Neural cell adhesion molecule L1		1														1	1							L1CAM_HUMAN;E7EMY4_HUMAN;E7EPI4_HUMAN;E7EVM4_HUMAN;E9PHJ4_HUMAN;F5H025_HUMAN;F5H1H0_HUMAN;H0Y5C3_HUMAN;H3BLW5_HUMAN;Q7Z2F9_HUMAN;Q7Z2H2_HUMAN;Q7Z2I3_HUMAN;Q7Z2J0_HUMAN;Q7Z2J6_HUMAN;Q7Z2J8_HUMAN;Q7Z2J9_HUMAN;Q7Z3Z9_HUMAN;Q86SE4_HUMAN
COX41_HUMAN	1327	COX41_MOUSE	12857	COX41_RAT	29445	COX4I1	Cytochrome c oxidase subunit 4 isoform 1, mitochondrial		1														1	1							COX41_HUMAN;H3BN72_HUMAN;H3BNI5_HUMAN;H3BNV9_HUMAN;H3BPG0_HUMAN;H3BPR4_HUMAN;Q86WV2_HUMAN
DPPA2_HUMAN	151871	DPPA2_MOUSE	73703			DPPA2	Developmental pluripotency-associated protein 2				1												1	1							DPPA2_HUMAN
Q96JS4_HUMAN						HUCEP-3				1													1	1
DX39A_HUMAN	10212	DX39A_MOUSE	68278	DX39A_RAT	89827	DDX39A	ATP-dependent RNA helicase DDX39A											1					1				1				DX39A_HUMAN;K7EIL8_HUMAN;K7EL56_HUMAN;K7EN25_HUMAN;K7EN69_HUMAN;K7ENP6_HUMAN;K7EPJ3_HUMAN;K7EQN7_HUMAN
GRP78_HUMAN	3309	GRP78_MOUSE	14828	GRP78_RAT	25617	HSPA5	78 kDa glucose-regulated protein														1		1					1	1	1	GRP78_HUMAN
HSP72_HUMAN	3306	HSP72_MOUSE	15512	HSP72_RAT	60460	HSPA2	Heat shock-related 70 kDa protein 2												1				1	1							HSP72_HUMAN
BRSK2_HUMAN	9024	BRSK2_MOUSE	75770	BRSK2_RAT		BRSK2	Serine/threonine-protein kinase BRSK2		1														1	1							BRSK2_HUMAN;B4DM60_HUMAN;E9PLM7_HUMAN;E9PPI2_HUMAN;E9PRY3_HUMAN;H0YCS6_HUMAN;H0YES6_HUMAN
STX16_HUMAN	8675	STX16_MOUSE	228960	B5DF99_RAT	362283	STX16			1														1	1							STX16_HUMAN;B4DJX9_HUMAN;B7ZBM4_HUMAN;B7ZBM5_HUMAN;B7ZBM8_HUMAN;C9K0W8_HUMAN;E9PLV7_HUMAN;E9PND6_HUMAN;F8W9Z6_HUMAN;G8JLE0_HUMAN;H0YEW0_HUMAN;Q96NX8_HUMAN
SAHH3_HUMAN	23382	SAHH3_MOUSE	74340	D3ZWL6_RAT		AHCYL2	Putative adenosylhomocysteinase 3												1				1	1							SAHH3_HUMAN;C9JZV7_HUMAN;C9K0S0_HUMAN;D7UEQ7_HUMAN;F8W7N8_HUMAN;H0Y8B3_HUMAN
SAHH2_HUMAN	10768	SAHH2_MOUSE	229709	B5DFN2_RAT	362013	AHCYL1	Putative adenosylhomocysteinase 2												1				1	1							SAHH2_HUMAN;Q2NKW8_HUMAN;Q9BTL0_HUMAN;Q9UI76_HUMAN
VSIG8_HUMAN	391123	VSIG8_MOUSE	240916	D4A7V8_RAT	289236	VSIG8	V-set and immunoglobulin domain-containing protein 8									1							1			1					VSIG8_HUMAN
ABCE1_HUMAN	6059	ABCE1_MOUSE	24015	D3ZD23_RAT	361390	ABCE1	ATP-binding cassette sub-family E member 1									1							1			1					ABCE1_HUMAN;D6R9I9_HUMAN;D6RGF4_HUMAN;H0Y990_HUMAN
		A2ANN7_MOUSE				AI464131									1								1		1							A2ANN7_MOUSE
ARF6_HUMAN	382	ARF6_MOUSE	11845	ARF6_RAT	79121	ARF6	ADP-ribosylation factor 6								1								1		1						ARF6_HUMAN;Q6FH17_HUMAN
		ARF2_MOUSE	11841	ARF2_RAT	79119	ARF2	ADP-ribosylation factor 2						1										1		1
CLC2D_HUMAN	29121	CLC2D_MOUSE	93694	M0R923_RAT		CLEC2D	C-type lectin domain family 2 member D						1										1		1						CLC2D_HUMAN;F5H0P0_HUMAN;F5H5U4_HUMAN;F5H7V6_HUMAN;F8WF99_HUMAN;H0YGG6_HUMAN;H0YH49_HUMAN
HMGB1_HUMAN	3146	HMGB1_MOUSE	15289	HMGB1_RAT	25459	HMGB1	High mobility group protein B1														1		1					1	1	1	HMGB1_HUMAN;Q5T7C0_HUMAN;Q5T7C4_HUMAN;Q5T7C6_HUMAN
MDC1_HUMAN	9656	MDC1_MOUSE	240087	MDC1_RAT	309595	MDC1	Mediator of DNA damage checkpoint protein 1				1												1	1							MDC1_HUMAN;A1Z5I6_HUMAN;A1Z5I7_HUMAN;A1Z5I8_HUMAN;A1Z5I9_HUMAN;A2AB05_HUMAN;A2AB06_HUMAN;A2AB07_HUMAN;H0Y6Z8_HUMAN;L8E828_HUMAN
SREC_HUMAN	8578	SREC_MOUSE	380713	D3ZPE8_RAT	303313	SCARF1	Scavenger receptor class F member 1					1											1	1							SREC_HUMAN;D3DTI2_HUMAN;I3L4R9_HUMAN;L8EAP7_HUMAN
JAG1_HUMAN	182	JAG1_MOUSE	16449	JAG1_RAT	29146	JAG1	Protein jagged-1								1								1		1						JAG1_HUMAN;B4DYR1_HUMAN;B5M914_HUMAN;B7U6M8_HUMAN;B7U6M9_HUMAN;Q4KMR2_HUMAN
AL3A2_HUMAN	224	AL3A2_MOUSE	11671	AL3A2_RAT	65183	ALDH3A2	Fatty aldehyde dehydrogenase										1						1				1				AL3A2_HUMAN;C9JGJ2_HUMAN;I3L0X1_HUMAN;I3L1M4_HUMAN;I3L2W1_HUMAN;I3L4G6_HUMAN;J3KTD9_HUMAN;J3KTG1_HUMAN;J3QKK9_HUMAN;J3QQV9_HUMAN;J3QRD1_HUMAN;J3QS00_HUMAN;K7EN73_HUMAN
MACF1_HUMAN	23499	MACF1_MOUSE	11426	MACF1_RAT		MACF1	Microtubule-actin cross-linking factor 1, isoforms 1/2/3/5				1												1	1							MACF1_HUMAN;B4DQX9_HUMAN;B4E2T3_HUMAN;E9PLY0_HUMAN;E9PLY5_HUMAN;E9PNZ4_HUMAN;E9PS75_HUMAN;F5GZL7_HUMAN;F8W8Q1_HUMAN;H0Y314_HUMAN;H0Y390_HUMAN;H0Y4F5_HUMAN;H0Y6T5_HUMAN;H0Y7I1_HUMAN;H0YD69_HUMAN;H3BPE1_HUMAN;H3BQK9_HUMAN;Q32Q32_HUMAN;Q6IPG6_HUMAN;Q8WXX9_HUMAN
UE2NL_HUMAN	389898					UBE2NL	Putative ubiquitin-conjugating enzyme E2 N-like				1												1	1							UE2NL_HUMAN
ICOSL_HUMAN	23308	ICOSL_MOUSE	50723	F1LVL2_RAT		ICOSLG	ICOS ligand									1							1			1					ICOSL_HUMAN;A0N0L8_HUMAN;A8MUZ1_HUMAN;K4DIA0_HUMAN
LST2_HUMAN	57732	LST2_MOUSE	231125	D3ZTZ1_RAT	305454	ZFYVE28			1														1	1							LST2_HUMAN;D6RID3_HUMAN;Q49AA1_HUMAN
SCN3A_HUMAN	6328	A2ASI5_MOUSE	20269	SCN3A_RAT	497770	SCN3A	Sodium channel protein type 3 subunit alpha		1														1	1							SCN3A_HUMAN;C9JBM7_HUMAN;E7EUE6_HUMAN;F5H4V8_HUMAN;L8E9G6_HUMAN;Q9C007_HUMAN;Q9GZM4_HUMAN
ERP29_HUMAN	10961	ERP29_MOUSE	67397	ERP29_RAT	117030	ERP29	Endoplasmic reticulum resident protein 29			1													1	1							ERP29_HUMAN;F8VY02_HUMAN;F8W1G0_HUMAN
PPOX_HUMAN	5498	PPOX_MOUSE	19044	D3ZVN7_RAT	289219	PPOX	Protoporphyrinogen oxidase				1												1	1							PPOX_HUMAN;B4DQQ7_HUMAN;D3DVG2_HUMAN;F5GZT7_HUMAN;F5H1I5_HUMAN;F5H825_HUMAN;H0YFE1_HUMAN;H0YFP3_HUMAN;Q96RP0_HUMAN;Q96SE3_HUMAN;Q96TC9_HUMAN
DYH1_HUMAN	25981	E9Q8T7_MOUSE	110084	DYH1_RAT	171339	DNAH1	Dynein heavy chain 1, axonemal					1											1	1							DYH1_HUMAN;H7C506_HUMAN;H7C563_HUMAN
FZD6_HUMAN	8323	FZD6_MOUSE	14368	G3V6L1_RAT	282581	FZD6	Frizzled-6			1													1	1							FZD6_HUMAN;E5RGK8_HUMAN;E5RJG0_HUMAN;E5RJT4_HUMAN;F5H831_HUMAN;G5EA13_HUMAN
IF6_HUMAN	3692	IF6_MOUSE	16418	IF6_RAT	305506	EIF6	Eukaryotic translation initiation factor 6			1													1	1							IF6_HUMAN;B7ZBH1_HUMAN;F8WD20_HUMAN;F8WDS6_HUMAN
COX6C_HUMAN	1345	COX6C_MOUSE	12864	Q9Z1G9_RAT		COX6C			1														1	1							COX6C_HUMAN
MINT_HUMAN	23013	MINT_MOUSE	56381	F1LU10_RAT		SPEN	Msx2-interacting protein				1												1	1							MINT_HUMAN;F6WRY4_HUMAN;H0Y5U7_HUMAN
OGDHL_HUMAN	55753	B2RXT3_MOUSE	239017	D3ZQD3_RAT	290566	OGDHL													1				1	1							OGDHL_HUMAN
ACTA_HUMAN	59	ACTA_MOUSE	11475	ACTA_RAT	81633	ACTA2	Actin, aortic smooth muscle							1									1		1						ACTA_HUMAN;D2JYH4_HUMAN;F6QUT6_HUMAN;F6UVQ4_HUMAN;Q13707_HUMAN
MRP1_HUMAN	4363	MRP1_MOUSE	17250	MRP1_RAT	24565	ABCC1	Multidrug resistance-associated protein 1															1	1							1	MRP1_HUMAN;G0ZCM3_HUMAN;G0ZCM4_HUMAN;G0ZCM5_HUMAN;G0ZCM6_HUMAN;I3L2H9_HUMAN;I3L4X2_HUMAN
MOG_HUMAN	4340	MOG_MOUSE	17441	MOG_RAT	24558	MOG	Myelin-oligodendrocyte glycoprotein												1				1	1							MOG_HUMAN;C9JTE0_HUMAN;E9PG44_HUMAN;H0Y8A0_HUMAN;H7BYC0_HUMAN;Q5SSB8_HUMAN;Q5SUK5_HUMAN;Q8IYG5_HUMAN
RIR1_HUMAN	6240	RIR1_MOUSE	20133	Q5U2Q5_RAT	685579	RRM1	Ribonucleoside-diphosphate reductase large subunit									1							1			1					RIR1_HUMAN;E9PD78_HUMAN;E9PJ62_HUMAN;E9PL69_HUMAN;E9PP77_HUMAN;E9PRY9_HUMAN;F5H861_HUMAN;H0YCY7_HUMAN
CD166_HUMAN	214	CD166_MOUSE	11658	CD166_RAT	79559	ALCAM	CD166 antigen		1														1	1							CD166_HUMAN;F5GXJ9_HUMAN;H7C543_HUMAN
CSPG2_HUMAN	1462	CSPG2_MOUSE	13003	CSPG2_RAT	114122	VCAN	Versican core protein				1												1	1							CSPG2_HUMAN;D6RGZ6_HUMAN;E9PF17_HUMAN;Q86W61_HUMAN
SCN2A_HUMAN	6326			SCN2A_RAT	24766	SCN2A	Sodium channel protein type 2 subunit alpha		1														1	1							SCN2A_HUMAN;A8K0U1_HUMAN
DDX3X_HUMAN	1654	DDX3X_MOUSE	13205	D4ADE8_RAT	317335	DDX3X	ATP-dependent RNA helicase DDX3X														1		1					1	1	1	DDX3X_HUMAN;B4DLA0_HUMAN;B4E3C4_HUMAN;B5BTY4_HUMAN
ABLM2_HUMAN	84448	ABLM2_MOUSE	231148	ABLM2_RAT	360958	ABLIM2	Actin-binding LIM protein 2		1														1	1							ABLM2_HUMAN;D6RAL0_HUMAN;F5GYR0_HUMAN;F5GZL6_HUMAN;F8W6D8_HUMAN;Q19VH1_HUMAN;Q4W5G4_HUMAN
COX5B_HUMAN	1329	COX5B_MOUSE		COX5B_RAT	94194	COX5B	Cytochrome c oxidase subunit 5B, mitochondrial		1														1	1							COX5B_HUMAN;Q6FHJ9_HUMAN;Q6FHM4_HUMAN
ABCB7_HUMAN	22	ABCB7_MOUSE	11306	ABCB7_RAT	302395	ABCB7	ATP-binding cassette sub-family B member 7, mitochondrial								1								1		1						ABCB7_HUMAN;B4DGL8_HUMAN;E9PJR8_HUMAN;E9PNQ5_HUMAN;G3XAC4_HUMAN
F193B_HUMAN		F193B_MOUSE	212483	B2RYL2_RAT	498703	FAM193B	Protein FAM193B				1												1	1							F193B_HUMAN;D6RAX9_HUMAN;D6RC29_HUMAN;D6RDZ2_HUMAN;D6REE6_HUMAN;D6REQ2_HUMAN;E9PEZ8_HUMAN;H0Y9D3_HUMAN;H0Y9G1_HUMAN;H0Y9J9_HUMAN;H0Y9W8_HUMAN;H0YCX2_HUMAN
SPCS3_HUMAN	60559	SPCS3_MOUSE	76687	SPCS3_RAT	317409	SPCS3	Signal peptidase complex subunit 3						1										1		1						SPCS3_HUMAN;D3DP46_HUMAN
SEC62_HUMAN	7095	SEC62_MOUSE	69276	Q4FZS0_RAT	294912	SEC62	Translocation protein SEC62						1										1		1						SEC62_HUMAN;A0JLN5_HUMAN;F8WCJ7_HUMAN;F8WDG8_HUMAN;F8WF48_HUMAN;Q3KR08_HUMAN
LPPR3_HUMAN	79948	LPPR3_MOUSE	216152	LPPR3_RAT	314614	LPPR3	Lipid phosphate phosphatase-related protein type 3		1														1	1							LPPR3_HUMAN;H0YBY4_HUMAN;K7ELK5_HUMAN
G3PT_HUMAN	26330	G3PT_MOUSE	14447	G3PT_RAT	66020	GAPDHS	Glyceraldehyde-3-phosphate dehydrogenase, testis-specific		1														1	1							G3PT_HUMAN;K7EMB2_HUMAN;K7EP73_HUMAN
LPPR2_HUMAN	64748	LPPR2_MOUSE	235044	LPPR2_RAT	300443	LPPR2	Lipid phosphate phosphatase-related protein type 2		1														1	1							LPPR2_HUMAN;K7EMX8_HUMAN;K7EQF7_HUMAN;L0R5B8_HUMAN
LPPR1_HUMAN	54886	LPPR1_MOUSE	272031	LPPR1_RAT	298062	LPPR1	Lipid phosphate phosphatase-related protein type 1		1														1	1							LPPR1_HUMAN;M9MML5_HUMAN
				D3Z949_RAT	361214	RGD1561671			1														1	1									D3Z949_RAT
TTI2_HUMAN	80185	TTI2_MOUSE	234138	TTI2_RAT	290811	TTI2	TELO2-interacting protein 2						1										1		1						TTI2_HUMAN;E5RHM7_HUMAN;E5RIH5_HUMAN
SP16H_HUMAN	11198	SP16H_MOUSE	114741	D4A4J0_RAT	305851	SUPT16H	FACT complex subunit SPT16														1		1						1	1	SP16H_HUMAN;G3V2X0_HUMAN;G3V401_HUMAN;G3V5A4_HUMAN;Q0VGA3_HUMAN
SCN1A_HUMAN	6323	A2APX6_MOUSE	20265	SCN1A_RAT	81574	SCN1A	Sodium channel protein type 1 subunit alpha		1														1	1							SCN1A_HUMAN;F8T7W4_HUMAN;F8T7W5_HUMAN;F8T7W6_HUMAN;F8T7W7_HUMAN;F8T7W8_HUMAN
SFPQ_HUMAN	6421	SFPQ_MOUSE	71514	F1LQW3_RAT	252855	SFPQ	Splicing factor, proline- and glutamine-rich				1												1	1							SFPQ_HUMAN;H0Y9K7_HUMAN;H0Y9U2_HUMAN;Q6PIX2_HUMAN;Q86VG2_HUMAN;Q9BSV4_HUMAN
ZFR_HUMAN	51663	ZFR_MOUSE	22763	ZFR_RAT		ZFR	Zinc finger RNA-binding protein			1													1	1							ZFR_HUMAN;B2RNR6_HUMAN;H0Y8W1_HUMAN;L0R5H8_HUMAN;Q05D65_HUMAN
NIPA_HUMAN	51530	NIPA_MOUSE	232679	B2RYM6_RAT	296957	ZC3HC1	Nuclear-interacting partner of ALK				1												1	1							NIPA_HUMAN;C9J0I9_HUMAN;C9J672_HUMAN;F8WAU5_HUMAN;F8WBD7_HUMAN;F8WDK5_HUMAN;F8WF13_HUMAN;Q9BWJ8_HUMAN
UB2L6_HUMAN	9246	UB2L6_MOUSE	56791	UB2L6_RAT	295704	UBE2L6	Ubiquitin/ISG15-conjugating enzyme E2 L6				1												1	1							UB2L6_HUMAN;E9PKW8_HUMAN;E9PQT7_HUMAN
CDCP1_HUMAN	64866	CDCP1_MOUSE	109332	D3ZVA1_RAT	301082	CDCP1	CUB domain-containing protein 1			1													1	1							CDCP1_HUMAN
LYAG_HUMAN	2548	LYAG_MOUSE	14387	LYAG_RAT	367562	GAA	Lysosomal alpha-glucosidase								1								1		1						LYAG_HUMAN;I3L0S5_HUMAN;I3L2V9_HUMAN;I3L3L3_HUMAN
				Q99JD5_RAT		BCATC	Branched-chain-amino-acid aminotransferase		1														1	1
HP1B3_HUMAN	50809	HP1B3_MOUSE	15441	HP1B3_RAT	313647	HP1BP3	Heterochromatin protein 1-binding protein 3							1									1		1						HP1B3_HUMAN;B0QZK4_HUMAN;B0QZK5_HUMAN;B0QZK6_HUMAN;B0QZK7_HUMAN;B0QZK8_HUMAN;B0QZK9_HUMAN;B4E0N8_HUMAN;L8E9W8_HUMAN;Q5SWC8_HUMAN
		Q3U403_MOUSE				F630040L22RIK													1				1	1
UBA5_HUMAN	79876	UBA5_MOUSE	66663	UBA5_RAT	300968	UBA5	Ubiquitin-like modifier-activating enzyme 5				1												1	1							UBA5_HUMAN;C9J0F6_HUMAN;C9J5W5_HUMAN;C9JRV9_HUMAN;D6RJC9_HUMAN;E7EQ61_HUMAN;E7EWE1_HUMAN
SAE2_HUMAN	10054	SAE2_MOUSE	50995	B1WC32_RAT	308508	UBA2	SUMO-activating enzyme subunit 2				1												1	1							SAE2_HUMAN;B3KWB9_HUMAN;K7EPL2_HUMAN;K7ES38_HUMAN;K7ESK7_HUMAN;U3KQ55_HUMAN;U3KQ93_HUMAN
LRC59_HUMAN	55379	LRC59_MOUSE	98238	LRC59_RAT	287633	LRRC59	Leucine-rich repeat-containing protein 59															1	1							1	LRC59_HUMAN;I3L223_HUMAN;I3L2E8_HUMAN
LRC57_HUMAN	255252	LRC57_MOUSE	66606	LRC57_RAT	311346	LRRC57	Leucine-rich repeat-containing protein 57								1								1		1						LRC57_HUMAN;H3BSW0_HUMAN
TM50B_HUMAN	757	TM50B_MOUSE	77975	Q5BJS6_RAT	360698	TMEM50B	Transmembrane protein 50B					1											1	1							TM50B_HUMAN;C9K0I4_HUMAN;F8WBF4_HUMAN;F8WDH1_HUMAN
COTL1_HUMAN	23406	COTL1_MOUSE	72042	COTL1_RAT	361422	COTL1	Coactosin-like protein		1														1	1							COTL1_HUMAN;H3BT58_HUMAN
NAV3_HUMAN	89795	NAV3_MOUSE	260315	F1M3U0_RAT		NAV3	Neuron navigator 3				1												1	1							NAV3_HUMAN;B4DH94_HUMAN;E7EUA9_HUMAN;E7EUC6_HUMAN;F8VZV4_HUMAN;H0YHA8_HUMAN;H0YHX7_HUMAN;H0YI04_HUMAN;H0YI14_HUMAN;L8ECF3_HUMAN;Q6PJB7_HUMAN
PGRC2_HUMAN	10424	PGRC2_MOUSE	70804	PGRC2_RAT	361940	PGRMC2	Membrane-associated progesterone receptor component 2						1										1		1						PGRC2_HUMAN;D3DNX8_HUMAN;U3KQ70_HUMAN;U3KQM0_HUMAN
DDX17_HUMAN	10521	DDX17_MOUSE	67040	Q568Z8_RAT	315133	DDX17	Probable ATP-dependent RNA helicase DDX17														1		1					1	1	1	DDX17_HUMAN;C9JMU5_HUMAN;G5E9L5_HUMAN;H3BLZ8_HUMAN
ICAM5_HUMAN	7087	ICAM5_MOUSE	15898	D4A435_RAT	313785	ICAM5			1														1	1							ICAM5_HUMAN;K7EIL3_HUMAN;Q8N6I2_HUMAN;Q8TAM9_HUMAN
PGRC1_HUMAN	10857	PGRC1_MOUSE	53328	PGRC1_RAT	291948	PGRMC1	Membrane-associated progesterone receptor component 1						1										1		1						PGRC1_HUMAN;B7Z1L3_HUMAN;Q6IB11_HUMAN
SYT7_HUMAN	9066	SYT7_MOUSE	54525	Q62747_RAT	59267	SYT7	Synaptotagmin-7												1				1	1							SYT7_HUMAN;B4DGK4_HUMAN;F5GX00_HUMAN;F5GZC2_HUMAN;F5H126_HUMAN;F5H1N2_HUMAN;F5H6C1_HUMAN;F5H8G7_HUMAN
ANXA4_HUMAN	307	ANXA4_MOUSE	11746	ANXA4_RAT	79124	ANXA4	Annexin A4			1													1	1							ANXA4_HUMAN;B4DDF9_HUMAN;Q6LES2_HUMAN;Q6P452_HUMAN
LRC47_HUMAN	57470	LRC47_MOUSE	72946	F1LT49_RAT	362672	LRRC47	Leucine-rich repeat-containing protein 47				1												1	1							LRC47_HUMAN;J3KRP5_HUMAN
SYT4_HUMAN	6860	SYT4_MOUSE	20983	SYT4_RAT	64440	SYT4	Synaptotagmin-4												1				1	1							SYT4_HUMAN;B4DEU3_HUMAN;M0QZF3_HUMAN;M0R2I0_HUMAN
S2536_HUMAN	55186	S2536_MOUSE	192287	D4ACN9_RAT	501039	SLC25A36	Solute carrier family 25 member 36								1								1		1						S2536_HUMAN;D6R8Y3_HUMAN;D6RB26_HUMAN;D6RCF5_HUMAN;F6SDC8_HUMAN;J3KQA4_HUMAN
ANXA1_HUMAN	301	ANXA1_MOUSE	16952	ANXA1_RAT	25380	ANXA1	Annexin A1														1		1						1	1	ANXA1_HUMAN;B5BU38_HUMAN;Q05BR2_HUMAN;Q5T3N0_HUMAN;Q5T3N1_HUMAN;Q5TZZ9_HUMAN
SYT3_HUMAN	84258	SYT3_MOUSE	20981	SYT3_RAT	25731	SYT3	Synaptotagmin-3		1														1	1							SYT3_HUMAN;M0QY70_HUMAN;M0QYH4_HUMAN
S2533_HUMAN	84275	S2533_MOUSE	70556	B2RZ89_RAT	691431	SLC25A33	Solute carrier family 25 member 33								1								1		1						S2533_HUMAN
DHPR_HUMAN	5860	DHPR_MOUSE	110391	DHPR_RAT	64192	QDPR	Dihydropteridine reductase												1				1	1							DHPR_HUMAN;B3KW71_HUMAN;B7Z415_HUMAN;D6RGG7_HUMAN;D6RHJ7_HUMAN;H0Y8F7_HUMAN
GROA_HUMAN	2919	GROA_MOUSE	14825	GROA_RAT	81503	CXCL1	Growth-regulated alpha protein				1												1	1							GROA_HUMAN
MCAT_HUMAN	788	MCAT_MOUSE	57279	MCAT_RAT	117035	SLC25A20	Mitochondrial carnitine/acylcarnitine carrier protein								1								1		1						MCAT_HUMAN;B4DWZ5_HUMAN;C9JPE1_HUMAN;F8WEF6_HUMAN
S61A1_HUMAN	29927	S61A1_MOUSE	53421	S61A1_RAT	80843	SEC61A1	Protein transport protein Sec61 subunit alpha isoform 1				1												1	1							S61A1_HUMAN;B3KNF6_HUMAN;B4DR61_HUMAN;C9JXC6_HUMAN
MOT4_HUMAN	9123	MOT4_MOUSE	80879	MOT4_RAT	80878	SLC16A3	Monocarboxylate transporter 4			1													1	1							MOT4_HUMAN;J3KT83_HUMAN;J3KTI8_HUMAN;J3KTM6_HUMAN;J3QLE3_HUMAN;J3QQS9_HUMAN;J3QQV2_HUMAN;J3QRA0_HUMAN;J3QRP8_HUMAN;J3QRU2_HUMAN;J3QSC3_HUMAN
COX16_HUMAN	51241	COX16_MOUSE	66272	D3Z8B0_RAT	100302447	COX16	Cytochrome c oxidase assembly protein COX16 homolog, mitochondrial						1										1		1						COX16_HUMAN;G3V2U5_HUMAN
TBB2B_HUMAN	347733	TBB2B_MOUSE	73710	TBB2B_RAT	291081	TUBB2B	Tubulin beta-2B chain														1		1					1	1	1	TBB2B_HUMAN;A1L195_HUMAN
BCKD_HUMAN	10295	BCKD_MOUSE	12041	BCKD_RAT	29603	BCKDK	[3-methyl-2-oxobutanoate dehydrogenase [lipoamide]] kinase, mitochondrial					1											1	1							BCKD_HUMAN;A8MY43_HUMAN;H3BNP3_HUMAN;H3BQP2_HUMAN;H3BS02_HUMAN;H3BTL2_HUMAN;H3BUV3_HUMAN;Q96G95_HUMAN
NASP_HUMAN	4678	NASP_MOUSE	50927	NASP_RAT	298441	NASP	Nuclear autoantigenic sperm protein									1							1			1					NASP_HUMAN;E9PAU3_HUMAN;E9PI86_HUMAN;E9PJQ2_HUMAN;E9PKR5_HUMAN;E9PNB5_HUMAN;E9PPQ8_HUMAN;E9PPR5_HUMAN;E9PQG5_HUMAN;E9PRH9_HUMAN;H0YDS9_HUMAN;H0YF33_HUMAN;Q5T624_HUMAN;Q5T626_HUMAN;Q6PJY7_HUMAN;Q9P1N1_HUMAN
DAAM2_HUMAN	23500	DAAM2_MOUSE	76441	D3ZP34_RAT		DAAM2	Disheveled-associated activator of morphogenesis 2												1				1	1							DAAM2_HUMAN;F2Z2Q2_HUMAN;Q6DCB0_HUMAN
RS25_HUMAN	6230	RS25_MOUSE	75617	RS25_RAT	122799	RPS25	40S ribosomal protein S25															1	1							1	RS25_HUMAN;E9PK60_HUMAN;E9PQK3_HUMAN
NCPR_HUMAN	5447	NCPR_MOUSE	18984	NCPR_RAT	29441	POR	NADPH--cytochrome P450 reductase						1										1		1						NCPR_HUMAN;C9JDE2_HUMAN;C9JQ78_HUMAN;C9JU80_HUMAN;E7EMD0_HUMAN;E7EPN3_HUMAN;E7EVY7_HUMAN;E7EWU0_HUMAN;F5H468_HUMAN;H0Y4R2_HUMAN
FBLN3_HUMAN	2202	FBLN3_MOUSE	216616	FBLN3_RAT	305604	EFEMP1	EGF-containing fibulin-like extracellular matrix protein 1				1												1	1							FBLN3_HUMAN;B4DW75_HUMAN;C9J4H7_HUMAN;C9J4J8_HUMAN;C9J8S9_HUMAN;C9JPZ9_HUMAN;C9JQX7_HUMAN;C9JUM4_HUMAN;Q53TA7_HUMAN;Q580Q6_HUMAN
CMC1_HUMAN	8604	CMC1_MOUSE	78830	F1LX07_RAT		SLC25A12	Calcium-binding mitochondrial carrier protein Aralar1												1				1	1							CMC1_HUMAN;B3KR64_HUMAN;B4DGK6_HUMAN;F8W9J0_HUMAN;H0YFB2_HUMAN
DIC_HUMAN	1468	DIC_MOUSE	27376	O89035_RAT	170943	SLC25A10	Mitochondrial dicarboxylate carrier						1										1		1						DIC_HUMAN;B4DLN1_HUMAN;B4E1E9_HUMAN;I3L1E8_HUMAN;I3L3N9_HUMAN
PPIF_HUMAN	10105	PPIF_MOUSE	105675	PPIF_RAT	282819	PPIF	Peptidyl-prolyl cis-trans isomerase F, mitochondrial	1															1	1							PPIF_HUMAN;H0Y548_HUMAN;Q2YDB7_HUMAN;R4GN99_HUMAN
DYN1_HUMAN	1759	DYN1_MOUSE	13429	DYN1_RAT	140694	DNM1	Dynamin-1												1				1	1							DYN1_HUMAN;H7C5U0_HUMAN
LPPRC_HUMAN	10128	LPPRC_MOUSE	72416	LPPRC_RAT	313867	LRPPRC	Leucine-rich PPR motif-containing protein, mitochondrial														1		1					1	1	1	LPPRC_HUMAN;B8ZZ38_HUMAN;C9JCA9_HUMAN;E5KNY5_HUMAN;H7C3W8_HUMAN
LRRF1_HUMAN	9208	LRRF1_MOUSE	16978	LRRF1_RAT	367314	LRRFIP1	Leucine-rich repeat flightless-interacting protein 1									1							1			1					LRRF1_HUMAN;C9JTC6_HUMAN;Q05D04_HUMAN;Q9BSL6_HUMAN
VATH_HUMAN	51606	VATH_MOUSE	108664	E9PTI1_RAT	297797	ATP6V1H	V-type proton ATPase subunit H												1				1	1							VATH_HUMAN;E5RG49_HUMAN;E5RHH0_HUMAN;E5RJG1_HUMAN;E5RK31_HUMAN;G3V126_HUMAN;H0YB41_HUMAN
RS19_HUMAN	6223	RS19_MOUSE	20085	RS19_RAT	29287	RPS19	40S ribosomal protein S19															1	1							1	RS19_HUMAN;B0ZBD0_HUMAN;M0QXK4_HUMAN;M0QYF7_HUMAN;M0R140_HUMAN;M0R2L9_HUMAN
RS17_HUMAN	6218	RS17_MOUSE	20068	RS17_RAT	29286	RPS17	40S ribosomal protein S17															1	1							1	RS17_HUMAN;H0YK46_HUMAN
CLDN1_HUMAN	56650	CLDN1_MOUSE	224250	G3V674_RAT	288182	CLDND1	Claudin domain-containing protein 1			1													1	1							CLDN1_HUMAN;D6R9K1_HUMAN;D6R9S8_HUMAN;D6RA76_HUMAN;D6RAZ7_HUMAN;D6RB31_HUMAN;D6RC11_HUMAN;D6RCE6_HUMAN;D6RCP3_HUMAN;D6RCR8_HUMAN;D6RD48_HUMAN;D6RDI6_HUMAN;D6RDP6_HUMAN;D6RDY1_HUMAN;D6RFX6_HUMAN;D6RHU6_HUMAN;D6RIU2_HUMAN;H0Y8T9_HUMAN;H0YA53_HUMAN;J3KQ67_HUMAN
Q8NI86_HUMAN						OK/SW-CL.24															1		1					1	1	1
RS13_HUMAN	6207	RS13_MOUSE	68052	RS13_RAT	684988	RPS13	40S ribosomal protein S13															1	1							1	RS13_HUMAN;E9PS50_HUMAN;J3KMX5_HUMAN
B4GT5_HUMAN	9334	B4GT5_MOUSE	56336	F1LZL3_RAT	362275	B4GALT5	Beta-1,4-galactosyltransferase 5				1												1	1							B4GT5_HUMAN
RS12_HUMAN	6206	RS12_MOUSE	20042	RS12_RAT	65139	RPS12	40S ribosomal protein S12														1		1					1	1		RS12_HUMAN
PNPH_HUMAN	4860	PNPH_MOUSE	18950	PNPH_RAT		PNP	Purine nucleoside phosphorylase														1		1					1	1	1	PNPH_HUMAN;G3V2H3_HUMAN;G3V393_HUMAN;G3V5M2_HUMAN
UBE2T_HUMAN	29089	UBE2T_MOUSE	67196	B2RZ36_RAT	360847	UBE2T	Ubiquitin-conjugating enzyme E2 T				1												1	1							UBE2T_HUMAN
RS10_HUMAN	6204	RS10_MOUSE	67097	RS10_RAT	81773	RPS10	40S ribosomal protein S10															1	1							1	RS10_HUMAN;F6U211_HUMAN
FXYD5_HUMAN	53827	FXYD5_MOUSE	18301	FXYD5_RAT	60338	FXYD5	FXYD domain-containing ion transport regulator 5						1										1		1						FXYD5_HUMAN;A8MVG1_HUMAN;F5H4X8_HUMAN;K7EJH6_HUMAN;K7ER99_HUMAN
UBC12_HUMAN	9040	UBC12_MOUSE	22192	D3ZNQ6_RAT	361509	UBE2M	NEDD8-conjugating enzyme Ubc12				1												1	1							UBC12_HUMAN;M0QX69_HUMAN;M0QYI6_HUMAN
UB2G1_HUMAN	7326	UB2G1_MOUSE	67128	UB2G1_RAT	64631	UBE2G1	Ubiquitin-conjugating enzyme E2 G1				1												1	1							UB2G1_HUMAN;I3L0Q0_HUMAN;I3L2H7_HUMAN;I3L2Q4_HUMAN;K7EPR7_HUMAN
FA69B_HUMAN	138311	FA69B_MOUSE	56279	FA69B_RAT	362090	FAM69B	Protein FAM69B		1														1	1							FA69B_HUMAN
PRRT2_HUMAN	112476	PRRT2_MOUSE	69017	PRRT2_RAT	361651	PRRT2	Proline-rich transmembrane protein 2												1				1	1							PRRT2_HUMAN;H3BN10_HUMAN;I3L0R5_HUMAN
GNAL_HUMAN	2774	GNAL_MOUSE	14680	GNAL_RAT		GNAL	Guanine nucleotide-binding protein G(olf) subunit alpha												1				1	1							GNAL_HUMAN;A8K1Y9_HUMAN;K7EMY6_HUMAN;K7EPE2_HUMAN;K7EQ80_HUMAN
TTC1_HUMAN	7265	TTC1_MOUSE	66827	Q66H09_RAT	287208	TTC1			1														1	1							TTC1_HUMAN;H0YB37_HUMAN
VATL_HUMAN	527	VATL_MOUSE	11984	VATL_RAT	170667	ATP6V0C	V-type proton ATPase 16 kDa proteolipid subunit		1														1	1							VATL_HUMAN;H3BMY0_HUMAN;H3BNI4_HUMAN
CPSM_HUMAN	1373	CPSM_MOUSE	227231	CPSM_RAT	497840	CPS1	Carbamoyl-phosphate synthase [ammonia], mitochondrial				1												1	1							CPSM_HUMAN;C9JTA4_HUMAN;E7EWJ3_HUMAN;Q05CV6_HUMAN;Q5R206_HUMAN;Q5R207_HUMAN;Q5R208_HUMAN;Q5R209_HUMAN;Q5R210_HUMAN;Q5R211_HUMAN
KIF3B_HUMAN	9371	KIF3B_MOUSE	16569	D3ZI07_RAT	296284	KIF3B	Kinesin-like protein KIF3B				1												1	1							KIF3B_HUMAN;B4DSR5_HUMAN
GGT7_HUMAN	2686	GGT7_MOUSE	207182	GGT7_RAT	156275	GGT7	Gamma-glutamyltransferase 7		1														1	1							GGT7_HUMAN;A0PJJ9_HUMAN;A2A2G5_HUMAN;A4FU32_HUMAN;A4IF34_HUMAN;A5D8W8_HUMAN
CA131_HUMAN	128061					C1ORF131	Uncharacterized protein C1orf131				1												1	1
DDX6_HUMAN	1656	DDX6_MOUSE	13209	D3ZD73_RAT	500988	DDX6	Probable ATP-dependent RNA helicase DDX6			1													1	1							DDX6_HUMAN
DPYL1_HUMAN	1400	DPYL1_MOUSE	12933	DPYL1_RAT	25415	CRMP1	Dihydropyrimidinase-related protein 1												1				1	1							DPYL1_HUMAN;B3KT07_HUMAN;E9PD68_HUMAN;Q96I11_HUMAN
DDX5_HUMAN	1655	DDX5_MOUSE	13207	B6DTP5_RAT	287765	DDX5	Probable ATP-dependent RNA helicase DDX5														1		1					1	1	1	DDX5_HUMAN;B4DLW8_HUMAN;B5BUE6_HUMAN;J3KRX8_HUMAN;J3KRZ1_HUMAN;J3KTA4_HUMAN;J3KTQ4_HUMAN;J3QKN9_HUMAN;J3QLG9_HUMAN;J3QR02_HUMAN;J3QR62_HUMAN;J3QRN5_HUMAN;J3QRQ7_HUMAN;J3QS79_HUMAN;J3QS97_HUMAN;J3QSF1_HUMAN;K7EKV0_HUMAN
PCNA_HUMAN	5111	PCNA_MOUSE	18538	PCNA_RAT	25737	PCNA	Proliferating cell nuclear antigen														1		1					1	1	1	PCNA_HUMAN;Q6FHF5_HUMAN;Q6FI35_HUMAN;Q7Z6A0_HUMAN;Q7Z6A1_HUMAN;Q7Z6A2_HUMAN;Q7Z6A3_HUMAN
C1TC_HUMAN	4522	C1TC_MOUSE	108156	C1TC_RAT	64300	MTHFD1	C-1-tetrahydrofolate synthase, cytoplasmic														1		1					1			C1TC_HUMAN;F5H2F4_HUMAN;G3V3L6_HUMAN
PCDH9_HUMAN	5101	B2RXR7_MOUSE	211712	F1LS01_RAT		PCDH9			1														1	1							PCDH9_HUMAN;A7E2D9_HUMAN;B7ZM79_HUMAN;Q5VT82_HUMAN
PCDH8_HUMAN	5100	PCDH8_MOUSE	18530	PCDH8_RAT	64865	PCDH8	Protocadherin-8		1														1	1							PCDH8_HUMAN
PCDH7_HUMAN	5099	A2RS43_MOUSE	54216	Q68HB5_RAT	360942	PCDH7			1														1	1							PCDH7_HUMAN;F5GWJ1_HUMAN;H0YAH0_HUMAN
PSME2_HUMAN	5721	PSME2_MOUSE	19188	PSME2_RAT	29614	PSME2	Proteasome activator complex subunit 2														1		1					1	1	1	PSME2_HUMAN;H0YKU2_HUMAN;H0YLD2_HUMAN;H0YLG1_HUMAN;H0YM70_HUMAN;Q6FHK9_HUMAN;Q86SZ7_HUMAN
SNAA_HUMAN	8775	SNAA_MOUSE	108124	SNAA_RAT	140673	NAPA	Alpha-soluble NSF attachment protein						1										1		1						SNAA_HUMAN;M0QZM9_HUMAN;M0QZN5_HUMAN;M0R027_HUMAN;M0R031_HUMAN;M0R058_HUMAN;M0R0I4_HUMAN;M0R0Y2_HUMAN;M0R213_HUMAN;M0R2M1_HUMAN
SPIT2_HUMAN	10653	SPIT2_MOUSE	20733	G3V8S0_RAT	292770	SPINT2	Kunitz-type protease inhibitor 2						1										1		1						SPIT2_HUMAN;K7EJS4_HUMAN;K7EKC8_HUMAN;K7EKQ0_HUMAN;K7EM91_HUMAN;K7ES27_HUMAN;K7ESI5_HUMAN;Q6LEU8_HUMAN
TIMP1_HUMAN	7076	TIMP1_MOUSE	21857	TIMP1_RAT	116510	TIMP1	Metalloproteinase inhibitor 1					1											1	1							TIMP1_HUMAN;B4DJK3_HUMAN;H0Y789_HUMAN;Q58P21_HUMAN;Q5H9A7_HUMAN;Q5H9B4_HUMAN;Q5H9B5_HUMAN;Q6FGX5_HUMAN
SRC_HUMAN	6714	SRC_MOUSE	20779	SRC_RAT	83805	SRC	Proto-oncogene tyrosine-protein kinase Src									1							1			1					SRC_HUMAN;Q71UK5_HUMAN
LMBL3_HUMAN	84456	LMBL3_MOUSE	237339	D3Z9L4_RAT	309550	L3MBTL3	Lethal(3)malignant brain tumor-like protein 3				1												1	1							LMBL3_HUMAN;E9PI01_HUMAN;E9PLL7_HUMAN
PSMD6_HUMAN	9861	PSMD6_MOUSE	66413	Q6PCT9_RAT	289924	PSMD6	26S proteasome non-ATPase regulatory subunit 6														1		1						1	1	PSMD6_HUMAN;B3KT66_HUMAN;C9IZE4_HUMAN;C9J0E9_HUMAN;C9J7B7_HUMAN;E9PHI9_HUMAN;H7C531_HUMAN
NQO1_HUMAN	1728	NQO1_MOUSE	18104	NQO1_RAT	24314	NQO1	NAD(P)H dehydrogenase [quinone] 1			1													1	1							NQO1_HUMAN;B4DLR8_HUMAN;H3BNV2_HUMAN;H3BRK3_HUMAN;L8E9G5_HUMAN;L8EC59_HUMAN;Q3B792_HUMAN
PSMD1_HUMAN	5707	PSMD1_MOUSE	70247	PSMD1_RAT	83806	PSMD1	26S proteasome non-ATPase regulatory subunit 1				1												1	1							PSMD1_HUMAN;C9J9M4_HUMAN;F8WCE3_HUMAN;H7BZR6_HUMAN;H7C378_HUMAN;Q05BX4_HUMAN;Q05CW6_HUMAN
NR4A2_HUMAN	4929	NR4A2_MOUSE	18227	NR4A2_RAT	54278	NR4A2	Nuclear receptor subfamily 4 group A member 2					1											1	1							NR4A2_HUMAN;C0KWD1_HUMAN;C0KWD2_HUMAN;C9IYM5_HUMAN;C9J8W4_HUMAN;C9JWQ1_HUMAN;E9PBQ4_HUMAN;F1D8N6_HUMAN;F1DAL2_HUMAN;F5H4G9_HUMAN;F8W6I3_HUMAN;H7BZ00_HUMAN;Q6NXU0_HUMAN
		E9Q8F8_MOUSE	67928	F1M2Q5_RAT		ABCA14																1	1							1
SYN1_HUMAN	6853	SYN1_MOUSE	20964	SYN1_RAT	24949	SYN1	Synapsin-1												1				1	1							SYN1_HUMAN
PCDGI_HUMAN	56100	Q91XW9_MOUSE	93703	D4ACU3_RAT		PCDHGB6													1				1	1							PCDGI_HUMAN
RHOJ_HUMAN	57381	RHOJ_MOUSE	80837	Q5RJS2_RAT	299145	RHOJ	Rho-related GTP-binding protein RhoJ				1												1	1							RHOJ_HUMAN;G3V476_HUMAN;G3V4H1_HUMAN
VWF_HUMAN	7450	VWF_MOUSE	22371	VWF_RAT	116669	VWF	von Willebrand factor				1												1	1							VWF_HUMAN;H2DLA2_HUMAN;I3L4K4_HUMAN;L8E853_HUMAN;Q8TCE8_HUMAN
IGHG1_HUMAN		IGH1M_MOUSE				IGHG1	Ig gamma-1 chain C region				1												1	1							IGHG1_HUMAN
RHOC_HUMAN	389	RHOC_MOUSE	11853	B2RYP0_RAT		RHOC	Rho-related GTP-binding protein RhoC			1													1	1							RHOC_HUMAN;E9PLA2_HUMAN;E9PN11_HUMAN;E9PQH6_HUMAN;Q5JR05_HUMAN;Q5JR06_HUMAN;Q5JR07_HUMAN;Q5JR08_HUMAN
MAON_HUMAN	10873	MAON_MOUSE	109264	F1M5N4_RAT	361602	ME3	NADP-dependent malic enzyme, mitochondrial												1				1	1							MAON_HUMAN;B7Z6V0_HUMAN;E9PKA0_HUMAN;E9PMB9_HUMAN;E9PND9_HUMAN;E9PNN2_HUMAN;E9PQP5_HUMAN;L8ECD3_HUMAN;O15201_HUMAN;Q6TCH8_HUMAN;Q8TBJ0_HUMAN
MAOX_HUMAN	4199	MAOX_MOUSE	17436	MAOX_RAT		ME1	NADP-dependent malic enzyme									1							1			1					MAOX_HUMAN;B4DZ70_HUMAN;F5H4W0_HUMAN;O15199_HUMAN
SC61B_HUMAN	10952	SC61B_MOUSE	66212	B2RZD1_RAT	298068	SEC61B	Protein transport protein Sec61 subunit beta										1						1				1				SC61B_HUMAN;S4R3B5_HUMAN
AL9A1_HUMAN	223	AL9A1_MOUSE	56752	AL9A1_RAT	64040	ALDH9A1	4-trimethylaminobutyraldehyde dehydrogenase		1														1	1							AL9A1_HUMAN;B4DXY7_HUMAN;B9EKV4_HUMAN
CNTP1_HUMAN	8506	CNTP1_MOUSE	53321	CNTP1_RAT	84008	CNTNAP1	Contactin-associated protein 1												1				1	1							CNTP1_HUMAN;K7EMM9_HUMAN;L8E7H9_HUMAN
PSB3_HUMAN	5691	PSB3_MOUSE	26446	PSB3_RAT	29676	PSMB3	Proteasome subunit beta type-3														1		1						1	1	PSB3_HUMAN;J3KRR2_HUMAN;J3KSM3_HUMAN;J3QKR3_HUMAN
PSB1_HUMAN	5689	PSB1_MOUSE	19170	PSB1_RAT	94198	PSMB1	Proteasome subunit beta type-1														1		1						1	1	PSB1_HUMAN
TSN33_HUMAN	340348	TSN33_MOUSE	232670	D3Z967_RAT	500065	TSPAN33	Tetraspanin-33					1											1	1							TSN33_HUMAN
PIP_HUMAN	5304	PIP_MOUSE	18716	PIP_RAT	64673	PIP	Prolactin-inducible protein					1											1	1							PIP_HUMAN
DCE2_HUMAN	2572	DCE2_MOUSE	14417	DCE2_RAT	24380	GAD2	Glutamate decarboxylase 2												1				1	1							DCE2_HUMAN;Q4G154_HUMAN;Q5VZ29_HUMAN;Q5VZ30_HUMAN;Q5VZ31_HUMAN
DCE1_HUMAN	2571	DCE1_MOUSE	14415	DCE1_RAT	24379	GAD1	Glutamate decarboxylase 1												1				1	1							DCE1_HUMAN;C9J6C9_HUMAN;C9JLZ7_HUMAN;C9JN45_HUMAN;C9JT43_HUMAN;F8WD43_HUMAN;Q49AK1_HUMAN;Q8IVA8_HUMAN;U3KQR2_HUMAN
PI42B_HUMAN	8396	PI42B_MOUSE	108083	PI42B_RAT	89812	PIP4K2B	Phosphatidylinositol 5-phosphate 4-kinase type-2 beta		1														1	1							PI42B_HUMAN;J3QQP6_HUMAN
CLD1_HUMAN	9076	CLD1_MOUSE	12737	CLD1_RAT	65129	CLDN1	Claudin-1			1													1	1							CLD1_HUMAN;A5JSJ9_HUMAN
CD20_HUMAN	931	CD20_MOUSE	12482	D4A4Y3_RAT	309217	MS4A1	B-lymphocyte antigen CD20	1															1	1							CD20_HUMAN;B4DT24_HUMAN;E9PKH8_HUMAN;E9PPL6_HUMAN
RGPD1_HUMAN	400966					RGPD1	RANBP2-like and GRIP domain-containing protein 1				1												1	1							RGPD1_HUMAN;F8VYC4_HUMAN;H7C1V8_HUMAN;I1Z9D1_HUMAN
CD69_HUMAN	969	CD69_MOUSE	12515	Q5M851_RAT	29187	CD69	Early activation antigen CD69					1											1	1							CD69_HUMAN;B4E009_HUMAN;Q53ZX0_HUMAN;Q6LAB3_HUMAN
CD68_HUMAN	968	CD68_MOUSE	12514	Q4FZY1_RAT	287435	CD68	Macrosialin															1	1							1	CD68_HUMAN;J3KRX0_HUMAN;J3KT24_HUMAN
VEZA_HUMAN	55591	VEZA_MOUSE	215008	VEZA_RAT	299738	VEZT	Vezatin		1														1	1							VEZA_HUMAN;F2Z3A6_HUMAN;F8VPN9_HUMAN;F8VRY3_HUMAN;F8VS43_HUMAN;F8VUB7_HUMAN;F8VUG0_HUMAN;F8VVS3_HUMAN;F8VXA0_HUMAN;F8W048_HUMAN;F8W088_HUMAN;F8W0S0_HUMAN;F8W8C2_HUMAN
DOPP1_HUMAN	57171	DOPP1_MOUSE	57170	D3Z917_RAT	296624	DOLPP1	Dolichyldiphosphatase 1					1											1	1							DOPP1_HUMAN;H7BXT6_HUMAN;H7C1Z8_HUMAN;Q8IUV4_HUMAN
STMN4_HUMAN	81551	STMN4_MOUSE	56471	STMN4_RAT	79423	STMN4	Stathmin-4		1														1	1							STMN4_HUMAN;B7Z2Z7_HUMAN;E5RIR6_HUMAN;E7EVN3_HUMAN;G5EA16_HUMAN
STMN3_HUMAN	50861	STMN3_MOUSE	20262	STMN3_RAT	29246	STMN3	Stathmin-3		1														1	1							STMN3_HUMAN;B7Z5G4_HUMAN
PSA7_HUMAN	5688	PSA7_MOUSE	26444	PSA7_RAT		PSMA7	Proteasome subunit alpha type-7														1		1					1		1	PSA7_HUMAN;H0Y586_HUMAN;Q05DH1_HUMAN
SIL1_HUMAN	64374	SIL1_MOUSE	81500	SIL1_RAT	291673	SIL1	Nucleotide exchange factor SIL1													1			1	1							SIL1_HUMAN;A0RZB6_HUMAN;A0RZG6_HUMAN;D6R940_HUMAN;D6RAI3_HUMAN;D6RBP7_HUMAN;D6REA1_HUMAN;D6RG16_HUMAN;D6RIU8_HUMAN
PSA4_HUMAN	5685	PSA4_MOUSE	26441	PSA4_RAT	29671	PSMA4	Proteasome subunit alpha type-4														1		1					1	1	1	PSA4_HUMAN;H0YKS0_HUMAN;H0YKT8_HUMAN;H0YL69_HUMAN;H0YLC2_HUMAN;H0YLS6_HUMAN;H0YMA1_HUMAN;H0YMI6_HUMAN;H0YMV3_HUMAN;H0YMZ1_HUMAN;H0YN18_HUMAN;Q7Z474_HUMAN
CYTS_HUMAN	1472			CYTS_RAT	296234	CST4	Cystatin-S					1											1	1							CYTS_HUMAN
PSA3_HUMAN	5684	PSA3_MOUSE	19167	PSA3_RAT	408248	PSMA3	Proteasome subunit alpha type-3														1		1						1	1	PSA3_HUMAN;G3V3W4_HUMAN;G3V4X5_HUMAN;G3V5N4_HUMAN;H0YJ03_HUMAN;Q6IB71_HUMAN
MBP_HUMAN	4155	MBP_MOUSE	17196	MBP_RAT	24547	MBP	Myelin basic protein												1				1	1							MBP_HUMAN;A8MZH3_HUMAN;C9J6H1_HUMAN;E9PJ72_HUMAN;E9PKX9_HUMAN;E9PLQ9_HUMAN;E9PLU9_HUMAN;E9PMR5_HUMAN;E9PNZ1_HUMAN;E9PQE7_HUMAN;E9PSE2_HUMAN;F5H7N4_HUMAN;F8WEU6_HUMAN;H0YEA2_HUMAN;H0YF02_HUMAN;H7BYR8_HUMAN;J3KS94_HUMAN;J3KT01_HUMAN;J3KT34_HUMAN;J3QKL5_HUMAN
MAP1B_HUMAN	4131	MAP1B_MOUSE	17755	MAP1B_RAT	29456	MAP1B	Microtubule-associated protein 1B												1				1	1							MAP1B_HUMAN;A2BDK6_HUMAN;A5D6X1_HUMAN;A5D8X6_HUMAN;D6RA32_HUMAN;D6RA40_HUMAN;D6RCL2_HUMAN;D6RGJ3_HUMAN;Q05BW8_HUMAN;Q32NB7_HUMAN;Q4VBY4_HUMAN;Q6PJD3_HUMAN;Q86X89_HUMAN
MAP1A_HUMAN	4130	MAP1A_MOUSE	17754	MAP1A_RAT	25152	MAP1A	Microtubule-associated protein 1A												1				1	1							MAP1A_HUMAN;E9PGC8_HUMAN;J3KPX8_HUMAN;Q504X9_HUMAN;Q7Z5F9_HUMAN
SNN_HUMAN	8303	SNN_MOUSE	20621	SNN_RAT	29140	SNN	Stannin								1								1		1						SNN_HUMAN
GDIA_HUMAN	2664	GDIA_MOUSE	14567	GDIA_RAT	25183	GDI1	Rab GDP dissociation inhibitor alpha														1		1					1	1	1	GDIA_HUMAN;F8WCU0_HUMAN;F8WE59_HUMAN;G5E9U5_HUMAN;L8EC88_HUMAN
CDIPT_HUMAN	10423	CDIPT_MOUSE	52858	CDIPT_RAT	192260	CDIPT	CDP-diacylglycerol--inositol 3-phosphatidyltransferase						1										1		1						CDIPT_HUMAN;A8K3L7_HUMAN;B3KSW0_HUMAN;B3KY94_HUMAN;H3BTJ7_HUMAN;H3BTV1_HUMAN;H3BUR9_HUMAN
NFXL1_HUMAN	152518	E9PZN0_MOUSE	100978	F1LNF3_RAT	289595	NFXL1	NF-X1-type zinc finger protein NFXL1										1						1				1				NFXL1_HUMAN;L8EBF0_HUMAN
T4S1_HUMAN	4071	T4S1_MOUSE	17112	D4ACP4_RAT	295061	TM4SF1	Transmembrane 4 L6 family member 1				1												1	1							T4S1_HUMAN;C9J611_HUMAN;F8WBG6_HUMAN;F8WF27_HUMAN;Q8NE91_HUMAN
PLCD3_HUMAN	113026	PLCD3_MOUSE	72469	D4A978_RAT	287745	PLCD3	1-phosphatidylinositol 4,5-bisphosphate phosphodiesterase delta-3			1													1	1							PLCD3_HUMAN;D3DX63_HUMAN;F5GXC1_HUMAN;H0YGF8_HUMAN;K7EKJ1_HUMAN;K7EMI6_HUMAN;K7EQF2_HUMAN
RSPRY_HUMAN	89970	RSPRY_MOUSE	67610	A1L1K9_RAT	689249	RSPRY1	RING finger and SPRY domain-containing protein 1			1													1	1							RSPRY_HUMAN;H3BPL2_HUMAN;H3BQG6_HUMAN;H3BQQ7_HUMAN;H3BSC7_HUMAN
CD59_HUMAN	966			CD59_RAT	25407	CD59	CD59 glycoprotein		1														1	1							CD59_HUMAN;E9PI80_HUMAN;E9PNW4_HUMAN;E9PR17_HUMAN;H0YET2_HUMAN;Q6FHM9_HUMAN
LFA3_HUMAN	965					CD58	Lymphocyte function-associated antigen 3			1													1	1							LFA3_HUMAN;B1AMW1_HUMAN;H0YDI1_HUMAN;Q9BRW0_HUMAN
CD53_HUMAN	963	CD53_MOUSE	12508	CD53_RAT	24251	CD53	Leukocyte surface antigen CD53	1															1	1							CD53_HUMAN;B4DQB5_HUMAN
TSN18_HUMAN	90139	TSN18_MOUSE	241556	D4A3U2_RAT	311210	TSPAN18	Tetraspanin-18				1												1	1							TSN18_HUMAN;E5RFP3_HUMAN;E5RFV0_HUMAN;E9PKD8_HUMAN;E9PL40_HUMAN;E9PPB7_HUMAN;H0YB98_HUMAN;Q8WUV1_HUMAN
RT18B_HUMAN	28973	RT18B_MOUSE	66973	F6Q5K7_RAT	294230	MRPS18B	28S ribosomal protein S18b, mitochondrial	1															1	1							RT18B_HUMAN;B4DFG6_HUMAN
RT18A_HUMAN	55168	RT18A_MOUSE	68565	Q6PDU2_RAT	301249	MRPS18A	28S ribosomal protein S18a, mitochondrial										1						1				1				RT18A_HUMAN;Q5QPA5_HUMAN
FRIL_HUMAN	2512			P97622_RAT		FTL	Ferritin light chain									1							1			1					FRIL_HUMAN;B1Q387_HUMAN;B1Q3B3_HUMAN;M1KCE4_HUMAN;Q4FCH6_HUMAN;Q6DMM8_HUMAN;Q6S4P3_HUMAN
				Q5BK33_RAT	652956	LOC652956			1														1	1									Q5BK33_RAT;Q6F6B2_RAT
CI169_HUMAN	375791					C9ORF169	UPF0574 protein C9orf169			1													1	1
TSN11_HUMAN	441631	TSN11_MOUSE	68498	TSN11_RAT	312727	TSPAN11	Tetraspanin-11				1												1	1							TSN11_HUMAN;F5H0F0_HUMAN;F5H195_HUMAN;F5H2P0_HUMAN
GTR6_HUMAN	11182	A2AR26_MOUSE	227659	D3ZLC4_RAT	296600	SLC2A6	Solute carrier family 2, facilitated glucose transporter member 6			1													1	1							GTR6_HUMAN;F2Z2F6_HUMAN;F2Z3K7_HUMAN
RNK_HUMAN	440400	RNK_MOUSE	52898	D3ZIM6_RAT	287453	RNASEK	Ribonuclease kappa						1										1		1						RNK_HUMAN;F8W1G5_HUMAN;H0YHM1_HUMAN;H0YIM4_HUMAN;H0YIU3_HUMAN;I3L285_HUMAN
GTR1_HUMAN	6513	GTR1_MOUSE	20525	GTR1_RAT	24778	SLC2A1	Solute carrier family 2, facilitated glucose transporter member 1						1										1		1						GTR1_HUMAN;A6NL68_HUMAN;C9JIM8_HUMAN;C9JR18_HUMAN;Q0P512_HUMAN
NDUB8_HUMAN	4714	NDUB8_MOUSE	67264	B2RYS8_RAT	293991	NDUFB8			1														1	1							NDUB8_HUMAN;E9PIZ8_HUMAN;Q5W143_HUMAN;Q5W145_HUMAN
FMNL2_HUMAN	114793	FMNL2_MOUSE	71409	F1M2F8_RAT		FMNL2	Formin-like protein 2								1								1		1						FMNL2_HUMAN;C9IZY8_HUMAN;Q96CE5_HUMAN
FMNL_HUMAN	752	FMNL_MOUSE	57778	D3ZAZ1_RAT	287746	FMNL1	Formin-like protein 1														1		1					1			FMNL_HUMAN;I6L9I9_HUMAN;K7EJE6_HUMAN;K7EK60_HUMAN;K7EMY8_HUMAN;K7ERL1_HUMAN
CDIP1_HUMAN	29965	CDIP1_MOUSE	66626	CDIP1_RAT	360480	CDIP1	Cell death-inducing p53-target protein 1					1											1	1							CDIP1_HUMAN;H3BRY7_HUMAN;H3BTN7_HUMAN;H3BTX4_HUMAN;K7EK15_HUMAN;K7ELR4_HUMAN;K7EM67_HUMAN;K7ENR4_HUMAN;K7ESA8_HUMAN
WDR46_HUMAN	9277	WDR46_MOUSE	57315	Q6MGC3_RAT	309628	WDR46	WD repeat-containing protein 46						1										1		1						WDR46_HUMAN;H0Y6G3_HUMAN
NDUB4_HUMAN	4710	NDUB4_MOUSE	68194	Q2XTA8_RAT		NDUFB4	NADH dehydrogenase [ubiquinone] 1 beta subcomplex subunit 4						1										1		1						NDUB4_HUMAN;C9JXQ9_HUMAN;F2Z3P9_HUMAN
ADCYA_HUMAN	55811	ADCYA_MOUSE	271639	ADCYA_RAT	59320	ADCY10	Adenylate cyclase type 10				1												1	1							ADCYA_HUMAN;U3KPS9_HUMAN
CD48_HUMAN	962	CD48_MOUSE	12506	CD48_RAT	245962	CD48	CD48 antigen						1										1		1						CD48_HUMAN;Q6IAZ2_HUMAN;Q8MGR0_HUMAN
ANO6_HUMAN	196527	ANO6_MOUSE	105722	F1M5Z5_RAT	315272	ANO6	Anoctamin-6						1										1		1						ANO6_HUMAN;F8VX71_HUMAN
MCP_HUMAN	4179	MCP_MOUSE	17221	MCP_RAT	29333	CD46	Membrane cofactor protein			1													1	1							MCP_HUMAN;Q06C42_HUMAN;R4GN18_HUMAN
SPP2B_HUMAN	56928	SPP2B_MOUSE	73218	SPP2B_RAT	362828	SPPL2B	Signal peptide peptidase-like 2B								1								1		1						SPP2B_HUMAN
GRIN3_HUMAN	285513	GRIN3_MOUSE	243385	D3ZF21_RAT		GPRIN3			1														1	1							GRIN3_HUMAN;A0AVI5_HUMAN
SPP2A_HUMAN	84888	SPP2A_MOUSE	66552	D3ZNG3_RAT	311401	SPPL2A	Signal peptide peptidase-like 2A						1										1		1						SPP2A_HUMAN;H0YNA2_HUMAN;H0YNA7_HUMAN
GRIN1_HUMAN	114787	GRIN1_MOUSE	26913			GPRIN1	G protein-regulated inducer of neurite outgrowth 1												1				1	1							GRIN1_HUMAN
CD3E_HUMAN	916	CD3E_MOUSE	12501	D4A5M2_RAT	315609	CD3E	T-cell surface glycoprotein CD3 epsilon chain						1										1		1						CD3E_HUMAN;A0N2Z5_HUMAN;E9PSH8_HUMAN
NDUA9_HUMAN	4704	NDUA9_MOUSE	66108	NDUA9_RAT	362440	NDUFA9	NADH dehydrogenase [ubiquinone] 1 alpha subcomplex subunit 9, mitochondrial												1				1	1							NDUA9_HUMAN;F5GY40_HUMAN;F5H0J3_HUMAN;H0YGX0_HUMAN
PCDAA_HUMAN	56139			Q767I2_RAT	116778	PCDHA10			1														1	1							PCDAA_HUMAN
XRCC5_HUMAN	7520	XRCC5_MOUSE	22596	G3V817_RAT	363247	XRCC5	X-ray repair cross-complementing protein 5														1		1					1	1	1	XRCC5_HUMAN;C9JZ81_HUMAN;H7C0H9_HUMAN;Q53T09_HUMAN;Q53TC2_HUMAN
PLCB4_HUMAN	5332	A2AT91_MOUSE	18798	PLCB4_RAT	25031	PLCB4	1-phosphatidylinositol 4,5-bisphosphate phosphodiesterase beta-4				1												1	1							PLCB4_HUMAN;B1AJW1_HUMAN;B1AJW2_HUMAN;B1AJW3_HUMAN;B1AJW4_HUMAN;Q5JYS9_HUMAN
WDR37_HUMAN	22884	WDR37_MOUSE	207615	D3ZQ02_RAT		WDR37			1														1	1							WDR37_HUMAN;C9JGR9_HUMAN;E7EQ49_HUMAN;Q8WVG2_HUMAN
NDUA4_HUMAN	4697	NDUA4_MOUSE	17992	B2RZD6_RAT	681024	NDUFA4			1														1	1							NDUA4_HUMAN
PLCB1_HUMAN	23236	PLCB1_MOUSE	18795	PLCB1_RAT	24654	PLCB1	1-phosphatidylinositol 4,5-bisphosphate phosphodiesterase beta-1												1				1	1							PLCB1_HUMAN;B1AK73_HUMAN;H0YCJ2_HUMAN;Q8IV91_HUMAN;Q8IV92_HUMAN
CD37_HUMAN	951	CD37_MOUSE	12493	CD37_RAT	29185	CD37	Leukocyte antigen CD37						1										1		1						CD37_HUMAN;B7ZAN3_HUMAN;M0QZ33_HUMAN;M0QZP6_HUMAN;M0R083_HUMAN;M0R1J1_HUMAN;Q96LM7_HUMAN
VPS35_HUMAN	55737	VPS35_MOUSE	65114	B5DFC1_RAT	25479	VPS35	Vacuolar protein sorting-associated protein 35														1		1					1	1	1	VPS35_HUMAN;H3BRJ7_HUMAN;I3L4P4_HUMAN;I3L4S0_HUMAN
PLIN2_HUMAN	123	PLIN2_MOUSE	11520	Q5U2U5_RAT	298199	PLIN2	Perilipin-2						1										1		1						PLIN2_HUMAN;E9PG83_HUMAN;Q5SYF3_HUMAN;Q5SYF4_HUMAN;Q5SYF5_HUMAN
FNBP4_HUMAN	23360	FNBP4_MOUSE	55935	F1MAK1_RAT		FNBP4			1														1	1							FNBP4_HUMAN;D3DQS4_HUMAN;F5GXL1_HUMAN
CCD69_HUMAN	26112	CCD69_MOUSE	52570	D3ZTN8_RAT	497906	CCDC69	Coiled-coil domain-containing protein 69						1										1		1						CCD69_HUMAN;D3DQH5_HUMAN;E5RK59_HUMAN;H0YB32_HUMAN;H0YBY5_HUMAN;Q7L2X4_HUMAN
GDF5_HUMAN	8200	GDF5_MOUSE	14563	M0R3K5_RAT	252835	GDF5	Growth/differentiation factor 5				1												1	1							GDF5_HUMAN;D3YQT0_HUMAN;D3YQY5_HUMAN;D3YQZ2_HUMAN;D3YR12_HUMAN;D3YR58_HUMAN;D3YR72_HUMAN;D3YR76_HUMAN;D3YR87_HUMAN;D3YRA6_HUMAN;D3YRI8_HUMAN;F1T0J1_HUMAN;Q2NKW7_HUMAN
HDAC1_HUMAN	3065	HDAC1_MOUSE	433759	HDAC1_RAT	297893	HDAC1	Histone deacetylase 1				1												1	1							HDAC1_HUMAN;B5BU61_HUMAN;B5MGH2_HUMAN;F5GXM1_HUMAN;Q5TEE2_HUMAN;Q6IT96_HUMAN
LAPM5_HUMAN	7805	LAPM5_MOUSE	16792	Q6P9Z7_RAT	89783	LAPTM5	Lysosomal-associated transmembrane protein 5				1												1	1							LAPM5_HUMAN;Q5TBB8_HUMAN
S7A6O_HUMAN	84138	S7A6O_MOUSE	66432	G3V8N8_RAT	246187	SLC7A6OS	Probable RNA polymerase II nuclear localization protein SLC7A6OS				1												1	1							S7A6O_HUMAN;I3L4S1_HUMAN;J3KSD3_HUMAN
CD28_HUMAN	940	CD28_MOUSE	12487	CD28_RAT	25660	CD28	T-cell-specific surface glycoprotein CD28						1										1		1						CD28_HUMAN
HTAI2_HUMAN	10553	HTAI2_MOUSE	53415	B0BNF8_RAT	292935	HTATIP2	Oxidoreductase HTATIP2					1											1	1							HTAI2_HUMAN;E9PI87_HUMAN
U5S1_HUMAN	9343	U5S1_MOUSE	20624	F1LM66_RAT	287739	EFTUD2	116 kDa U5 small nuclear ribonucleoprotein component														1		1					1	1	1	U5S1_HUMAN;K7EIT3_HUMAN;K7EIV5_HUMAN;K7EJ74_HUMAN;K7EJ81_HUMAN;K7EP67_HUMAN;K7EQ26_HUMAN;K7ERJ5_HUMAN
CHST7_HUMAN	56548	CHST7_MOUSE	60322	CHST7_RAT	302302	CHST7	Carbohydrate sulfotransferase 7								1								1		1						CHST7_HUMAN;L8EA50_HUMAN
K6PF_HUMAN	5213	K6PF_MOUSE	18642	K6PF_RAT	65152	PFKM	6-phosphofructokinase, muscle type												1				1	1							K6PF_HUMAN;F8VNX2_HUMAN;F8VNZ1_HUMAN;F8VP00_HUMAN;F8VSF5_HUMAN;F8VSF7_HUMAN;F8VSL1_HUMAN;F8VTQ3_HUMAN;F8VTT5_HUMAN;F8VUB8_HUMAN;F8VVE3_HUMAN;F8VW30_HUMAN;F8VX13_HUMAN;F8VYK8_HUMAN;F8VZ53_HUMAN;F8VZI0_HUMAN;F8VZQ1_HUMAN;F8W1J8_HUMAN;H0YHB8_HUMAN;H0YIS9_HUMAN
K6PL_HUMAN	5211	K6PL_MOUSE	18641	K6PL_RAT	25741	PFKL	6-phosphofructokinase, liver type												1				1	1							K6PL_HUMAN;F8WEU2_HUMAN;Q7L2M7_HUMAN;Q9BSP4_HUMAN
PSPC1_HUMAN	55269	PSPC1_MOUSE	66645	PSPC1_RAT	305910	PSPC1	Paraspeckle component 1			1													1	1							PSPC1_HUMAN
DTNA_HUMAN	1837	DTNA_MOUSE	13527	D3ZD04_RAT		DTNA	Dystrobrevin alpha				1												1	1							DTNA_HUMAN;A8K541_HUMAN;D2DGW5_HUMAN;D2DGW6_HUMAN;F8WE01_HUMAN;K7EIV1_HUMAN;K7EJ84_HUMAN;K7EMN1_HUMAN;K7ENJ7_HUMAN;K7ER73_HUMAN;K7ERH7_HUMAN;K7ERZ2_HUMAN;K7ESB2_HUMAN;L8E9H2_HUMAN;M0QYX6_HUMAN;M0QZ28_HUMAN;M0R021_HUMAN;M0R0C4_HUMAN
PGAM5_HUMAN	192111	PGAM5_MOUSE	72542	PGAM5_RAT	288731	PGAM5	Serine/threonine-protein phosphatase PGAM5, mitochondrial										1						1				1				PGAM5_HUMAN;F5GXG4_HUMAN
DHC24_HUMAN	1718	DHC24_MOUSE	74754	DHC24_RAT	298298	DHCR24	Delta(24)-sterol reductase						1										1		1						DHC24_HUMAN;B7Z817_HUMAN;F5H0H1_HUMAN;H7C4B7_HUMAN
KCRB_HUMAN	1152	KCRB_MOUSE	12709	KCRB_RAT	24264	CKB	Creatine kinase B-type												1				1	1							KCRB_HUMAN;G3V2I1_HUMAN;G3V461_HUMAN;G3V4N7_HUMAN;H0YJG0_HUMAN;H0YJJ7_HUMAN;H0YJK0_HUMAN
SYAC_HUMAN	16	SYAC_MOUSE	234734	SYAC_RAT	292023	AARS	Alanine--tRNA ligase, cytoplasmic				1												1	1							SYAC_HUMAN;H3BPK7_HUMAN
ZC3H6_HUMAN	376940	ZC3H6_MOUSE	78751			ZC3H6	Zinc finger CCCH domain-containing protein 6				1												1	1							ZC3H6_HUMAN
NUMA1_HUMAN	4926	E9Q7G0_MOUSE	101706	F1LW91_RAT		NUMA1	Nuclear mitotic apparatus protein 1				1												1	1							NUMA1_HUMAN;F5GWA2_HUMAN;F5GWK2_HUMAN;F5GZW1_HUMAN;F5H068_HUMAN;F5H073_HUMAN;F5H0Z7_HUMAN;F5H1L0_HUMAN;F5H2F3_HUMAN;F5H3L6_HUMAN;F5H4J1_HUMAN;F5H4Y4_HUMAN;F5H6Y5_HUMAN;F5H763_HUMAN;F5H7R5_HUMAN;F8W6T3_HUMAN;G1UI36_HUMAN;H0YFY6_HUMAN;K4DIE0_HUMAN;Q3SYK8_HUMAN
LRP4_HUMAN	4038	LRP4_MOUSE	228357	LRP4_RAT	83469	LRP4	Low-density lipoprotein receptor-related protein 4			1													1	1							LRP4_HUMAN;D3DQQ7_HUMAN;E9PNJ5_HUMAN
CD14_HUMAN	929	Q91V69_MOUSE		CD14_RAT	60350	CD14																1	1							1	CD14_HUMAN;D6RD81_HUMAN;D6RFL4_HUMAN;E7EVL5_HUMAN;F1C4A7_HUMAN	Q91V69_MOUSE;Q91VC2_MOUSE;Q91VD3_MOUSE;Q920X7_MOUSE;Q920X8_MOUSE;Q920X9_MOUSE
LRP1_HUMAN	4035	LRP1_MOUSE	16971	G3V928_RAT	299858	LRP1			1														1	1							LRP1_HUMAN;H0YJ88_HUMAN;H0YJI8_HUMAN;L0R6J6_HUMAN;Q6PJ72_HUMAN;Q7Z7K9_HUMAN;Q86SW0_HUMAN
ZN426_HUMAN	79088	ZN426_MOUSE	235028	ZN426_RAT	690895	ZNF426	Zinc finger protein 426				1												1	1							ZN426_HUMAN;K7EME3_HUMAN;K7ER43_HUMAN
UCHL1_HUMAN	7345	UCHL1_MOUSE	22223	UCHL1_RAT	29545	UCHL1	Ubiquitin carboxyl-terminal hydrolase isozyme L1												1				1	1							UCHL1_HUMAN;A6NLJ7_HUMAN;D6R956_HUMAN;D6R974_HUMAN;D6RE83_HUMAN;D6RF53_HUMAN;D6RJD9_HUMAN
CCD47_HUMAN	57003	CCD47_MOUSE	67163	CCD47_RAT	303606	CCDC47	Coiled-coil domain-containing protein 47								1								1		1						CCD47_HUMAN;J3KRX4_HUMAN
SPTC1_HUMAN	10558	SPTC1_MOUSE	268656	D4A2H2_RAT	361213	SPTLC1	Serine palmitoyltransferase 1			1													1	1							SPTC1_HUMAN;L8E7V1_HUMAN;Q6NUL7_HUMAN
PMGT1_HUMAN	55624	PMGT1_MOUSE	68273	PMGT1_RAT	362567	POMGNT1	Protein O-linked-mannose beta-1,2-N-acetylglucosaminyltransferase 1								1								1		1						PMGT1_HUMAN;F5H827_HUMAN;Q5VST3_HUMAN
DUS23_HUMAN	54935	DUS23_MOUSE	68440	D3ZRL3_RAT	360881	DUSP23	Dual specificity protein phosphatase 23				1												1	1							DUS23_HUMAN
DCBD1_HUMAN	285761	DCBD1_MOUSE	66686	D3ZFM7_RAT	309773	DCBLD1	Discoidin, CUB and LCCL domain-containing protein 1				1												1	1							DCBD1_HUMAN;H0Y4G4_HUMAN;Q5H993_HUMAN
B3GLT_HUMAN	145173	B3GLT_MOUSE	381694	F1M387_RAT		B3GALTL	Beta-1,3-glucosyltransferase				1												1	1							B3GLT_HUMAN
AKAP9_HUMAN	10142	AKAP9_MOUSE	100986	F1LPB4_RAT	246150	AKAP9	A-kinase anchor protein 9				1												1	1							AKAP9_HUMAN;A4D1E4_HUMAN;H0Y6Q0_HUMAN;H7BYL6_HUMAN;H7BZV6_HUMAN;Q6PJH3_HUMAN
AKA7A_HUMAN	9465	AKA7A_MOUSE	432442	AKA7G_RAT	361458	AKAP7	A-kinase anchor protein 7 isoform alpha								1								1		1						AKA7A_HUMAN;AKA7G_HUMAN;F5GXD1_HUMAN;F5H4P9_HUMAN;H0YH01_HUMAN;J3KN37_HUMAN;Q2TAJ5_HUMAN;Q6P4D3_HUMAN
ANK3_HUMAN	288	Q9WUD7_MOUSE		F1LNM3_RAT	361833	ANK3													1				1	1							ANK3_HUMAN;A8KA62_HUMAN;B1AQT1_HUMAN;D6RBY7_HUMAN;D6RF31_HUMAN;D6RFK6_HUMAN;D6RHY3_HUMAN;H0Y3A4_HUMAN;H0Y8Z4_HUMAN;H0Y951_HUMAN;H0Y9E9_HUMAN;H0YA66_HUMAN;H0YAH5_HUMAN;Q13484_HUMAN	Q9WUD7_MOUSE
AKAP5_HUMAN	9495	AKAP5_MOUSE	238276	AKAP5_RAT	171026	AKAP5	A-kinase anchor protein 5		1														1	1							AKAP5_HUMAN;Q6PG46_HUMAN
ANK2_HUMAN	287	ANK2_MOUSE	109676	D4A4Q9_RAT		ANK2	Ankyrin-2												1				1	1							ANK2_HUMAN;A5XEJ9_HUMAN;A5XEK0_HUMAN;B7Z651_HUMAN;D6R9U4_HUMAN;D6RHC5_HUMAN;D6RHE1_HUMAN;D6RIY9_HUMAN;E9PCH6_HUMAN;E9PHW9_HUMAN;H0Y8X8_HUMAN;H0Y8Y2_HUMAN;H0Y931_HUMAN;H0Y933_HUMAN;H0YAG3_HUMAN;I6L894_HUMAN;L8E9V3_HUMAN
PCYOX_HUMAN	51449	PCYOX_MOUSE	66881	PCYOX_RAT	246302	PCYOX1	Prenylcysteine oxidase		1														1	1							PCYOX_HUMAN;B7Z3Y2_HUMAN;B7Z9P8_HUMAN;C9JGT6_HUMAN;C9JM55_HUMAN;C9K055_HUMAN;F8W8W4_HUMAN;Q53ST0_HUMAN;Q584P1_HUMAN
XPO2_HUMAN	1434	XPO2_MOUSE	110750	D3ZPR0_RAT	362273	CSE1L	Exportin-2														1		1					1	1	1	XPO2_HUMAN;B4DUC5_HUMAN
AKAP1_HUMAN	8165	AKAP1_MOUSE	11640	AKAP1_RAT	114124	AKAP1	A-kinase anchor protein 1, mitochondrial										1						1				1				AKAP1_HUMAN;I3L0K6_HUMAN;I3L0V5_HUMAN;I3L0W0_HUMAN;I3L2A2_HUMAN;I3L2N7_HUMAN;I3L364_HUMAN;I3L3K1_HUMAN;I3L3L9_HUMAN;I3L3V6_HUMAN;I3NI36_HUMAN
MALD1_HUMAN	83742	MALD1_MOUSE	277010	D3ZNP2_RAT	309375	MARVELD1	MARVEL domain-containing protein 1				1												1	1							MALD1_HUMAN
CP4X1_HUMAN	260293	CP4X1_MOUSE	81906	CP4X1_RAT	246767	CYP4X1	Cytochrome P450 4X1				1												1	1							CP4X1_HUMAN
PCCB_HUMAN	5096	PCCB_MOUSE	66904	PCCB_RAT	24624	PCCB	Propionyl-CoA carboxylase beta chain, mitochondrial												1				1	1							PCCB_HUMAN;C9JAW3_HUMAN;C9JQS9_HUMAN;C9JVW9_HUMAN;C9JVY9_HUMAN;E7ENC1_HUMAN;E7ETT1_HUMAN;E7ETT4_HUMAN;E7EUY3_HUMAN;E7EX59_HUMAN;E9PDR0_HUMAN;E9PEC3_HUMAN;F8WBI9_HUMAN;H7C5C9_HUMAN;Q9HBR7_HUMAN
DUS15_HUMAN	128853	DUS15_MOUSE	252864	B4F7B7_RAT	362238	DUSP15			1														1	1							DUS15_HUMAN;H0Y5A2_HUMAN;Q5QP64_HUMAN
PCCA_HUMAN	5095	PCCA_MOUSE	110821	PCCA_RAT	687008	PCCA	Propionyl-CoA carboxylase alpha chain, mitochondrial								1								1		1						PCCA_HUMAN;H0Y4B9_HUMAN;H0Y5U0_HUMAN;H0Y798_HUMAN;Q5JTW6_HUMAN;Q5JVH2_HUMAN
		Q3MSC9_MOUSE	664725			CYPT7																1	1							1
NSMA2_HUMAN	55512	NSMA2_MOUSE	58994	NSMA2_RAT	94338	SMPD3	Sphingomyelin phosphodiesterase 3		1														1	1							NSMA2_HUMAN;B7ZL82_HUMAN;C8CHW6_HUMAN;D6Q0F1_HUMAN;H3BS51_HUMAN;H3BTM0_HUMAN;I3L228_HUMAN
ARFG1_HUMAN	55738	ARFG1_MOUSE	228998	ARFG1_RAT	246310	ARFGAP1	ADP-ribosylation factor GTPase-activating protein 1		1														1	1							ARFG1_HUMAN;B7Z8H8_HUMAN;E5RGL6_HUMAN;E5RHC5_HUMAN;E5RHH7_HUMAN;E5RHT6_HUMAN;E5RIU2_HUMAN;E7EV62_HUMAN;F8VWB3_HUMAN;F8VWH9_HUMAN;F8W1U7_HUMAN;H0YIQ0_HUMAN
SF3B1_HUMAN	23451	SF3B1_MOUSE	81898	G3V7T6_RAT	84486	SF3B1	Splicing factor 3B subunit 1														1		1						1	1	SF3B1_HUMAN;A0JLT9_HUMAN;A0PJH5_HUMAN;B4DGZ4_HUMAN;F8WC19_HUMAN;H7C341_HUMAN;Q32Q20_HUMAN;Q7Z497_HUMAN
TPP2_HUMAN	7174	TPP2_MOUSE	22019	TPP2_RAT	81815	TPP2	Tripeptidyl-peptidase 2												1				1	1							TPP2_HUMAN;Q5VZU9_HUMAN
GIMA7_HUMAN	168537	Q8R379_MOUSE	231932	Q5BK45_RAT	500113	GIMAP7	GTPase IMAP family member 7				1												1	1							GIMA7_HUMAN
MCM7_HUMAN	4176	MCM7_MOUSE	17220	Q1PS21_RAT	288532	MCM7	DNA replication licensing factor MCM7														1		1					1		1	MCM7_HUMAN;C9J8M6_HUMAN;H0YH42_HUMAN
HMCES_HUMAN	56941	HMCES_MOUSE	232210	HMCES_RAT	500251	HMCES	Embryonic stem cell-specific 5-hydroxymethylcytosine-binding protein			1													1	1							HMCES_HUMAN;D6R9T3_HUMAN;D6RAI0_HUMAN;D6RAZ3_HUMAN;D6RGK7_HUMAN;E7EMP6_HUMAN
SPTN2_HUMAN	6712	O35411_MOUSE	20743	SPTN2_RAT	29211	SPTBN2													1				1	1							SPTN2_HUMAN;A4QPE4_HUMAN;C1KC08_HUMAN;E9PJZ2_HUMAN;Q45KQ1_HUMAN
MCM3_HUMAN	4172	MCM3_MOUSE	17215	D3ZFP4_RAT	316273	MCM3	DNA replication licensing factor MCM3														1		1					1	1		MCM3_HUMAN;B4DWW4_HUMAN;J3KQ69_HUMAN;M0QYS9_HUMAN;Q7Z6P5_HUMAN
PCX3_HUMAN	399909	PCX3_MOUSE	104401	D3ZSQ1_RAT	309167	PCNXL3	Pecanex-like protein 3			1													1	1							PCX3_HUMAN
ACSL6_HUMAN	23305	ACSL6_MOUSE	216739	ACSL6_RAT	117243	ACSL6	Long-chain-fatty-acid--CoA ligase 6												1				1	1							ACSL6_HUMAN;C9J3Z0_HUMAN;C9J4I1_HUMAN;C9J8C7_HUMAN;C9JK59_HUMAN;C9JPA5_HUMAN;C9JT10_HUMAN;D3DQ84_HUMAN;E7ERD7_HUMAN;G3V1S9_HUMAN
ACSL5_HUMAN	51703	ACSL5_MOUSE	433256	ACSL5_RAT	94340	ACSL5	Long-chain-fatty-acid--CoA ligase 5						1										1		1						ACSL5_HUMAN;B4DX30_HUMAN
ACSL4_HUMAN	2182	ACSL4_MOUSE	50790	ACSL4_RAT	113976	ACSL4	Long-chain-fatty-acid--CoA ligase 4			1													1	1							ACSL4_HUMAN;D6RD96_HUMAN;D6RDA8_HUMAN;D6RF95_HUMAN;D6RFW9_HUMAN;H0Y9A0_HUMAN;Q5JWV8_HUMAN
ACSL3_HUMAN	2181	ACSL3_MOUSE	74205	ACSL3_RAT	114024	ACSL3	Long-chain-fatty-acid--CoA ligase 3						1										1		1						ACSL3_HUMAN;C9JC11_HUMAN;F5GWH2_HUMAN;F5H062_HUMAN;H7BYZ7_HUMAN;H7C260_HUMAN;Q6PIM8_HUMAN
LKHA4_HUMAN	4048	LKHA4_MOUSE	16993	LKHA4_RAT	299732	LTA4H	Leukotriene A-4 hydrolase												1				1	1							LKHA4_HUMAN;B4DEH5_HUMAN;Q49AK0_HUMAN
CX065_HUMAN	158830	CX065_MOUSE	245536			GM614	Uncharacterized protein CXorf65 homolog						1										1		1
SC5A6_HUMAN	8884	SC5A6_MOUSE	330064	SC5A6_RAT	170551	SLC5A6	Sodium-dependent multivitamin transporter			1													1	1							SC5A6_HUMAN;B3KNM2_HUMAN;E7EMX0_HUMAN;E7ENG0_HUMAN;E7ENN0_HUMAN;E7EP02_HUMAN;E7ERE1_HUMAN;E7EW41_HUMAN;E7EW78_HUMAN;E7EXC0_HUMAN
TAF12_HUMAN	6883	TAF12_MOUSE	66464	B0BMY3_RAT	682902	TAF12	Transcription initiation factor TFIID subunit 12									1							1			1					TAF12_HUMAN
ITA2B_HUMAN	3674	ITA2B_MOUSE	16399	D3ZAC0_RAT		ITGA2B	Integrin alpha-IIb															1	1							1	ITA2B_HUMAN;B7Z8B0_HUMAN;F1C625_HUMAN;F1C626_HUMAN;I6XCH0_HUMAN;K7EKA6_HUMAN;K7EP83_HUMAN;Q6LDK5_HUMAN
				Q6MFY3_RAT	365527	RT1-M6-2			1														1	1									Q6MFY3_RAT
CAHM2_HUMAN	51063	CAHM2_MOUSE	72691	CAHM2_RAT	294019	CALHM2	Calcium homeostasis modulator protein 2						1										1		1						CAHM2_HUMAN
UBTD2_HUMAN	92181	UBTD2_MOUSE	327900	F1LVF9_RAT		UBTD2	Ubiquitin domain-containing protein 2			1													1	1							UBTD2_HUMAN
UBTD1_HUMAN	80019	UBTD1_MOUSE	226122	UBTD1_RAT	309373	UBTD1	Ubiquitin domain-containing protein 1			1													1	1							UBTD1_HUMAN
CP46A_HUMAN	10858	CP46A_MOUSE	13116	B1WC64_RAT	362782	CYP46A1			1														1	1							CP46A_HUMAN;B4DHP8_HUMAN;G3V366_HUMAN;H0Y3G0_HUMAN;H0YJI0_HUMAN;H0YJU5_HUMAN;Q8N2B0_HUMAN
RHEB_HUMAN	6009	RHEB_MOUSE	19744	RHEB_RAT	26954	RHEB	GTP-binding protein Rheb					1											1	1							RHEB_HUMAN;C9J469_HUMAN;C9J931_HUMAN;F8WBL3_HUMAN;Q6NZ61_HUMAN
PACN3_HUMAN	29763	PACN3_MOUSE	80708	G3V9N7_RAT	311187	PACSIN3	Protein kinase C and casein kinase substrate in neurons protein 3			1													1	1							PACN3_HUMAN;D3DQR0_HUMAN;E9PIY1_HUMAN;E9PIZ6_HUMAN;E9PJ33_HUMAN;E9PJ75_HUMAN;E9PNM9_HUMAN;E9PQ12_HUMAN;H0YDM6_HUMAN
ASIC1_HUMAN	41	ASIC1_MOUSE	11419	ASIC1_RAT	79123	ASIC1	Acid-sensing ion channel 1		1														1	1							ASIC1_HUMAN;F8VSK4_HUMAN;H0YHD6_HUMAN;H7C1W9_HUMAN
FERM2_HUMAN	10979	FERM2_MOUSE	218952	Q5XI19_RAT	289992	FERMT2	Fermitin family homolog 2			1													1	1							FERM2_HUMAN;G3V281_HUMAN;G3V379_HUMAN;G3V3J0_HUMAN;G3V5R2_HUMAN;H0YJ34_HUMAN;H0YJB6_HUMAN
F1711_HUMAN	221061	A2ATK8_MOUSE	269233	D4A7Y4_RAT		FAM171A1	Protein FAM171A1				1												1	1							F1711_HUMAN;L8E7C4_HUMAN;Q5SW12_HUMAN
CISY_HUMAN	1431	CISY_MOUSE	12974	CISY_RAT	170587	CS	Citrate synthase, mitochondrial												1				1	1							CISY_HUMAN;B4DJV2_HUMAN;F8VPA1_HUMAN;F8VPF9_HUMAN;F8VR34_HUMAN;F8VRI6_HUMAN;F8VRP1_HUMAN;F8VTT8_HUMAN;F8VU34_HUMAN;F8VVY4_HUMAN;F8VWQ5_HUMAN;F8VX07_HUMAN;F8VX68_HUMAN;F8VZK9_HUMAN;F8W0J2_HUMAN;F8W1S4_HUMAN;F8W4S1_HUMAN;F8W642_HUMAN;H0YH82_HUMAN;H0YIC4_HUMAN
PI2R_HUMAN	5739	PI2R_MOUSE	19222	PI2R_RAT	292661	PTGIR	Prostacyclin receptor					1											1	1							PI2R_HUMAN;M0QXV5_HUMAN;M0QZI2_HUMAN;M0QZW0_HUMAN;Q2YD89_HUMAN
YKT6_HUMAN	10652	YKT6_MOUSE	56418	YKT6_RAT	64351	YKT6	Synaptobrevin homolog YKT6		1														1	1							YKT6_HUMAN;A4D2J0_HUMAN;B4DR94_HUMAN;B5BU81_HUMAN;H7C3K7_HUMAN
DHX30_HUMAN	22907	DHX30_MOUSE	72831	DHX30_RAT	367172	DHX30	Putative ATP-dependent RNA helicase DHX30								1								1		1						DHX30_HUMAN;F6R0H4_HUMAN;H7BXY3_HUMAN
NACA_HUMAN	4666	NACAM_MOUSE	17938	B2RYX0_RAT	288770	NACA	Nascent polypeptide-associated complex subunit alpha			1													1	1							NACA_HUMAN;E9PAV3_HUMAN;F8VNW4_HUMAN;F8VZ58_HUMAN;F8VZJ2_HUMAN;F8W029_HUMAN;F8W0C7_HUMAN;F8W0W4_HUMAN;F8W1N5_HUMAN;H0YHX9_HUMAN
NCEH1_HUMAN	57552	NCEH1_MOUSE	320024	NCEH1_RAT	294930	NCEH1	Neutral cholesterol ester hydrolase 1				1												1	1							NCEH1_HUMAN;F5H7K4_HUMAN;F8WE33_HUMAN;H7C046_HUMAN;J3KN69_HUMAN
FILA_HUMAN	2312	FILA_MOUSE		Q8CIU0_RAT		FLG	Filaggrin					1											1	1							FILA_HUMAN;I0B0K3_HUMAN;I0B0K4_HUMAN;I0B0K5_HUMAN;I0B0K6_HUMAN;I0B0K7_HUMAN;I0B0K8_HUMAN;L8E7P6_HUMAN;Q03837_HUMAN;Q03838_HUMAN;Q03839_HUMAN;Q15206_HUMAN;Q16824_HUMAN;Q4JFL9_HUMAN
SYFB_HUMAN	10056	SYFB_MOUSE	23874	Q68FT7_RAT	301544	FARSB	Phenylalanine--tRNA ligase beta subunit														1		1						1	1	SYFB_HUMAN;F5H6Y1_HUMAN;Q9BR63_HUMAN
TPM3_HUMAN	7170	TPM3_MOUSE	59069	TPM3_RAT	117557	TPM3	Tropomyosin alpha-3 chain									1							1			1					TPM3_HUMAN;D6R904_HUMAN;D6RFM2_HUMAN;D6RGJ6_HUMAN;J3KN67_HUMAN;Q5VU58_HUMAN;Q5VU59_HUMAN;Q5VU61_HUMAN;Q5VU62_HUMAN;Q5VU63_HUMAN;Q8TCG3_HUMAN
TMM97_HUMAN	27346	TMM97_MOUSE	69071	TMM97_RAT	303330	TMEM97	Transmembrane protein 97					1											1	1							TMM97_HUMAN;J3KT68_HUMAN;J3KTD1_HUMAN;Q86XC5_HUMAN
TM168_HUMAN	64418	TM168_MOUSE	101118	TM168_RAT	312135	TMEM168	Transmembrane protein 168								1								1		1						TM168_HUMAN;B4DDS0_HUMAN;C9IZT1_HUMAN;C9JVE9_HUMAN;H7C268_HUMAN
ATRN_HUMAN	8455	ATRN_MOUSE	11990	ATRN_RAT	83526	ATRN	Attractin		1														1	1							ATRN_HUMAN
F120C_HUMAN	54954	F120C_MOUSE	207375	D3ZNI4_RAT		FAM120C	Constitutive coactivator of PPAR-gamma-like protein 2								1								1		1						F120C_HUMAN;F8W881_HUMAN;Q642I8_HUMAN		D3ZNI4_RAT
TMTC3_HUMAN	160418	TMTC3_MOUSE	237500	D3ZUJ8_RAT	314785	TMTC3	Transmembrane and TPR repeat-containing protein 3				1												1	1							TMTC3_HUMAN;F8VR71_HUMAN;F8VRY4_HUMAN;F8W044_HUMAN;L8ECP4_HUMAN
PSIP1_HUMAN	11168	PSIP1_MOUSE	101739	PSIP1_RAT	313323	PSIP1	PC4 and SFRS1-interacting protein										1						1				1				PSIP1_HUMAN;L8E926_HUMAN;Q05CM9_HUMAN;Q8N4N4_HUMAN
F120A_HUMAN	23196	F120A_MOUSE	218236	D4AB03_RAT		FAM120A	Constitutive coactivator of PPAR-gamma-like protein 1			1													1	1							F120A_HUMAN	F120A_MOUSE
RL3L_HUMAN	6123	E9PWZ3_MOUSE	66211	D4A9G1_RAT	287122	RPL3L	60S ribosomal protein L3-like										1						1				1				RL3L_HUMAN;H3BQN3_HUMAN
PEBP1_HUMAN	5037	PEBP1_MOUSE	23980	PEBP1_RAT	29542	PEBP1	Phosphatidylethanolamine-binding protein 1												1				1	1							PEBP1_HUMAN
K9JA46_HUMAN	3320					EL52												1					1				1				K9JA46_HUMAN
Q8NDQ0_HUMAN						CKLFSF7						1											1	1							Q8NDQ0_HUMAN
DHX16_HUMAN	8449	G3UXT5_MOUSE	69192	Q6MG13_RAT	294232	DHX16			1														1	1							DHX16_HUMAN;A2AB15_HUMAN;Q5SQH4_HUMAN;Q5SQH5_HUMAN;Q6PKC8_HUMAN
RM10_HUMAN	124995	RM10_MOUSE	107732	RM10_RAT	691075	MRPL10	39S ribosomal protein L10, mitochondrial													1			1	1							RM10_HUMAN;B4DEH0_HUMAN;F2Z2K7_HUMAN
RL37_HUMAN	6167	RL37_MOUSE	67281	RL37_RAT	81770	RPL37	60S ribosomal protein L37															1	1							1	RL37_HUMAN;D6R9X9_HUMAN;D6RG19_HUMAN
RL35_HUMAN	11224	RL35_MOUSE	66489	RL35_RAT	296709	RPL35	60S ribosomal protein L35				1												1	1							RL35_HUMAN;F2Z388_HUMAN
T106B_HUMAN	54664	T106B_MOUSE	71900	T106B_RAT	312132	TMEM106B	Transmembrane protein 106B								1								1		1						T106B_HUMAN;C9J998_HUMAN;C9JZ87_HUMAN;F2Z3N7_HUMAN;Q8N353_HUMAN
PTPRZ_HUMAN	5803	PRPTZ_MOUSE	19283	PTPRZ_RAT	25613	PTPRZ1	Receptor-type tyrosine-protein phosphatase zeta		1														1	1							PTPRZ_HUMAN;C9JFM0_HUMAN
RL30_HUMAN	6156	RL30_MOUSE	19946	RL30_RAT	64640	RPL30	60S ribosomal protein L30			1													1	1							RL30_HUMAN;E5RI99_HUMAN;E5RJH3_HUMAN
TLCD1_HUMAN	116238	TLCD1_MOUSE	68385	TLCD1_RAT	287472	TLCD1	TLC domain-containing protein 1										1						1				1				TLCD1_HUMAN;A8MYP9_HUMAN;K7ELX5_HUMAN;K7ESD9_HUMAN
EF1D_HUMAN	1936	EF1D_MOUSE	66656	EF1D_RAT	300033	EEF1D	Elongation factor 1-delta			1													1	1							EF1D_HUMAN;D3DWK1_HUMAN;E9PI39_HUMAN;E9PI93_HUMAN;E9PIP5_HUMAN;E9PIZ1_HUMAN;E9PJ84_HUMAN;E9PJD0_HUMAN;E9PJV8_HUMAN;E9PK01_HUMAN;E9PK06_HUMAN;E9PK72_HUMAN;E9PKH7_HUMAN;E9PKK3_HUMAN;E9PL12_HUMAN;E9PL21_HUMAN;E9PL71_HUMAN;E9PLA1_HUMAN;E9PLL8_HUMAN;E9PLS6_HUMAN
EF1B_HUMAN	1933	EF1B_MOUSE	55949			EEF1B	Elongation factor 1-beta															1	1							1
VIME_HUMAN	7431	VIME_MOUSE	22352	VIME_RAT	81818	VIM	Vimentin							1									1		1						VIME_HUMAN;B0YJC4_HUMAN;B0YJC5_HUMAN;Q5JVS8_HUMAN
SSRP1_HUMAN	6749	SSRP1_MOUSE	20833	SSRP1_RAT	81785	SSRP1	FACT complex subunit SSRP1								1								1		1						SSRP1_HUMAN;E9PMD4_HUMAN;E9PPZ7_HUMAN;L8EA29_HUMAN
GD1L1_HUMAN	78997	GD1L1_MOUSE	228858	B4F774_RAT	311616	GDAP1L1	Ganglioside-induced differentiation-associated protein 1-like 1												1				1	1							GD1L1_HUMAN;B7Z4H3_HUMAN;H0UIB3_HUMAN;H0Y6A7_HUMAN;Q5TE58_HUMAN;Q5TE61_HUMAN;Q71U70_HUMAN
CD5_HUMAN	921	CD5_MOUSE	12507	CD5_RAT	54236	CD5	T-cell surface glycoprotein CD5							1									1		1						CD5_HUMAN;F5GYK3_HUMAN;H6D9T5_HUMAN;H6D9U9_HUMAN;H6D9X2_HUMAN;H6D9Y3_HUMAN;H6DA10_HUMAN;H6DA16_HUMAN;H6DA28_HUMAN;H6DA29_HUMAN;H6DA51_HUMAN
CCS_HUMAN	9973	CCS_MOUSE	12460	CCS_RAT	84485	CCS	Copper chaperone for superoxide dismutase					1											1	1							CCS_HUMAN;E9PK03_HUMAN;E9PP76_HUMAN;J3KNF4_HUMAN;Q8NEV0_HUMAN		B9TSW3_RAT
RL29_HUMAN	6159	RL29_MOUSE	666642	RL29_RAT	29283	RPL29	60S ribosomal protein L29															1	1							1	RL29_HUMAN;C9IYI4_HUMAN;F8WF43_HUMAN;Q6IPI1_HUMAN
RL27_HUMAN	6155	RL27_MOUSE	19942	RL27_RAT	64306	RPL27	60S ribosomal protein L27		1														1	1							RL27_HUMAN;E4W6B6_HUMAN;K7ELC7_HUMAN;K7EQQ9_HUMAN;K7ERY7_HUMAN;Q6LCU2_HUMAN
CLD25_HUMAN	644672	E0CY63_MOUSE				CLDN25									1								1		1						CLD25_HUMAN
RL23_HUMAN	9349	RL23_MOUSE	65019	RL23_RAT	29282	RPL23	60S ribosomal protein L23														1		1						1	1	RL23_HUMAN;B9ZVP7_HUMAN;C9JD32_HUMAN;J3KT29_HUMAN;J3KTJ3_HUMAN;J3QQT9_HUMAN
CLD23_HUMAN	137075	CLD23_MOUSE	71908	Q497B5_RAT	290789	CLDN23	Claudin-23			1													1	1							CLD23_HUMAN
S10AE_HUMAN	57402	S10AE_MOUSE	66166	D3ZPS5_RAT		S100A14	Protein S100-A14					1											1	1							S10AE_HUMAN
FUBP3_HUMAN	8939	A2AJ71_MOUSE	320267	G3V829_RAT	362106	FUBP3	Far upstream element-binding protein 3				1												1	1							FUBP3_HUMAN
MYPR_HUMAN	5354	MYPR_MOUSE	18823	MYPR_RAT	24943	PLP1	Myelin proteolipid protein												1				1	1							MYPR_HUMAN;A8K9L3_HUMAN;B1B1G1_HUMAN;B1B1G2_HUMAN;B1B1G3_HUMAN;B1B1G4_HUMAN;B1B1G5_HUMAN;B1B1G6_HUMAN
APJ_HUMAN	187	APJ_MOUSE	23796	APJ_RAT	83518	APLNR	Apelin receptor															1	1							1	APJ_HUMAN
DIAP1_HUMAN	1729	DIAP1_MOUSE	13367	D4AE89_RAT		DIAPH1	Protein diaphanous homolog 1														1		1					1	1	1	DIAP1_HUMAN;A0RZB7_HUMAN;A0RZB8_HUMAN;B4E2I7_HUMAN;B9ZVX0_HUMAN;E5RJ79_HUMAN;E7EMV0_HUMAN;E7ERW8_HUMAN;E7ET75_HUMAN;E9PEZ3_HUMAN;E9PHQ0_HUMAN;H7C2W8_HUMAN;H9KV28_HUMAN;Q96IL1_HUMAN
CNRP1_HUMAN	25927	CNRP1_MOUSE	380686	CNRP1_RAT	364208	CNRIP1	CB1 cannabinoid receptor-interacting protein 1		1														1	1							CNRP1_HUMAN;B8ZZB8_HUMAN
FKBP8_HUMAN	23770	FKBP8_MOUSE	14232	FKBP8_RAT	290652	FKBP8	Peptidyl-prolyl cis-trans isomerase FKBP8						1										1		1						FKBP8_HUMAN;J3KQ73_HUMAN;M0R1Q0_HUMAN;M0R1S6_HUMAN;M0R2K9_HUMAN;M0R2Q6_HUMAN;M0R304_HUMAN;U3KQ64_HUMAN;U3KQI1_HUMAN
ILF2_HUMAN	3608	ILF2_MOUSE	67781	ILF2_RAT	310612	ILF2	Interleukin enhancer-binding factor 2														1		1						1	1	ILF2_HUMAN
OXA1L_HUMAN	5018	OXA1L_MOUSE	69089	D3ZRH1_RAT	691393	OXA1L	Mitochondrial inner membrane protein OXA1L						1										1		1						OXA1L_HUMAN;C9JC63_HUMAN;E7EVY0_HUMAN;H7BZE6_HUMAN;J3KNA0_HUMAN;Q2M1J6_HUMAN;S4R3Q9_HUMAN
RL19_HUMAN	6143	RL19_MOUSE	19921	RL19_RAT	81767	RPL19	60S ribosomal protein L19															1	1							1	RL19_HUMAN;J3KTE4_HUMAN;J3QL15_HUMAN;J3QR09_HUMAN
RL17_HUMAN	6139	RL17_MOUSE	319195	RL17_RAT	291434	RPL17	60S ribosomal protein L17															1	1							1	RL17_HUMAN;J3KRB3_HUMAN;J3KRX5_HUMAN;J3KSJ0_HUMAN;J3QLC8_HUMAN;J3QQT2_HUMAN;J3QS96_HUMAN
TM134_HUMAN	80194	TM134_MOUSE	66990	D3ZF56_RAT	361695	TMEM134	Transmembrane protein 134						1										1		1						TM134_HUMAN;B4DLG6_HUMAN;B4E0E3_HUMAN;F5H1I9_HUMAN;G3V1M5_HUMAN
RL13_HUMAN	6137	RL13_MOUSE	270106	RL13_RAT	81765	RPL13	60S ribosomal protein L13							1									1		1						RL13_HUMAN;A8K4C8_HUMAN;H3BTH3_HUMAN;H3BUK8_HUMAN;J3KS98_HUMAN;J3QSB4_HUMAN;Q6NZ55_HUMAN
SYRC_HUMAN	5917	SYRC_MOUSE	104458	SYRC_RAT	287191	RARS	Arginine--tRNA ligase, cytoplasmic														1		1					1		1	SYRC_HUMAN;E5RH09_HUMAN;E5RI24_HUMAN;E5RJM9_HUMAN;F5H3T8_HUMAN
HPRT_HUMAN	3251	HPRT_MOUSE	15452	HPRT_RAT	24465	HPRT1	Hypoxanthine-guanine phosphoribosyltransferase														1		1						1	1	HPRT_HUMAN;Q6LET3_HUMAN
ACSF2_HUMAN	80221	ACSF2_MOUSE	264895	ACSF2_RAT	619561	ACSF2	Acyl-CoA synthetase family member 2, mitochondrial		1														1	1							ACSF2_HUMAN;B4DFQ6_HUMAN;B4DHT5_HUMAN;B4DUF5_HUMAN;D6RF15_HUMAN;D6RF87_HUMAN;E7EN53_HUMAN;E9PF16_HUMAN;H0Y8N1_HUMAN;H0Y8Y5_HUMAN
HMOX1_HUMAN	3162	HMOX1_MOUSE	15368	HMOX1_RAT	24451	HMOX1	Heme oxygenase 1															1	1							1	HMOX1_HUMAN;B1AHA8_HUMAN;D2K7W4_HUMAN;F2YMD9_HUMAN;Q6FH11_HUMAN;Q96DI8_HUMAN
ILVBL_HUMAN	10994	ILVBL_MOUSE	216136	D4ACG2_RAT	362843	ILVBL	Acetolactate synthase-like protein			1													1	1							ILVBL_HUMAN;E9PJS0_HUMAN;E9PL44_HUMAN;E9PNL1_HUMAN;M0QZX5_HUMAN;M0R026_HUMAN;M0R1B5_HUMAN
AINX_HUMAN	9118	AINX_MOUSE	226180	AINX_RAT	24503	INA	Alpha-internexin												1				1	1							AINX_HUMAN
FABP5_HUMAN	2171	FABP5_MOUSE	16592	FABP5_RAT	140868	FABP5	Fatty acid-binding protein, epidermal				1												1	1							FABP5_HUMAN;E7DVW5_HUMAN;I6L8B7_HUMAN
TBB8_HUMAN	347688					TUBB8	Tubulin beta-8 chain				1												1	1							TBB8_HUMAN;C9JMT5_HUMAN;F5H0I4_HUMAN;Q5SQY0_HUMAN
FABP4_HUMAN	2167	FABP4_MOUSE	11770	FABP4_RAT	79451	FABP4	Fatty acid-binding protein, adipocyte									1							1			1					FABP4_HUMAN;E5RIR0_HUMAN;E7DVW4_HUMAN
AR6P1_HUMAN	23204	AR6P1_MOUSE	54208	Q7TMZ5_RAT	293551	ARL6IP1	ADP-ribosylation factor-like protein 6-interacting protein 1						1										1		1						AR6P1_HUMAN;F5GXP4_HUMAN;H3BPJ2_HUMAN;H3BS91_HUMAN;H3BTX6_HUMAN
ALAT2_HUMAN	84706	ALAT2_MOUSE	108682	G3V872_RAT	307759	GPT2	Alanine aminotransferase 2								1								1		1						ALAT2_HUMAN;H3BU54_HUMAN
KI67_HUMAN	4288	E9PVX6_MOUSE	17345	D4A0Y6_RAT		MKI67	Antigen KI-67										1						1				1				KI67_HUMAN;Q70L72_HUMAN;Q70L73_HUMAN;Q70L74_HUMAN
S6A17_HUMAN	388662	S6A17_MOUSE	229706	S6A17_RAT	613226	SLC6A17	Sodium-dependent neutral amino acid transporter SLC6A17		1														1	1							S6A17_HUMAN;L8E704_HUMAN
NRSN2_HUMAN	80023	NRSN2_MOUSE	228777	B0K009_RAT	689978	NRSN2	Neurensin-2			1													1	1							NRSN2_HUMAN
PYGB_HUMAN	5834	PYGB_MOUSE	110078	PYGB_RAT	25739	PYGB	Glycogen phosphorylase, brain form												1				1	1							PYGB_HUMAN;H0Y4Z6_HUMAN
FGR_HUMAN	2268	FGR_MOUSE	14191	FGR_RAT	79113	FGR	Tyrosine-protein kinase Fgr						1										1		1						FGR_HUMAN;F5H3M4_HUMAN;L8E733_HUMAN;P78483_HUMAN;Q5TGY6_HUMAN
S6A11_HUMAN	6538	S6A11_MOUSE	243616	S6A11_RAT	79213	SLC6A11	Sodium- and chloride-dependent GABA transporter 3		1														1	1							S6A11_HUMAN;Q8IYC9_HUMAN
		H3BJV5_MOUSE				FH1									1								1		1
PIGT_HUMAN	51604	PIGT_MOUSE	78928	D4A604_RAT	296360	PIGT	GPI transamidase component PIG-T													1			1	1							PIGT_HUMAN;B7Z1N3_HUMAN;B7Z7C5_HUMAN;F5GWY0_HUMAN;H7C2Y2_HUMAN
ERG7_HUMAN	4047	ERG7_MOUSE	16987	ERG7_RAT	81681	LSS	Lanosterol synthase								1								1		1						ERG7_HUMAN;C9J315_HUMAN;H7C3A5_HUMAN
LSR_HUMAN	51599	LSR_MOUSE	54135	LSR_RAT	64355	LSR	Lipolysis-stimulated lipoprotein receptor			1													1	1							LSR_HUMAN;B4DKL4_HUMAN;M0QZL9_HUMAN;M0R0W1_HUMAN;M0R1W9_HUMAN;Q9BWS2_HUMAN;S4R3V8_HUMAN
PIGN_HUMAN	23556	PIGN_MOUSE	27392	E9PTA5_RAT		PIGN	GPI ethanolamine phosphate transferase 1					1											1	1							PIGN_HUMAN;K7EID9_HUMAN;K7EJM6_HUMAN;K7EK83_HUMAN;K7EL34_HUMAN;K7ELE1_HUMAN;K7EM45_HUMAN;K7EM62_HUMAN;K7EMD7_HUMAN;K7ENC3_HUMAN;K7ENK2_HUMAN;K7EPJ2_HUMAN;K7EPN0_HUMAN;K7EQ07_HUMAN;K7EQG0_HUMAN;K7ERX5_HUMAN;K7ESH9_HUMAN
GLT12_HUMAN	79695	GLT12_MOUSE	230145	D4A849_RAT		GALNT12	Polypeptide N-acetylgalactosaminyltransferase 12						1										1		1						GLT12_HUMAN;L8EB63_HUMAN;Q68VJ1_HUMAN
GLT10_HUMAN	55568	GLT10_MOUSE	171212	GLT10_RAT	170501	GALNT10	Polypeptide N-acetylgalactosaminyltransferase 10				1												1	1							GLT10_HUMAN;C9JGD4_HUMAN;D3DQI7_HUMAN;F2Z2M7_HUMAN;Q4G0E1_HUMAN
PYR1_HUMAN	790	B2RQC6_MOUSE	69719	D4A8A0_RAT		CAD	CAD protein										1						1				1				PYR1_HUMAN;F8VPD4_HUMAN;G1UI39_HUMAN;H7BZB3_HUMAN;H7C2E4_HUMAN;H7C3Z5_HUMAN;Q53SY7_HUMAN;Q53SZ4_HUMAN
FLNB_HUMAN	2317	FLNB_MOUSE		D4A8D5_RAT	306204	FLNB	Filamin-B									1							1			1					FLNB_HUMAN;E7EN95_HUMAN;H7C5L4_HUMAN;Q8WXT3_HUMAN
GPC5C_HUMAN	55890	GPC5C_MOUSE	70355	GPC5C_RAT		GPRC5C	G-protein coupled receptor family C group 5 member C			1													1	1							GPC5C_HUMAN;A8MXZ4_HUMAN;J3KRS9_HUMAN;J3KSD6_HUMAN;J3KTP8_HUMAN;J3QQN3_HUMAN;J9JIE0_HUMAN;Q9BSP0_HUMAN
KAT6B_HUMAN	23522	KAT6B_MOUSE	54169			KAT6B	Histone acetyltransferase KAT6B				1												1	1							KAT6B_HUMAN
COF2_HUMAN	1073	COF2_MOUSE	12632	M0RC65_RAT	366624	CFL2	Cofilin-2									1							1			1					COF2_HUMAN;F8WDN3_HUMAN;G3V2U0_HUMAN;Q549N0_HUMAN
CAH2_HUMAN	760	CAH2_MOUSE	12349	CAH2_RAT	54231	CA2	Carbonic anhydrase 2												1				1	1							CAH2_HUMAN;E5RID5_HUMAN;E5RK37_HUMAN
TMM43_HUMAN	79188	TMM43_MOUSE	74122	TMM43_RAT	362401	TMEM43	Transmembrane protein 43						1										1		1						TMM43_HUMAN;F8WDL3_HUMAN
ZBED5_HUMAN	58486			D3ZTR5_RAT	288622	ZBED5	Zinc finger BED domain-containing protein 5				1												1	1							ZBED5_HUMAN;E9PJ57_HUMAN;E9PJT5_HUMAN;E9PM71_HUMAN;E9PNT1_HUMAN
RGPA2_HUMAN	57186	RGPA2_MOUSE	241694	RGPA2_RAT		RALGAPA2	Ral GTPase-activating protein subunit alpha-2				1												1	1							RGPA2_HUMAN;H7BZA8_HUMAN;H7C1F9_HUMAN;H7C3X6_HUMAN;Q4VXU5_HUMAN
SCOT1_HUMAN	5019	SCOT1_MOUSE	67041	SCOT1_RAT	690163	OXCT1	Succinyl-CoA:3-ketoacid coenzyme A transferase 1, mitochondrial												1				1	1							SCOT1_HUMAN;A1E286_HUMAN;B7Z528_HUMAN;E9PDW2_HUMAN
FIG4_HUMAN	9896	FIG4_MOUSE	103199	Q0Z843_RAT	309855	FIG4	Polyphosphoinositide phosphatase				1												1	1							FIG4_HUMAN;F5H8L9_HUMAN;H0Y6G7_HUMAN;Q5JRV4_HUMAN;Q5TCS4_HUMAN;Q5TCS5_HUMAN
EXOS2_HUMAN	23404	EXOS2_MOUSE	227715	D3ZBP3_RAT	366017	EXOSC2	Exosome complex component RRP4			1													1	1							EXOS2_HUMAN;A2VCR1_HUMAN;A3KFL1_HUMAN;A3KFL2_HUMAN;A3KFL4_HUMAN;A3KFL5_HUMAN;B4DKK6_HUMAN
TM109_HUMAN	79073	TM109_MOUSE	68539	TM109_RAT	361732	TMEM109	Transmembrane protein 109				1												1	1							TM109_HUMAN;F5H679_HUMAN
H4_HUMAN	8370	H4_MOUSE	97122	H4_RAT	680430	HIST1H4B	Histone H4		1														1	1
H4_HUMAN	8370	H4_MOUSE	97122	H4_RAT	680430	HIST1H4A	Histone H4									1							1			1					H4_HUMAN
NP1L1_HUMAN	4673	NP1L1_MOUSE	53605	NP1L1_RAT	89825	NAP1L1	Nucleosome assembly protein 1-like 1														1		1					1		1	NP1L1_HUMAN;B3KNT8_HUMAN;B3KV44_HUMAN;B7Z4K9_HUMAN;B7Z9C2_HUMAN;F5H4R6_HUMAN;F8VRJ2_HUMAN;F8VUC3_HUMAN;F8VUX1_HUMAN;F8VV59_HUMAN;F8VVB5_HUMAN;F8VXI6_HUMAN;F8VY35_HUMAN;F8W020_HUMAN;F8W0J6_HUMAN;F8W118_HUMAN;F8W543_HUMAN;H0YH88_HUMAN;H0YHC3_HUMAN;H0YIV4_HUMAN
TEFF1_HUMAN	8577	TEFF1_MOUSE	230157	TEFF1_RAT	63845	TMEFF1	Tomoregulin-1		1														1	1							TEFF1_HUMAN
TMM33_HUMAN	55161	TMM33_MOUSE	67878	TMM33_RAT	59303	TMEM33	Transmembrane protein 33						1										1		1						TMM33_HUMAN;D6RAA6_HUMAN;D6RBY2_HUMAN;H0Y8N0_HUMAN;J3KN43_HUMAN
ADA23_HUMAN	8745	ADA23_MOUSE	23792	D3ZT36_RAT	301460	ADAM23	Disintegrin and metalloproteinase domain-containing protein 23				1												1	1							ADA23_HUMAN;E7EWD3_HUMAN;H7C2M6_HUMAN;Q53RX4_HUMAN;Q53TC0_HUMAN;Q53TK5_HUMAN;Q9UKK1_HUMAN
S23A2_HUMAN	9962	S23A2_MOUSE	54338	S23A2_RAT	50622	SLC23A2	Solute carrier family 23 member 2		1														1	1							S23A2_HUMAN;B4DJZ1_HUMAN;D3DVZ8_HUMAN;H0Y544_HUMAN;Q4ZGM1_HUMAN
MIO_HUMAN	54468	MIO_MOUSE	252875	D3Z9C0_RAT	362324	MIOS	WD repeat-containing protein mio			1													1	1							MIO_HUMAN;C9JAQ1_HUMAN;C9JTV2_HUMAN;C9JUE6_HUMAN
TRXR2_HUMAN	10587	TRXR2_MOUSE	26462	TRXR2_RAT	50551	TXNRD2	Thioredoxin reductase 2, mitochondrial			1													1	1							TRXR2_HUMAN;A4FTY4_HUMAN;D3YTF8_HUMAN;D3YTF9_HUMAN;E7ENA2_HUMAN;E7EWK1_HUMAN;F5H1L4_HUMAN;F5H2V0_HUMAN;Q17RE6_HUMAN
DRS7B_HUMAN	25979	DRS7B_MOUSE	216820	DRS7B_RAT	287380	DHRS7B	Dehydrogenase/reductase SDR family member 7B						1										1		1						DRS7B_HUMAN;J3KRS1_HUMAN;J3QKT1_HUMAN;J3QLJ8_HUMAN;J3QLK1_HUMAN
		P97815_MOUSE				MTAG2													1				1	1
CTNB1_HUMAN	1499	CTNB1_MOUSE	12387	CTNB1_RAT	84353	CTNNB1	Catenin beta-1			1													1	1							CTNB1_HUMAN;B4DGU4_HUMAN;B5BU28_HUMAN;C9IZ65_HUMAN;C9JV16_HUMAN;E7EMJ5_HUMAN;E7EV28_HUMAN;E9PDF9_HUMAN;G9GAG7_HUMAN
H31_HUMAN	8968	H31_MOUSE	97908			HIST1H3A	Histone H3.1														1		1					1	1	1	H31_HUMAN
ATLA1_HUMAN	51062	ATLA1_MOUSE	73991	ATLA1_RAT	362750	ATL1	Atlastin-1					1											1	1							ATLA1_HUMAN;F8WD04_HUMAN;G3V321_HUMAN;G3V334_HUMAN;G3V4Y8_HUMAN;G3V5T4_HUMAN;H0YJ65_HUMAN;H0YJA7_HUMAN;L8B8F6_HUMAN
AKA10_HUMAN	11216	AKA10_MOUSE	56697	F1LNB3_RAT	360540	AKAP10	A-kinase anchor protein 10, mitochondrial				1												1	1							AKA10_HUMAN;E7EMD6_HUMAN;I3L177_HUMAN;I3L479_HUMAN;I3NI04_HUMAN;J3QL61_HUMAN;J3QR74_HUMAN;J3QRM7_HUMAN;K7EM25_HUMAN
LPCT4_HUMAN	254531	LPCT4_MOUSE	99010	D3ZR52_RAT		LPCAT4	Lysophospholipid acyltransferase LPCAT4			1													1	1							LPCT4_HUMAN;B7ZM32_HUMAN;H3BMK4_HUMAN
SPB4_HUMAN	6318					SERPINB4	Serpin B4									1							1			1					SPB4_HUMAN;C9JZ65_HUMAN;F8W9L1_HUMAN;H0Y5H9_HUMAN;Q86W03_HUMAN;Q86W05_HUMAN
RL40_HUMAN	7311	RL40_MOUSE	22186	RL40_RAT	64156	UBA52	Ubiquitin-60S ribosomal protein L40						1										1		1						RL40_HUMAN;M0R1M6_HUMAN;M0R1V7_HUMAN;M0R2S1_HUMAN;Q3MIH3_HUMAN
S12A5_HUMAN	57468	S12A5_MOUSE	57138	S12A5_RAT	171373	SLC12A5	Solute carrier family 12 member 5												1				1	1							S12A5_HUMAN;B7Z3T3_HUMAN;M4PJG0_HUMAN;M4PJG5_HUMAN;M4PJL7_HUMAN;M4PM66_HUMAN;M4PM71_HUMAN;M4PNB5_HUMAN;M4PNC0_HUMAN;M4PV53_HUMAN;M4PV58_HUMAN;Q5VZ42_HUMAN
APOOL_HUMAN	139322	APOOL_MOUSE	68117	Q5U1W6_RAT	317191	APOOL	Apolipoprotein O-like						1										1		1						APOOL_HUMAN
DDB1_HUMAN	1642	DDB1_MOUSE	13194	DDB1_RAT	64470	DDB1	DNA damage-binding protein 1														1		1					1	1	1	DDB1_HUMAN;B4DG00_HUMAN;F5GWI0_HUMAN;F5GY55_HUMAN;F5GYG8_HUMAN;F5GZ34_HUMAN;F5GZY8_HUMAN;F5H0Y5_HUMAN;F5H198_HUMAN;F5H238_HUMAN;F5H2L3_HUMAN;F5H4N9_HUMAN;F5H581_HUMAN;F5H6C5_HUMAN;F5H775_HUMAN;F5H7A0_HUMAN;F8WF81_HUMAN
UN13B_HUMAN	10497	UN13B_MOUSE	22249	UN13B_RAT	64830	UNC13B	Protein unc-13 homolog B		1														1	1							UN13B_HUMAN;B1AM27_HUMAN;F8W8M9_HUMAN;I6L9J0_HUMAN;Q2NKJ5_HUMAN
CTNA1_HUMAN	1495	CTNA1_MOUSE	12385	Q5U302_RAT	307505	CTNNA1	Catenin alpha-1			1													1	1							CTNA1_HUMAN;E5RFG3_HUMAN;E5RFK9_HUMAN;E5RFM3_HUMAN;E5RFM5_HUMAN;E5RG03_HUMAN;E5RGD2_HUMAN;E5RGG4_HUMAN;E5RGS1_HUMAN;E5RGU3_HUMAN;E5RGY6_HUMAN;E5RGY7_HUMAN;E5RHJ5_HUMAN;E5RHR7_HUMAN;E5RHV7_HUMAN;E5RHY5_HUMAN;E5RIB1_HUMAN;E5RIC3_HUMAN;E5RIE0_HUMAN;E5RIT8_HUMAN
GSTO1_HUMAN	9446	GSTO1_MOUSE	14873	GSTO1_RAT	114846	GSTO1	Glutathione S-transferase omega-1														1		1						1	1	GSTO1_HUMAN;Q5TA01_HUMAN;Q5TA02_HUMAN
PTPRS_HUMAN	5802	PTPRS_MOUSE	19280	PTPRS_RAT	25529	PTPRS	Receptor-type tyrosine-protein phosphatase S		1														1	1							PTPRS_HUMAN;A8E4L7_HUMAN;D6W632_HUMAN;D6W633_HUMAN;E9PDC5_HUMAN;G8JL96_HUMAN;K7ERX4_HUMAN;K7ESP0_HUMAN;L8E8Y3_HUMAN;L8EAN4_HUMAN;Q8NHS7_HUMAN
TMM11_HUMAN	8834	TMM11_MOUSE	216821	TMM11_RAT	303196	TMEM11	Transmembrane protein 11, mitochondrial					1											1	1							TMM11_HUMAN
PTPRF_HUMAN	5792	PTPRF_MOUSE	19268	PTPRF_RAT	360406	PTPRF	Receptor-type tyrosine-protein phosphatase F			1													1	1							PTPRF_HUMAN;A2A437_HUMAN;F2Z3B8_HUMAN;G1UI20_HUMAN;H0Y380_HUMAN;H0Y4H1_HUMAN;H0Y6Z7_HUMAN;H0Y7Z9_HUMAN
F184A_HUMAN	79632	E9PW83_MOUSE	75906	F1LW90_RAT		FAM184A	Protein FAM184A				1												1	1							F184A_HUMAN;B9DI78_HUMAN;E7EQ67_HUMAN;H0Y672_HUMAN;H0YBA5_HUMAN;H0YBC0_HUMAN;H0YBE3_HUMAN;H0YBZ6_HUMAN;H7BY63_HUMAN;Q6P9G8_HUMAN
RB27A_HUMAN	5873	RB27A_MOUSE	11891	RB27A_RAT	50645	RAB27A	Ras-related protein Rab-27A				1												1	1							RB27A_HUMAN;A2RU94_HUMAN;H3BN55_HUMAN;H3BS49_HUMAN;H3BU81_HUMAN;H3BUD9_HUMAN;H3BVH7_HUMAN;Q6IAS8_HUMAN
CXG3_HUMAN	349149	CXG3_MOUSE	118446	F1LPT0_RAT		GJC3	Gap junction gamma-3 protein								1								1		1						CXG3_HUMAN
ATG12_HUMAN	9140	ATG12_MOUSE	67526	ATG12_RAT	361321	ATG12	Ubiquitin-like protein ATG12				1												1	1							ATG12_HUMAN;C1IDX9_HUMAN;D6RB14_HUMAN;H0Y9W4_HUMAN;H0YA29_HUMAN;H7BYD7_HUMAN
C1TM_HUMAN	25902	C1TM_MOUSE	270685	B2GUZ3_RAT	361472	MTHFD1L	Monofunctional C1-tetrahydrofolate synthase, mitochondrial										1						1				1				C1TM_HUMAN;B7ZM99_HUMAN;H0Y327_HUMAN;H0Y4F9_HUMAN;Q4VXM0_HUMAN;Q4VXM1_HUMAN;Q4VXV2_HUMAN;Q5JYA3_HUMAN;Q5JYA4_HUMAN;Q5JYA5_HUMAN;Q5JYA8_HUMAN
TYSD1_HUMAN	219743	TYSD1_MOUSE	71767	B1H261_RAT	365571	TYSND1	Peroxisomal leader peptide-processing protease								1								1		1						TYSD1_HUMAN
UD19_HUMAN	54600	UD19_MOUSE	394434	Q6T5F3_RAT	396552	UGT1A9			1														1	1							UD19_HUMAN;A9UKF4_HUMAN;A9UKF7_HUMAN;Q330M4_HUMAN;Q4R0Z6_HUMAN;Q4R0Z7_HUMAN;Q53E75_HUMAN;Q5DSZ5_HUMAN
UD18_HUMAN	54576	D3Z748_MOUSE		UD18_RAT		UGT1A8	UDP-glucuronosyltransferase 1-8		1														1	1							UD18_HUMAN;A9JQZ1_HUMAN;A9JQZ2_HUMAN;A9JQZ4_HUMAN;Q5DSZ6_HUMAN
MFS10_HUMAN	10227	MFS10_MOUSE	68294	D3ZD83_RAT	305449	MFSD10	Major facilitator superfamily domain-containing protein 10				1												1	1							MFS10_HUMAN;D6R9N3_HUMAN;D6RA47_HUMAN;D6RE79_HUMAN;D6RHV1_HUMAN;D6RIZ4_HUMAN
SGPL1_HUMAN	8879	SGPL1_MOUSE	20397	SGPL1_RAT	286896	SGPL1	Sphingosine-1-phosphate lyase 1								1								1		1						SGPL1_HUMAN;H0Y3V8_HUMAN;H7BXL7_HUMAN
LNP_HUMAN	80856	LNP_MOUSE	69605	A0JN29_RAT	362151	LNP	Protein lunapark						1										1		1						LNP_HUMAN
ISCA2_HUMAN	122961	ISCA2_MOUSE	74316	D4A4L5_RAT	500694	ISCA2			1														1	1							ISCA2_HUMAN;G3V291_HUMAN;J3QSS7_HUMAN
Q32Q12_HUMAN						NME1-NME2	Nucleoside diphosphate kinase														1		1					1	1	1	Q32Q12_HUMAN
MYL6_HUMAN	4637	MYL6_MOUSE	17904	MYL6_RAT	362816	MYL6	Myosin light polypeptide 6														1		1					1	1	1	MYL6_HUMAN;B7Z6Z4_HUMAN;F8VPF3_HUMAN;F8VXL3_HUMAN;F8VZU9_HUMAN;F8W180_HUMAN;F8W1R7_HUMAN;G3V1V0_HUMAN;G3V1Y7_HUMAN;G8JLA2_HUMAN;H0YI43_HUMAN;J3KND3_HUMAN;Q6IBG5_HUMAN
AF9_HUMAN	4300	AF9_MOUSE	70122	A2VD08_RAT	114510	MLLT3	Protein AF-9															1	1							1	AF9_HUMAN;B1APT5_HUMAN;B1APT6_HUMAN;B7Z755_HUMAN;Q8IVB0_HUMAN
THEM6_HUMAN	51337	THEM6_MOUSE	223626	THEM6_RAT	300015	THEM6	Protein THEM6						1										1		1						THEM6_HUMAN;H0YAR9_HUMAN
SOAT1_HUMAN	6646	SOAT1_MOUSE	20652	SOAT1_RAT	81782	SOAT1	Sterol O-acyltransferase 1						1										1		1						SOAT1_HUMAN;B1APM4_HUMAN;B4DFD8_HUMAN
CCAR2_HUMAN	57805	CCAR2_MOUSE	219158			CCAR2	Cell cycle and apoptosis regulator protein 2														1		1					1	1	1	CCAR2_HUMAN;E5RFJ3_HUMAN;E5RGU7_HUMAN;E5RHH8_HUMAN;E5RHJ4_HUMAN;G3V119_HUMAN;H0YB24_HUMAN;H0YC58_HUMAN;H0YC69_HUMAN
GSTM1_HUMAN	2944	GSTM1_MOUSE	14862	GSTM1_RAT	24423	GSTM1	Glutathione S-transferase Mu 1												1				1	1							GSTM1_HUMAN;B9ZVX7_HUMAN;E7EWW9_HUMAN;H3BQT3_HUMAN;H3BRM6_HUMAN;Q16041_HUMAN
RS30_HUMAN	2197	RS30_MOUSE	14109	RS30_RAT		FAU	40S ribosomal protein S30										1						1				1				RS30_HUMAN;UBIM_HUMAN;E9PM49_HUMAN;E9PMS9_HUMAN;E9PR30_HUMAN;J3KN89_HUMAN
PANK4_HUMAN	55229	PANK4_MOUSE	269614	PANK4_RAT	171053	PANK4	Pantothenate kinase 4				1												1	1							PANK4_HUMAN;D6RJF3_HUMAN;E9PHT6_HUMAN;H0Y9E4_HUMAN;H0YA02_HUMAN;H0YA26_HUMAN;H0YA31_HUMAN;Q7RTX2_HUMAN
TNR6_HUMAN	355	TNR6_MOUSE	14102	TNR6_RAT	246097	FAS	Tumor necrosis factor receptor superfamily member 6	1															1	1							TNR6_HUMAN;E6Y7C3_HUMAN;E6Y7C4_HUMAN;F0UWG7_HUMAN;H7C5Z8_HUMAN;Q9UET8_HUMAN;S5PSV7_HUMAN;S5PZ57_HUMAN
		UBA1Y_MOUSE	22202	Q62653_RAT		UBA1Y	Ubiquitin-like modifier-activating enzyme 1 Y								1								1		1
CXA3_HUMAN	2700	CXA3_MOUSE	14611	CXA3_RAT	79217	GJA3	Gap junction alpha-3 protein				1												1	1							CXA3_HUMAN
COPG1_HUMAN	22820	COPG1_MOUSE	54161	COPG1_RAT	297428	COPG1	Coatomer subunit gamma-1		1														1	1							COPG1_HUMAN;D6RG17_HUMAN;H0Y8G2_HUMAN;H0Y8X7_HUMAN
F177A_HUMAN	283635	F177A_MOUSE	73385	D3ZIM7_RAT		FAM177A1	Protein FAM177A1			1													1	1							F177A_HUMAN;G3V3Z5_HUMAN;G3V583_HUMAN;H0YJC3_HUMAN;H0YJX7_HUMAN;R4GN97_HUMAN
AGO2_HUMAN	27161	AGO2_MOUSE	239528	AGO2_RAT	59117	AGO2	Protein argonaute-2			1													1	1							AGO2_HUMAN;E5RGG9_HUMAN;E5RJY2_HUMAN
PHIPL_HUMAN	84457	PHIPL_MOUSE	70911	PHIPL_RAT	309901	PHYHIPL	Phytanoyl-CoA hydroxylase-interacting protein-like												1				1	1							PHIPL_HUMAN;L8E903_HUMAN
ENOB_HUMAN	2027	ENOB_MOUSE	13808	ENOB_RAT	25438	ENO3	Beta-enolase											1					1				1				ENOB_HUMAN;D3DTL4_HUMAN;E5RG95_HUMAN;E5RGZ4_HUMAN;E5RI09_HUMAN;E5RJH5_HUMAN;K7EKN2_HUMAN;K7EP84_HUMAN;K7EPM1_HUMAN
U2AF1_HUMAN	7307	U2AF1_MOUSE	108121	Q3KR55_RAT	687575	U2AF1	Splicing factor U2AF 35 kDa subunit														1		1					1		1	U2AF1_HUMAN;B5BU08_HUMAN;Q7Z780_HUMAN
ENOG_HUMAN	2026	ENOG_MOUSE	13807	ENOG_RAT	24334	ENO2	Gamma-enolase												1				1	1							ENOG_HUMAN;B7Z2X9_HUMAN;F5H0C8_HUMAN;F5H1C3_HUMAN;Q6FHV6_HUMAN;U3KQP4_HUMAN;U3KQQ1_HUMAN
TMPPE_HUMAN	643853	D3Z286_MOUSE	100504715			TMPPE	Transmembrane protein with metallophosphoesterase domain					1											1	1							TMPPE_HUMAN
ATG7_HUMAN	10533	ATG7_MOUSE	74244	ATG7_RAT	312647	ATG7	Ubiquitin-like modifier-activating enzyme ATG7				1												1	1							ATG7_HUMAN;C9J415_HUMAN;C9JE55_HUMAN;C9JFF4_HUMAN;C9JGL2_HUMAN;C9JKA3_HUMAN;C9JNU2_HUMAN;F8WDY9_HUMAN;H7BZ92_HUMAN;H7C059_HUMAN;H7C2J8_HUMAN;H7C2R3_HUMAN;H7C369_HUMAN
PDZ1I_HUMAN	10158	PDZ1I_MOUSE	67182	PDZ1I_RAT	81916	PDZK1IP1	PDZK1-interacting protein 1					1											1	1							PDZ1I_HUMAN
ATG3_HUMAN	64422	ATG3_MOUSE	67841	ATG3_RAT	171415	ATG3	Ubiquitin-like-conjugating enzyme ATG3				1												1	1							ATG3_HUMAN;C9JNW8_HUMAN;F8WDI0_HUMAN
Q6MZI6_HUMAN						DKFZP686D09174															1		1						1	1
NPTN_HUMAN	27020	NPTN_MOUSE	20320	NPTN_RAT	56064	NPTN	Neuroplastin		1														1	1							NPTN_HUMAN;F5GYM7_HUMAN;F5GZD0_HUMAN;H3BQ94_HUMAN;H3BU51_HUMAN;H7BXJ1_HUMAN
IFFO1_HUMAN	25900	IFFO1_MOUSE	320678	D3ZQI9_RAT	362437	IFFO1			1														1	1							IFFO1_HUMAN;E9PPX7_HUMAN;F8W8H2_HUMAN;Q6P593_HUMAN
APEX1_HUMAN	328	APEX1_MOUSE	11792	APEX1_RAT	79116	APEX1	DNA-(apurinic or apyrimidinic site) lyase														1		1					1	1	1	APEX1_HUMAN;G3V2D9_HUMAN;G3V359_HUMAN;G3V3C7_HUMAN;G3V3M6_HUMAN;G3V3Y6_HUMAN;G3V574_HUMAN;G3V5D9_HUMAN;G3V5M0_HUMAN;G3V5Q1_HUMAN;H7C4A8_HUMAN;Q5TZP7_HUMAN
S26A2_HUMAN	1836	S26A2_MOUSE	13521	S26A2_RAT	117267	SLC26A2	Sulfate transporter			1													1	1							S26A2_HUMAN;C9JAN6_HUMAN;H0YA38_HUMAN
SYNJ1_HUMAN	8867	SYNJ1_MOUSE	104015	SYNJ1_RAT	85238	SYNJ1	Synaptojanin-1												1				1	1							SYNJ1_HUMAN;B9EGN3_HUMAN;C9J1Z6_HUMAN;C9JFZ1_HUMAN;C9JW66_HUMAN;H7BZ56_HUMAN;H7BZC2_HUMAN;H7C3R5_HUMAN;J3KPK1_HUMAN;J3KQV8_HUMAN;Q05CZ1_HUMAN;Q1ZYQ4_HUMAN
SRGN_HUMAN	5552	SRGN_MOUSE	19073	SRGN_RAT	56782	SRGN	Serglycin		1														1	1							SRGN_HUMAN
GSAML_HUMAN	148823					GCSAML	Germinal center-associated signaling and motility-like protein					1											1	1							GSAML_HUMAN;E7ESF0_HUMAN;E9PLW0_HUMAN;E9PR51_HUMAN;E9PRX8_HUMAN
PLEC_HUMAN	5339	PLEC_MOUSE	18810	PLEC_RAT	64204	PLEC	Plectin				1												1	1							PLEC_HUMAN;E9PIA2_HUMAN;E9PKG0_HUMAN;E9PMV1_HUMAN;E9PQ28_HUMAN;H0YDN1_HUMAN
DPB1_HUMAN	3115					HLA-DPB1	HLA class II histocompatibility antigen, DP beta 1 chain				1												1	1							DPB1_HUMAN;A0RZF7_HUMAN;A0RZF8_HUMAN;A0RZF9_HUMAN;A0RZG0_HUMAN;A1YAC1_HUMAN;A8I207_HUMAN;B5U899_HUMAN;B5U8B5_HUMAN;B9W6F8_HUMAN;C0MPQ4_HUMAN;C8ZLH7_HUMAN;D0AB31_HUMAN;D0AB33_HUMAN;D1H103_HUMAN;D1H104_HUMAN;D2ECD5_HUMAN;D2ECG1_HUMAN;D2EDB6_HUMAN;D2U7E3_HUMAN
ZGPAT_HUMAN	84619	ZGPAT_MOUSE	229007	ZGPAT_RAT	296478	ZGPAT	Zinc finger CCCH-type with G patch domain-containing protein						1										1		1						ZGPAT_HUMAN;H0UI97_HUMAN;H0UI99_HUMAN
SMAKA_HUMAN	84281					C2ORF88	Small membrane A-kinase anchor protein					1											1	1
DHR13_HUMAN	147015	DHR13_MOUSE	70451			DHRS13	Dehydrogenase/reductase SDR family member 13								1								1		1						DHR13_HUMAN;B4DJC5_HUMAN
ITB4_HUMAN	3691	ITB4_MOUSE	192897	ITB4_RAT	25724	ITGB4	Integrin beta-4			1													1	1							ITB4_HUMAN;B7ZLD5_HUMAN;B7ZLD8_HUMAN;J3KSH9_HUMAN;J3QQL2_HUMAN;J3QRK0_HUMAN;J3QS11_HUMAN;Q0VF97_HUMAN;Q2VP98_HUMAN
ITB2_HUMAN	3689	ITB2_MOUSE	16414	B2RYB8_RAT	309684	ITGB2	Integrin beta-2						1										1		1						ITB2_HUMAN;A8MVG7_HUMAN;A8MYE6_HUMAN;D3DSM0_HUMAN;E5RFI0_HUMAN;E5RGK9_HUMAN;E5RHE6_HUMAN;E5RHT0_HUMAN;E5RIE4_HUMAN;E5RIG7_HUMAN;E5RK25_HUMAN;E5RK54_HUMAN;E7EVZ9_HUMAN;J3KNI6_HUMAN;Q6PJ75_HUMAN;Q96PT7_HUMAN
ITB1_HUMAN	3688	ITB1_MOUSE	16412	ITB1_RAT	24511	ITGB1	Integrin beta-1						1										1		1						ITB1_HUMAN;C9JJP8_HUMAN;C9JNE0_HUMAN;C9JPK5_HUMAN;E7EQW5_HUMAN;E7ERX5_HUMAN;E7EUI6_HUMAN;E9PLR6_HUMAN;E9PQJ2_HUMAN;H7C4K3_HUMAN;H7C4N8_HUMAN;Q5T3E4_HUMAN;Q5T3E5_HUMAN;Q5T3E6_HUMAN
ZNFX1_HUMAN	57169	ZNFX1_MOUSE	98999	F1LMA9_RAT	296384	ZNFX1	NFX1-type zinc finger-containing protein 1															1	1							1	ZNFX1_HUMAN;H0UI63_HUMAN;Q2TAK0_HUMAN;Q5JXR5_HUMAN;Q5JXR6_HUMAN;Q5JXR7_HUMAN;Q6P6B6_HUMAN;Q6PJM4_HUMAN
ITAL_HUMAN	3683	ITAL_MOUSE	16408	F1LP44_RAT	308995	ITGAL	Integrin alpha-L						1										1		1						ITAL_HUMAN;B4DQ77_HUMAN;B4E021_HUMAN;H3BNL5_HUMAN;H3BS37_HUMAN;H3BSV1_HUMAN;H3BUT3_HUMAN;I3L1D1_HUMAN;I3L468_HUMAN
PTPR2_HUMAN	5799	PTPR2_MOUSE	19276	PTPR2_RAT	29714	PTPRN2	Receptor-type tyrosine-protein phosphatase N2		1														1	1							PTPR2_HUMAN;E7EM83_HUMAN;I6L9F8_HUMAN
LONP2_HUMAN	83752	LONP2_MOUSE	66887	LONP2_RAT	291922	LONP2	Lon protease homolog 2, peroxisomal								1								1		1						LONP2_HUMAN;B7ZKL7_HUMAN;E7EN44_HUMAN;H3BPF7_HUMAN;H3BQ67_HUMAN;H3BUW8_HUMAN;Q9BU35_HUMAN
CRIM1_HUMAN	51232	CRIM1_MOUSE	50766	D4AEK3_RAT	298744	CRIM1	Cysteine-rich motor neuron 1 protein				1												1	1							CRIM1_HUMAN;H7C1Z0_HUMAN;H7C2T6_HUMAN;H7C458_HUMAN;Q4ZG85_HUMAN;Q53TH9_HUMAN;Q53TR0_HUMAN
AHNK_HUMAN	79026	A0JLR7_MOUSE	66395	M0R9D5_RAT		AHNAK	Neuroblast differentiation-associated protein AHNAK									1							1			1					AHNK_HUMAN;E9PJC6_HUMAN;E9PJZ0_HUMAN;E9PKR9_HUMAN;E9PLK4_HUMAN;E9PQE3_HUMAN;Q96EC4_HUMAN;Q9BVU3_HUMAN
S15A3_HUMAN	51296	S15A3_MOUSE	65221	S15A3_RAT	246239	SLC15A3	Solute carrier family 15 member 3															1	1							1	S15A3_HUMAN;F5GZ36_HUMAN;F5H1C8_HUMAN;F5H251_HUMAN;H0YFC1_HUMAN;H0YG40_HUMAN;Q05CH4_HUMAN
PERI_HUMAN	5630	PERI_MOUSE	19132	PERI_RAT	24688	PRPH	Peripherin				1												1	1							PERI_HUMAN;F8W835_HUMAN;H7C5W5_HUMAN
ITA5_HUMAN	3678	ITA5_MOUSE	16402	D4ACU9_RAT		ITGA5	Integrin alpha-5				1												1	1							ITA5_HUMAN;B4E3F4_HUMAN;H0YHL9_HUMAN;H0YIV7_HUMAN
IL2RG_HUMAN	3561	IL2RG_MOUSE	16186	D3JTH6_RAT	140924	IL2RG	Cytokine receptor common subunit gamma						1										1		1						IL2RG_HUMAN;D6R964_HUMAN;D6RBW5_HUMAN;D6RDW9_HUMAN;H0Y8J6_HUMAN;Q5FC09_HUMAN;Q5FC10_HUMAN;Q5FC11_HUMAN;Q5FC13_HUMAN
SELT_HUMAN	51714	SELT_MOUSE	69227	SELT_RAT	365802	SELT	Selenoprotein T				1												1	1							SELT_HUMAN;F8WBD0_HUMAN;Q6IAK0_HUMAN
AT133_HUMAN	79572	AT133_MOUSE	224088	G3V677_RAT	678704	ATP13A3	Probable cation-transporting ATPase 13A3			1													1	1							AT133_HUMAN;C9J7Z7_HUMAN;C9JAP7_HUMAN;H7C1U7_HUMAN
ITA4_HUMAN	3676	ITA4_MOUSE	16401	D3ZMQ3_RAT		ITGA4	Integrin alpha-4													1			1	1							ITA4_HUMAN;E7EP60_HUMAN;Q13682_HUMAN;Q68EM9_HUMAN;Q6PJE7_HUMAN;Q7Z4L6_HUMAN
IRG1_HUMAN	730249	IRG1_MOUSE	16365	D3ZWM1_RAT	306127	IRG1	Cis-aconitate decarboxylase															1	1							1	IRG1_HUMAN;H7C1Q4_HUMAN
PLD6_HUMAN	201164	PLD6_MOUSE	194908	D4ADQ2_RAT	287366	PLD6	Mitochondrial cardiolipin hydrolase				1												1	1							PLD6_HUMAN
BACH_HUMAN	11332	BACH_MOUSE	70025	BACH_RAT	26759	ACOT7	Cytosolic acyl coenzyme A thioester hydrolase												1				1	1							BACH_HUMAN;B4DUX0_HUMAN;F5GWE2_HUMAN;K7EKP8_HUMAN
LHPL3_HUMAN	375612	LHPL3_MOUSE	269629			LHFPL3	Lipoma HMGIC fusion partner-like 3 protein								1								1		1						LHPL3_HUMAN;A1L383_HUMAN;A1L384_HUMAN;A4D0Q5_HUMAN;C9JA52_HUMAN;F5GZM2_HUMAN;F5H0S3_HUMAN
LHPL2_HUMAN	10184	LHPL2_MOUSE	218454	D4A0X7_RAT	294643	LHFPL2	Lipoma HMGIC fusion partner-like 2 protein				1												1	1							LHPL2_HUMAN
SELH_HUMAN	280636	SELH_MOUSE	72657			SELH	Selenoprotein H				1												1	1							SELH_HUMAN
MOFA1_HUMAN	93621	MOFA1_MOUSE	67568	MOFA1_RAT	282585	MRFAP1	MORF4 family-associated protein 1				1												1	1							MOFA1_HUMAN
ADCY9_HUMAN	115	ADCY9_MOUSE	11515	M0R5U4_RAT	302950	ADCY9			1														1	1							ADCY9_HUMAN;A7E2X2_HUMAN;I3L300_HUMAN;I3L342_HUMAN;I3NI20_HUMAN;L0R6C2_HUMAN
1433F_HUMAN	7533	1433F_MOUSE	22629	1433F_RAT	25576	YWHAH	14-3-3 protein eta														1		1					1	1	1	1433F_HUMAN;A2IDB1_HUMAN;A2IDB2_HUMAN;F8WEB6_HUMAN
ADCY5_HUMAN	111	ADCY5_MOUSE	224129	ADCY5_RAT	64532	ADCY5	Adenylate cyclase type 5		1														1	1							ADCY5_HUMAN;B3KWA8_HUMAN;C9JQ38_HUMAN;C9JRT8_HUMAN;F8WBM0_HUMAN
TBA1C_HUMAN	84790	TBA1C_MOUSE	22146	TBA1C_RAT	300218	TUBA1C	Tubulin alpha-1C chain						1										1		1						TBA1C_HUMAN;F5H5D3_HUMAN;F8VRK1_HUMAN;F8VS66_HUMAN;H0YHV2_HUMAN;Q8N532_HUMAN
ADCY1_HUMAN	107	ADCY1_MOUSE	432530	D4A3N4_RAT	305509	ADCY1			1														1	1							ADCY1_HUMAN;C9J1J0_HUMAN;D3DVL8_HUMAN;L0R809_HUMAN;Q8NFM5_HUMAN
GRPE1_HUMAN	80273	GRPE1_MOUSE	17713	GRPE1_RAT	79563	GRPEL1	GrpE protein homolog 1, mitochondrial					1											1	1							GRPE1_HUMAN
GEPH_HUMAN	10243	GEPH_MOUSE	268566	GEPH_RAT	64845	GPHN	Gephyrin		1														1	1							GEPH_HUMAN;F5H039_HUMAN;F8W7D6_HUMAN;G3V355_HUMAN;G3V4D2_HUMAN;G3V4R0_HUMAN;G3V582_HUMAN;H0YIY4_HUMAN;H0YJ30_HUMAN;H0YJR5_HUMAN
LFG3_HUMAN	64114	LFG3_MOUSE	69660	Q6AYE0_RAT	316516	TMBIM1	Protein lifeguard 3					1											1	1							LFG3_HUMAN;B3KSM0_HUMAN;B4DUD2_HUMAN;C9IYT2_HUMAN;C9IZ27_HUMAN;C9JAK9_HUMAN;C9JAP5_HUMAN;C9JDV0_HUMAN;C9JEN3_HUMAN;C9JI44_HUMAN;C9JM62_HUMAN;C9JN47_HUMAN;C9JW19_HUMAN;C9JWV9_HUMAN;F8WDY4_HUMAN
RGS8_HUMAN	85397	RGS8_MOUSE	67792	RGS8_RAT	54297	RGS8	Regulator of G-protein signaling 8		1														1	1							RGS8_HUMAN;D6RD36_HUMAN
RGS7_HUMAN	6000	RGS7_MOUSE	24012	RGS7_RAT	54296	RGS7	Regulator of G-protein signaling 7		1														1	1							RGS7_HUMAN;B7Z223_HUMAN;B7Z257_HUMAN;Q45FD9_HUMAN;Q45FE0_HUMAN;Q5T3H5_HUMAN
		Q3TYI7_MOUSE				GM10252																1	1							1
COPB2_HUMAN	9276	COPB2_MOUSE	50797	COPB2_RAT	60384	COPB2	Coatomer subunit beta'								1								1		1						COPB2_HUMAN;B4DZI8_HUMAN;D6R997_HUMAN;D6RBG7_HUMAN;D6RBT6_HUMAN;D6RBZ7_HUMAN;D6RCL6_HUMAN;H0Y938_HUMAN;H0YAC7_HUMAN
PPM1G_HUMAN	5496	PPM1G_MOUSE	14208	F1LNI5_RAT	259229	PPM1G	Protein phosphatase 1G														1		1					1	1	1	PPM1G_HUMAN;Q6IAU5_HUMAN;Q96IN7_HUMAN
STML3_HUMAN	161003	STML3_MOUSE	229277	D4A100_RAT	295041	STOML3	Stomatin-like protein 3				1												1	1							STML3_HUMAN
ADDA_HUMAN	118	ADDA_MOUSE	11518	ADDA_RAT	24170	ADD1	Alpha-adducin												1				1	1							ADDA_HUMAN;A2A3N8_HUMAN;D6RAH3_HUMAN;D6RF25_HUMAN;D6RJE2_HUMAN;E7ENY0_HUMAN;E7EV99_HUMAN;H0Y9H2_HUMAN;H0YFD8_HUMAN;H0YG19_HUMAN;Q86XM2_HUMAN;Q96D30_HUMAN
STML2_HUMAN	30968	STML2_MOUSE	66592	STML2_RAT	298203	STOML2	Stomatin-like protein 2, mitochondrial			1													1	1							STML2_HUMAN;B4E1K7_HUMAN;F2Z2I8_HUMAN
F16P2_HUMAN	8789	F16P2_MOUSE	14120	F16P2_RAT	114508	FBP2	Fructose-1,6-bisphosphatase isozyme 2				1												1	1							F16P2_HUMAN;Q9UJ73_HUMAN;Q9UMQ9_HUMAN;Q9UMR0_HUMAN
K1C40_HUMAN	125115	K1C40_MOUSE	406221	K1C40_RAT	287679	KRT40	Keratin, type I cytoskeletal 40				1												1	1							K1C40_HUMAN;B7ZM39_HUMAN;G3V1C2_HUMAN
OPHN1_HUMAN	4983	OPHN1_MOUSE	94190	OPHN1_RAT	312108	OPHN1	Oligophrenin-1				1												1	1							OPHN1_HUMAN;F5H2E3_HUMAN;Q6PCC1_HUMAN;Q7Z2H1_HUMAN
EZRI_HUMAN	7430	EZRI_MOUSE	22350	EZRI_RAT	54319	EZR	Ezrin														1		1						1	1	EZRI_HUMAN;E7EQR4_HUMAN;Q6NUR7_HUMAN
SELPL_HUMAN	6404	SELPL_MOUSE	20345	A7WPA8_RAT	363930	SELPLG	P-selectin glycoprotein ligand 1						1										1		1						SELPL_HUMAN
DPYL5_HUMAN	56896	DPYL5_MOUSE	65254	DPYL5_RAT	65208	DPYSL5	Dihydropyrimidinase-related protein 5												1				1	1							DPYL5_HUMAN;E7ESV0_HUMAN;E7EWB4_HUMAN;E9PHT0_HUMAN;Q53SW3_HUMAN;Q53T73_HUMAN
DPYL4_HUMAN	10570	DPYL4_MOUSE	26757	DPYL4_RAT	25417	DPYSL4	Dihydropyrimidinase-related protein 4												1				1	1							DPYL4_HUMAN;D3DRG7_HUMAN;Q5T0Q6_HUMAN
FUBP2_HUMAN	8570	FUBP2_MOUSE	16549	FUBP2_RAT	171137	KHSRP	Far upstream element-binding protein 2									1							1			1					FUBP2_HUMAN;M0QXW7_HUMAN;M0QYG1_HUMAN;M0QYH3_HUMAN;M0R0C6_HUMAN;M0R0I5_HUMAN;M0R251_HUMAN;M0R263_HUMAN;M0R3J3_HUMAN
PSA_HUMAN	9520	PSA_MOUSE	19155	F1M9V7_RAT	50558	NPEPPS	Puromycin-sensitive aminopeptidase												1				1	1							PSA_HUMAN;B7Z463_HUMAN;E9PI82_HUMAN;E9PJ74_HUMAN;E9PJF9_HUMAN;E9PJY4_HUMAN;E9PLK3_HUMAN;E9PP11_HUMAN;E9PPD4_HUMAN;E9PPZ2_HUMAN;E9PRQ5_HUMAN;H0YCQ5_HUMAN;H0YDG0_HUMAN
NRCAM_HUMAN	4897	NRCAM_MOUSE	319504	NRCAM_RAT	497815	NRCAM	Neuronal cell adhesion molecule				1												1	1							NRCAM_HUMAN;C9J8B6_HUMAN;C9JF43_HUMAN;C9JH43_HUMAN;C9JUR7_HUMAN;C9JYY6_HUMAN;F8W775_HUMAN;H7C132_HUMAN;Q14CA1_HUMAN;Q4KMQ7_HUMAN;Q6QRP2_HUMAN;Q75ML9_HUMAN
SYCM_HUMAN	79587	SYCM_MOUSE	71941	B2GV57_RAT	361184	CARS2	Probable cysteine--tRNA ligase, mitochondrial					1											1	1							SYCM_HUMAN;F5H579_HUMAN;F5H623_HUMAN;H0YFF0_HUMAN;H0YFV1_HUMAN;H0YGF2_HUMAN
TYPH_HUMAN	1890	TYPH_MOUSE	72962	TYPH_RAT	315219	TYMP	Thymidine phosphorylase					1											1	1							TYPH_HUMAN;C9JGI3_HUMAN
OCAD1_HUMAN	54940	OCAD1_MOUSE	68095	OCAD1_RAT	289590	OCIAD1	OCIA domain-containing protein 1						1										1		1						OCAD1_HUMAN;D6R918_HUMAN;D6R9T5_HUMAN;D6RA54_HUMAN;D6RBC5_HUMAN;D6RBN5_HUMAN;D6RC55_HUMAN;D6RDI5_HUMAN;D6RDK1_HUMAN;D6RDK6_HUMAN;D6RF01_HUMAN;D6RF07_HUMAN;D6RG39_HUMAN;D6RI08_HUMAN;D6RIT9_HUMAN;D6RIV2_HUMAN
I10R2_HUMAN	3588	I10R2_MOUSE	16155	D3ZM36_RAT	304091	IL10RB	Interleukin-10 receptor subunit beta			1													1	1							I10R2_HUMAN;F8WDX2_HUMAN;H2DF06_HUMAN;H7C0Z5_HUMAN
SYNE3_HUMAN	161176	SYNE3_MOUSE	212073	D3ZD24_RAT		SYNE3	Nesprin-3						1										1		1						SYNE3_HUMAN;G3V533_HUMAN
TRUA_HUMAN	80324	TRUA_MOUSE	56361	TRUA_RAT	304567	PUS1	tRNA pseudouridine synthase A, mitochondrial	1															1	1							TRUA_HUMAN;F5GXL3_HUMAN;F5GY32_HUMAN;F5H168_HUMAN;F5H1B2_HUMAN;F5H1S9_HUMAN;F8W9U5_HUMAN;G8JLB3_HUMAN
IDH3A_HUMAN	3419	IDH3A_MOUSE	67834	IDH3A_RAT	114096	IDH3A	Isocitrate dehydrogenase [NAD] subunit alpha, mitochondrial												1				1	1							IDH3A_HUMAN;B7Z9J8_HUMAN;H0YKD0_HUMAN;H0YL05_HUMAN;H0YL72_HUMAN;H0YLF8_HUMAN;H0YLI6_HUMAN;H0YM46_HUMAN;H0YM64_HUMAN;H0YMU3_HUMAN;H0YMY5_HUMAN;H0YNF5_HUMAN;H0YNF8_HUMAN;Q9H326_HUMAN
DSRAD_HUMAN	103	DSRAD_MOUSE	56417	DSRAD_RAT	81635	ADAR	Double-stranded RNA-specific adenosine deaminase			1													1	1							DSRAD_HUMAN;A2IBT1_HUMAN;A2IBT2_HUMAN;D3DV75_HUMAN;E7ENU4_HUMAN;H0YCK3_HUMAN
DPP6_HUMAN	1804	DPP6_MOUSE	13483	DPP6_RAT	29272	DPP6	Dipeptidyl aminopeptidase-like protein 6												1				1	1							DPP6_HUMAN;A7E2E4_HUMAN;E9PDL2_HUMAN;E9PF59_HUMAN;Q75KN3_HUMAN;Q75MF0_HUMAN;Q75MI7_HUMAN;Q75MI8_HUMAN;Q8IYG9_HUMAN
DPP3_HUMAN	10072	DPP3_MOUSE	75221	DPP3_RAT	114591	DPP3	Dipeptidyl peptidase 3														1		1						1	1	DPP3_HUMAN;E9PKK8_HUMAN;E9PNX5_HUMAN;E9PPK9_HUMAN;E9PQ14_HUMAN;E9PQF2_HUMAN;G3V180_HUMAN;G3V1D3_HUMAN
PPP5_HUMAN	5536	PPP5_MOUSE	19060	PPP5_RAT	65179	PPP5C	Serine/threonine-protein phosphatase 5		1														1	1							PPP5_HUMAN;A8MU39_HUMAN;H0YDU8_HUMAN;Q9BPW0_HUMAN
PURA_HUMAN	5813	PURA_MOUSE	19290	PURA_RAT		PURA	Transcriptional activator protein Pur-alpha		1														1	1							PURA_HUMAN;Q2NLC9_HUMAN;Q2NLD4_HUMAN;Q56A79_HUMAN
PERP_HUMAN	64065	PERP_MOUSE	64058	B2GVC0_RAT	292949	PERP	p53 apoptosis effector related to PMP-22			1													1	1							PERP_HUMAN
PRDX4_HUMAN	10549	PRDX4_MOUSE	53381	PRDX4_RAT	85274	PRDX4	Peroxiredoxin-4														1		1						1	1	PRDX4_HUMAN;A6NG45_HUMAN;A6NJJ0_HUMAN;H7C3T4_HUMAN
PRDX3_HUMAN	10935	PRDX3_MOUSE	11757	PRDX3_RAT	64371	PRDX3	Thioredoxin-dependent peroxide reductase, mitochondrial														1		1						1	1	PRDX3_HUMAN;E9PH29_HUMAN
PRDX2_HUMAN	7001	PRDX2_MOUSE	21672	PRDX2_RAT	29338	PRDX2	Peroxiredoxin-2														1		1					1	1	1	PRDX2_HUMAN;A6NIW5_HUMAN
K1C17_HUMAN	3872	K1C17_MOUSE	16667	K1C17_RAT	287702	KRT17	Keratin, type I cytoskeletal 17											1					1				1				K1C17_HUMAN;K7ELP7_HUMAN;K7EPJ9_HUMAN;K7ESE1_HUMAN
EIF3K_HUMAN	27335	EIF3K_MOUSE	73830	D4A190_RAT	292762	EIF3K	Eukaryotic translation initiation factor 3 subunit K			1													1	1							EIF3K_HUMAN;B4DQ48_HUMAN;B4DVD7_HUMAN;B7ZAM9_HUMAN;K7EIN6_HUMAN;K7EK53_HUMAN;K7EMQ9_HUMAN;K7EQM4_HUMAN;K7ERF1_HUMAN;K7ES31_HUMAN;U3LUI4_HUMAN
XYLK_HUMAN	9917	XYLK_MOUSE	215015	D3ZUZ4_RAT	304885	FAM20B	Glycosaminoglycan xylosylkinase															1	1							1	XYLK_HUMAN
COPA_HUMAN	1314	COPA_MOUSE	12847	B5DFK1_RAT	304978	COPA	Coatomer subunit alpha														1		1					1	1	1	COPA_HUMAN
EIF3G_HUMAN	8666	EIF3G_MOUSE	53356	EIF3G_RAT	298700	EIF3G	Eukaryotic translation initiation factor 3 subunit G													1			1	1							EIF3G_HUMAN;A8K5K5_HUMAN;K7EL20_HUMAN;K7EL60_HUMAN;K7ENA8_HUMAN;K7ENH0_HUMAN;K7EP16_HUMAN;K7ER90_HUMAN;K7ERL8_HUMAN
HINT3_HUMAN	135114	HINT3_MOUSE	66847	HINT3_RAT	246769	HINT3	Histidine triad nucleotide-binding protein 3		1														1	1							HINT3_HUMAN
EIF3C_HUMAN	8663	EIF3C_MOUSE	56347	EIF3C_RAT	293484	EIF3C	Eukaryotic translation initiation factor 3 subunit C			1													1	1							EIF3C_HUMAN;A1KYQ7_HUMAN;B3KNZ4_HUMAN;B4DDN4_HUMAN;B4DRU0_HUMAN;B4DVQ5_HUMAN;B4DVU3_HUMAN;B4E1D5_HUMAN;B4E2Z6_HUMAN;H3BPE3_HUMAN;H3BPE4_HUMAN;H3BRV0_HUMAN;H3BTY8_HUMAN;Q3B7B9_HUMAN
EIF3B_HUMAN	8662	EIF3B_MOUSE	27979	EIF3B_RAT	288516	EIF3B	Eukaryotic translation initiation factor 3 subunit B														1		1					1	1	1	EIF3B_HUMAN;A4D210_HUMAN;B4DV79_HUMAN;B4DXN6_HUMAN;C9JQN7_HUMAN;C9JZG1_HUMAN;Q96G38_HUMAN
H2BFS_HUMAN						H2BFS	Histone H2B type F-S														1		1							1	H2BFS_HUMAN
NCAM1_HUMAN	4684	NCAM1_MOUSE	17967	NCAM1_RAT	24586	NCAM1	Neural cell adhesion molecule 1		1														1	1							NCAM1_HUMAN;H7BYX6_HUMAN;L8EBH1_HUMAN;L8ECP3_HUMAN;R4GMN9_HUMAN;S4R389_HUMAN;S4R3Z6_HUMAN
CKLF7_HUMAN	112616	CKLF7_MOUSE	102545	D4A768_RAT	501065	CMTM7	CKLF-like MARVEL transmembrane domain-containing protein 7				1												1	1							CKLF7_HUMAN;F8WDZ3_HUMAN;H0YFU6_HUMAN;H0YGW1_HUMAN
CKLF5_HUMAN	116173	CKLF5_MOUSE	67272	D3ZQ46_RAT		CMTM5	CKLF-like MARVEL transmembrane domain-containing protein 5					1											1	1							CKLF5_HUMAN;C9JAI6_HUMAN;Q8N1V5_HUMAN
		Q3TYM8_MOUSE				GM10575									1								1		1
CKLF3_HUMAN	123920	CKLF3_MOUSE	68119	B5DFL6_RAT	291813	CMTM3	CKLF-like MARVEL transmembrane domain-containing protein 3					1											1	1							CKLF3_HUMAN;B3KQJ8_HUMAN;H3BN06_HUMAN;H3BU39_HUMAN;H3BUD5_HUMAN;I3L3C2_HUMAN;J3KSM1_HUMAN;J3KSR6_HUMAN
GPDM_HUMAN	2820	GPDM_MOUSE	14571	GPDM_RAT	25062	GPD2	Glycerol-3-phosphate dehydrogenase, mitochondrial												1				1	1							GPDM_HUMAN;E7EM56_HUMAN;E9PDK4_HUMAN;F5GYK7_HUMAN;F8W6E4_HUMAN;Q53RD0_HUMAN;Q53T76_HUMAN
VMAT1_HUMAN	6570	VMAT1_MOUSE	110877	VMAT1_RAT	25693	SLC18A1	Chromaffin granule amine transporter														1		1					1	1	1	VMAT1_HUMAN;D3DSQ4_HUMAN;E5RK12_HUMAN;Q96GL6_HUMAN
RAGE_HUMAN	177	RAGE_MOUSE	11596	RAGE_RAT	81722	AGER	Advanced glycosylation end product-specific receptor		1														1	1							RAGE_HUMAN;A8MS87_HUMAN;B4DNX3_HUMAN;C0IP14_HUMAN;C0IP16_HUMAN;E9LVY5_HUMAN;E9LVY6_HUMAN;E9LVY7_HUMAN;F1ABM9_HUMAN;F1ABN0_HUMAN;F1ABN1_HUMAN;F1ABN2_HUMAN;F1ABN3_HUMAN;F1ABN4_HUMAN;F1ABN5_HUMAN;Q101R2_HUMAN;Q101R3_HUMAN;Q101R5_HUMAN;Q3L1R2_HUMAN;Q3L1R3_HUMAN
CY24B_HUMAN	1536	CY24B_MOUSE	13058	Q9ER28_RAT	66021	CYBB	Cytochrome b-245 heavy chain													1			1	1							CY24B_HUMAN;F5GWD2_HUMAN;F5GWU5_HUMAN;G8Z8Y8_HUMAN
CY24A_HUMAN	1535	CY24A_MOUSE	13057	CY24A_RAT	79129	CYBA	Cytochrome b-245 light chain													1			1	1							CY24A_HUMAN;H3BNP7_HUMAN;H3BPX1_HUMAN;H3BPZ7_HUMAN;H3BR52_HUMAN;H3BT77_HUMAN;Q86SL0_HUMAN
KPCG_HUMAN	5582	KPCG_MOUSE	18752	KPCG_RAT	24681	PRKCG	Protein kinase C gamma type												1				1	1							KPCG_HUMAN;B7Z870_HUMAN;B7Z8Q0_HUMAN;F5H5C4_HUMAN;H7BZ60_HUMAN;M0R0I9_HUMAN;M0R0Z4_HUMAN
TMCO1_HUMAN	54499	TMCO1_MOUSE	68944	TMCO1_RAT	289196	TMCO1	Transmembrane and coiled-coil domain-containing protein 1						1										1		1						TMCO1_HUMAN;B7Z591_HUMAN;J3KS45_HUMAN;J3KTQ7_HUMAN;J3QQY2_HUMAN;J3QRB3_HUMAN;J9JIE6_HUMAN;L8EA41_HUMAN
KPCE_HUMAN	5581	KPCE_MOUSE	18754	KPCE_RAT	29340	PRKCE	Protein kinase C epsilon type		1														1	1							KPCE_HUMAN;C9JR22_HUMAN;E9PBI2_HUMAN;L7RTI5_HUMAN;Q53RT0_HUMAN
PI51C_HUMAN	23396	PI51C_MOUSE	18717	PI51C_RAT	314641	PIP5K1C	Phosphatidylinositol 4-phosphate 5-kinase type-1 gamma		1														1	1							PI51C_HUMAN
KPCB_HUMAN	5579	KPCB_MOUSE	18751	KPCB_RAT	25023	PRKCB	Protein kinase C beta type												1				1	1							KPCB_HUMAN;H3BV73_HUMAN;I3L148_HUMAN;I3L1Z0_HUMAN
KPCA_HUMAN	5578	KPCA_MOUSE	18750	KPCA_RAT		PRKCA	Protein kinase C alpha type		1														1	1							KPCA_HUMAN;B0LPH5_HUMAN;J3KN97_HUMAN;J3KRN5_HUMAN;L7RSM7_HUMAN;Q7Z727_HUMAN
LYPA1_HUMAN	10434	LYPA1_MOUSE	18777	LYPA1_RAT	25514	LYPLA1	Acyl-protein thioesterase 1			1													1	1							LYPA1_HUMAN;E5RFT6_HUMAN;E5RGR0_HUMAN;E5RI35_HUMAN;E5RJ48_HUMAN;Q6IAQ1_HUMAN
CLCN6_HUMAN	1185	CLCN6_MOUSE	26372	D4A3H5_RAT	295586	CLCN6			1														1	1							CLCN6_HUMAN;Q5SNW4_HUMAN;Q8IZX0_HUMAN
		Q9D9D6_MOUSE				GM10562									1								1		1
HMCS2_HUMAN	3158	HMCS2_MOUSE	15360	HMCS2_RAT	24450	HMGCS2	Hydroxymethylglutaryl-CoA synthase, mitochondrial		1														1	1							HMCS2_HUMAN
RN167_HUMAN	26001	RN167_MOUSE	70510	RN167_RAT	360554	RNF167	E3 ubiquitin-protein ligase RNF167			1													1	1							RN167_HUMAN;I3L0L6_HUMAN;I3L0V7_HUMAN;I3L1K4_HUMAN;I3L2D4_HUMAN;I3L2Y3_HUMAN;I3L462_HUMAN;K7EN24_HUMAN
RGMA_HUMAN	56963	RGMA_MOUSE	244058	D4A188_RAT	308739	RGMA	Repulsive guidance molecule A								1								1		1						RGMA_HUMAN;A1L187_HUMAN;C6G485_HUMAN;F5GZU6_HUMAN;F5H7G2_HUMAN;G3V3Z3_HUMAN;G3V4C2_HUMAN;G3V518_HUMAN;G3V545_HUMAN;H3BQ68_HUMAN
LBR_HUMAN	3930	LBR_MOUSE	98386	LBR_RAT	89789	LBR	Lamin-B receptor						1										1		1						LBR_HUMAN;C9JES9_HUMAN;C9JXK0_HUMAN;H7C108_HUMAN;H7C442_HUMAN
CLGN_HUMAN	1047	CLGN_MOUSE	12745	D3ZFS2_RAT	685504	CLGN	Calmegin				1												1	1							CLGN_HUMAN;D6RAZ4_HUMAN;L8E7N0_HUMAN
SMC1A_HUMAN	8243	SMC1A_MOUSE	24061	SMC1A_RAT	63996	SMC1A	Structural maintenance of chromosomes protein 1A			1													1	1							SMC1A_HUMAN;G8JLG1_HUMAN;H0Y7K8_HUMAN;Q5H934_HUMAN;Q68EN4_HUMAN;Q6P2R1_HUMAN
DC1L2_HUMAN	1783	DC1L2_MOUSE	234663	DC1L2_RAT	81655	DYNC1LI2	Cytoplasmic dynein 1 light intermediate chain 2		1														1	1							DC1L2_HUMAN;B4DZP4_HUMAN;B4E2E0_HUMAN;E7EPL8_HUMAN;H3BU48_HUMAN;H3BUM4_HUMAN;J3KRI4_HUMAN;J3KRZ2_HUMAN;J3KSD2_HUMAN;J3QKK5_HUMAN
DC1L1_HUMAN	51143	DC1L1_MOUSE	235661	DC1L1_RAT	252902	DYNC1LI1	Cytoplasmic dynein 1 light intermediate chain 1		1														1	1							DC1L1_HUMAN;C9JGM7_HUMAN;C9JLW1_HUMAN;E9PHI6_HUMAN
USMG5_HUMAN	84833	USMG5_MOUSE	66477	USMG5_RAT	171069	USMG5	Up-regulated during skeletal muscle growth protein 5		1														1	1							USMG5_HUMAN
ATP5I_HUMAN	521	ATP5I_MOUSE	11958	ATP5I_RAT	140608	ATP5I	ATP synthase subunit e, mitochondrial		1														1	1							ATP5I_HUMAN
EAA4_HUMAN	6511	EAA4_MOUSE	20513	EAA4_RAT	84012	SLC1A6	Excitatory amino acid transporter 4												1				1	1							EAA4_HUMAN;E7EV13_HUMAN;M0QY32_HUMAN;M0R063_HUMAN;M0R0B5_HUMAN;M0R106_HUMAN;M0R1V3_HUMAN;M0R2V7_HUMAN;Q8N753_HUMAN
EAA3_HUMAN	6505	EAA3_MOUSE	20510	EAA3_RAT	25550	SLC1A1	Excitatory amino acid transporter 3		1														1	1							EAA3_HUMAN;H0Y7R2_HUMAN
IMPA1_HUMAN	3612	IMPA1_MOUSE	55980	IMPA1_RAT	83523	IMPA1	Inositol monophosphatase 1		1														1	1							IMPA1_HUMAN;E5RG13_HUMAN;E5RG94_HUMAN;E5RGY4_HUMAN;E5RHE9_HUMAN;E5RI82_HUMAN;E5RIF4_HUMAN;E5RIP7_HUMAN;H0YBL1_HUMAN
CO4A2_HUMAN	1284	CO4A2_MOUSE	12827	F1M6Q3_RAT		COL4A2	Collagen alpha-2(IV) chain										1						1				1				CO4A2_HUMAN;A2A352_HUMAN
CO4A1_HUMAN	1282	CO4A1_MOUSE	12826	F1MA59_RAT	290905	COL4A1	Collagen alpha-1(IV) chain										1						1				1				CO4A1_HUMAN;A5PKV2_HUMAN;F5H5K0_HUMAN
DMXL2_HUMAN	23312	DMXL2_MOUSE	235380	F1M164_RAT		DMXL2	DmX-like protein 2												1				1	1							DMXL2_HUMAN;H0YLM8_HUMAN;H0YM41_HUMAN;H0YME1_HUMAN;L8ECF9_HUMAN;Q8WTV7_HUMAN
NDRG2_HUMAN	57447	NDRG2_MOUSE	29811	NDRG2_RAT	171114	NDRG2	Protein NDRG2												1				1	1							NDRG2_HUMAN;B4DE86_HUMAN;G3V237_HUMAN;G3V239_HUMAN;G3V271_HUMAN;G3V280_HUMAN;G3V285_HUMAN;G3V2A6_HUMAN;G3V2I9_HUMAN;G3V2S0_HUMAN;G3V2T2_HUMAN;G3V2Y3_HUMAN;G3V358_HUMAN;G3V383_HUMAN;G3V392_HUMAN;G3V3C3_HUMAN;G3V3D5_HUMAN;G3V3L1_HUMAN;G3V3P1_HUMAN;G3V3P6_HUMAN
MYG1_HUMAN	60314	MYG1_MOUSE	60315	MYG1_RAT	300258	C12ORF10	UPF0160 protein MYG1, mitochondrial									1							1			1
Q7KYK3_HUMAN						BAT1															1		1					1		1	Q7KYK3_HUMAN
PRG2_HUMAN	5553	PRG2_MOUSE	19074	PRG2_RAT	58826	PRG2	Bone marrow proteoglycan		1														1	1							PRG2_HUMAN;A6XMW0_HUMAN
GBRG2_HUMAN	2566	GBRG2_MOUSE	14406	GBRG2_RAT	29709	GABRG2	Gamma-aminobutyric acid receptor subunit gamma-2		1														1	1							GBRG2_HUMAN;A8MWU7_HUMAN;E5RGG2_HUMAN;E5RGJ0_HUMAN;E5RIG3_HUMAN
ATP4A_HUMAN	495	ATP4A_MOUSE	11944	ATP4A_RAT		ATP4A	Potassium-transporting ATPase alpha chain 1		1														1	1							ATP4A_HUMAN;M0R249_HUMAN
TLN1_HUMAN	7094	TLN1_MOUSE	21894	G3V852_RAT	313494	TLN1	Talin-1														1		1					1	1	1	TLN1_HUMAN;Q5TCU6_HUMAN
CBR3_HUMAN	874	CBR3_MOUSE	109857	B2GV72_RAT	304078	CBR3	Carbonyl reductase [NADPH] 3				1												1	1							CBR3_HUMAN
RTCB_HUMAN	51493	RTCB_MOUSE	28088	RTCB_RAT	362855	RTCB	tRNA-splicing ligase RtcB homolog			1													1	1							RTCB_HUMAN;E7EQS9_HUMAN
DHCR7_HUMAN	1717	DHCR7_MOUSE	13360	DHCR7_RAT	64191	DHCR7	7-dehydrocholesterol reductase		1														1	1							DHCR7_HUMAN;E9PIP9_HUMAN;E9PJ54_HUMAN;E9PLZ2_HUMAN;E9PM00_HUMAN;E9PQ71_HUMAN;E9PRL8_HUMAN;H0YCS7_HUMAN;H0YE57_HUMAN;H0YEJ5_HUMAN
NALCN_HUMAN	259232	NALCN_MOUSE	338370	NALCN_RAT	266760	NALCN	Sodium leak channel non-selective protein				1												1	1							NALCN_HUMAN;F2Z323_HUMAN
				Q99P36_RAT		SYTVII			1														1	1
PERF_HUMAN	5551	PERF_MOUSE	18646	PERF_RAT	50669	PRF1	Perforin-1															1	1							1	PERF_HUMAN;E6Y8C6_HUMAN
NPDC1_HUMAN	56654	NPDC1_MOUSE	18146	Q6AY81_RAT	296562	NPDC1			1														1	1							NPDC1_HUMAN;Q5SPY9_HUMAN
SCRN3_HUMAN	79634	SCRN3_MOUSE	74616	G3V8F4_RAT	311731	SCRN3	Secernin-3												1				1	1							SCRN3_HUMAN;C9JID8_HUMAN;C9JNS3_HUMAN;F8W0M9_HUMAN;F8WBX0_HUMAN;H9KVC8_HUMAN;Q0VDG5_HUMAN
APT_HUMAN	353	APT_MOUSE	11821	APT_RAT	292072	APRT	Adenine phosphoribosyltransferase														1		1						1	1	APT_HUMAN;H3BQB1_HUMAN;H3BQF1_HUMAN;H3BQZ9_HUMAN;H3BSW3_HUMAN;Q12898_HUMAN	Q61320_MOUSE
PREB_HUMAN	10113	PREB_MOUSE	50907	PREB_RAT	58842	PREB	Prolactin regulatory element-binding protein						1										1		1						PREB_HUMAN;B5MC98_HUMAN;F8WCS5_HUMAN;H7BZX0_HUMAN;H7C0W3_HUMAN;H7C2N7_HUMAN;Q05DB2_HUMAN
NFU1_HUMAN	27247	NFU1_MOUSE	56748	D3ZA85_RAT	297416	NFU1	NFU1 iron-sulfur cluster scaffold homolog, mitochondrial													1			1	1							NFU1_HUMAN;C9J8Q1_HUMAN;F8W9P7_HUMAN;F8WAV1_HUMAN;F8WET4_HUMAN;H7C537_HUMAN
P85A_HUMAN	5295	P85A_MOUSE	18708	P85A_RAT	25513	PIK3R1	Phosphatidylinositol 3-kinase regulatory subunit alpha						1										1		1						P85A_HUMAN;E5RGI8_HUMAN;E5RHI0_HUMAN;E5RJY0_HUMAN;E5RK66_HUMAN;H0YB27_HUMAN;H0YBC2_HUMAN;J7GU64_HUMAN;J7GXU7_HUMAN
TEKT1_HUMAN	83659	TEKT1_MOUSE	21689	TEKT1_RAT	85270	TEKT1	Tektin-1				1												1	1							TEKT1_HUMAN;F5GZX2_HUMAN;I3L122_HUMAN;I3L357_HUMAN;I3L3D4_HUMAN
STXB3_HUMAN	6814	STXB3_MOUSE	20912	Q99PV2_RAT	114095	STXBP3	Syntaxin-binding protein 3			1													1	1							STXB3_HUMAN
STXB1_HUMAN	6812	STXB1_MOUSE	20910	STXB1_RAT	25558	STXBP1	Syntaxin-binding protein 1												1				1	1							STXB1_HUMAN
FXR2_HUMAN	9513	FXR2_MOUSE	23879	B1H2A6_RAT	287433	FXR2	Fragile X mental retardation syndrome-related protein 2			1													1	1							FXR2_HUMAN;I3L1Z2_HUMAN;L0R4Y0_HUMAN
KCNQ2_HUMAN	3785	KCNQ2_MOUSE	16536	KCNQ2_RAT	170848	KCNQ2	Potassium voltage-gated channel subfamily KQT member 2		1														1	1							KCNQ2_HUMAN;A6ND05_HUMAN;A6NM44_HUMAN;H0UI91_HUMAN;Q4VXP0_HUMAN;Q4VXP2_HUMAN;Q4VXP3_HUMAN;Q4VXP6_HUMAN;Q4VXP7_HUMAN;Q53Y30_HUMAN
		Q5FW97_MOUSE	433182			EG433182													1				1	1								Q5FW97_MOUSE
COIL_HUMAN	8161	COIL_MOUSE	12812	E9PTJ1_RAT	50998	COIL	Coilin				1												1	1							COIL_HUMAN;I3L369_HUMAN
HNRH1_HUMAN	3187	HNRH1_MOUSE	59013	HNRH1_RAT	140931	HNRNPH1	Heterogeneous nuclear ribonucleoprotein H														1		1					1	1	1	HNRH1_HUMAN;D6R9D3_HUMAN;D6R9T0_HUMAN;D6RAM1_HUMAN;D6RBM0_HUMAN;D6RDL0_HUMAN;D6RDU3_HUMAN;D6RF17_HUMAN;D6RFM3_HUMAN;D6RIH9_HUMAN;D6RIT2_HUMAN;D6RIU0_HUMAN;D6RJ04_HUMAN;E5RGH4_HUMAN;E5RGV0_HUMAN;E5RJ94_HUMAN;E7EN40_HUMAN;E7EQJ0_HUMAN;E9PCY7_HUMAN;F5GZT4_HUMAN
ZN330_HUMAN	27309	ZN330_MOUSE	30932			ZNF330	Zinc finger protein 330										1						1				1				ZN330_HUMAN;D6R8Y9_HUMAN;D6R9C8_HUMAN;D6R9Q8_HUMAN;D6RBR7_HUMAN;D6RBS7_HUMAN;D6RCK7_HUMAN;E9PDK6_HUMAN
LAMP2_HUMAN	3920	LAMP2_MOUSE	16784	LAMP2_RAT	24944	LAMP2	Lysosome-associated membrane glycoprotein 2						1										1		1						LAMP2_HUMAN;B4E2S7_HUMAN;B7Z2R9_HUMAN;H0YCG2_HUMAN
LAMP1_HUMAN	3916	LAMP1_MOUSE	16783	LAMP1_RAT	25328	LAMP1	Lysosome-associated membrane glycoprotein 1			1													1	1							LAMP1_HUMAN;B4DWL3_HUMAN
CLAP1_HUMAN	23332	CLAP1_MOUSE	76707	F1LNQ9_RAT		CLASP1	CLIP-associating protein 1				1												1	1							CLAP1_HUMAN;A2RU21_HUMAN;B7ZLX3_HUMAN;C9J151_HUMAN;C9JP76_HUMAN;F5GWM7_HUMAN;F5GWS0_HUMAN;F5H2E2_HUMAN;F8WA11_HUMAN;H0Y5T1_HUMAN;H0YHV8_HUMAN
AT2C1_HUMAN	27032	AT2C1_MOUSE	235574	AT2C1_RAT	170699	ATP2C1	Calcium-transporting ATPase type 2C member 1		1														1	1							AT2C1_HUMAN;B4E2Q0_HUMAN;D6R9U9_HUMAN;D6REJ1_HUMAN;D6RGE9_HUMAN;D6RHV9_HUMAN;E7ERC6_HUMAN;H0Y8X9_HUMAN;H0Y9S7_HUMAN;H0Y9V7_HUMAN;H0YAH2_HUMAN
PCD10_HUMAN	57575	E9PX28_MOUSE	18526	D3Z8X2_RAT		PCDH10			1														1	1							PCD10_HUMAN;Q14DV7_HUMAN;Q96SF0_HUMAN
SEH1_HUMAN	81929	SEH1_MOUSE	72124	D4A3X0_RAT		SEH1L	Nucleoporin SEH1			1													1	1							SEH1_HUMAN;K7ELV2_HUMAN;K7ENI5_HUMAN;K7EP88_HUMAN;K7EPZ5_HUMAN
GRIK2_HUMAN	2898	GRIK2_MOUSE	14806	GRIK2_RAT	54257	GRIK2	Glutamate receptor ionotropic, kainate 2				1												1	1							GRIK2_HUMAN;D7RWZ8_HUMAN;F8WEZ8_HUMAN;G3XAD3_HUMAN;H7BZX7_HUMAN;H7C2P5_HUMAN;L8E9A1_HUMAN;Q6P3V6_HUMAN;Q8IY40_HUMAN;Q9BZ15_HUMAN
KALRN_HUMAN	8997	KALRN_MOUSE	545156	KALRN_RAT	84009	KALRN	Kalirin					1											1	1							KALRN_HUMAN;C9IYX8_HUMAN;C9IZQ6_HUMAN;C9J1B4_HUMAN;E7EUZ8_HUMAN;H7BXZ5_HUMAN;H7C0I9_HUMAN;H7C1X7_HUMAN;J3QSW6_HUMAN
DLGP4_HUMAN	22839	DLGP4_MOUSE	228836	DLGP4_RAT	286930	DLGAP4	Disks large-associated protein 4					1											1	1							DLGP4_HUMAN;F8WF49_HUMAN
DLGP2_HUMAN	9228	DLGP2_MOUSE	244310	DLGP2_RAT	116681	DLGAP2	Disks large-associated protein 2		1														1	1							DLGP2_HUMAN;H0YBY6_HUMAN
MCLN1_HUMAN	57192	MCLN1_MOUSE	94178	D3ZRF9_RAT	288371	MCOLN1	Mucolipin-1								1								1		1						MCLN1_HUMAN;M0QXD0_HUMAN;M0R1X7_HUMAN
MOGS_HUMAN	7841	MOGS_MOUSE	57377	MOGS_RAT	78947	MOGS	Mannosyl-oligosaccharide glucosidase						1										1		1						MOGS_HUMAN;B4E3B8_HUMAN;B8ZZE2_HUMAN;C9J8D4_HUMAN;C9JDQ1_HUMAN
SFXN5_HUMAN	94097	SFXN5_MOUSE	94282	SFXN5_RAT	261737	SFXN5	Sideroflexin-5												1				1	1							SFXN5_HUMAN;B8ZZJ6_HUMAN;C9JIV5_HUMAN;F8WBH6_HUMAN;H7C1S9_HUMAN
AT2B2_HUMAN	491	AT2B2_MOUSE	11941	AT2B2_RAT	24215	ATP2B2	Plasma membrane calcium-transporting ATPase 2												1				1	1							AT2B2_HUMAN;A1X4P8_HUMAN;A1X4P9_HUMAN;A2VBC8_HUMAN;H0Y7S3_HUMAN;L0R6D2_HUMAN
NIPS1_HUMAN	8508	NIPS1_MOUSE	18082	G3V728_RAT	360971	NIPSNAP1			1														1	1							NIPS1_HUMAN;C9JDV8_HUMAN;F8WCR5_HUMAN;H7C2U6_HUMAN
Q1HDL3_HUMAN						HBEBP2BPA						1											1	1							Q1HDL3_HUMAN
NCLN_HUMAN	56926	NCLN_MOUSE	103425	NCLN_RAT	314648	NCLN	Nicalin			1													1	1							NCLN_HUMAN;K7ELZ9_HUMAN;K7EMW4_HUMAN;K7EN96_HUMAN;K7ENM2_HUMAN;K7EQ66_HUMAN
MFSD6_HUMAN	54842	MFSD6_MOUSE	98682	D3ZCJ3_RAT	301388	MFSD6	Major facilitator superfamily domain-containing protein 6					1											1	1							MFSD6_HUMAN;B7Z7Y2_HUMAN;C9IYL1_HUMAN;C9J134_HUMAN;C9JAZ7_HUMAN;C9JJH2_HUMAN;H7C0X2_HUMAN;H7C284_HUMAN
CETP_HUMAN	1071					CETP	Cholesteryl ester transfer protein					1											1	1							CETP_HUMAN;F4YZX8_HUMAN;H3BRJ9_HUMAN;Q8IWL9_HUMAN;Q9H4L8_HUMAN
OST48_HUMAN	1650	OST48_MOUSE	13200	OST48_RAT	313648	DDOST	Dolichyl-diphosphooligosaccharide--protein glycosyltransferase 48 kDa subunit		1														1	1							OST48_HUMAN;E7EWT1_HUMAN;U3KQ84_HUMAN
GBRL2_HUMAN	11345	GBRL2_MOUSE	93739	GBRL2_RAT	64670	GABARAPL2	Gamma-aminobutyric acid receptor-associated protein-like 2						1										1		1						GBRL2_HUMAN;H3BQ50_HUMAN;H3BSM5_HUMAN;H3BU36_HUMAN
AT2A3_HUMAN	489	AT2A3_MOUSE	53313	AT2A3_RAT	25391	ATP2A3	Sarcoplasmic/endoplasmic reticulum calcium ATPase 3						1										1		1						AT2A3_HUMAN;E9PFL6_HUMAN
AT2A1_HUMAN	487	AT2A1_MOUSE	11937	AT2A1_RAT	116601	ATP2A1	Sarcoplasmic/endoplasmic reticulum calcium ATPase 1		1														1	1							AT2A1_HUMAN;B3KY17_HUMAN;H3BTF1_HUMAN;H3BTW4_HUMAN;H3BUT9_HUMAN;H3BUU3_HUMAN;H3BVB2_HUMAN
ES1_HUMAN	8209	ES1_MOUSE	28295			D10JHU81E	ES1 protein homolog, mitochondrial												1				1	1
AL1L1_HUMAN	10840	AL1L1_MOUSE	107747	AL1L1_RAT	64392	ALDH1L1	Cytosolic 10-formyltetrahydrofolate dehydrogenase												1				1	1							AL1L1_HUMAN;B4DGC8_HUMAN;C9IZ36_HUMAN;C9JY00_HUMAN;C9JYZ6_HUMAN;D6RFJ7_HUMAN;F2Z324_HUMAN;F8WC34_HUMAN;Q8TBP8_HUMAN
		Q9CW87_MOUSE				CYP51							1										1		1
SAC2_HUMAN	22876	SAC2_MOUSE	101490	D3ZKG7_RAT	309008	INPP5F	Phosphatidylinositide phosphatase SAC2				1												1	1							SAC2_HUMAN;Q5T993_HUMAN
PIEZ2_HUMAN	63895	PIEZ2_MOUSE	667742	D3ZB88_RAT		PIEZO2	Piezo-type mechanosensitive ion channel component 2				1												1	1							PIEZ2_HUMAN;E7EVM7_HUMAN;J3KRQ5_HUMAN;J3KRW1_HUMAN;J3KSM7_HUMAN;J3QLJ9_HUMAN;M4GPJ9_HUMAN
APOO_HUMAN	79135	APOO_MOUSE	68316	M0R7G4_RAT		APOO	Apolipoprotein O						1										1		1						APOO_HUMAN;C9J574_HUMAN;G3V1B6_HUMAN;H7C1U8_HUMAN
I27RA_HUMAN	9466	I27RA_MOUSE	50931	D4A6K5_RAT	288905	IL27RA	Interleukin-27 receptor subunit alpha						1										1		1						I27RA_HUMAN
EGLN_HUMAN	2022	EGLN_MOUSE	13805	M0RA19_RAT	497010	ENG	Endoglin				1												1	1							EGLN_HUMAN;F5GX88_HUMAN;Q5T9B9_HUMAN;Q96CG0_HUMAN
RAP1A_HUMAN	5906	RAP1A_MOUSE	109905	RAP1A_RAT	295347	RAP1A	Ras-related protein Rap-1A						1										1		1						RAP1A_HUMAN;A8KAH9_HUMAN
S4A7_HUMAN	9497	S4A7_MOUSE	218756	S4A7_RAT	117955	SLC4A7	Sodium bicarbonate cotransporter 3		1														1	1							S4A7_HUMAN;B5M450_HUMAN;C9JRP1_HUMAN;E9PFN4_HUMAN;H7C3C4_HUMAN
B3A2_HUMAN	6522	B3A2_MOUSE	20535	B3A2_RAT	24780	SLC4A2	Anion exchange protein 2			1													1	1							B3A2_HUMAN;C9J035_HUMAN;C9J459_HUMAN;C9J722_HUMAN;C9J9M9_HUMAN;C9JVC2_HUMAN;J3KNG9_HUMAN;Q6PJY3_HUMAN;Q8TAG3_HUMAN;Q99654_HUMAN;Q9UEY4_HUMAN;Q9UEY5_HUMAN;Q9UEY6_HUMAN
AP2B1_HUMAN	163	AP2B1_MOUSE	71770	AP2B1_RAT	140670	AP2B1	AP-2 complex subunit beta												1				1	1							AP2B1_HUMAN;H0UID3_HUMAN;H0UID4_HUMAN;H0UID5_HUMAN;K7EJ01_HUMAN;K7EJT8_HUMAN;K7EJX1_HUMAN;K7EKZ5_HUMAN;K7EMN7_HUMAN;K7EN71_HUMAN;K7ERB2_HUMAN;K7ERE4_HUMAN
ATD3A_HUMAN	55210	H3BK90_MOUSE				ATAD3A	ATPase family AAA domain-containing protein 3A					1											1	1							ATD3A_HUMAN;H0Y2W2_HUMAN;Q5SV16_HUMAN
INP4A_HUMAN	3631	INP4A_MOUSE	269180	INP4A_RAT	80849	INPP4A	Type I inositol 3,4-bisphosphate 4-phosphatase												1				1	1							INP4A_HUMAN;B8ZZB2_HUMAN;D3DVH3_HUMAN;F5H860_HUMAN
PREP_HUMAN	10531	PREP_MOUSE	69617	D3ZUF9_RAT	307081	PITRM1	Presequence protease, mitochondrial										1						1				1				PREP_HUMAN;B1APQ0_HUMAN;B1APQ1_HUMAN;H0Y4F7_HUMAN;H0Y7L7_HUMAN
CS010_HUMAN	56005	CS010_MOUSE	28106			C19ORF10	UPF0556 protein C19orf10			1													1	1
ZNT6_HUMAN	55676	ZNT6_MOUSE	210148	B2RZA8_RAT	298786	SLC30A6	Zinc transporter 6								1								1		1						ZNT6_HUMAN;B3KU87_HUMAN;B5MCR8_HUMAN;C9JZR9_HUMAN;F8WCU3_HUMAN;F8WD78_HUMAN;F8WEL5_HUMAN
PDXL2_HUMAN	50512	PDXL2_MOUSE	319655	B1WC18_RAT	297433	PODXL2			1														1	1							PDXL2_HUMAN
AP2A1_HUMAN	160	AP2A1_MOUSE	11771	D3ZUY8_RAT	308578	AP2A1	AP-2 complex subunit alpha-1												1				1	1							AP2A1_HUMAN;M0R2D9_HUMAN
ACTB_HUMAN	60	ACTB_MOUSE	11461	ACTB_RAT	81822	ACTB	Actin, cytoplasmic 1												1				1	1							ACTB_HUMAN;A0AUL6_HUMAN;C9JTX5_HUMAN;C9JUM1_HUMAN;C9JZR7_HUMAN;E7EVS6_HUMAN;G5E9R0_HUMAN;G8FSY7_HUMAN;Q9UMN3_HUMAN
S39AA_HUMAN	57181	S39AA_MOUSE	227059	D4A517_RAT	363229	SLC39A10			1														1	1							S39AA_HUMAN;B4DGU0_HUMAN;C9J0F5_HUMAN;E7ENT5_HUMAN;E7EV45_HUMAN;F2Z341_HUMAN;Q05C42_HUMAN
FRPD4_HUMAN	9758	FRPD4_MOUSE	333605	D4A3K7_RAT	302656	FRMPD4	FERM and PDZ domain-containing protein 4				1												1	1							FRPD4_HUMAN;B7ZLE1_HUMAN
ETFD_HUMAN	2110	ETFD_MOUSE	66841	ETFD_RAT	295143	ETFDH	Electron transfer flavoprotein-ubiquinone oxidoreductase, mitochondrial								1								1		1						ETFD_HUMAN;A7UNU5_HUMAN;A7UNU6_HUMAN;D6RAD5_HUMAN;D6RJF8_HUMAN;J3KND9_HUMAN;Q547S8_HUMAN
TRAP1_HUMAN	10131	TRAP1_MOUSE	68015	TRAP1_RAT	287069	TRAP1	Heat shock protein 75 kDa, mitochondrial							1									1		1						TRAP1_HUMAN;F5H897_HUMAN;I3L0K7_HUMAN;I3L0P6_HUMAN;I3L239_HUMAN;I3L253_HUMAN;I3L2D5_HUMAN;I3L3L4_HUMAN;I3L4L7_HUMAN;K0A7K7_HUMAN;Q5CAQ4_HUMAN;Q9BV61_HUMAN
SRPRB_HUMAN	58477	SRPRB_MOUSE	20818	SRPRB_RAT	300965	SRPRB	Signal recognition particle receptor subunit beta						1										1		1						SRPRB_HUMAN;C9J5Z8_HUMAN;H7C4H2_HUMAN;Q549N5_HUMAN
MOBP_HUMAN	4336	MOBP_MOUSE	17433	MOBP_RAT	25037	MOBP	Myelin-associated oligodendrocyte basic protein		1														1	1							MOBP_HUMAN;C9JAR7_HUMAN;C9JLT8_HUMAN;G5E945_HUMAN
U2AFL_HUMAN		U2AFL_MOUSE	22183	Q5RK33_RAT	498425	ZRSR1	U2 small nuclear ribonucleoprotein auxiliary factor 35 kDa subunit-related protein 1				1												1	1							U2AFL_HUMAN
ROAA_HUMAN	3182	ROAA_MOUSE	15384	Q9QX80_RAT	83498	HNRNPAB	Heterogeneous nuclear ribonucleoprotein A/B														1		1						1	1	ROAA_HUMAN;D6R9P3_HUMAN;D6RBZ0_HUMAN;D6RD18_HUMAN
FCERG_HUMAN	2207	FCERG_MOUSE	14127	FCERG_RAT	25441	FCER1G	High affinity immunoglobulin epsilon receptor subunit gamma															1	1							1	FCERG_HUMAN;A6NCQ8_HUMAN
FOXR1_HUMAN	283150	FOXR1_MOUSE	382074	F1LTW6_RAT		FOXR1			1														1	1							FOXR1_HUMAN;B0YJ16_HUMAN;H0YCU3_HUMAN;Q08AS8_HUMAN
HNRL1_HUMAN	11100	HNRL1_MOUSE	232989	D4A962_RAT	361522	HNRNPUL1	Heterogeneous nuclear ribonucleoprotein U-like protein 1										1						1				1				HNRL1_HUMAN;B7Z4B8_HUMAN;L0R5B4_HUMAN;M0QYG9_HUMAN;M0QYI8_HUMAN;M0QYM5_HUMAN;M0QYZ0_HUMAN;M0QZV6_HUMAN;M0R0K8_HUMAN;M0R203_HUMAN;M0R247_HUMAN;M0R3F1_HUMAN
BAK_HUMAN	578	BAK_MOUSE	12018	Q9JK59_RAT	116502	BAK1	Bcl-2 homologous antagonist/killer													1			1	1							BAK_HUMAN;C0H5Y7_HUMAN
PHOCN_HUMAN	25843	PHOCN_MOUSE	19070	PHOCN_RAT	171050	MOB4	MOB-like protein phocein					1											1	1							PHOCN_HUMAN;B4DM50_HUMAN;F8W8B0_HUMAN;F8WAQ8_HUMAN;S4R3N1_HUMAN
ROA0_HUMAN	10949	ROA0_MOUSE	77134	F1M3H8_RAT		HNRNPA0	Heterogeneous nuclear ribonucleoprotein A0			1													1	1							ROA0_HUMAN
UBP5_HUMAN	8078	UBP5_MOUSE	22225			USP5	Ubiquitin carboxyl-terminal hydrolase 5												1				1	1							UBP5_HUMAN;F5H571_HUMAN
LPHN3_HUMAN	23284	LPHN3_MOUSE	319387	LPHN3_RAT	170641	LPHN3	Latrophilin-3				1												1	1							LPHN3_HUMAN;E7EMR3_HUMAN;E7EN28_HUMAN;E7ENK1_HUMAN;E7ES20_HUMAN;E7ESV6_HUMAN;E7ETE3_HUMAN;E7EUP0_HUMAN;E7EUW2_HUMAN;E7EVD6_HUMAN;E7EW95_HUMAN;E7EX52_HUMAN;E9PBG4_HUMAN;E9PE04_HUMAN;H0Y9K5_HUMAN;Q4W5J9_HUMAN
TAC2N_HUMAN	123036	TAC2N_MOUSE	74413	Q5M7U8_RAT	500707	TC2N	Tandem C2 domains nuclear protein					1											1	1							TAC2N_HUMAN;H0YJ73_HUMAN
LPHN1_HUMAN	22859	LPHN1_MOUSE	330814	LPHN1_RAT	65096	LPHN1	Latrophilin-1		1														1	1							LPHN1_HUMAN;A0PJG2_HUMAN;K7EK47_HUMAN;K7ERC3_HUMAN;K7ESH3_HUMAN
DSG4_HUMAN	147409	DSG4_MOUSE	16769	DSG4_RAT	291754	DSG4	Desmoglein-4									1							1			1					DSG4_HUMAN
DSG2_HUMAN	1829	DSG2_MOUSE	13511	F1LYX9_RAT		DSG2	Desmoglein-2			1													1	1							DSG2_HUMAN;J3KSI6_HUMAN;Q8WWR7_HUMAN
NOP56_HUMAN	10528	NOP56_MOUSE	67134	Q4KLK7_RAT	362214	NOP56			1														1	1							NOP56_HUMAN;A0PJ92_HUMAN;H0Y653_HUMAN;H0YDU4_HUMAN;Q5JXT2_HUMAN;Q9BSN3_HUMAN
DSG1_HUMAN	1828			D3ZM39_RAT		DSG1	Desmoglein-1									1							1			1					DSG1_HUMAN;B7Z845_HUMAN;Q712V6_HUMAN
TNR12_HUMAN	51330	TNR12_MOUSE	27279	G3V6F9_RAT	302965	TNFRSF12A	Tumor necrosis factor receptor superfamily member 12A				1												1	1							TNR12_HUMAN;I3L0S4_HUMAN;I3L1J9_HUMAN;I3L3P4_HUMAN;I3L539_HUMAN
GRID1_HUMAN	2894	GRID1_MOUSE	14803	GRID1_RAT	79219	GRID1	Glutamate receptor ionotropic, delta-1		1														1	1							GRID1_HUMAN;B7Z7L0_HUMAN;G3V186_HUMAN
PDLI1_HUMAN	9124	PDLI1_MOUSE	54132	PDLI1_RAT	54133	PDLIM1	PDZ and LIM domain protein 1				1												1	1							PDLI1_HUMAN
MET7B_HUMAN	196410	MET7B_MOUSE	71664	MET7B_RAT	366792	METTL7B	Methyltransferase-like protein 7B			1													1	1							MET7B_HUMAN
STX5_HUMAN	6811	STX5_MOUSE	56389	STX5_RAT	65134	STX5	Syntaxin-5						1										1		1						STX5_HUMAN;B4DKR0_HUMAN;E9PNU4_HUMAN;E9PP18_HUMAN;E9PRW9_HUMAN;F8W8Q9_HUMAN;H0YEJ8_HUMAN;H7C3X5_HUMAN
STX4_HUMAN	6810	STX4_MOUSE	20909	STX4_RAT	81803	STX4	Syntaxin-4						1										1		1						STX4_HUMAN;A8MXY0_HUMAN;C9JFM5_HUMAN;H3BMK2_HUMAN
PKP1_HUMAN	5317	PKP1_MOUSE	18772	D3ZY51_RAT	304822	PKP1	Plakophilin-1									1							1			1					PKP1_HUMAN;Q14BN3_HUMAN
STX2_HUMAN	2054	STX2_MOUSE	13852	STX2_RAT	25130	STX2	Syntaxin-2					1											1	1							STX2_HUMAN;J3KNU7_HUMAN
SH3G2_HUMAN	6456	SH3G2_MOUSE	20404	SH3G2_RAT	116743	SH3GL2	Endophilin-A1												1				1	1							SH3G2_HUMAN;A7LBA6_HUMAN;D3DRJ2_HUMAN;F5H5J3_HUMAN;Q3V638_HUMAN;Q3V639_HUMAN;Q8IZ09_HUMAN
Q6IBN4_HUMAN						PECI					1												1	1							Q6IBN4_HUMAN
AUXI_HUMAN	9829	AUXI_MOUSE	72685	D4A0I5_RAT	313409	DNAJC6	Putative tyrosine-protein phosphatase auxilin												1				1	1							AUXI_HUMAN;L0N9S0_HUMAN;S4R305_HUMAN
Q68DU7_HUMAN	10282					DKFZP781C0425		1															1	1
PBIP1_HUMAN	57326	PBIP1_MOUSE	229534	PBIP1_RAT	310644	PBXIP1	Pre-B-cell leukemia transcription factor-interacting protein 1				1												1	1							PBIP1_HUMAN;B4E1J0_HUMAN;F2Z2Z8_HUMAN;F5H2F6_HUMAN;Q5T173_HUMAN
ANGP2_HUMAN	285	ANGP2_MOUSE	11601	ANGP2_RAT	89805	ANGPT2	Angiopoietin-2				1												1	1							ANGP2_HUMAN;E7EVQ3_HUMAN
U520_HUMAN	23020	U520_MOUSE	320632	U520_RAT	296126	SNRNP200	U5 small nuclear ribonucleoprotein 200 kDa helicase			1													1	1							U520_HUMAN;A2RRQ7_HUMAN;A4FU77_HUMAN;B4E0P5_HUMAN;C9JAQ9_HUMAN;Q7L5W4_HUMAN
MIRO2_HUMAN	89941	MIRO2_MOUSE	214952	MIRO2_RAT	287156	RHOT2	Mitochondrial Rho GTPase 2				1												1	1							MIRO2_HUMAN;H3BMP9_HUMAN;H3BP40_HUMAN;H3BST5_HUMAN;H3BU27_HUMAN;H3BUX4_HUMAN;H3BVI5_HUMAN;I3L2C6_HUMAN
ZEB2_HUMAN	9839	ZEB2_MOUSE	24136	E9PTC3_RAT	311071	ZEB2	Zinc finger E-box-binding homeobox 2															1	1							1	ZEB2_HUMAN;A0JP08_HUMAN;C9JU62_HUMAN;C9JUQ1_HUMAN;E7ESP8_HUMAN;E7EUW9_HUMAN;E7EVG9_HUMAN;H7C0G0_HUMAN;U3KPV5_HUMAN;U3KQ33_HUMAN;U3KQ51_HUMAN
DNJB6_HUMAN	10049	DNJB6_MOUSE	23950	DNJB6_RAT	362293	DNAJB6	DnaJ homolog subfamily B member 6						1										1		1						DNJB6_HUMAN;B4DN73_HUMAN;C9J2C4_HUMAN;C9J2P2_HUMAN;C9JB42_HUMAN;C9JDR7_HUMAN;C9JDX6_HUMAN;C9JN01_HUMAN;E9PH18_HUMAN;F8WCZ4_HUMAN;Q49A72_HUMAN;Q75MP3_HUMAN
ZDH17_HUMAN	23390	ZDH17_MOUSE	320150	E9PTT0_RAT	366889	ZDHHC17	Palmitoyltransferase		1														1	1							ZDH17_HUMAN;F8VPW2_HUMAN;F8VUG7_HUMAN;F8VX48_HUMAN;H0YHF0_HUMAN;H0YHW0_HUMAN;H0YI74_HUMAN;H0YIK0_HUMAN;H0YIN1_HUMAN;H0YIP7_HUMAN
DECR_HUMAN	1666	DECR_MOUSE	67460	DECR_RAT	117543	DECR1	2,4-dienoyl-CoA reductase, mitochondrial			1													1	1							DECR_HUMAN;B7Z6B8_HUMAN;E5RFV2_HUMAN;E5RGS6_HUMAN;E5RHR1_HUMAN;E5RID6_HUMAN;E5RJD2_HUMAN;E5RJG7_HUMAN;H0YAW3_HUMAN
ZDH12_HUMAN	84885	ZDH12_MOUSE	66220	ZDH12_RAT	366014	ZDHHC12	Probable palmitoyltransferase ZDHHC12			1													1	1							ZDH12_HUMAN;Q5T266_HUMAN;Q5T269_HUMAN
AATM_HUMAN	2806	AATM_MOUSE	14719	AATM_RAT	25721	GOT2	Aspartate aminotransferase, mitochondrial														1		1					1	1	1	AATM_HUMAN;E7ERW2_HUMAN;H3BRE7_HUMAN
TM38B_HUMAN	55151	TM38B_MOUSE	52076	TM38B_RAT	362521	TMEM38B	Trimeric intracellular cation channel type B								1								1		1						TM38B_HUMAN;H7C3B3_HUMAN;H7C4C1_HUMAN
GLMN_HUMAN	11146	GLMN_MOUSE	170823	D3ZKQ3_RAT	289437	GLMN	Glomulin				1												1	1							GLMN_HUMAN;B4DJ85_HUMAN;M0QX84_HUMAN;M0QXG8_HUMAN
PPAC_HUMAN	52	PPAC_MOUSE	11431	PPAC_RAT	24161	ACP1	Low molecular weight phosphotyrosine protein phosphatase														1		1							1	PPAC_HUMAN;B5MCC7_HUMAN;D3YTI2_HUMAN;F2Z2Q9_HUMAN;F2Z2R9_HUMAN;G5E9R5_HUMAN;O75702_HUMAN
AATC_HUMAN	2805	AATC_MOUSE	14718	AATC_RAT	24401	GOT1	Aspartate aminotransferase, cytoplasmic												1				1	1							AATC_HUMAN;B7Z7E9_HUMAN
		P70355_MOUSE				MELA																1	1							1
TR10D_HUMAN	8793					TNFRSF10D	Tumor necrosis factor receptor superfamily member 10D			1													1	1							TR10D_HUMAN
NCDN_HUMAN	23154	NCDN_MOUSE	26562	NCDN_RAT	89791	NCDN	Neurochondrin												1				1	1							NCDN_HUMAN;C9J5H8_HUMAN;H7C2R2_HUMAN
ASNS_HUMAN	440	ASNS_MOUSE	27053	ASNS_RAT	25612	ASNS	Asparagine synthetase [glutamine-hydrolyzing]			1													1	1							ASNS_HUMAN;C9J057_HUMAN;C9J605_HUMAN;C9JLA3_HUMAN;C9JLN6_HUMAN;C9JM09_HUMAN;C9JT45_HUMAN;F8WEJ5_HUMAN
TR10A_HUMAN	8797					TNFRSF10A	Tumor necrosis factor receptor superfamily member 10A			1													1	1							TR10A_HUMAN;C1K3N4_HUMAN;E5RFH1_HUMAN;F8U8C0_HUMAN;L8EA63_HUMAN
HNRPK_HUMAN	3190	HNRPK_MOUSE	15387	HNRPK_RAT	117282	HNRNPK	Heterogeneous nuclear ribonucleoprotein K															1	1							1	HNRPK_HUMAN;Q5T6W1_HUMAN;Q5T6W2_HUMAN;Q5T6W5_HUMAN;S4R359_HUMAN;S4R457_HUMAN
AMY1_HUMAN	276	AMY1_MOUSE	11722	E9PSQ1_RAT	24203	AMY1A	Alpha-amylase 1					1											1	1							AMY1_HUMAN;B7ZMD7_HUMAN;Q5T084_HUMAN;Q6NSB3_HUMAN
MYO5A_HUMAN	4644	MYO5A_MOUSE	17918	MYO5A_RAT	25017	MYO5A	Unconventional myosin-Va												1				1	1							MYO5A_HUMAN;E7ERV5_HUMAN;F8W6H6_HUMAN;F8WE88_HUMAN;G3V394_HUMAN;G3V3C9_HUMAN;O95317_HUMAN;Q9UES5_HUMAN
KKCC2_HUMAN	10645	KKCC2_MOUSE	207565	KKCC2_RAT	83506	CAMKK2	Calcium/calmodulin-dependent protein kinase kinase 2		1														1	1							KKCC2_HUMAN;F5GZ00_HUMAN;F5H360_HUMAN;F5H4I7_HUMAN;Q8IZW1_HUMAN
HNRPD_HUMAN	3184	HNRPD_MOUSE	11991	HNRPD_RAT	79256	HNRNPD	Heterogeneous nuclear ribonucleoprotein D0														1		1					1	1	1	HNRPD_HUMAN;B4DTC3_HUMAN;D6RAF8_HUMAN;D6RBP9_HUMAN;D6RBQ9_HUMAN;D6RD83_HUMAN;D6RF44_HUMAN;F5H6R6_HUMAN;H0Y8G5_HUMAN;H0YA96_HUMAN
HNRPC_HUMAN	3183	HNRPC_MOUSE	15381	HNRPC_RAT		HNRNPC	Heterogeneous nuclear ribonucleoproteins C1/C2														1		1					1	1	1	HNRPC_HUMAN;B4DSU6_HUMAN;B4DY08_HUMAN;G3V251_HUMAN;G3V2D6_HUMAN;G3V2H6_HUMAN;G3V2Q1_HUMAN;G3V3K6_HUMAN;G3V4C1_HUMAN;G3V4M8_HUMAN;G3V4W0_HUMAN;G3V555_HUMAN;G3V575_HUMAN;G3V576_HUMAN;G3V5V7_HUMAN;G3V5X6_HUMAN
TIM22_HUMAN	29928	TIM22_MOUSE	56322	TIM22_RAT	79463	TIMM22	Mitochondrial import inner membrane translocase subunit Tim22						1										1		1						TIM22_HUMAN
UBFD1_HUMAN	56061	UBFD1_MOUSE	28018	G3V8E4_RAT	293454	UBFD1			1														1	1							UBFD1_HUMAN;H3BRL3_HUMAN;H3BUM8_HUMAN
LDLR_HUMAN	3949	LDLR_MOUSE	16835	LDLR_RAT	300438	LDLR	Low-density lipoprotein receptor						1										1		1						LDLR_HUMAN;A2SZX1_HUMAN;E1B4S5_HUMAN;E1B4T0_HUMAN;E2J5K4_HUMAN;H0YM92_HUMAN;H0YMD1_HUMAN;H0YMQ3_HUMAN;J3KMZ9_HUMAN;Q9UH51_HUMAN
S3TC1_HUMAN	54436	A1A4B6_MOUSE	231147	D3ZLQ9_RAT	305441	SH3TC1	SH3 domain and tetratricopeptide repeat-containing protein 1				1												1	1							S3TC1_HUMAN;A2RRQ8_HUMAN;B3KWX8_HUMAN;D3DVT6_HUMAN;D6RC98_HUMAN;D6REB6_HUMAN;D6RI07_HUMAN;E7EQR1_HUMAN;F5GXD3_HUMAN;H0Y9A4_HUMAN;H0YA34_HUMAN;H0YAJ7_HUMAN;Q6NVH2_HUMAN;U3KQ04_HUMAN
Q15136_HUMAN						KIN27															1		1					1			Q15136_HUMAN
SBP1_HUMAN	8991	SBP1_MOUSE	20341	SBP1_RAT	140927	SELENBP1	Selenium-binding protein 1									1							1			1					SBP1_HUMAN;A6PVW9_HUMAN;A6PVX1_HUMAN;C9JVL0_HUMAN;F2Z2W8_HUMAN;F8WBA9_HUMAN;F8WCR4_HUMAN;H0Y532_HUMAN;Q9H8A8_HUMAN
GRIA1_HUMAN	2890	GRIA1_MOUSE	14799	GRIA1_RAT	50592	GRIA1	Glutamate receptor 1		1														1	1							GRIA1_HUMAN;C5IJI6_HUMAN
SIDT2_HUMAN	51092	SIDT2_MOUSE	214597	SIDT2_RAT	315617	SIDT2	SID1 transmembrane family member 2		1														1	1							SIDT2_HUMAN;C9JBG5_HUMAN;E9PMC3_HUMAN;E9PME7_HUMAN;E9PPN9_HUMAN;F5H8L4_HUMAN;G3V172_HUMAN;H0YEI3_HUMAN;L7X6U2_HUMAN;Q1RMF0_HUMAN;Q24JR2_HUMAN
SIDT1_HUMAN	54847	SIDT1_MOUSE	320007	SIDT1_RAT	288109	SIDT1	SID1 transmembrane family member 1					1											1	1							SIDT1_HUMAN;J3KPQ7_HUMAN
EDC4_HUMAN	23644	EDC4_MOUSE	234699	EDC4_RAT	361399	EDC4	Enhancer of mRNA-decapping protein 4			1													1	1							EDC4_HUMAN;I3L0V0_HUMAN;I3L2F4_HUMAN;I3L3M2_HUMAN
BAG2_HUMAN	9532	BAG2_MOUSE	213539	B0BN74_RAT	690038	BAG2	BAG family molecular chaperone regulator 2			1													1	1							BAG2_HUMAN;A2A296_HUMAN;B4DXE2_HUMAN
NFIA_HUMAN	4774	NFIA_MOUSE	18027	NFIA_RAT	25492	NFIA	Nuclear factor 1 A-type						1										1		1						NFIA_HUMAN;B1AKN5_HUMAN;B1AKN6_HUMAN;B1AKN7_HUMAN;B1AKN8_HUMAN;S4R308_HUMAN;S4R3K4_HUMAN;S4R3K5_HUMAN;S4R3W2_HUMAN;S4R3W6_HUMAN		Q9QY89_RAT
RENT1_HUMAN	5976	RENT1_MOUSE	19704	F1LY19_RAT	684558	UPF1	Regulator of nonsense transcripts 1			1													1	1							RENT1_HUMAN
KCAB2_HUMAN	8514	KCAB2_MOUSE	16498	KCAB2_RAT	29738	KCNAB2	Voltage-gated potassium channel subunit beta-2												1				1	1							KCAB2_HUMAN;E7ESI4_HUMAN;K7EIR5_HUMAN;K7EKU4_HUMAN;Q2YD85_HUMAN;Q5TG78_HUMAN;Q5TG79_HUMAN;Q5TG80_HUMAN;Q5TG81_HUMAN;Q5TG84_HUMAN;Q6FG22_HUMAN;Q6FG44_HUMAN
TALDO_HUMAN	6888	TALDO_MOUSE	21351	TALDO_RAT	83688	TALDO1	Transaldolase				1												1	1							TALDO_HUMAN;B4DID5_HUMAN;E9PKI8_HUMAN;E9PM01_HUMAN;F2Z393_HUMAN
H32_HUMAN	653604	H32_MOUSE	97114			HIST2H3A	Histone H3.2														1		1					1	1	1	H32_HUMAN
TET2_HUMAN	54790	TET2_MOUSE	214133	D4AC33_RAT	310859	TET2	Methylcytosine dioxygenase TET2															1	1							1	TET2_HUMAN;A7E237_HUMAN;D6RE87_HUMAN;E7EPB1_HUMAN;E7EQS8_HUMAN;L8E8T1_HUMAN
MAGT1_HUMAN	84061	MAGT1_MOUSE	67075	MAGT1_RAT	116967	MAGT1	Magnesium transporter protein 1						1										1		1						MAGT1_HUMAN;Q6P577_HUMAN
CPT1C_HUMAN	126129	CPT1C_MOUSE	78070	CPT1C_RAT	308579	CPT1C	Carnitine O-palmitoyltransferase 1, brain isoform												1				1	1							CPT1C_HUMAN;B3KU49_HUMAN;M0QZ13_HUMAN;M0R0D3_HUMAN;M0R115_HUMAN;M0R1F9_HUMAN;M0R2B9_HUMAN;M0R2H6_HUMAN;M0R2V3_HUMAN;M0R399_HUMAN
PHF8_HUMAN	23133	PHF8_MOUSE	74042	D4AD31_RAT	317425	PHF8	Histone lysine demethylase PHF8															1	1							1	PHF8_HUMAN;B0QZE1_HUMAN;B0QZZ2_HUMAN;B0QZZ3_HUMAN;B0QZZ4_HUMAN;H0Y3N9_HUMAN;H0Y589_HUMAN;H0Y7M8_HUMAN;H7BZB7_HUMAN;Q5JPR8_HUMAN
CHP3_HUMAN	54997	CHP3_MOUSE	57816	D3ZTN1_RAT	288689	TESC	Calcineurin B homologous protein 3					1											1	1							CHP3_HUMAN;E9PQ58_HUMAN;H0YIX4_HUMAN;J3KPN1_HUMAN
VATB2_HUMAN	526	VATB2_MOUSE	11966	VATB2_RAT	117596	ATP6V1B2	V-type proton ATPase subunit B, brain isoform												1				1	1							VATB2_HUMAN;E5RGH6_HUMAN;H0YAT8_HUMAN;H0YC04_HUMAN;H0YC45_HUMAN
S10A9_HUMAN	6280	S10A9_MOUSE	20202	S10A9_RAT	94195	S100A9	Protein S100-A9									1							1			1					S10A9_HUMAN
TS1R2_HUMAN	80834	TS1R2_MOUSE	83770	TS1R2_RAT	100270683	TAS1R2	Taste receptor type 1 member 2		1														1	1							TS1R2_HUMAN
IF2G_HUMAN	1968	IF2G_MOUSE	26905	IF2G_RAT	299027	EIF2S3	Eukaryotic translation initiation factor 2 subunit 3				1												1	1							IF2G_HUMAN;H7BZU1_HUMAN
IF2A_HUMAN	1965	IF2A_MOUSE	13665	IF2A_RAT	54318	EIF2S1	Eukaryotic translation initiation factor 2 subunit 1														1		1					1	1		IF2A_HUMAN;G3V4T5_HUMAN;H0YJS4_HUMAN;Q53XC0_HUMAN
THY1_HUMAN	7070	THY1_MOUSE	21838	THY1_RAT	24832	THY1	Thy-1 membrane glycoprotein						1										1		1						THY1_HUMAN;B0YJA4_HUMAN;E9PIE1_HUMAN;E9PIM6_HUMAN;E9PNQ8_HUMAN;J3QRJ3_HUMAN;Q9HBB0_HUMAN
PDIP2_HUMAN	26073	PDIP2_MOUSE	67811	C8YL70_RAT	287544	POLDIP2			1														1	1							PDIP2_HUMAN;L8EAT8_HUMAN;U3KQJ1_HUMAN
CHP1_HUMAN	11261	CHP1_MOUSE	56398	CHP1_RAT	64152	CHP1	Calcineurin B homologous protein 1														1		1					1			CHP1_HUMAN;F5GX29_HUMAN;H0YKE7_HUMAN;H0YLX1_HUMAN;H0YLY7_HUMAN;H0YNG9_HUMAN
TEN4_HUMAN	26011	TEN4_MOUSE	23966	F1LZ38_RAT	308831	TENM4			1														1	1							TEN4_HUMAN;E9PPG4_HUMAN;H0YCJ4_HUMAN;H0YCW4_HUMAN
T126A_HUMAN	84233	T126A_MOUSE	66271	T126A_RAT	293113	TMEM126A	Transmembrane protein 126A				1												1	1							T126A_HUMAN;E9PI90_HUMAN;E9PIH8_HUMAN
TEN2_HUMAN	57451	TEN2_MOUSE		TEN2_RAT	117242	TENM2	Teneurin-2		1														1	1							TEN2_HUMAN;F5H2D1_HUMAN;F8VNQ3_HUMAN;G3V106_HUMAN;H7BYZ1_HUMAN
TBL2_HUMAN	26608	TBL2_MOUSE	27368	M0RCS2_RAT	686610	TBL2	Transducin beta-like protein 2										1						1				1				TBL2_HUMAN;C9JVF0_HUMAN;E9PF19_HUMAN;F2Z3G3_HUMAN;F8WB62_HUMAN;F8WBD9_HUMAN;F8WBP2_HUMAN;F8WCC7_HUMAN;F8WCR3_HUMAN;F8WDI9_HUMAN;F8WEC3_HUMAN;Q96E41_HUMAN
AL1A1_HUMAN	216	AL1A1_MOUSE	11668	AL1A1_RAT	24188	ALDH1A1	Retinal dehydrogenase 1				1												1	1							AL1A1_HUMAN;Q5SYQ7_HUMAN;Q5SYQ8_HUMAN;Q5SYQ9_HUMAN
GFPT1_HUMAN	2673	GFPT1_MOUSE	14583	GFPT1_RAT	297417	GFPT1	Glutamine--fructose-6-phosphate aminotransferase [isomerizing] 1			1													1	1							GFPT1_HUMAN
ERG1_HUMAN	6713	ERG1_MOUSE	20775	ERG1_RAT	29230	SQLE	Squalene monooxygenase								1								1		1						ERG1_HUMAN;E5RJH9_HUMAN;E7EVQ6_HUMAN;H0YBN7_HUMAN
Q68CU1_HUMAN						DKFZP686M2365															1		1					1		1
HSDL1_HUMAN	83693	HSDL1_MOUSE	72552	HSDL1_RAT	361418	HSDL1	Inactive hydroxysteroid dehydrogenase-like protein 1		1														1	1							HSDL1_HUMAN;H3BNH5_HUMAN;H3BQI7_HUMAN;H3BT52_HUMAN;I6L975_HUMAN
CD3Z_HUMAN	919	CD3H_MOUSE	12503	M0R576_RAT	25300	CD247	T-cell surface glycoprotein CD3 eta chain						1										1		1						CD3Z_HUMAN;B2LYR2_HUMAN;H6QVQ5_HUMAN;L8ECP7_HUMAN
MYO1D_HUMAN	4642	MYO1D_MOUSE	338367	MYO1D_RAT	25485	MYO1D	Unconventional myosin-Id										1						1				1				MYO1D_HUMAN;J3KRL0_HUMAN;J3QRN6_HUMAN;J3QRR2_HUMAN;K7EIG7_HUMAN;Q8N618_HUMAN
AT8A1_HUMAN	10396	AT8A1_MOUSE	11980	D3ZJK8_RAT		ATP8A1			1														1	1							AT8A1_HUMAN;H0Y8I6_HUMAN;H0YAA1_HUMAN;H0YAF4_HUMAN;H0YAJ4_HUMAN;Q4G1C1_HUMAN
TM9S4_HUMAN	9777	TM9S4_MOUSE	99237	TM9S4_RAT	296279	TM9SF4	Transmembrane 9 superfamily member 4		1														1	1							TM9S4_HUMAN;F2Z2L1_HUMAN;F8WCN2_HUMAN
UBC_HUMAN	7316	UBC_MOUSE	22190	UBC_RAT	50522	UBC	Polyubiquitin-C													1			1	1							UBC_HUMAN;A8CGI2_HUMAN;F5GXK7_HUMAN;F5GYU3_HUMAN;F5GZ39_HUMAN;F5H041_HUMAN;F5H265_HUMAN;F5H2Z3_HUMAN;F5H388_HUMAN;F5H6Q2_HUMAN;F5H747_HUMAN;Q5PY61_HUMAN;Q5UGI3_HUMAN;Q96C32_HUMAN;Q96H31_HUMAN
ACBG1_HUMAN	23205	ACBG1_MOUSE	94180	ACBG1_RAT	171410	ACSBG1	Long-chain-fatty-acid--CoA ligase ACSBG1												1				1	1							ACBG1_HUMAN;F5H4U6_HUMAN;H0YM34_HUMAN;H0YMC3_HUMAN;H0YMF5_HUMAN;H0YMH2_HUMAN;H0YMZ0_HUMAN;H0YNX0_HUMAN
INF2_HUMAN	64423	INF2_MOUSE	70435			INF2	Inverted formin-2				1												1	1							INF2_HUMAN
CISD2_HUMAN	493856	CISD2_MOUSE	67006	D4AAE9_RAT	295457	CISD2	CDGSH iron-sulfur domain-containing protein 2						1										1		1						CISD2_HUMAN;D6RCF4_HUMAN;I3L1N9_HUMAN
SYGP1_HUMAN	8831	SYGP1_MOUSE	240057	SYGP1_RAT	192117	SYNGAP1	Ras/Rap GTPase-activating protein SynGAP												1				1	1							SYGP1_HUMAN;B7ZCA0_HUMAN
PCBP2_HUMAN	5094	PCBP2_MOUSE	18521	Q4V8F6_RAT	363005	PCBP2	Poly(rC)-binding protein 2														1		1					1	1	1	PCBP2_HUMAN;B4DLC0_HUMAN;B4DXP5_HUMAN;F8VRH0_HUMAN;F8VTZ0_HUMAN;F8VXH9_HUMAN;F8VZX2_HUMAN;F8W0G4_HUMAN;F8W1G6_HUMAN;G3V0E8_HUMAN;H3BND9_HUMAN;H3BRU6_HUMAN;H3BSP4_HUMAN;H3BSS4_HUMAN;L8E745_HUMAN
PCBP1_HUMAN	5093	PCBP1_MOUSE	23983			PCBP1	Poly(rC)-binding protein 1														1		1					1	1	1	PCBP1_HUMAN;Q53SS8_HUMAN
DJC11_HUMAN	55735	DJC11_MOUSE	230935	B1WBY5_RAT	362666	DNAJC11			1														1	1							DJC11_HUMAN;B1AK20_HUMAN;B4DGD5_HUMAN;F5H1N1_HUMAN;Q5TH61_HUMAN;Q9UMU8_HUMAN
		NAR2B_MOUSE	11872	NAR2B_RAT	293152	ART2B	T-cell ecto-ADP-ribosyltransferase 2						1										1		1
ERMP1_HUMAN	79956	ERMP1_MOUSE	226090	ERMP1_RAT	373544	ERMP1	Endoplasmic reticulum metallopeptidase 1		1														1	1							ERMP1_HUMAN;B3KSB1_HUMAN;E7ER77_HUMAN;Q6ZMD3_HUMAN
LAMA4_HUMAN	3910	LAMA4_MOUSE	16775	F1LTF8_RAT		LAMA4	Laminin subunit alpha-4				1												1	1							LAMA4_HUMAN;E5RFD7_HUMAN;E5RFQ2_HUMAN;E5RHF3_HUMAN;E5RK79_HUMAN;H0UI49_HUMAN;H0Y351_HUMAN;H0YAP9_HUMAN;H0YAQ5_HUMAN;Q05CF9_HUMAN;Q5D044_HUMAN;Q6LET9_HUMAN
NTRI_HUMAN	50863	NTRI_MOUSE	235106	NTRI_RAT	50864	NTM	Neurotrimin		1														1	1							NTRI_HUMAN;B7Z1I4_HUMAN;B7Z1Z5_HUMAN;C9J0V2_HUMAN;C9JK95_HUMAN;F8VTR5_HUMAN;H7BZ62_HUMAN
SEPT3_HUMAN	55964	SEPT3_MOUSE	24050	SEPT3_RAT	56003	SEPT3	Neuronal-specific septin-3		1														1	1							SEPT3_HUMAN;A8K1X2_HUMAN;B1AHR1_HUMAN;B1AHR2_HUMAN;B7Z686_HUMAN
NELFB_HUMAN	25920	NELFB_MOUSE	58202	D4ACV0_RAT	311796	NELFB	Negative elongation factor B				1												1	1							NELFB_HUMAN
PHB2_HUMAN	11331	PHB2_MOUSE	12034	PHB2_RAT	114766	PHB2	Prohibitin-2															1	1							1	PHB2_HUMAN;F5GWA7_HUMAN;F5GY37_HUMAN;F5H0C5_HUMAN;F5H2D2_HUMAN;F5H3X6_HUMAN;J3KPX7_HUMAN;U3KPZ5_HUMAN
RFX3_HUMAN	5991	RFX3_MOUSE	19726	Q5U2M9_RAT	361746	RFX3			1														1	1							RFX3_HUMAN;A9Z1Z2_HUMAN;F6UGA0_HUMAN;F6USP3_HUMAN;F6UV76_HUMAN;F6XM74_HUMAN;H0Y790_HUMAN;H0Y7W5_HUMAN;H0Y7Z4_HUMAN
ITPA_HUMAN	3704	ITPA_MOUSE	16434	ITPA_RAT	311422	ITPA	Inosine triphosphate pyrophosphatase		1														1	1							ITPA_HUMAN;Q5NT82_HUMAN
SYUB_HUMAN	6620	SYUB_MOUSE	104069	SYUB_RAT	113893	SNCB	Beta-synuclein		1														1	1							SYUB_HUMAN;G4Y815_HUMAN;G4Y816_HUMAN
SUSD5_HUMAN	26032	G3UW60_MOUSE	382111	D3ZSC1_RAT	301039	SUSD5	Sushi domain-containing protein 5				1												1	1							SUSD5_HUMAN;H7C2K7_HUMAN
		IRGM1_MOUSE	15944			IRGM1	Immunity-related GTPase family M protein 1													1			1	1
SUSD3_HUMAN	203328	SUSD3_MOUSE	66329	D3Z8I2_RAT	306810	SUSD3	Sushi domain-containing protein 3						1										1		1						SUSD3_HUMAN;S4R3T3_HUMAN;S4R444_HUMAN
RBP2_HUMAN	5903	RBP2_MOUSE	19386	D4A054_RAT		RANBP2	E3 SUMO-protein ligase RanBP2										1						1				1				RBP2_HUMAN;F8WBP7_HUMAN
TTL12_HUMAN	23170	TTL12_MOUSE	223723	D4A1Q9_RAT	300105	TTLL12	Tubulin--tyrosine ligase-like protein 12				1												1	1							TTL12_HUMAN
F171B_HUMAN	165215	F171B_MOUSE	241520	D3ZTG3_RAT	499821	FAM171B			1														1	1							F171B_HUMAN;B3LEU9_HUMAN
NRM_HUMAN	11270	NRM_MOUSE	106582	NRM_RAT	361791	NRM	Nurim						1										1		1						NRM_HUMAN;H0Y6T6_HUMAN;I3XIE2_HUMAN;I3XIE3_HUMAN
SO4A1_HUMAN	28231	SO4A1_MOUSE	108115	SO4A1_RAT	171144	SLCO4A1	Solute carrier organic anion transporter family member 4A1			1													1	1							SO4A1_HUMAN;E1P5H9_HUMAN
ASTN1_HUMAN	460	ASTN1_MOUSE	11899	F1M5B8_RAT		ASTN1			1														1	1							ASTN1_HUMAN;A6H8Y4_HUMAN;B1AJS1_HUMAN;Q96BL7_HUMAN
SYVM_HUMAN	57176	SYVM_MOUSE	68915	SYVM_RAT	309596	VARS2	Valine--tRNA ligase, mitochondrial		1														1	1							SYVM_HUMAN;A2ABL6_HUMAN;B7ZCJ6_HUMAN;B7ZL25_HUMAN
ABD12_HUMAN	26090	ABD12_MOUSE	76192	ABD12_RAT	499913	ABHD12	Monoacylglycerol lipase ABHD12		1														1	1							ABD12_HUMAN;I3L1V0_HUMAN;I3L206_HUMAN;I3L294_HUMAN;I3L380_HUMAN;I3L440_HUMAN;Q5T712_HUMAN
BTF3_HUMAN	689	BTF3_MOUSE	218490	Q5U3Y8_RAT	294680	BTF3	Transcription factor BTF3				1												1	1							BTF3_HUMAN;D6RDG3_HUMAN;H0Y9Y1_HUMAN
TNPO3_HUMAN	23534	TNPO3_MOUSE	320938	D4AAM0_RAT	296954	TNPO3	Transportin-3														1		1					1	1		TNPO3_HUMAN;C9J7E5_HUMAN;E9PFH4_HUMAN
		Q91VB8_MOUSE	15122			HBA-A1													1				1	1
PLPP_HUMAN	57026	PLPP_MOUSE	57028	PLPP_RAT	727679	PDXP	Pyridoxal phosphate phosphatase		1														1	1							PLPP_HUMAN;B1AHD3_HUMAN
ORNT2_HUMAN	83884	Q99ML6_MOUSE	83885	D3ZMM0_RAT	291640	SLC25A2													1				1	1							ORNT2_HUMAN
TXTP_HUMAN	6576	F6VVY4_MOUSE	13358	TXTP_RAT	29743	SLC25A1	Tricarboxylate transport protein, mitochondrial				1												1	1							TXTP_HUMAN;B4DP62_HUMAN;D9HTE9_HUMAN
PDXK_HUMAN	8566	PDXK_MOUSE	216134	PDXK_RAT	83578	PDXK	Pyridoxal kinase												1				1	1							PDXK_HUMAN;A8MT14_HUMAN;A8MV33_HUMAN;F2Z2Y4_HUMAN;G1UI32_HUMAN
H33_HUMAN	3021	H33_MOUSE	15081	H33_RAT	117056	H3F3A	Histone H3.3														1		1					1	1	1	H33_HUMAN;B4DEB1_HUMAN
MUC1_HUMAN	4582	MUC1_MOUSE	17829	B2GV31_RAT	24571	MUC1	Mucin-1			1													1	1							MUC1_HUMAN;A5YRU0_HUMAN;A5YRU1_HUMAN;A5YRU2_HUMAN;A5YRU3_HUMAN;A5YRU4_HUMAN;A5YRU5_HUMAN;A5YRU6_HUMAN;A5YRU7_HUMAN;A5YRU8_HUMAN;A5YRU9_HUMAN;A5YRV0_HUMAN;A5YRV2_HUMAN;A5YRV3_HUMAN;A5YRV4_HUMAN;A6ZID4_HUMAN;A6ZID5_HUMAN;A6ZID6_HUMAN;A6ZID7_HUMAN;A6ZID8_HUMAN
CLIC1_HUMAN	1192	CLIC1_MOUSE	114584	CLIC1_RAT	406864	CLIC1	Chloride intracellular channel protein 1														1		1					1	1	1	CLIC1_HUMAN;Q5SRT3_HUMAN
MARCS_HUMAN	4082	MARCS_MOUSE	17118	MARCS_RAT		MARCKS	Myristoylated alanine-rich C-kinase substrate									1							1			1					MARCS_HUMAN;Q05C82_HUMAN;Q6NVI1_HUMAN
HEM3_HUMAN	3145	HEM3_MOUSE	15288	HEM3_RAT	25709	HMBS	Porphobilinogen deaminase		1														1	1							HEM3_HUMAN;B5U9V4_HUMAN;F1DBF3_HUMAN;F5GY90_HUMAN;F5H0P4_HUMAN;F5H226_HUMAN;F5H345_HUMAN;F5H4W5_HUMAN;F5H4X2_HUMAN;F5H4Y7_HUMAN;Q0G847_HUMAN
		F7C0W1_MOUSE				GM10176													1				1	1
SYDM_HUMAN	55157	SYDM_MOUSE	226539	SYDM_RAT	304919	DARS2	Aspartate--tRNA ligase, mitochondrial				1												1	1							SYDM_HUMAN;Q9H9M6_HUMAN
COPD_HUMAN	372	COPD_MOUSE	213827	COPD_RAT	300674	ARCN1	Coatomer subunit delta									1							1			1					COPD_HUMAN;B0YIW5_HUMAN;B0YIW6_HUMAN;E9PK34_HUMAN;Q6P1Q5_HUMAN
ECHM_HUMAN	1892	ECHM_MOUSE	93747	ECHM_RAT	140547	ECHS1	Enoyl-CoA hydratase, mitochondrial			1													1	1							ECHM_HUMAN
FACR1_HUMAN	84188	FACR1_MOUSE	67420	FACR1_RAT	293173	FAR1	Fatty acyl-CoA reductase 1						1										1		1						FACR1_HUMAN;E9PNW8_HUMAN;E9PPB8_HUMAN
GLCE_HUMAN	26035	GLCE_MOUSE	93683	D3ZIK0_RAT	363073	GLCE	D-glucuronyl C5-epimerase				1												1	1							GLCE_HUMAN;H0YNP1_HUMAN
NOS2_HUMAN	4843	NOS2_MOUSE	18126	NOS2_RAT	24599	NOS2	Nitric oxide synthase, inducible															1	1							1	NOS2_HUMAN
TEBP_HUMAN	10728	TEBP_MOUSE	56351	TEBP_RAT	362809	PTGES3	Prostaglandin E synthase 3														1		1						1	1	TEBP_HUMAN;B3KUY2_HUMAN;B4DDC6_HUMAN;B4DHP2_HUMAN;B4DP11_HUMAN;B4DP21_HUMAN
HMHA1_HUMAN	23526	HMHA1_MOUSE	70719	D4AAI2_RAT	314618	HMHA1	Minor histocompatibility protein HA-1					1											1	1							HMHA1_HUMAN;F5H1R4_HUMAN;F5H4A3_HUMAN;K7EM55_HUMAN;K7EM85_HUMAN;K7EPT4_HUMAN;K7EQA4_HUMAN;K7ES92_HUMAN;K7ES98_HUMAN;Q8IYN3_HUMAN
PGES2_HUMAN	80142	PGES2_MOUSE	96979	D4AE56_RAT	311865	PTGES2	Prostaglandin E synthase 2								1								1		1						PGES2_HUMAN;A6NHH0_HUMAN
PP1G_HUMAN	5501	PP1G_MOUSE	19047	PP1G_RAT	24669	PPP1CC	Serine/threonine-protein phosphatase PP1-gamma catalytic subunit														1		1					1	1	1	PP1G_HUMAN;F8VR82_HUMAN;F8VYE8_HUMAN;F8W0V8_HUMAN;F8W0W8_HUMAN;F8W1A0_HUMAN;Q9UPN1_HUMAN
TA2R_HUMAN	6915	TA2R_MOUSE	21390	TA2R_RAT	24816	TBXA2R	Thromboxane A2 receptor					1											1	1							TA2R_HUMAN;K7ER80_HUMAN;Q05C92_HUMAN;Q0VAA9_HUMAN;Q0VAB0_HUMAN
RB11A_HUMAN	8766	RB11A_MOUSE	53869	RB11A_RAT	81830	RAB11A	Ras-related protein Rab-11A						1										1		1						RB11A_HUMAN;B4DQU5_HUMAN;H3BMH2_HUMAN;H3BN38_HUMAN;H3BSC1_HUMAN;J3KQP6_HUMAN
MDGA2_HUMAN	161357	MDGA2_MOUSE	320772	MDGA2_RAT	314180	MDGA2	MAM domain-containing glycosylphosphatidylinositol anchor protein 2								1								1		1						MDGA2_HUMAN;E9PMG9_HUMAN;F8WE89_HUMAN;G3V5U0_HUMAN;G3V5Z1_HUMAN;H0YJ52_HUMAN
MDGA1_HUMAN	266727	MDGA1_MOUSE	74762	MDGA1_RAT		MDGA1	MAM domain-containing glycosylphosphatidylinositol anchor protein 1						1										1		1						MDGA1_HUMAN;D6RFG6_HUMAN;D6RHU8_HUMAN;H0Y4Q2_HUMAN;H0YA23_HUMAN;J3KNB7_HUMAN;L8EAS0_HUMAN
LGI3_HUMAN	203190	LGI3_MOUSE	213469	B0BN38_RAT	306013	LGI3	Leucine-rich repeat LGI family member 3												1				1	1							LGI3_HUMAN;A5PLP2_HUMAN;E5RIV5_HUMAN;H0YAP4_HUMAN
LGI1_HUMAN	9211	LGI1_MOUSE	56839	LGI1_RAT	252892	LGI1	Leucine-rich glioma-inactivated protein 1		1														1	1							LGI1_HUMAN
CLPT1_HUMAN	1209	CLPT1_MOUSE	56457	B2RYF6_RAT	292696	CLPTM1	Cleft lip and palate transmembrane protein 1 homolog						1										1		1						CLPT1_HUMAN;B4DDS3_HUMAN;F5H8J3_HUMAN;K7EJ16_HUMAN;K7EKQ7_HUMAN;K7EQQ1_HUMAN;K7ERL5_HUMAN
PCF11_HUMAN	51585	A5HLW0_MOUSE	74737	D3ZY40_RAT	361605	PCF11	Pre-mRNA cleavage complex 2 protein Pcf11				1												1	1							PCF11_HUMAN;E9PKN0_HUMAN;E9PNY7_HUMAN;E9PQ01_HUMAN;E9PQF9_HUMAN;Q0D2H7_HUMAN
Q6P2D7_HUMAN						HNRPM				1													1	1							Q6P2D7_HUMAN
L2GL1_HUMAN	3996	L2GL1_MOUSE	16897	L2GL1_RAT	54265	LLGL1	Lethal(2) giant larvae protein homolog 1												1				1	1							L2GL1_HUMAN;A0PJG1_HUMAN
RELL2_HUMAN	285613	RELL2_MOUSE	225392	RELL2_RAT	361313	RELL2	RELT-like protein 2		1														1	1							RELL2_HUMAN;E5RFS6_HUMAN;E5RHA7_HUMAN
DCTN4_HUMAN	51164	DCTN4_MOUSE	67665	DCTN4_RAT	84428	DCTN4	Dynactin subunit 4												1				1	1							DCTN4_HUMAN;E5RGG1_HUMAN;E5RI97_HUMAN;E5RK21_HUMAN;H9KVE0_HUMAN
DCTN1_HUMAN	1639	DCTN1_MOUSE	13191	DCTN1_RAT	29167	DCTN1	Dynactin subunit 1				1												1	1							DCTN1_HUMAN;C9J1B7_HUMAN;C9JJD0_HUMAN;C9JJN7_HUMAN;C9JKG6_HUMAN;C9JTE5_HUMAN;C9JUI8_HUMAN;C9JZA4_HUMAN;E7EX90_HUMAN;E9PCY0_HUMAN;L8EA71_HUMAN
BGAL_HUMAN	2720	BGAL_MOUSE	12091	D3ZUM4_RAT	316033	GLB1	Beta-galactosidase				1												1	1							BGAL_HUMAN;C9J4G9_HUMAN;C9J539_HUMAN;C9JF15_HUMAN;C9JWX1_HUMAN;E7EQ29_HUMAN;F4YK10_HUMAN;F8WEN1_HUMAN;F8WF40_HUMAN
FA49A_HUMAN	81553	FA49A_MOUSE	76820	B0BN65_RAT	298890	FAM49A	Protein FAM49A				1												1	1							FA49A_HUMAN;C9IYV6_HUMAN;C9JPE5_HUMAN
ATX7_HUMAN	6314	ATX7_MOUSE	246103	D3ZKZ8_RAT	361015	ATXN7	Ataxin-7				1												1	1							ATX7_HUMAN;H0YAT6_HUMAN
CPSF1_HUMAN	29894	CPSF1_MOUSE	94230	B5DEL2_RAT	366952	CPSF1	Cleavage and polyadenylation specificity factor subunit 1				1												1	1							CPSF1_HUMAN;D3DWL9_HUMAN;E9PIM1_HUMAN
CN166_HUMAN	51637					C14ORF166	UPF0568 protein C14orf166			1													1	1
PRPS2_HUMAN	5634	PRPS2_MOUSE	110639	PRPS2_RAT	24689	PRPS2	Ribose-phosphate pyrophosphokinase 2														1		1						1	1	PRPS2_HUMAN;A6NMS2_HUMAN;D3YTJ7_HUMAN;H7C540_HUMAN
S39A4_HUMAN	55630	S39A4_MOUSE	72027	S39A4_RAT	300051	SLC39A4	Zinc transporter ZIP4						1										1		1						S39A4_HUMAN;A6NDY5_HUMAN;E9PQ16_HUMAN
S39A1_HUMAN	27173	S39A1_MOUSE	30791	B5DEF5_RAT	361986	SLC39A1	Zinc transporter ZIP1			1													1	1							S39A1_HUMAN;B4DDY7_HUMAN;L8ECE7_HUMAN;Q5T4K2_HUMAN;Q5T4K3_HUMAN;Q5T4K4_HUMAN;Q6IAD8_HUMAN
MARH2_HUMAN	51257	MARH2_MOUSE	224703	MARH2_RAT	362849	MARCH2	E3 ubiquitin-protein ligase MARCH2					1											1	1							MARH2_HUMAN;M0QXU4_HUMAN;M0R0S4_HUMAN;M0R138_HUMAN;M0R1P2_HUMAN
SDF2L_HUMAN	23753	SDF2L_MOUSE	64136	D4A9Y0_RAT	680945	SDF2L1	Stromal cell-derived factor 2-like protein 1			1													1	1							SDF2L_HUMAN
CMTD1_HUMAN	118881	CMTD1_MOUSE	69156	D3ZM21_RAT	305685	COMTD1	Catechol O-methyltransferase domain-containing protein 1					1											1	1							CMTD1_HUMAN;R4GNF4_HUMAN
CNR1_HUMAN	1268	CNR1_MOUSE	12801	Q924V0_RAT		CNR1			1														1	1							CNR1_HUMAN;F8W187_HUMAN;F8W908_HUMAN;Q9BYY6_HUMAN;S5TLS4_HUMAN
OSTC_HUMAN	58505	OSTC_MOUSE	66357	OSTC_RAT	362040	OSTC	Oligosaccharyltransferase complex subunit OSTC					1											1	1							OSTC_HUMAN
NEUL_HUMAN	57486	NEUL_MOUSE	75805	NEUL_RAT	117041	NLN	Neurolysin, mitochondrial		1														1	1							NEUL_HUMAN;D6R9Y0_HUMAN;E9PCB6_HUMAN;H0YAF7_HUMAN;H0YAK4_HUMAN
UBP32_HUMAN	84669	F6XDW8_MOUSE	237898	D3ZBB7_RAT	303394	USP32																1	1							1	UBP32_HUMAN;K7EII4_HUMAN;K7EKK3_HUMAN;K7EKZ1_HUMAN;K7EL53_HUMAN;K7EN13_HUMAN;K7ENU6_HUMAN;K7EPL4_HUMAN;K7EQL6_HUMAN;Q4VC15_HUMAN;Q6IRT0_HUMAN;Q7Z5T3_HUMAN
THIO_HUMAN	7295	THIO_MOUSE	22166	THIO_RAT	116484	TXN	Thioredoxin		1														1	1							THIO_HUMAN;H9ZYJ2_HUMAN
ARPC3_HUMAN	10094	ARPC3_MOUSE	56378	B2GV73_RAT	288669	ARPC3	Actin-related protein 2/3 complex subunit 3														1		1					1	1		ARPC3_HUMAN;C9JZD1_HUMAN;F8VR50_HUMAN;Q2LE71_HUMAN
HS74L_HUMAN	22824	HS74L_MOUSE	18415	HS74L_RAT	294993	HSPA4L	Heat shock 70 kDa protein 4L												1				1	1							HS74L_HUMAN;D6RJ96_HUMAN;E7ES43_HUMAN;E9PDE8_HUMAN
VIGLN_HUMAN	3069	VIGLN_MOUSE	110611	VIGLN_RAT	64474	HDLBP	Vigilin				1												1	1							VIGLN_HUMAN;C9J5E5_HUMAN;C9J739_HUMAN;C9JB08_HUMAN;C9JBS3_HUMAN;C9JE93_HUMAN;C9JEJ8_HUMAN;C9JES8_HUMAN;C9JHN6_HUMAN;C9JHS7_HUMAN;C9JHS9_HUMAN;C9JHZ8_HUMAN;C9JIZ1_HUMAN;C9JK79_HUMAN;C9JKQ5_HUMAN;C9JMQ6_HUMAN;C9JQ82_HUMAN;C9JT62_HUMAN;C9JZI8_HUMAN;H0Y394_HUMAN
ZNF44_HUMAN	51710					ZNF44	Zinc finger protein 44											1					1				1				ZNF44_HUMAN;E2QRP2_HUMAN;F8W7T7_HUMAN;I6L4V1_HUMAN;M0R160_HUMAN
TNAP2_HUMAN	7127	TNAP2_MOUSE	21928	D3ZYQ3_RAT	299339	TNFAIP2	Tumor necrosis factor alpha-induced protein 2			1													1	1							TNAP2_HUMAN;A1A584_HUMAN;E7EWH2_HUMAN;F6RNL3_HUMAN;H0YKI8_HUMAN;H0YKR7_HUMAN;H0YKY9_HUMAN;H0YL88_HUMAN;H0YLC0_HUMAN;H0YM45_HUMAN
NMDE2_HUMAN	2904	NMDE2_MOUSE	14812	NMDE2_RAT	24410	GRIN2B	Glutamate receptor ionotropic, NMDA 2B		1														1	1							NMDE2_HUMAN
NMDE1_HUMAN	2903	NMDE1_MOUSE	14811	Q8CGM3_RAT		GRIN2A			1														1	1							NMDE1_HUMAN;F5GZ52_HUMAN		Q8CGM3_RAT
TSN4_HUMAN	7106	TSN4_MOUSE	64540	Q5BK80_RAT	293627	TSPAN4	Tetraspanin-4			1													1	1							TSN4_HUMAN;A8MVV6_HUMAN;E9PMX4_HUMAN;E9PN41_HUMAN;E9PPX8_HUMAN;E9PSH3_HUMAN;J3KNL1_HUMAN;J3KQ42_HUMAN
NONO_HUMAN	4841	NONO_MOUSE	53610	NONO_RAT	317259	NONO	Non-POU domain-containing octamer-binding protein			1													1	1							NONO_HUMAN;C9IZL7_HUMAN;C9J4X2_HUMAN;C9JJ13_HUMAN;C9JYS8_HUMAN;H7C367_HUMAN
MSRB2_HUMAN	22921	MSRB2_MOUSE	76467	MSRB2_RAT	361286	MSRB2	Methionine-R-sulfoxide reductase B2, mitochondrial															1	1							1	MSRB2_HUMAN;A6NCQ5_HUMAN;H0YE51_HUMAN
SYT17_HUMAN	51760	SYT17_MOUSE	110058	SYT17_RAT	192189	SYT17	Synaptotagmin-17		1														1	1							SYT17_HUMAN;H3BMD4_HUMAN;H3BN78_HUMAN;H3BQZ6_HUMAN;H3BRH9_HUMAN;H3BSP0_HUMAN;H3BSU5_HUMAN;H3BSX1_HUMAN
MMP15_HUMAN	4324	MMP15_MOUSE	17388	D3ZCG5_RAT	291848	MMP15	Matrix metalloproteinase-15								1								1		1						MMP15_HUMAN;H3BT97_HUMAN
Q8WUE8_HUMAN						PPPDE1					1												1	1							Q8WUE8_HUMAN
SYT13_HUMAN	57586	SYT13_MOUSE	80976	SYT13_RAT	80977	SYT13	Synaptotagmin-13						1										1		1						SYT13_HUMAN;H0YD47_HUMAN;H0YE47_HUMAN
CHDH_HUMAN	55349	CHDH_MOUSE	218865	CHDH_RAT	290551	CHDH	Choline dehydrogenase, mitochondrial						1										1		1						CHDH_HUMAN;C9J7D8_HUMAN;C9JYW4_HUMAN
DHSD_HUMAN	6392	DHSD_MOUSE	66925	DHSD_RAT	363061	SDHD	Succinate dehydrogenase [ubiquinone] cytochrome b small subunit, mitochondrial						1										1		1						DHSD_HUMAN;E9PIC0_HUMAN;E9PIG3_HUMAN;E9PK73_HUMAN;E9PQI9_HUMAN;G3V173_HUMAN;H0YD41_HUMAN;H0YD96_HUMAN
		Q3TUZ9_MOUSE	101056341			GM10481													1				1	1
EFHD2_HUMAN	79180	EFHD2_MOUSE	27984	EFHD2_RAT	298609	EFHD2	EF-hand domain-containing protein D2				1												1	1							EFHD2_HUMAN;H0Y4Y4_HUMAN
H2AY_HUMAN	9555	H2AY_MOUSE	26914	H2AY_RAT	29384	H2AFY	Core histone macro-H2A.1							1									1		1						H2AY_HUMAN;B4DJC3_HUMAN;D6RCF2_HUMAN
H2AX_HUMAN	3014	H2AX_MOUSE	15270	D3ZXP3_RAT	500987	H2AFX	Histone H2AX					1											1	1							H2AX_HUMAN
CHD3_HUMAN	1107	B0QZH7_MOUSE	216848	B2BL43_RAT		CHD3	Chromodomain-helicase-DNA-binding protein 3				1												1	1							CHD3_HUMAN;H7C0J3_HUMAN;H7C2H0_HUMAN;H7C3H7_HUMAN;I3L1I4_HUMAN;I3L229_HUMAN;K7EPV1_HUMAN;Q2TAZ1_HUMAN
CHD2_HUMAN	1106	CHD2_MOUSE	244059	D4AD08_RAT	308738	CHD2	Chromodomain-helicase-DNA-binding protein 2				1												1	1							CHD2_HUMAN;B7Z3I4_HUMAN;G3V418_HUMAN;G3V4S8_HUMAN;H3BU65_HUMAN;J3KRM9_HUMAN;J3QR73_HUMAN;Q8N677_HUMAN
SYCP1_HUMAN	6847	SYCP1_MOUSE	20957	SYCP1_RAT	25276	SYCP1	Synaptonemal complex protein 1				1												1	1							SYCP1_HUMAN;B7ZLS9_HUMAN;Q3MHC4_HUMAN;Q5VXJ5_HUMAN
UBP14_HUMAN	9097	UBP14_MOUSE	59025	Q5U2N2_RAT	291796	USP14	Ubiquitin carboxyl-terminal hydrolase		1														1	1							UBP14_HUMAN;A6NJA2_HUMAN;B7Z4N8_HUMAN;D3DUG9_HUMAN;J3KS55_HUMAN;J3QQT6_HUMAN;R4GNB0_HUMAN
KAPCB_HUMAN	5567	KAPCB_MOUSE	18749	KAPCB_RAT	293508	PRKACB	cAMP-dependent protein kinase catalytic subunit beta												1				1	1							KAPCB_HUMAN;B1APF6_HUMAN;B1APF7_HUMAN;B1APF8_HUMAN;B1APF9_HUMAN;B1APG0_HUMAN;B1APG1_HUMAN;B1APG2_HUMAN;B1APG3_HUMAN;B2RB89_HUMAN
H2AJ_HUMAN	55766	H2AJ_MOUSE	232440	H2AJ_RAT	690795	H2AFJ	Histone H2A.J															1	1							1	H2AJ_HUMAN;H0YFX9_HUMAN
TTLL3_HUMAN	26140	TTLL3_MOUSE	101100	B5DF33_RAT	362415	TTLL3	Tubulin monoglycylase TTLL3														1		1					1	1	1	TTLL3_HUMAN;C9IZU0_HUMAN;C9JKU2_HUMAN;C9JNK2_HUMAN;C9JNK7_HUMAN;C9JQ30_HUMAN;C9JRM2_HUMAN;C9JSD3_HUMAN;C9JUK0_HUMAN;C9JW59_HUMAN;C9JWZ9_HUMAN;C9JZ73_HUMAN;E5RGZ6_HUMAN;F8WBP6_HUMAN;F8WD18_HUMAN;H0Y5E3_HUMAN;H3BLT7_HUMAN;H7C0T5_HUMAN;H7C197_HUMAN;J3KQB2_HUMAN
KIRR3_HUMAN	84623	KIRR3_MOUSE	67703	E9PTD7_RAT	315546	KIRREL3			1														1	1							KIRR3_HUMAN;B4DT91_HUMAN;E9PRX9_HUMAN
PDCD1_HUMAN	5133	PDCD1_MOUSE	18566			PDCD1	Programmed cell death protein 1						1										1		1						PDCD1_HUMAN;E7ER21_HUMAN;H0Y2W6_HUMAN
IDHC_HUMAN	3417	IDHC_MOUSE	15926	IDHC_RAT	24479	IDH1	Isocitrate dehydrogenase [NADP] cytoplasmic								1								1		1						IDHC_HUMAN;C9J4N6_HUMAN;C9JJE5_HUMAN;C9JLU6_HUMAN;Q0QER2_HUMAN;Q6FI37_HUMAN;Q6FIA4_HUMAN;Q9H302_HUMAN
EPHB2_HUMAN	2048	EPHB2_MOUSE	13844	B2B9B0_RAT	313633	EPHB2			1														1	1							EPHB2_HUMAN;B1AKC9_HUMAN;E2I6F7_HUMAN;Q6NVW1_HUMAN
GRHPR_HUMAN	9380	GRHPR_MOUSE	76238	B0BN46_RAT	680021	GRHPR	Glyoxylate reductase/hydroxypyruvate reductase				1												1	1							GRHPR_HUMAN;Q5M7Z5_HUMAN;Q5T946_HUMAN;Q9H636_HUMAN;U3KQ56_HUMAN
ILDR2_HUMAN	387597	ILDR2_MOUSE		D3ZGJ1_RAT		ILDR2	Immunoglobulin-like domain-containing receptor 2												1				1	1							ILDR2_HUMAN;E9PLS0_HUMAN;E9PNU3_HUMAN;E9PPL0_HUMAN;E9PQC8_HUMAN;E9PR23_HUMAN;E9PRA4_HUMAN
ELAV3_HUMAN	1995	ELAV3_MOUSE	15571	Q76IJ9_RAT	282824	ELAVL3			1														1	1							ELAV3_HUMAN;K7EPB5_HUMAN;L8E8Z0_HUMAN;Q96J71_HUMAN
RFA1_HUMAN	6117	RFA1_MOUSE	68275	Q7TP21_RAT	287524	RPA1	Replication protein A 70 kDa DNA-binding subunit			1													1	1							RFA1_HUMAN;I3L2M5_HUMAN;I3L4R8_HUMAN;I3L524_HUMAN
HS71L_HUMAN	3305	HS71L_MOUSE	15482	HS71L_RAT	24963	HSPA1L	Heat shock 70 kDa protein 1-like														1		1					1	1	1	HS71L_HUMAN
EPHA5_HUMAN	2044	EPHA5_MOUSE	13839	EPHA5_RAT	79208	EPHA5	Ephrin type-A receptor 5		1														1	1							EPHA5_HUMAN;B7ZKJ3_HUMAN;B7ZKW7_HUMAN;F8VP57_HUMAN;F8W9W0_HUMAN
EPHA3_HUMAN	2042	EPHA3_MOUSE	13837	EPHA3_RAT	29210	EPHA3	Ephrin type-A receptor 3		1														1	1							EPHA3_HUMAN;C9JXA2_HUMAN;E2I6F6_HUMAN;Q6P4R6_HUMAN
DUT_HUMAN	1854	Q8VCG1_MOUSE	110074	DUT_RAT	497778	DUT	Deoxyuridine 5'-triphosphate nucleotidohydrolase, mitochondrial														1		1					1	1	1	DUT_HUMAN;H0YKC5_HUMAN;H0YKI0_HUMAN;H0YMM5_HUMAN;H0YMP1_HUMAN;H0YNJ9_HUMAN;H0YNW5_HUMAN
PPBT_HUMAN	249	PPBT_MOUSE	11647	PPBT_RAT	25586	ALPL	Alkaline phosphatase, tissue-nonspecific isozyme						1										1		1						PPBT_HUMAN;B1ANL0_HUMAN;G8I0M6_HUMAN
GDAP1_HUMAN	54332	GDAP1_MOUSE	14545	D4A5X7_RAT	312890	GDAP1			1														1	1							GDAP1_HUMAN;E5RGI2_HUMAN;E7FJF3_HUMAN;E7FJF4_HUMAN;E7FJF5_HUMAN
JIP4_HUMAN	9043	JIP4_MOUSE	70834	E9PSJ4_RAT	360600	SPAG9			1														1	1							JIP4_HUMAN;D6RHI8_HUMAN;H0Y981_HUMAN;H0YBE9_HUMAN;H0YBS5_HUMAN
MYH7B_HUMAN	57644	MYH7B_MOUSE	668940	B6RK61_RAT	311570	MYH7B	Myosin-7B				1												1	1							MYH7B_HUMAN;Q5JW45_HUMAN;Q5JW46_HUMAN;Q5JW47_HUMAN;Q5JW48_HUMAN;Q5JW49_HUMAN
TCRG1_HUMAN	10915	TCRG1_MOUSE	56070	B5DEZ4_RAT	307474	TCERG1	Transcription elongation regulator 1				1												1	1							TCRG1_HUMAN;G3V220_HUMAN
UFC1_HUMAN	51506	UFC1_MOUSE	66155	UFC1_RAT	445268	UFC1	Ubiquitin-fold modifier-conjugating enzyme 1				1												1	1							UFC1_HUMAN
SYWC_HUMAN	7453	SYWC_MOUSE	22375	SYWC_RAT		WARS	Tryptophan--tRNA ligase, cytoplasmic				1												1	1							SYWC_HUMAN;G3V227_HUMAN;G3V277_HUMAN;G3V2C0_HUMAN;G3V2F2_HUMAN;G3V2Y7_HUMAN;G3V313_HUMAN;G3V339_HUMAN;G3V3H8_HUMAN;G3V3P2_HUMAN;G3V3R3_HUMAN;G3V3S7_HUMAN;G3V3X0_HUMAN;G3V3Y5_HUMAN;G3V423_HUMAN;G3V456_HUMAN;G3V4A3_HUMAN;G3V4C7_HUMAN;G3V4N0_HUMAN;G3V4N8_HUMAN
TITIN_HUMAN	7273	TITIN_MOUSE	22138	Q5VJM3_RAT		TTN	Titin				1												1	1							TITIN_HUMAN;A2TKE4_HUMAN;B1A7R7_HUMAN;C0JYZ2_HUMAN;C9JQJ2_HUMAN;D3DPF9_HUMAN;D3DPG0_HUMAN;H0Y4J7_HUMAN;H7C0U7_HUMAN;H7C195_HUMAN;H7C1P9_HUMAN;Q71S18_HUMAN;Q8WZ50_HUMAN
		Q9CUJ1_MOUSE				4930527J03RIK																1	1							1
SAM50_HUMAN	25813	SAM50_MOUSE	68653	SAM50_RAT	300111	SAMM50	Sorting and assembly machinery component 50 homolog												1				1	1							SAM50_HUMAN;A8MZI2_HUMAN
SYMC_HUMAN	4141	SYMC_MOUSE	216443	D3Z941_RAT	299851	MARS	Methionine--tRNA ligase, cytoplasmic														1		1						1	1	SYMC_HUMAN;A6NC17_HUMAN;B3KVK7_HUMAN;F5H2V6_HUMAN;F8VPL7_HUMAN;F8VS26_HUMAN;F8VZZ9_HUMAN;F8W0M7_HUMAN;F8W0S4_HUMAN;H0YHL6_HUMAN;H0YHV5_HUMAN;H0YI27_HUMAN;H0YI94_HUMAN;H0YIC2_HUMAN;H0YIP0_HUMAN
CHSTB_HUMAN	50515	CHSTB_MOUSE	58250	CHSTB_RAT	314694	CHST11	Carbohydrate sulfotransferase 11							1									1		1						CHSTB_HUMAN;F8VRG6_HUMAN;F8VXK3_HUMAN;F8VXK7_HUMAN
MCRS1_HUMAN	10445	MCRS1_MOUSE	51812	G3V9E0_RAT	300222	MCRS1	Microspherule protein 1				1												1	1							MCRS1_HUMAN;F8VP44_HUMAN;F8VVA6_HUMAN;F8VZC2_HUMAN;F8W0I9_HUMAN;F8W126_HUMAN;H0YI67_HUMAN;H0YIA0_HUMAN;L8E8H6_HUMAN
HPCL1_HUMAN	3241	HPCL1_MOUSE	53602	HPCL1_RAT	50871	HPCAL1	Hippocalcin-like protein 1														1		1					1			HPCL1_HUMAN;C9JW46_HUMAN;E9PC71_HUMAN;H7BZC1_HUMAN;Q6FGY1_HUMAN
IGKC_HUMAN		A2NHM3_MOUSE				IGKC	Ig kappa chain C region									1							1			1					IGKC_HUMAN
THTR_HUMAN	7263	THTR_MOUSE	22117	THTR_RAT	25274	TST	Thiosulfate sulfurtransferase				1												1	1							THTR_HUMAN;B1AH48_HUMAN
SMD3_HUMAN	6634	SMD3_MOUSE	67332	M0R907_RAT	687711	SNRPD3	Small nuclear ribonucleoprotein Sm D3								1								1		1						SMD3_HUMAN;B4DJP7_HUMAN;H3BT13_HUMAN
EFR3B_HUMAN	22979	EFR3B_MOUSE	668212	F1LTW9_RAT		EFR3B	Protein EFR3 homolog B												1				1	1							EFR3B_HUMAN;E7ESK9_HUMAN;H7BXG9_HUMAN
CA095_HUMAN	375057					C1ORF95	Uncharacterized membrane protein C1orf95					1											1	1
HLAG_HUMAN	3135					HLA-G	HLA class I histocompatibility antigen, alpha chain G				1												1	1							HLAG_HUMAN;A5HSK0_HUMAN;A6YB83_HUMAN;B0L3P8_HUMAN;B0L3P9_HUMAN;B0L3Q0_HUMAN;B1P198_HUMAN;B5LFX8_HUMAN;B5LFX9_HUMAN;B5LFY0_HUMAN;B5LFY1_HUMAN;B5LFY2_HUMAN;B7SFZ2_HUMAN;B7SFZ3_HUMAN;C0JSV2_HUMAN;C0JSV3_HUMAN;C0JT28_HUMAN;C0JT29_HUMAN;C0JT30_HUMAN;C0JTC7_HUMAN
HLAE_HUMAN	3133					HLA-E	HLA class I histocompatibility antigen, alpha chain E							1									1		1						HLAE_HUMAN;E2G051_HUMAN;I3RW89_HUMAN;O19682_HUMAN;Q2L6I5_HUMAN;Q6DU44_HUMAN;Q6DU50_HUMAN;Q6KBZ5_HUMAN;Q9MW44_HUMAN;Q9TNU7_HUMAN;S4W2A6_HUMAN;S5RFZ0_HUMAN
TEAD1_HUMAN	7003	TEAD1_MOUSE	21676	F1M7P3_RAT	361630	TEAD1	Transcriptional enhancer factor TEF-1								1								1		1						TEAD1_HUMAN;A4FUP2_HUMAN;E9PKB7_HUMAN;H0YCZ6_HUMAN;H0YE88_HUMAN;H0YEJ9_HUMAN
DESP_HUMAN	1832	DESP_MOUSE	109620	F1LMV6_RAT	306871	DSP	Desmoplakin					1											1	1							DESP_HUMAN;G1UI31_HUMAN
NRP2_HUMAN	8828	NRP2_MOUSE	18187	NRP2_RAT	81527	NRP2	Neuropilin-2				1												1	1							NRP2_HUMAN;B7ZL68_HUMAN;C9JH98_HUMAN;F5H1G4_HUMAN;F5H2X3_HUMAN;Q7LBX6_HUMAN;Q96GU8_HUMAN
		CD1D1_MOUSE	12479	G3V837_RAT		CD1D1	Antigen-presenting glycoprotein CD1d1						1										1		1
EMC8_HUMAN	10328	EMC8_MOUSE	18117	EMC8_RAT	361425	EMC8	ER membrane protein complex subunit 8						1										1		1						EMC8_HUMAN;M0R1B0_HUMAN
EMC4_HUMAN	51234	EMC4_MOUSE	68032	D4A0W1_RAT		EMC4	ER membrane protein complex subunit 4								1								1		1						EMC4_HUMAN;H0YK61_HUMAN;H0YKL2_HUMAN;H0YLP8_HUMAN;H0YMH5_HUMAN;H0YN63_HUMAN;H0YNK0_HUMAN;H0YNK8_HUMAN;S4R329_HUMAN
FACE2_HUMAN	9986	FACE2_MOUSE	19671	FACE2_RAT	309153	RCE1	CAAX prenyl protease 2			1													1	1							FACE2_HUMAN;E9PI08_HUMAN;E9PKA7_HUMAN;E9PPV9_HUMAN;Q0P5W4_HUMAN
LEG9_HUMAN	3965	LEG9_MOUSE	16859	LEG9_RAT	25476	LGALS9	Galectin-9						1										1		1						LEG9_HUMAN;B4DWP7_HUMAN;F8W9W4_HUMAN;J3KS82_HUMAN;J3KSA0_HUMAN;J3QKK6_HUMAN;J3QS92_HUMAN;K7EPS0_HUMAN;Q8WYQ7_HUMAN
LEG7_HUMAN	653499	LEG7_MOUSE	16858	LEG7_RAT	29518	LGALS7	Galectin-7									1							1			1					LEG7_HUMAN;M0R281_HUMAN
TNR8_HUMAN	943	TNR8_MOUSE	21941	TNR8_RAT	25069	TNFRSF8	Tumor necrosis factor receptor superfamily member 8	1															1	1							TNR8_HUMAN;A5D8T4_HUMAN;B9EGD9_HUMAN;D3YTD8_HUMAN;D6RAG8_HUMAN;Q6GMU3_HUMAN
OSMR_HUMAN	9180	OSMR_MOUSE	18414	OSMR_RAT	310132	OSMR	Oncostatin-M-specific receptor subunit beta			1													1	1							OSMR_HUMAN;H0Y8W9_HUMAN;H0Y9E3_HUMAN;H0YAD1_HUMAN
ANKZ1_HUMAN	55139	ANKZ1_MOUSE	52231	ANKZ1_RAT	363255	ANKZF1	Ankyrin repeat and zinc finger domain-containing protein 1				1												1	1							ANKZ1_HUMAN;B8ZZS4_HUMAN;C9J5H7_HUMAN;C9JQZ3_HUMAN;C9JS61_HUMAN;C9K022_HUMAN;F8WD44_HUMAN
TOM70_HUMAN	9868	TOM70_MOUSE	28185	TOM70_RAT	304017	TOMM70A	Mitochondrial import receptor subunit TOM70						1										1		1						TOM70_HUMAN
		UD17C_MOUSE	394432	UD17_RAT	154516	UGT1A7C	UDP-glucuronosyltransferase 1-7C															1	1							1
CNTFR_HUMAN	1271	CNTFR_MOUSE	12804	CNTFR_RAT	313173	CNTFR	Ciliary neurotrophic factor receptor subunit alpha		1														1	1							CNTFR_HUMAN;Q5T8H6_HUMAN
RNH1_HUMAN	246243	RNH1_MOUSE	19819	RNH1_RAT	298933	RNASEH1	Ribonuclease H1									1							1			1					RNH1_HUMAN;F8WBP0_HUMAN;F8WD93_HUMAN
TRPV2_HUMAN	51393	TRPV2_MOUSE	22368	TRPV2_RAT	29465	TRPV2	Transient receptor potential cation channel subfamily V member 2		1														1	1							TRPV2_HUMAN;H7BZK2_HUMAN;J3QKR1_HUMAN;K7EIQ6_HUMAN;K7EKG5_HUMAN;K7ELL3_HUMAN;K7EPY7_HUMAN
AP180_HUMAN	9892	AP180_MOUSE	20616	AP180_RAT	65178	SNAP91	Clathrin coat assembly protein AP180												1				1	1							AP180_HUMAN;E5RFC6_HUMAN;E5RFU0_HUMAN;E5RGP8_HUMAN;E5RGY9_HUMAN;E5RHK9_HUMAN;E5RIJ5_HUMAN;E5RJY3_HUMAN;E5RK51_HUMAN;E5RK53_HUMAN;E9PDG8_HUMAN;F5GWN7_HUMAN;H0UI15_HUMAN;H0Y357_HUMAN;H0YBT2_HUMAN
AHNK2_HUMAN	113146	E9PYB0_MOUSE		D3ZC00_RAT		AHNAK2	Protein AHNAK2			1													1	1							AHNK2_HUMAN
		K9J7B2_MOUSE	394435			UGT1A6B									1								1		1
MAP6_HUMAN	4135	MAP6_MOUSE	17760	MAP6_RAT	29457	MAP6	Microtubule-associated protein 6		1														1	1							MAP6_HUMAN;Q6ZWB8_HUMAN
C1QB_HUMAN	713	C1QB_MOUSE	12260	C1QB_RAT	29687	C1QB	Complement C1q subcomponent subunit B															1	1							1	C1QB_HUMAN;D6R934_HUMAN;D6RA08_HUMAN;D6RGJ1_HUMAN;Q6LDZ7_HUMAN
CAPG_HUMAN	822	CAPG_MOUSE	12332	CAPG_RAT	297339	CAPG	Macrophage-capping protein															1	1							1	CAPG_HUMAN;B8ZZL6_HUMAN;E7ENU9_HUMAN;H7C0X8_HUMAN
PTK7_HUMAN	5754	PTK7_MOUSE	71461	D3ZHG3_RAT		PTK7	Inactive tyrosine-protein kinase 7			1													1	1							PTK7_HUMAN;C9J9E8_HUMAN;C9JQR6_HUMAN;F8WCI7_HUMAN;F8WDG7_HUMAN;H0Y889_HUMAN;H0Y8F1_HUMAN;H7C4X3_HUMAN;H7C5L0_HUMAN;Q86X91_HUMAN
T4S19_HUMAN	116211	B2RWD4_MOUSE	277203	D4ADI7_RAT	288044	TM4SF19							1										1		1						T4S19_HUMAN;B7ZW46_HUMAN;C9JCD5_HUMAN;H7C405_HUMAN;Q05DG1_HUMAN
CLC14_HUMAN	161198	CLC14_MOUSE	66864	Q642B4_RAT	314148	CLEC14A	C-type lectin domain family 14 member A				1												1	1							CLC14_HUMAN
CAPS1_HUMAN	8618	CAPS1_MOUSE	27062	CAPS1_RAT	26989	CADPS	Calcium-dependent secretion activator 1												1				1	1							CAPS1_HUMAN;A2RRN7_HUMAN;F1T0E5_HUMAN;H0YFP0_HUMAN;H7C4K9_HUMAN;H7C4P2_HUMAN;H7C4T6_HUMAN;H7C538_HUMAN;H7C5J0_HUMAN
AOFB_HUMAN	4129	AOFB_MOUSE	109731	AOFB_RAT	25750	MAOB	Amine oxidase [flavin-containing] B												1				1	1							AOFB_HUMAN;B7Z242_HUMAN;B7Z5H3_HUMAN;H0YCD8_HUMAN;Q8TBI1_HUMAN
MAML3_HUMAN	55534	D4QGC2_MOUSE	433586	D3ZDF2_RAT		MAML3	Mastermind-like protein 3				1												1	1							MAML3_HUMAN;E7ESR8_HUMAN;E7EVW8_HUMAN;H0Y2R5_HUMAN;H0Y920_HUMAN
SAC1_HUMAN	22908	SAC1_MOUSE	83493	SAC1_RAT	116482	SACM1L	Phosphatidylinositide phosphatase SAC1						1										1		1						SAC1_HUMAN;B4DK71_HUMAN;C9J3E3_HUMAN;C9JV50_HUMAN;E9PGZ4_HUMAN;F8WCQ2_HUMAN;F8WD07_HUMAN;F8WDN7_HUMAN
CAND1_HUMAN	55832	CAND1_MOUSE	71902	CAND1_RAT	117152	CAND1	Cullin-associated NEDD8-dissociated protein 1														1		1					1	1	1	CAND1_HUMAN;F5H6I6_HUMAN;H0YH27_HUMAN
KAD4_HUMAN	205	KAD4_MOUSE	11639	KAD4_RAT	29223	AK4	Adenylate kinase 4, mitochondrial								1								1		1						KAD4_HUMAN;D3DQ64_HUMAN;K4Q5R3_HUMAN
IMDH2_HUMAN	3615	IMDH2_MOUSE	23918	IMDH2_RAT	301005	IMPDH2	Inosine-5'-monophosphate dehydrogenase 2															1	1							1	IMDH2_HUMAN;E7ETK5_HUMAN;H0Y4R1_HUMAN;Q6QE17_HUMAN;Q6RUP8_HUMAN;Q6RUP9_HUMAN
PAL4A_HUMAN	653598					PPIAL4A	Peptidyl-prolyl cis-trans isomerase A-like 4A/B/C														1		1						1	1	PAL4A_HUMAN
KAD1_HUMAN	203	KAD1_MOUSE	11636	KAD1_RAT	24183	AK1	Adenylate kinase isoenzyme 1								1								1		1						KAD1_HUMAN;F8VRY5_HUMAN;H0Y4J6_HUMAN;H0YID2_HUMAN;Q5T9B7_HUMAN;Q6FGX9_HUMAN
SE6L1_HUMAN	23544	SE6L1_MOUSE	56747	D4AD89_RAT	304554	SEZ6L			1														1	1							SE6L1_HUMAN;B0QYH4_HUMAN;B0QYH5_HUMAN;B4DGV2_HUMAN;B7ZLJ8_HUMAN
5HT1B_HUMAN	3351	5HT1B_MOUSE	15551	5HT1B_RAT	25075	HTR1B	5-hydroxytryptamine receptor 1B		1														1	1							5HT1B_HUMAN
AHSA1_HUMAN	10598	AHSA1_MOUSE	217737	B0BN63_RAT	681996	AHSA1	Activator of 90 kDa heat shock protein ATPase homolog 1												1				1	1							AHSA1_HUMAN;B4DUR9_HUMAN;G3V3W9_HUMAN;G3V438_HUMAN;H0YJ63_HUMAN;H0YJG6_HUMAN;H0YJG7_HUMAN;H0YJU2_HUMAN
DREB_HUMAN	1627	DREB_MOUSE	56320	DREB_RAT	81653	DBN1	Drebrin			1													1	1							DREB_HUMAN;B3KSQ7_HUMAN;D6R9Q9_HUMAN;D6R9W4_HUMAN;D6RCR4_HUMAN;D6RFI1_HUMAN;F8W9Z3_HUMAN
MYADM_HUMAN	91663	MYADM_MOUSE	50918	MYADM_RAT	369016	MYADM	Myeloid-associated differentiation marker			1													1	1							MYADM_HUMAN;C9J5M0_HUMAN;C9JC07_HUMAN;C9JJV6_HUMAN;C9JZL8_HUMAN
RL13A_HUMAN	23521	RL13A_MOUSE	22121	RL13A_RAT	317646	RPL13A	60S ribosomal protein L13a			1													1	1							RL13A_HUMAN;M0QYS1_HUMAN;M0QZU1_HUMAN;Q0VGL3_HUMAN;Q9BSQ6_HUMAN
F213A_HUMAN	84293	F213A_MOUSE	70564	F213A_RAT	361118	FAM213A	Redox-regulatory protein FAM213A				1												1	1							F213A_HUMAN
DOS_HUMAN	255057	DOS_MOUSE	100503659	B5DFH0_RAT	314622	DOS			1														1	1							DOS_HUMAN
CATZ_HUMAN	1522	CATZ_MOUSE	64138	CATZ_RAT	252929	CTSZ	Cathepsin Z				1												1	1							CATZ_HUMAN
TENR_HUMAN	7143	TENR_MOUSE	21960	TENR_RAT	25567	TNR	Tenascin-R												1				1	1							TENR_HUMAN;A1L306_HUMAN;H0Y668_HUMAN
Q6MZS5_HUMAN	10236					DKFZP686A13234												1					1				1
RFFL_HUMAN	117584	RFFL_MOUSE	67338	RFFL_RAT	282844	RFFL	E3 ubiquitin-protein ligase rififylin			1													1	1							RFFL_HUMAN;C9JE27_HUMAN;J3KSI3_HUMAN;J3KSU7_HUMAN;J3QR17_HUMAN
Q6AHY1_HUMAN						DKFZP686O2142						1											1	1
MYH14_HUMAN	79784	MYH14_MOUSE	71960	F1LNF0_RAT	308572	MYH14	Myosin-14														1		1						1	1	MYH14_HUMAN;A1L2Z2_HUMAN;F2Z2U8_HUMAN;G8JLL9_HUMAN;M0QY43_HUMAN
CATD_HUMAN	1509	CATD_MOUSE	13033	CATD_RAT	171293	CTSD	Cathepsin D		1														1	1							CATD_HUMAN;C9JH19_HUMAN;F8W787_HUMAN;F8WD96_HUMAN;H7C1V0_HUMAN
STAT4_HUMAN	6775	STAT4_MOUSE	20849	O70428_RAT		STAT4	Signal transducer and activator of transcription 4															1	1							1	STAT4_HUMAN;B7SIX5_HUMAN;C9JFG0_HUMAN;C9JM11_HUMAN;D3DPI9_HUMAN;E9PBE2_HUMAN;E9PG69_HUMAN;Q53RU2_HUMAN;Q53S87_HUMAN
TMEM2_HUMAN	23670	TMEM2_MOUSE	83921	D3ZZ19_RAT	309400	TMEM2	Transmembrane protein 2			1													1	1							TMEM2_HUMAN;B4E1B9_HUMAN;F5GZC1_HUMAN;F5H6B2_HUMAN;H3BLX9_HUMAN;H3BLY0_HUMAN
RAB8B_HUMAN	51762	RAB8B_MOUSE	235442	RAB8B_RAT	266688	RAB8B	Ras-related protein Rab-8B				1												1	1							RAB8B_HUMAN;F5GY21_HUMAN;H0YL94_HUMAN;H0YLJ8_HUMAN;H0YMN7_HUMAN;H0YNE9_HUMAN
GOGB1_HUMAN	2804	B2RWW2_MOUSE	224139	G3V6A8_RAT	192243	GOLGB1							1										1		1						GOGB1_HUMAN;C9J8Q0_HUMAN;E7EU81_HUMAN;F1T0J2_HUMAN;F8WF12_HUMAN;H0Y867_HUMAN;H7C5I7_HUMAN;Q6PG47_HUMAN
NTR1_HUMAN	4923	NTR1_MOUSE	18216	NTR1_RAT	366274	NTSR1	Neurotensin receptor type 1		1														1	1							NTR1_HUMAN
ARP3_HUMAN	10096	ARP3_MOUSE	74117	ARP3_RAT	81732	ACTR3	Actin-related protein 3															1	1							1	ARP3_HUMAN;B4DXW1_HUMAN;F5H3P5_HUMAN;F8WDR7_HUMAN;F8WE84_HUMAN;F8WEW2_HUMAN
A16L1_HUMAN	55054	A16L1_MOUSE	77040	D3ZFK6_RAT	363278	ATG16L1	Autophagy-related protein 16-1				1												1	1							A16L1_HUMAN;A5YM60_HUMAN;B7ZLM5_HUMAN;C9J1B2_HUMAN;C9J8C6_HUMAN;C9JAY7_HUMAN;C9JK97_HUMAN;D9N2U2_HUMAN;D9N2U3_HUMAN;E7EVC7_HUMAN;F8WAF9_HUMAN;L7UQD0_HUMAN;Q17RG0_HUMAN
TXD12_HUMAN	51060	TXD12_MOUSE	66073	TXD12_RAT	298370	TXNDC12	Thioredoxin domain-containing protein 12						1										1		1						TXD12_HUMAN
PTCA_HUMAN	5790	PTCA_MOUSE	19265	Q5I0I6_RAT	499300	PTPRCAP	Protein tyrosine phosphatase receptor type C-associated protein						1										1		1						PTCA_HUMAN
ODPB_HUMAN	5162	ODPB_MOUSE	68263	ODPB_RAT	289950	PDHB	Pyruvate dehydrogenase E1 component subunit beta, mitochondrial												1				1	1							ODPB_HUMAN;C9J634_HUMAN;F8WF02_HUMAN
COX2_HUMAN	4513	COX2_MOUSE	17709	COX2_RAT		MT-CO2	Cytochrome c oxidase subunit 2														1		1						1	1	COX2_HUMAN
H2B1N_HUMAN	8341					HIST1H2BN	Histone H2B type 1-N					1											1	1							H2B1N_HUMAN;U3KQK0_HUMAN
KCC2G_HUMAN	818	KCC2G_MOUSE	12325	KCC2G_RAT	171140	CAMK2G	Calcium/calmodulin-dependent protein kinase type II subunit gamma												1				1	1							KCC2G_HUMAN;B3KTH7_HUMAN;B4DVQ3_HUMAN;H0Y6G2_HUMAN;Q5SWX3_HUMAN;Q8WU40_HUMAN
H2B1L_HUMAN	8340			D3ZLY9_RAT	306969	HIST1H2BL	Histone H2B type 1-L														1		1							1	H2B1L_HUMAN
KCC2D_HUMAN	817	KCC2D_MOUSE	108058	KCC2D_RAT	24246	CAMK2D	Calcium/calmodulin-dependent protein kinase type II subunit delta												1				1	1							KCC2D_HUMAN;D6R938_HUMAN;E9PBG7_HUMAN;E9PF82_HUMAN;H0Y9C2_HUMAN;H0Y9J2_HUMAN;Q4G1A8_HUMAN
AP1AR_HUMAN	55435	E9PYF7_MOUSE	211556	F1M9P0_RAT		AP1AR							1										1		1						AP1AR_HUMAN;H0Y8Y4_HUMAN
KCC2B_HUMAN	816	KCC2B_MOUSE	12323	KCC2B_RAT	24245	CAMK2B	Calcium/calmodulin-dependent protein kinase type II subunit beta												1				1	1							KCC2B_HUMAN;A4D2J9_HUMAN;B7Z1Z6_HUMAN;D3DVK8_HUMAN;E7EQE4_HUMAN;E7ERS6_HUMAN;E7ETC9_HUMAN;E9PBE8_HUMAN;H7BXS4_HUMAN;H7BZC6_HUMAN;H7C394_HUMAN;Q75KE9_HUMAN;Q75LA8_HUMAN
AP1B1_HUMAN	162	AP1B1_MOUSE	11764	AP1B1_RAT	29663	AP1B1	AP-1 complex subunit beta-1												1				1	1							AP1B1_HUMAN;C9J1E7_HUMAN;H7C034_HUMAN
B2R4S9_HUMAN	8347			Q9Z2R1_RAT		HIST1H2BG			1														1	1							B2R4S9_HUMAN
KCC2A_HUMAN	815	KCC2A_MOUSE	12322	KCC2A_RAT	25400	CAMK2A	Calcium/calmodulin-dependent protein kinase type II subunit alpha												1				1	1							KCC2A_HUMAN;A8K161_HUMAN;D6RFJ0_HUMAN;D6RHX9_HUMAN;L8ECG5_HUMAN;Q27I69_HUMAN;Q7LDD5_HUMAN;Q8IWE0_HUMAN
H2B1A_HUMAN	255626	H2B1A_MOUSE	319177	H2B1A_RAT	24829	HIST1H2BA	Histone H2B type 1-A										1						1				1				H2B1A_HUMAN
GSHR_HUMAN	2936	GSHR_MOUSE	14782	GSHR_RAT	116686	GSR	Glutathione reductase, mitochondrial												1				1	1							GSHR_HUMAN;E5RI06_HUMAN;H0YBD4_HUMAN;H0YC68_HUMAN
RAB7B_HUMAN	338382	RAB7B_MOUSE	226421	D4A7A8_RAT	501854	RAB7B	Ras-related protein Rab-7b													1			1	1							RAB7B_HUMAN
TRBM_HUMAN	7056	TRBM_MOUSE	21824	O35370_RAT	83580	THBD	Thrombomodulin				1												1	1							TRBM_HUMAN
E41L1_HUMAN	2036	E41L1_MOUSE	13821	E41L1_RAT	59317	EPB41L1	Band 4.1-like protein 1												1				1	1							E41L1_HUMAN;H0Y482_HUMAN;H7C2K6_HUMAN;L8E750_HUMAN;Q29RW3_HUMAN;Q4VXN0_HUMAN;Q4VXN1_HUMAN;Q4VXN2_HUMAN;Q4VXN5_HUMAN;Q4VXN6_HUMAN;Q4VXN7_HUMAN;Q4VXN8_HUMAN
PDIA1_HUMAN	5034	PDIA1_MOUSE	18453	PDIA1_RAT	25506	P4HB	Protein disulfide-isomerase										1						1				1				PDIA1_HUMAN;B3KTQ9_HUMAN;F5H8J2_HUMAN;H0Y3Z3_HUMAN;H7BZ94_HUMAN;I3L0S0_HUMAN;I3L1Y5_HUMAN;I3L312_HUMAN;I3L398_HUMAN;I3L3P5_HUMAN;I3L3U6_HUMAN;I3L4M2_HUMAN;I3L514_HUMAN;I3NI03_HUMAN;Q96C96_HUMAN
TMPS4_HUMAN	56649	TMPS4_MOUSE	214523	D3Z9X4_RAT	367074	TMPRSS4	Transmembrane protease serine 4												1				1	1							TMPS4_HUMAN;E5RIH1_HUMAN;E5RJR8_HUMAN;E7ERX8_HUMAN;E7ESG9_HUMAN;G3V124_HUMAN;H0YAX8_HUMAN;H0YBM5_HUMAN
EPC1_HUMAN	80314	EPC1_MOUSE	13831	D4A6E4_RAT		EPC1	Enhancer of polycomb homolog 1				1												1	1							EPC1_HUMAN
TRA2B_HUMAN	6434	TRA2B_MOUSE	20462	TRA2B_RAT	117259	TRA2B	Transformer-2 protein homolog beta		1														1	1							TRA2B_HUMAN;H7BXF3_HUMAN;H7C2L4_HUMAN
PRP8_HUMAN	10594	PRP8_MOUSE	192159	G3V6H2_RAT	287530	PRPF8	Pre-mRNA-processing-splicing factor 8														1		1						1	1	PRP8_HUMAN;I3L0J9_HUMAN;I3L1T8_HUMAN;I3L3Z8_HUMAN
Q14455_HUMAN						GSA						1											1	1							Q14455_HUMAN
Q31611_HUMAN	3135					HLA-G2.2		1															1	1							Q31611_HUMAN
RAB6B_HUMAN	51560	RAB6B_MOUSE	270192	F1LVC3_RAT	363123	RAB6B	Ras-related protein Rab-6B			1													1	1							RAB6B_HUMAN;B7Z337_HUMAN;C9J0I2_HUMAN;C9JB90_HUMAN;C9JU14_HUMAN;J3KR73_HUMAN;Q6AZ91_HUMAN;Q9UL29_HUMAN
RAB6A_HUMAN	5870	RAB6A_MOUSE	19346	RAB6A_RAT		RAB6A	Ras-related protein Rab-6A			1													1	1							RAB6A_HUMAN;F5GX61_HUMAN;F5H3K7_HUMAN;H0YGL6_HUMAN;H7BYW1_HUMAN;Q6FGX3_HUMAN
PGM2_HUMAN	55276	PGM2_MOUSE	66681	B1H277_RAT	289632	PGM2	Phosphoglucomutase-2												1				1	1							PGM2_HUMAN;B4E0G8_HUMAN;E7ENQ8_HUMAN;E9PD70_HUMAN;F5H6V2_HUMAN;H0Y921_HUMAN
REEP1_HUMAN	65055	REEP1_MOUSE	52250	D4A193_RAT	362384	REEP1			1														1	1							REEP1_HUMAN;E7ESS5_HUMAN;E7EUF7_HUMAN;F5H7Z9_HUMAN;F8W897_HUMAN;U3KPV7_HUMAN
DLDH_HUMAN	1738	DLDH_MOUSE	13382	DLDH_RAT	298942	DLD	Dihydrolipoyl dehydrogenase, mitochondrial												1				1	1							DLDH_HUMAN;B4DHG0_HUMAN;B4DT69_HUMAN;E9PEX6_HUMAN;F2Z2E3_HUMAN;F8WDM5_HUMAN;F8WDY5_HUMAN
ES1_HUMAN	8209	ES1_MOUSE	28295			C21ORF33	ES1 protein homolog, mitochondrial										1						1				1
IF5A2_HUMAN	56648	IF5A2_MOUSE	208691	G3V7J7_RAT	310261	EIF5A2	Eukaryotic translation initiation factor 5A-2			1													1	1							IF5A2_HUMAN;C9J4W5_HUMAN;C9J7B5_HUMAN;F8WCJ1_HUMAN;L8E8K4_HUMAN
Q8WXQ9_HUMAN						EIF5A1															1		1					1	1	1	Q8WXQ9_HUMAN
LMAN2_HUMAN	10960	LMAN2_MOUSE	66890	B0BNG3_RAT	290994	LMAN2	Vesicular integral-membrane protein VIP36						1										1		1						LMAN2_HUMAN;D6RBH1_HUMAN;D6RBV2_HUMAN;D6RDX1_HUMAN;D6RIU4_HUMAN
LMAN1_HUMAN	3998	LMAN1_MOUSE	70361	LMAN1_RAT	116666	LMAN1	Protein ERGIC-53						1										1		1						LMAN1_HUMAN;A0PJ85_HUMAN
OPA1_HUMAN	4976	OPA1_MOUSE	74143	OPA1_RAT	171116	OPA1	Dynamin-like 120 kDa protein, mitochondrial		1														1	1							OPA1_HUMAN;A8MXB6_HUMAN;C9JMB8_HUMAN;C9JY58_HUMAN;E5KLJ5_HUMAN;E5KLJ6_HUMAN;E5KLJ7_HUMAN;E5KLJ9_HUMAN;E5KLK0_HUMAN;E5KLK1_HUMAN;E5KLK2_HUMAN;H7C141_HUMAN;H7C321_HUMAN;H7C3G2_HUMAN
KCMA1_HUMAN	3778	KCMA1_MOUSE	16531	KCMA1_RAT	83731	KCNMA1	Calcium-activated potassium channel subunit alpha-1		1														1	1							KCMA1_HUMAN;B7ZMF5_HUMAN;D5MRH1_HUMAN;F8WA96_HUMAN;H0Y379_HUMAN;H0Y382_HUMAN;H0Y406_HUMAN;H0Y5Z6_HUMAN;H0Y606_HUMAN;J3KQ16_HUMAN;Q5SVJ7_HUMAN;Q5SVJ8_HUMAN;Q5SVJ9_HUMAN;Q5SVK0_HUMAN;Q5SVK3_HUMAN;Q5SVK5_HUMAN;S4R2X4_HUMAN;S4R453_HUMAN
UBXN4_HUMAN	23190	UBXN4_MOUSE	67812	UBXN4_RAT	304766	UBXN4	UBX domain-containing protein 4						1										1		1						UBXN4_HUMAN;C9JLR4_HUMAN;F8WB86_HUMAN;Q6PJ80_HUMAN
BPNT1_HUMAN	10380	BPNT1_MOUSE	23827	BPNT1_RAT	64473	BPNT1	3'(2'),5'-bisphosphate nucleotidase 1		1														1	1							BPNT1_HUMAN;A6NF51_HUMAN;B4DPS5_HUMAN;B4DUS9_HUMAN;F8VRY7_HUMAN;F8VVW8_HUMAN;F8VZG4_HUMAN;F8W1J0_HUMAN
PRP19_HUMAN	27339	PRP19_MOUSE	28000	PRP19_RAT	246216	PRPF19	Pre-mRNA-processing factor 19			1													1	1							PRP19_HUMAN;F5GY56_HUMAN;F5H2I0_HUMAN;H0YGF3_HUMAN;H0YGZ5_HUMAN
CNPY2_HUMAN	10330	CNPY2_MOUSE	56530	A0JN30_RAT	685814	CNPY2	Protein canopy homolog 2						1										1		1						CNPY2_HUMAN;F8VXJ7_HUMAN;F8W1K5_HUMAN;H0YI18_HUMAN;H0YIH9_HUMAN
RAB5B_HUMAN	5869	RAB5B_MOUSE	19344	A1L1J8_RAT	288779	RAB5B	Ras-related protein Rab-5B						1										1		1						RAB5B_HUMAN;F8VPW9_HUMAN;F8VUA5_HUMAN;F8VVZ0_HUMAN;F8VWZ7_HUMAN;Q6FI54_HUMAN
UBR4_HUMAN	23352	UBR4_MOUSE	69116	UBR4_RAT	313658	UBR4	E3 ubiquitin-protein ligase UBR4				1												1	1							UBR4_HUMAN;B4DPF6_HUMAN;B4DYV5_HUMAN;L0R6T5_HUMAN;Q5TBN9_HUMAN;Q96HY5_HUMAN
KHDR1_HUMAN	10657	KHDR1_MOUSE	20218	KHDR1_RAT	117268	KHDRBS1	KH domain-containing, RNA-binding, signal transduction-associated protein 1									1							1			1					KHDR1_HUMAN;B4E043_HUMAN
HM13_HUMAN	81502	HM13_MOUSE	14950	D3ZP98_RAT	311545	HM13	Minor histocompatibility antigen H13				1												1	1							HM13_HUMAN
ECH1_HUMAN	1891	ECH1_MOUSE	51798	ECH1_RAT	64526	ECH1	Delta(3,5)-Delta(2,4)-dienoyl-CoA isomerase, mitochondrial														1		1					1	1	1	ECH1_HUMAN;M0QXS7_HUMAN;M0QZF6_HUMAN;M0QZW4_HUMAN;M0QZX8_HUMAN;M0R1A2_HUMAN;M0R248_HUMAN;M0R280_HUMAN
RFC2_HUMAN	5982	RFC2_MOUSE	19718	RFC2_RAT	116468	RFC2	Replication factor C subunit 2						1										1		1						RFC2_HUMAN;B5BUD2_HUMAN;F8WC37_HUMAN;F8WDC9_HUMAN;H0YEY3_HUMAN;H7C596_HUMAN;H7C5A0_HUMAN;H7C5G4_HUMAN;H7C5P1_HUMAN;H7C5P4_HUMAN;H7C5Q7_HUMAN;H7C5S7_HUMAN;Q75MT5_HUMAN
RFC1_HUMAN	5981	RFC1_MOUSE	19687	D3ZFT1_RAT	89809	RFC1	Replication factor C subunit 1								1								1		1						RFC1_HUMAN;D6RAD2_HUMAN;E0CX09_HUMAN;H0Y8U4_HUMAN;H0Y9P8_HUMAN	O35170_MOUSE
HS12A_HUMAN	259217	HS12A_MOUSE	73442	D3ZC55_RAT	307997	HSPA12A	Heat shock 70 kDa protein 12A												1				1	1							HS12A_HUMAN;K7ELE6_HUMAN;K7ENF6_HUMAN
PSD11_HUMAN	5717	PSD11_MOUSE	69077	PSD11_RAT	303353	PSMD11	26S proteasome non-ATPase regulatory subunit 11					1											1	1							PSD11_HUMAN;J3KSW3_HUMAN;J3QRY4_HUMAN;J3QS13_HUMAN
IMMT_HUMAN	10989	IMMT_MOUSE	76614	IMMT_RAT	312444	IMMT	Mitochondrial inner membrane protein												1				1	1							IMMT_HUMAN;B9A067_HUMAN;C9J406_HUMAN;D6RAW4_HUMAN;H7C463_HUMAN;Q05DN3_HUMAN;Q3B7X4_HUMAN
		Q8BG57_MOUSE				A330050B17RIK									1								1		1
RAB4B_HUMAN	53916	RAB4B_MOUSE	19342	RAB4B_RAT	50866	RAB4B	Ras-related protein Rab-4B			1													1	1							RAB4B_HUMAN;M0R0X1_HUMAN;M0R1E0_HUMAN;Q6PIK3_HUMAN
RAB4A_HUMAN	5867	RAB4A_MOUSE	19341	RAB4A_RAT	25532	RAB4A	Ras-related protein Rab-4A						1										1		1						RAB4A_HUMAN
CNBP_HUMAN	7555	CNBP_MOUSE	12785	CNBP_RAT	64530	CNBP	Cellular nucleic acid-binding protein			1													1	1							CNBP_HUMAN;B4DP17_HUMAN;D6RAT4_HUMAN
MLP3B_HUMAN	81631	MLP3B_MOUSE	67443	MLP3B_RAT	64862	MAP1LC3B	Microtubule-associated proteins 1A/1B light chain 3B						1										1		1						MLP3B_HUMAN;H3BM99_HUMAN;H3BTE7_HUMAN;H3BTL1_HUMAN;H6UMI0_HUMAN;Q49A36_HUMAN
OBRG_HUMAN	54741	OBRG_MOUSE	230514	OBRG_RAT	56766	LEPROT	Leptin receptor gene-related protein					1											1	1							OBRG_HUMAN
MAT2B_HUMAN	27430	MAT2B_MOUSE	108645	MAT2B_RAT	683630	MAT2B	Methionine adenosyltransferase 2 subunit beta				1												1	1							MAT2B_HUMAN;E5RFS9_HUMAN;E5RJR3_HUMAN;H7C0X7_HUMAN
ADA_HUMAN	100	ADA_MOUSE	11486	ADA_RAT	24165	ADA	Adenosine deaminase														1		1					1	1	1	ADA_HUMAN;F5GWI4_HUMAN;F5GXW0_HUMAN;F5GYD4_HUMAN;Q16073_HUMAN
PLSL_HUMAN	3936	PLSL_MOUSE	18826	Q5XI38_RAT	306071	LCP1	Plastin-2														1		1					1	1	1	PLSL_HUMAN;B4DUA0_HUMAN;Q5TBN3_HUMAN;Q5TBN5_HUMAN
EFNB3_HUMAN	1949	EFNB3_MOUSE	13643	A5HTT2_RAT	360546	EFNB3			1														1	1							EFNB3_HUMAN
GDIR3_HUMAN	398	GDIR3_MOUSE	14570	D4A884_RAT	360500	ARHGDIG			1														1	1							GDIR3_HUMAN;A2ID99_HUMAN;A2IDA0_HUMAN;A2IDA1_HUMAN;C9J3B5_HUMAN;C9J9L9_HUMAN;C9JR26_HUMAN;F1T0H7_HUMAN;Q4TT68_HUMAN
RAB3D_HUMAN	9545	RAB3D_MOUSE	19340	RAB3D_RAT	140665	RAB3D	Ras-related protein Rab-3D			1													1	1							RAB3D_HUMAN
RAB3B_HUMAN	5865	RAB3B_MOUSE	69908	RAB3B_RAT	81755	RAB3B	Ras-related protein Rab-3B			1													1	1							RAB3B_HUMAN
TRPM7_HUMAN	54822	TRPM7_MOUSE	58800	TRPM7_RAT		TRPM7	Transient receptor potential cation channel subfamily M member 7		1														1	1							TRPM7_HUMAN;H0YLN8_HUMAN;H0YNM0_HUMAN
RAB38_HUMAN	23682	RAB38_MOUSE	72433	Q63483_RAT	252916	RAB38	Ras-related protein Rab-38							1									1		1						RAB38_HUMAN;H0YDB7_HUMAN;H0YEA4_HUMAN
HYOU1_HUMAN	10525	HYOU1_MOUSE	12282	HYOU1_RAT	192235	HYOU1	Hypoxia up-regulated protein 1														1		1						1	1	HYOU1_HUMAN;B7Z909_HUMAN;E9PJ21_HUMAN;E9PL22_HUMAN;J3KSJ2_HUMAN;J3KSR2_HUMAN;J3KT27_HUMAN;J3KTF1_HUMAN;J3QL06_HUMAN;J3QLE9_HUMAN;J3QQH7_HUMAN;Q05D91_HUMAN;Q6IN67_HUMAN;Q9BST8_HUMAN
RBBP4_HUMAN	5928	RBBP4_MOUSE	19646	B5DFB2_RAT	313048	RBBP4	Histone-binding protein RBBP4														1		1					1		1	RBBP4_HUMAN;B4DRT0_HUMAN;C9JPP3_HUMAN;E9PIC4_HUMAN;E9PND5_HUMAN;E9PNS2_HUMAN;E9PNS6_HUMAN;H0YCT5_HUMAN;H0YDK2_HUMAN;H0YEU5_HUMAN;H0YF10_HUMAN
DOC2A_HUMAN	8448	DOC2A_MOUSE	13446	DOC2A_RAT	65031	DOC2A	Double C2-like domain-containing protein alpha				1												1	1							DOC2A_HUMAN;B4DEJ2_HUMAN;H3BNF7_HUMAN;H3BSH4_HUMAN;H3BSN9_HUMAN;H3BTI1_HUMAN;H3BU41_HUMAN;I3L194_HUMAN;I3L3P9_HUMAN
HGB1A_HUMAN						HMGB1P1	Putative high mobility group protein B1-like 1														1		1					1	1	1	HGB1A_HUMAN
S43A3_HUMAN	29015	S43A3_MOUSE	58207	D4A832_RAT		SLC43A3	Solute carrier family 43 member 3					1											1	1							S43A3_HUMAN;E7EQD2_HUMAN;E9PJL1_HUMAN;E9PJL3_HUMAN;E9PJT6_HUMAN;E9PKW3_HUMAN;E9PL23_HUMAN;E9PLF2_HUMAN;E9PLP1_HUMAN;E9PLW1_HUMAN;E9PMZ1_HUMAN;E9PNM4_HUMAN;E9PPE4_HUMAN;E9PR64_HUMAN;E9PR94_HUMAN;E9PS74_HUMAN;E9PSH9_HUMAN;H0YD64_HUMAN
CAZA1_HUMAN	829	CAZA1_MOUSE	12340	CAZA1_RAT	691149	CAPZA1	F-actin-capping protein subunit alpha-1														1		1						1	1	CAZA1_HUMAN
ROR1_HUMAN	4919	ROR1_MOUSE	26563	D3ZZ97_RAT	362550	ROR1	Tyrosine-protein kinase transmembrane receptor ROR1			1													1	1							ROR1_HUMAN;A2VCQ3_HUMAN
SC6A1_HUMAN	6529	SC6A1_MOUSE	232333	SC6A1_RAT	79212	SLC6A1	Sodium- and chloride-dependent GABA transporter 1		1														1	1							SC6A1_HUMAN;B7Z3C5_HUMAN;C9J5P8_HUMAN
		Q0WXH7_MOUSE	15015			H2-Q4							1										1		1							Q0WXH7_MOUSE;Q0WXI6_MOUSE;Q3UWA5_MOUSE;Q8HWB2_MOUSE;Q95H92_MOUSE
PDIA4_HUMAN	9601	PDIA4_MOUSE	12304	PDIA4_RAT	116598	PDIA4	Protein disulfide-isomerase A4						1										1		1						PDIA4_HUMAN;C9JMN9_HUMAN
EVA1B_HUMAN	55194	EVA1B_MOUSE	230752	B2RZB3_RAT	362597	EVA1B			1														1	1							EVA1B_HUMAN
EVA1A_HUMAN	84141	EVA1A_MOUSE	232146	D4A3V0_RAT	500221	EVA1A	Protein eva-1 homolog A				1												1	1							EVA1A_HUMAN;B8ZZF5_HUMAN;C9J5M4_HUMAN;C9JX09_HUMAN
ARM10_HUMAN	83787	ARM10_MOUSE	67211	ARM10_RAT	296758	ARMC10	Armadillo repeat-containing protein 10						1										1		1						ARM10_HUMAN;C9J5N7_HUMAN;H7BXM8_HUMAN;H7BXQ8_HUMAN;H7C2M7_HUMAN
Q5Y8C7_HUMAN	9166					PDAF						1											1	1							Q5Y8C7_HUMAN
COMD9_HUMAN	29099	COMD9_MOUSE	76501	Q3MIE7_RAT	295956	COMMD9	COMM domain-containing protein 9					1											1	1							COMD9_HUMAN;E9PJ95_HUMAN;Q53FR9_HUMAN
ACADS_HUMAN	35	ACADS_MOUSE	11409	ACADS_RAT	64304	ACADS	Short-chain specific acyl-CoA dehydrogenase, mitochondrial								1								1		1						ACADS_HUMAN;D4QEZ8_HUMAN;E5KSD5_HUMAN;E9PE82_HUMAN
LMNB1_HUMAN	4001	LMNB1_MOUSE	16906	LMNB1_RAT	116685	LMNB1	Lamin-B1														1		1					1	1	1	LMNB1_HUMAN;E9PBF6_HUMAN;L0R6K0_HUMAN;Q6DC98_HUMAN
FCER2_HUMAN	2208	FCER2_MOUSE	14128	G3V638_RAT	171075	FCER2	Low affinity immunoglobulin epsilon Fc receptor	1															1	1							FCER2_HUMAN;K3W4U1_HUMAN;M0R1R5_HUMAN;Q30218_HUMAN;Q30219_HUMAN
ERG28_HUMAN	11161	ERG28_MOUSE	58520			ORF11	Probable ergosterol biosynthetic protein 28						1										1		1							ERG28_MOUSE
ACADL_HUMAN	33	ACADL_MOUSE	11363	ACADL_RAT	25287	ACADL	Long-chain specific acyl-CoA dehydrogenase, mitochondrial										1						1				1				ACADL_HUMAN
		YD021_MOUSE				GM3414	Putative uncharacterized protein ENSP00000382790 homolog															1	1							1
ETHE1_HUMAN	23474	ETHE1_MOUSE	66071	B0BNJ4_RAT	292710	ETHE1	Persulfide dioxygenase ETHE1, mitochondrial													1			1	1							ETHE1_HUMAN;B2RCZ7_HUMAN;M0QX80_HUMAN;M0QXB5_HUMAN;M0QY80_HUMAN
FBLI1_HUMAN	54751	FBLI1_MOUSE	74202	Q5U1Y3_RAT	362650	FBLIM1	Filamin-binding LIM protein 1				1												1	1							FBLI1_HUMAN;D6R9I4_HUMAN;D6R9V9_HUMAN;D6RA19_HUMAN;D6RAI6_HUMAN;D6RAI8_HUMAN;E7EN81_HUMAN;E7EPI5_HUMAN;E7EWE8_HUMAN;Q5VVD3_HUMAN
DC1I1_HUMAN	1780	DC1I1_MOUSE	13426	DC1I1_RAT	29564	DYNC1I1	Cytoplasmic dynein 1 intermediate chain 1		1														1	1							DC1I1_HUMAN;C9J3E7_HUMAN;E5RFE1_HUMAN;E5RJ75_HUMAN;F5H050_HUMAN;G5E9K1_HUMAN;Q7Z6M0_HUMAN;Q8IY52_HUMAN;Q8N542_HUMAN;Q8TBF7_HUMAN
TXLNA_HUMAN	200081	TXLNA_MOUSE	109658	B2GV14_RAT	682457	TXLNA	Alpha-taxilin			1													1	1							TXLNA_HUMAN;A0AUK0_HUMAN
ORN_HUMAN	25996	ORN_MOUSE	104444	ORN_RAT	300689	REXO2	Oligoribonuclease, mitochondrial														1		1					1	1	1	ORN_HUMAN;B2R532_HUMAN;F5GX07_HUMAN;F5GYG5_HUMAN;F5H6P8_HUMAN;F5H784_HUMAN;F5H7P1_HUMAN;H0YF66_HUMAN;H0YG37_HUMAN;H0YG54_HUMAN;H0YG83_HUMAN;H0YGR4_HUMAN;H0YH58_HUMAN;Q9BTR4_HUMAN
IPO5_HUMAN	3843	IPO5_MOUSE	70572	D4A781_RAT	306182	IPO5	Importin-5														1		1					1	1	1	IPO5_HUMAN;B4E0R6_HUMAN;C9J583_HUMAN;C9J875_HUMAN;C9JMV5_HUMAN;C9JQT6_HUMAN;C9JXE0_HUMAN;C9JZ53_HUMAN;C9JZD8_HUMAN;E7EQT5_HUMAN;E7ESA1_HUMAN;E7ESZ1_HUMAN;E7ETV3_HUMAN;E7ETV8_HUMAN;E7EV12_HUMAN;E7EWK4_HUMAN;E7EX05_HUMAN;F8WF30_HUMAN;H0Y3V4_HUMAN;H0Y8C6_HUMAN
DESM_HUMAN	1674	DESM_MOUSE	13346	DESM_RAT	64362	DES	Desmin				1												1	1							DESM_HUMAN;L7R9R4_HUMAN;L7RDA5_HUMAN;Q5RLN0_HUMAN;Q5RLN1_HUMAN;Q5RLN2_HUMAN
CANB1_HUMAN	5534	CANB1_MOUSE	19058	CANB1_RAT	29748	PPP3R1	Calcineurin subunit B type 1														1		1					1			CANB1_HUMAN;D3YTA9_HUMAN;F6U1T9_HUMAN;H7BYZ3_HUMAN
CDK1_HUMAN	983	CDK1_MOUSE	12534	CDK1_RAT	54237	CDK1	Cyclin-dependent kinase 1				1												1	1							CDK1_HUMAN;E5RIU6_HUMAN
TMED1_HUMAN	11018	TMED1_MOUSE	17083	TMED1_RAT	315461	TMED1	Transmembrane emp24 domain-containing protein 1			1													1	1							TMED1_HUMAN;K7EIN4_HUMAN;K7EIR1_HUMAN;K7EQ63_HUMAN;K7ER03_HUMAN;K7ERK5_HUMAN;K7ES06_HUMAN
NRAP_HUMAN	4892	NRAP_MOUSE	18175	D3Z802_RAT	307982	NRAP	Nebulin-related-anchoring protein				1												1	1							NRAP_HUMAN;A0AVL2_HUMAN;B1ANW7_HUMAN;Q05D68_HUMAN
								95	468	389	414	216	351	125	259	153	69	46	376	91	339	150	3541	2049	735	153	115	254	301	464
