# Supplementary material for: Curation of the Mammalian Palmitoylome Indicates a Pivotal Role for Palmitoylation in Diseases and Disorders of the Nervous System and Cancers
Source: PLoS Comput Biol. 2015 Aug 14;11(8):e1004405. doi: 10.1371/journal.pcbi.1004405 (PMC4537140; doi:10.1371/journal.pcbi.1004405)
Supplement: S2 Table — (XLS) [file pcbi.1004405.s002.xls]

## Sheet: Diseases (by Biomarkers)
S2 Table. MetaCore Enrichment Analysis output: Biomarker-based disease-association enrichments among all palmitoylated proteins.
#	Diseases	Number of human proteins with the annotation	p-value	FDR	Number of palmitoylated proteins with the annotation	Palmitoylated proteins with the annotation
1	Nervous System Diseases	3751	5.05898e-33	9.42994e-30	568	PLP1, sEPCR, GSTP1, CD69, CPSF1, DCTN1(p150Glued), G3P2, TMPRSS4, SDHA, TGT, Prp8, TEF-1, G-protein alpha-11, GAA, MYH9, COX VIc, ALPL, L1CAM (CTF1), Syntaxin 8, Gdap1, Alpha-fodrin, GLG1, Plectin 1, Ankyrin-G, GSTM1, BGAL, Esterase D, Chapsyn-110, InPP5A, Synapsin II, ITGB4, ES1, SCPX, TXNRD2, PYC, PD-ECGF (TdRPase), PUR-alpha, PCNA, RACK1, RhoA, SURF1, GABT, MA1B1, CD28, ODO2, TOM40, TPI1, Gale…
2	Schizophrenia	607	6.85529e-31	6.38913e-28	156	PLP1, GSTP1, G3P2, RPS10, L1CAM (CTF1), Alpha-fodrin, Plectin 1, GSTM1, HSP12A, Synapsin II, TXNRD2, hnRNP U, PUR-alpha, GABT, SLC32A1, RAP-1A, ASCT1 (SLC1A4), Karyopherin beta-3, Prohibitin, MOG, 14-3-3 gamma, Calcineurin A (alpha), Desmin, WDR1, ATP6V1A (70kD), Calcineurin B1, GluR4, GRID1, 14-3-3 beta/alpha, Plakophilin 4, ACSL6, CHP, HSP90 alpha, PFKM, 14-3-3 epsilon, Tubulin beta 2B, Myelin …
3	Schizophrenia and Disorders with Psychotic Features	610	1.25076e-30	7.77138e-28	156	PLP1, GSTP1, G3P2, RPS10, L1CAM (CTF1), Alpha-fodrin, Plectin 1, GSTM1, HSP12A, Synapsin II, TXNRD2, hnRNP U, PUR-alpha, GABT, SLC32A1, RAP-1A, ASCT1 (SLC1A4), Karyopherin beta-3, Prohibitin, MOG, 14-3-3 gamma, Calcineurin A (alpha), Desmin, WDR1, ATP6V1A (70kD), Calcineurin B1, GluR4, GRID1, 14-3-3 beta/alpha, Plakophilin 4, ACSL6, CHP, HSP90 alpha, PFKM, 14-3-3 epsilon, Tubulin beta 2B, Myelin …
4	Central Nervous System Diseases	2250	2.52436e-29	1.17635e-26	378	PLP1, sEPCR, GSTP1, CD69, DCTN1(p150Glued), G3P2, SDHA, TEF-1, GAA, COX VIc, L1CAM (CTF1), Syntaxin 8, GLG1, Ankyrin-G, GSTM1, BGAL, Esterase D, Chapsyn-110, Synapsin II, ITGB4, SCPX, TXNRD2, PYC, PD-ECGF (TdRPase), PUR-alpha, PCNA, RACK1, RhoA, SURF1, GABT, ODO2, TOM40, TPI1, CTE2, Endoglin, MOG, P4HB, Sideroflexin-3, HSPA2, Calcineurin A (alpha), PRDX3, NEFL, Thioredoxin, Heme oxygenase 1, Tubu…
5	Brain Diseases	2104	1.0117e-28	3.77161e-26	358	PLP1, sEPCR, GSTP1, G3P2, SDHA, TEF-1, GAA, COX VIc, L1CAM (CTF1), Syntaxin 8, GLG1, Ankyrin-G, GSTM1, BGAL, Esterase D, Chapsyn-110, Synapsin II, ITGB4, SCPX, TXNRD2, PYC, PD-ECGF (TdRPase), PUR-alpha, PCNA, RACK1, RhoA, SURF1, GABT, ODO2, TOM40, CTE2, Endoglin, MOG, Sideroflexin-3, HSPA2, PRDX3, NEFL, Thioredoxin, Heme oxygenase 1, Tubulin alpha-1B, GluR4, Histone H2AX, Beta-catenin, 14-3-3 bet…
6	Genetic Diseases, Inborn	2276	2.1255e-26	6.60321e-24	372	PLP1, GSTP1, ITPA, DCTN1(p150Glued), G3P2, SDHA, Prp8, TfR1, GAA, COX VIc, ALPL, L1CAM (CTF1), Ankyrin 1, Gdap1, Alpha-fodrin, RPS19, Plectin 1, Ankyrin-G, GSTM1, BGAL, Esterase D, PYGB, Keratin 17, Adenylate cyclase type VI, ITGB4, U5-200KD, ES1, SCPX, PYC, hnRNP U, PCNA, RACK1, RhoA, SURF1, MCM6, TPI1, Prohibitin, Ku80, hnRNP A1, TAP1 (PSF1), 14-3-3 gamma, LAMP1, PRDX3, Desmin, NEFL, Thioredoxi…
7	Psychiatry and Psychology	1289	4.2648e-26	1.13566e-23	245	PLP1, GSTP1, G3P2, RPS10, TGT, L1CAM (CTF1), Alpha-fodrin, Plectin 1, Ankyrin-G, GSTM1, HSP12A, Neuropilin-2, Chapsyn-110, Synapsin II, TXNRD2, hnRNP U, PUR-alpha, GABT, SLC32A1, RAP-1A, ASCT1 (SLC1A4), Karyopherin beta-3, Prohibitin, MOG, Synaptotagmin IV, 14-3-3 gamma, Calcineurin A (alpha), Desmin, WDR1, ATP6V1A (70kD), Calcineurin B1, GluR4, GRID1, 14-3-3 beta/alpha, G-protein alpha-i1, P2X7,…
8	Neurodegenerative Diseases	1505	7.6781e-26	1.789e-23	273	PLP1, GSTP1, DCTN1(p150Glued), G3P2, TMPRSS4, SDHA, TEF-1, COX VIc, L1CAM (CTF1), Syntaxin 8, Gdap1, Ankyrin-G, GSTM1, Esterase D, ITGB4, TXNRD2, PUR-alpha, PCNA, RACK1, ODO2, TOM40, Endoglin, P4HB, TRPM7, HSPA2, Calcineurin A (alpha), PRDX3, Desmin, NEFL, Thioredoxin, CCS, Heme oxygenase 1, Tubulin alpha-1B, GluR4, Histone H2AX, Beta-catenin, 14-3-3 beta/alpha, ABCC1, MUC1-CT, G3PT, Nectin-2, PK…
9	Mental Disorders	1130	3.35598e-25	6.95061e-23	221	PLP1, GSTP1, G3P2, RPS10, TGT, L1CAM (CTF1), Alpha-fodrin, Plectin 1, Ankyrin-G, GSTM1, HSP12A, Neuropilin-2, Chapsyn-110, Synapsin II, TXNRD2, hnRNP U, PUR-alpha, GABT, SLC32A1, RAP-1A, ASCT1 (SLC1A4), Karyopherin beta-3, Prohibitin, MOG, Synaptotagmin IV, 14-3-3 gamma, Calcineurin A (alpha), Desmin, WDR1, ATP6V1A (70kD), Calcineurin B1, GluR4, GRID1, 14-3-3 beta/alpha, G-protein alpha-i1, P2X7,…
10	Congenital, Hereditary, and Neonatal Diseases and Abnormalities	2727	6.99626e-25	1.3041e-22	421	PLP1, sEPCR, GSTP1, ITPA, DCTN1(p150Glued), G3P2, SDHA, Prp8, TfR1, GAA, MYH9, COX VIc, ALPL, L1CAM (CTF1), Ankyrin 1, Gdap1, Alpha-fodrin, RPS19, IL-2R gamma chain, Plectin 1, Ankyrin-G, GSTM1, BGAL, Esterase D, PYGB, Keratin 17, Adenylate cyclase type VI, ITGB4, U5-200KD, ES1, SCPX, TXNRD2, PYC, hnRNP U, PCNA, RACK1, RhoA, SURF1, MCM6, TPI1, Prohibitin, Ku80, Endoglin, hnRNP A1, TAP1 (PSF1), 14…
11	Pathological Conditions, Signs and Symptoms	3251	2.76254e-22	4.68125e-20	472	PLP1, sEPCR, GSTP1, DCTN1(p150Glued), G3P2, YES, ATR/TEM8, TRUNDD(TNFRSF10D), TGT, TfR1, TEF-1, MYH9, COX VIc, ALPL, CD151, L1CAM (CTF1), Gdap1, GLG1, LEDGF, GSTM1, BGAL, Neuropilin-2, NUP210, Adenylate cyclase type VI, ITGB4, PD-ECGF (TdRPase), PUR-alpha, PCNA, RACK1, GABT, CD28, RPS3, MCM6, TPI1, RAP-1A, Galectin-1, MGST3, Ku80, Endoglin, MOG, P4HB, TAP1 (PSF1), 14-3-3 gamma, TRPM7, HSPA2, LAMP…
12	Stomach Diseases	2767	1.10191e-21	1.61935e-19	414	GSTP1, G3P2, TMPRSS4, YES, ATR/TEM8, Prp8, TfR1, L1CAM (CTF1), Alpha-fodrin, RPS19, IL-2R gamma chain, GSTM1, ERBIN, PYGB, Keratin 17, Neuropilin-2, ITGB4, ES1, JWA, PD-ECGF (TdRPase), PCNA, GPRC5C, RACK1, TST, RhoA, HINT3, MA1B1, EEF1E1, IFI17, RPS12, Galectin-1, MYG1, FTDH, Prohibitin, CTE2, Tmem50b, CXADR, Ku80, Endoglin, Annexin VI, P4HB, PTPRF (LAR), Synaptotagmin IV, hnRNP A1, TRPM7, RP40, …
13	Stomach Neoplasms	2733	1.12937e-21	1.61935e-19	410	GSTP1, G3P2, TMPRSS4, YES, ATR/TEM8, Prp8, L1CAM (CTF1), Alpha-fodrin, RPS19, IL-2R gamma chain, GSTM1, ERBIN, PYGB, Keratin 17, Neuropilin-2, ITGB4, ES1, JWA, PD-ECGF (TdRPase), PCNA, GPRC5C, RACK1, TST, RhoA, HINT3, MA1B1, EEF1E1, IFI17, RPS12, Galectin-1, MYG1, FTDH, Prohibitin, CTE2, Tmem50b, CXADR, Ku80, Endoglin, Annexin VI, P4HB, PTPRF (LAR), Synaptotagmin IV, hnRNP A1, TRPM7, RP40, HSPA2,…
14	Metabolic Diseases	1982	5.51292e-19	7.34006e-17	311	PLP1, sEPCR, GSTP1, ITPA, CD69, DCTN1(p150Glued), G3P2, SDHA, TRUNDD(TNFRSF10D), TfR1, G-protein alpha-11, GAA, COX VIc, ALPL, Ankyrin 1, ERp44, Alpha-fodrin, IL-2R gamma chain, Ankyrin-G, GSTM1, HCP1, BGAL, PSMB1, Esterase D, PYGB, SCPX, PYC, PD-ECGF (TdRPase), PCNA, RhoA, SURF1, CD28, TOM40, MCM6, MGST3, Ku80, Endoglin, MOG, P4HB, PTPRF (LAR), TAP1 (PSF1), LAMP1, Calcineurin A (alpha), Desmin, …
15	Dementia	1081	8.05019e-19	1.00037e-16	197	GSTP1, G3P2, SDHA, TEF-1, COX VIc, L1CAM (CTF1), Syntaxin 8, Ankyrin-G, TXNRD2, PUR-alpha, PCNA, RACK1, ODO2, TOM40, HSPA2, PRDX3, NEFL, Thioredoxin, Heme oxygenase 1, Tubulin alpha-1B, GluR4, Histone H2AX, Beta-catenin, G3PT, Nectin-2, PKC-beta, GDI2, ACTA2, COX IV-1, Drebrin, eEF2, RP11-35N6.1, MaxiK alpha subunit, ALDH2, Fyn, ACTA1, PSD-95, Flotillin-1, ECE1, HMGCS2, NPC1, SCN2A, Delta-catenin…
16	Nutritional and Metabolic Diseases	2249	9.79184e-19	1.14075e-16	342	PLP1, sEPCR, GSTP1, ITPA, CD69, DCTN1(p150Glued), G3P2, SDHA, TRUNDD(TNFRSF10D), TfR1, G-protein alpha-11, GAA, COX VIc, ALPL, Ankyrin 1, ERp44, Alpha-fodrin, IL-2R gamma chain, Ankyrin-G, GSTM1, HCP1, BGAL, PSMB1, Esterase D, PYGB, Adenylate cyclase type VI, SCPX, PYC, PD-ECGF (TdRPase), PCNA, RhoA, SURF1, CD28, TOM40, MCM6, MGST3, Ku80, Endoglin, MOG, P4HB, PTPRF (LAR), TAP1 (PSF1), LAMP1, Calc…
17	Virus Diseases	1081	1.77601e-18	1.94735e-16	196	GSTP1, CD69, G3P2, EIF5A2, TfR1, MLCP (cat), IL-2R gamma chain, LEDGF, BGAL, EXOC3L2, NF45 (ILF2), hnRNP U, PCNA, RhoA, CD28, Galectin-1, Karyopherin beta-3, ARF6, CXADR, SAM68, Ku80, Endoglin, hnRNP A1, TAP1 (PSF1), Thioredoxin, Heme oxygenase 1, TIP30, AP-1 beta subunit, Beta-catenin, G-protein alpha-i1, Nectin-2, PKC-beta, Rab-4A, CPT-1A, ABCC4, HSP90 alpha, eEF2, Myelin basic protein, Ku70, D…
18	Carcinoma, Non-Small-Cell Lung	1466	5.64421e-18	5.84489e-16	244	GSTP1, CD69, G3P2, RPS10, TRUNDD(TNFRSF10D), TfR1, G-protein beta-2, CD151, GSTM1, PYGB, Keratin 17, Neuropilin-2, BST2, ITGB4, RPS30, PD-ECGF (TdRPase), PCNA, RACK1, RhoA, CD28, RPS3, MCM6, TPI1, SEP15, CXADR, Ku80, Endoglin, P4HB, TAP1 (PSF1), 14-3-3 gamma, HSPA2, Calcineurin A (alpha), Thioredoxin, Heme oxygenase 1, TIP30, Histone H2AX, Beta-catenin, 14-3-3 beta/alpha, ABCC1, PDIA3, MUC1-CT, R…
19	Carcinoma, Bronchogenic	1535	1.70932e-17	1.67693e-15	251	GSTP1, CD69, G3P2, RPS10, TRUNDD(TNFRSF10D), TfR1, G-protein beta-2, CD151, GSTM1, PYGB, Keratin 17, Neuropilin-2, BST2, ITGB4, RPS30, PD-ECGF (TdRPase), PCNA, RACK1, RhoA, CD28, RPS3, MCM6, TPI1, SEP15, CXADR, Ku80, Endoglin, P4HB, TAP1 (PSF1), 14-3-3 gamma, HSPA2, Calcineurin A (alpha), Thioredoxin, Heme oxygenase 1, TIP30, Histone H2AX, Beta-catenin, 14-3-3 beta/alpha, ABCC1, PDIA3, MUC1-CT, R…
20	Bronchial Neoplasms	1537	2.01993e-17	1.88258e-15	251	GSTP1, CD69, G3P2, RPS10, TRUNDD(TNFRSF10D), TfR1, G-protein beta-2, CD151, GSTM1, PYGB, Keratin 17, Neuropilin-2, BST2, ITGB4, RPS30, PD-ECGF (TdRPase), PCNA, RACK1, RhoA, CD28, RPS3, MCM6, TPI1, SEP15, CXADR, Ku80, Endoglin, P4HB, TAP1 (PSF1), 14-3-3 gamma, HSPA2, Calcineurin A (alpha), Thioredoxin, Heme oxygenase 1, TIP30, Histone H2AX, Beta-catenin, 14-3-3 beta/alpha, ABCC1, PDIA3, MUC1-CT, R…
21	Digestive System Diseases	9757	2.44093e-16	2.16662e-14	1110	APG3, sEPCR, ARL6IP6, GSTP1, ITPA, CD69, CPSF1, DCTN1(p150Glued), G3P2, FLJ45032, TMPRSS4, SDHA, YES, PALM2, RPS10, ATR/TEM8, SLFN5, TRUNDD(TNFRSF10D), TGT, EIF5A2, Prp8, TfR1, Rab-3B, MYH9, COX VIc, ALPL, CD151, L1CAM (CTF1), Ankyrin 1, Syntaxin 8, ARFGAP1, dUTPase (DUT), ERp44, T3JAM, Alpha-fodrin, RPS19, GLG1, IL-2R gamma chain, Plectin 1, Ankyrin-G, LEDGF, GSTM1, HCP1, BGAL, EXOC3L2, ZFR, Est…
22	Carcinoma	4041	7.90045e-16	6.69384e-14	531	Ephrin-B3, GSTP1, G3P2, TMPRSS4, SDHA, YES, SLFN5, TRUNDD(TNFRSF10D), EIF5A2, TfR1, COX VIc, CD151, L1CAM (CTF1), Alpha-fodrin, RPS19, Plectin 1, Ankyrin-G, HDLBP, GSTM1, BGAL, EXOC3L2, Profilin I, Keratin 17, Neuropilin-2, BST2, ITGB4, TXNRD2, STT3A, VAMP1, PD-ECGF (TdRPase), PCNA, RACK1, RhoA, MA1B1, CD28, RPS3, MCM6, TPI1, RAP-1A, RPS12, ASCT1 (SLC1A4), Galectin-1, FTDH, KHSRP, Prohibitin, CXA…
23	Heredodegenerative Disorders, Nervous System	673	9.45269e-16	7.66079e-14	133	PLP1, GSTP1, G3P2, SDHA, COX VIc, L1CAM (CTF1), Gdap1, GSTM1, Esterase D, ITGB4, PCNA, Desmin, NEFL, Thioredoxin, Tubulin alpha-1B, Histone H2AX, 14-3-3 beta/alpha, ABCC1, MUC1-CT, PKC-beta, GDI2, ITGB1, COX IV-1, SPRED1, HSP10 (mitochondrial), PSD-95, AFG3L2, UBE1, CISD2, ITGA6, NDUFV1, GRP78, PKC-gamma, PARP-1, VCP, ACSL4, ODP2, Rab-7, LDHB, SAC3, Atlastin, Oligophrenin 1, MUC1, RHEB2, GPX1, Ca…
24	Colonic Diseases	3108	1.00025e-15	7.7686e-14	428	GSTP1, CD69, G3P2, TMPRSS4, YES, RPS10, ATR/TEM8, SLFN5, TGT, EIF5A2, TfR1, COX VIc, CD151, L1CAM (CTF1), ARFGAP1, dUTPase (DUT), RPS19, Ankyrin-G, GSTM1, BGAL, PYGB, Keratin 17, Neuropilin-2, ITGB4, U5-200KD, TXNRD2, STT3A, PD-ECGF (TdRPase), hnRNP U, PCNA, RACK1, RhoA, CD28, RPS3, EEF1E1, SLC32A1, RPL19, MCM6, IFI17, RPS12, Galectin-1, CXADR, Ku80, TAGLN2, Endoglin, P4HB, PTPRF (LAR), hnRNP A1,…
25	Pathologic Processes	2055	2.12238e-15	1.58245e-13	306	PLP1, sEPCR, GSTP1, DCTN1(p150Glued), YES, TRUNDD(TNFRSF10D), TfR1, MYH9, ALPL, CD151, L1CAM (CTF1), GSTM1, BGAL, NUP210, ITGB4, PD-ECGF (TdRPase), PCNA, RACK1, CD28, RAP-1A, MGST3, Ku80, Endoglin, MOG, P4HB, TAP1 (PSF1), 14-3-3 gamma, HSPA2, LAMP1, Thioredoxin, CCS, MetAP-2, Heme oxygenase 1, Tubulin alpha-1B, TIP30, Histone H2AX, Beta-catenin, ABCC1, MUC1-CT, PKC-beta, GDI2, ITGB1, CPT-1A, ABCC…
26	Digestive System Neoplasms	9445	5.37103e-15	3.85061e-13	1073	APG3, ARL6IP6, GSTP1, CD69, CPSF1, DCTN1(p150Glued), G3P2, FLJ45032, TMPRSS4, SDHA, YES, PALM2, RPS10, ATR/TEM8, SLFN5, TRUNDD(TNFRSF10D), TGT, EIF5A2, Prp8, TfR1, Rab-3B, MYH9, COX VIc, CD151, L1CAM (CTF1), Ankyrin 1, Syntaxin 8, ARFGAP1, dUTPase (DUT), ERp44, T3JAM, Alpha-fodrin, RPS19, GLG1, IL-2R gamma chain, Plectin 1, Ankyrin-G, LEDGF, GSTM1, BGAL, EXOC3L2, ZFR, Macro-H2A.1 histone, ERBIN, …
27	Gastrointestinal Neoplasms	8414	2.26562e-14	1.56412e-12	970	APG3, GSTP1, CD69, CPSF1, DCTN1(p150Glued), G3P2, FLJ45032, TMPRSS4, YES, PALM2, RPS10, ATR/TEM8, SLFN5, TRUNDD(TNFRSF10D), TGT, EIF5A2, Prp8, TfR1, Rab-3B, MYH9, COX VIc, CD151, L1CAM (CTF1), Ankyrin 1, Syntaxin 8, ARFGAP1, dUTPase (DUT), ERp44, T3JAM, Alpha-fodrin, RPS19, IL-2R gamma chain, Ankyrin-G, LEDGF, GSTM1, BGAL, EXOC3L2, ZFR, Macro-H2A.1 histone, ERBIN, PYGB, Keratin 17, Neuropilin-2, …
28	Adenocarcinoma	3594	2.37016e-14	1.57458e-12	475	GSTP1, G3P2, TMPRSS4, SDHA, YES, SLFN5, TRUNDD(TNFRSF10D), EIF5A2, TfR1, COX VIc, CD151, L1CAM (CTF1), Alpha-fodrin, Plectin 1, Ankyrin-G, HDLBP, GSTM1, BGAL, Profilin I, Keratin 17, Neuropilin-2, BST2, ITGB4, TXNRD2, STT3A, PD-ECGF (TdRPase), PCNA, RACK1, RhoA, MA1B1, CD28, RPS3, MCM6, TPI1, ASCT1 (SLC1A4), Galectin-1, FTDH, KHSRP, Prohibitin, CXADR, SAM68, TMEM2, Ku80, Endoglin, 14-3-3 gamma, H…
29	Neoplasms, Ductal, Lobular, and Medullary	1064	2.44972e-14	1.57458e-12	181	GSTP1, G3P2, TMPRSS4, TRUNDD(TNFRSF10D), COX VIc, CD151, L1CAM (CTF1), Plectin 1, HDLBP, GSTM1, BGAL, Keratin 17, Neuropilin-2, ITGB4, PD-ECGF (TdRPase), PCNA, RACK1, RhoA, CD28, Prohibitin, HSPA2, LAMP1, PRDX3, Thioredoxin, Histone H2AX, Beta-catenin, ABCC1, MUC1-CT, Ephrin-A receptor 3, ITGB1, Alpha-actinin 4, ABCC4, LyGDI, HSP90 alpha, U2AF35, Cathepsin Z, Ku70, PD-1, CDC42, EBAG9, ATP5B, DR5(…
30	Endocrine System Diseases	4409	3.37848e-14	2.09916e-12	562	sEPCR, ARL6IP6, GSTP1, CD69, G3P2, TMPRSS4, PALM2, TRUNDD(TNFRSF10D), TGT, EIF5A2, TSPAN11, TfR1, TMEM34, MYH9, COX VIc, ALPL, CD151, L1CAM (CTF1), Rab-1A, Ankyrin 1, ERp44, Alpha-fodrin, GLG1, IL-2R gamma chain, Plectin 1, Ankyrin-G, HDLBP, GSTM1, BGAL, EXOC3L2, PSMB1, PYGB, PSMB5, Keratin 17, Neuropilin-2, Chapsyn-110, NUP210, BST2, ITGB4, TXNRD2, VAMP1, PD-ECGF (TdRPase), PCNA, RACK1, RhoA, CD…
31	Carcinoma, Ductal	1022	3.76175e-14	2.2619e-12	175	GSTP1, G3P2, TMPRSS4, TRUNDD(TNFRSF10D), COX VIc, CD151, L1CAM (CTF1), Plectin 1, HDLBP, GSTM1, BGAL, Keratin 17, Neuropilin-2, ITGB4, PD-ECGF (TdRPase), PCNA, RACK1, RhoA, CD28, Prohibitin, HSPA2, LAMP1, PRDX3, Thioredoxin, Histone H2AX, Beta-catenin, ABCC1, MUC1-CT, Ephrin-A receptor 3, ITGB1, Alpha-actinin 4, ABCC4, LyGDI, HSP90 alpha, U2AF35, Cathepsin Z, Ku70, PD-1, CDC42, EBAG9, ATP5B, DR5(…
32	Endocrine Gland Neoplasms	3677	9.217e-14	5.3689e-12	481	sEPCR, ARL6IP6, GSTP1, CD69, G3P2, TMPRSS4, PALM2, TRUNDD(TNFRSF10D), TGT, EIF5A2, TSPAN11, TfR1, TMEM34, MYH9, ALPL, CD151, L1CAM (CTF1), Rab-1A, GLG1, IL-2R gamma chain, Plectin 1, Ankyrin-G, HDLBP, GSTM1, BGAL, EXOC3L2, PSMB1, PYGB, PSMB5, Keratin 17, Neuropilin-2, Chapsyn-110, NUP210, BST2, ITGB4, TXNRD2, VAMP1, PD-ECGF (TdRPase), PCNA, RACK1, RhoA, CD28, ASCT1 (SLC1A4), Galectin-1, Prohibiti…
33	Tauopathies	848	1.00634e-13	5.68432e-12	151	GSTP1, G3P2, TEF-1, COX VIc, L1CAM (CTF1), Syntaxin 8, Ankyrin-G, TXNRD2, PUR-alpha, RACK1, ODO2, TOM40, HSPA2, PRDX3, NEFL, Heme oxygenase 1, GluR4, Beta-catenin, G3PT, Nectin-2, ACTA2, Drebrin, HSP90 alpha, eEF2, NSF, RP11-35N6.1, MaxiK alpha subunit, ALDH2, Fyn, ACTA1, PSD-95, Flotillin-1, ECE1, HMGCS2, SCN2A, Delta-catenin, ASAH, GRO-1, SPP lyase, GRP78, PARP-1, ENO1, Lck, Septin 3, DHE3, eIF…
34	Bacterial Infections and Mycoses	960	1.56716e-13	8.59171e-12	165	sEPCR, GSTP1, ATR/TEM8, TRUNDD(TNFRSF10D), TfR1, IL-2R gamma chain, Plectin 1, LEDGF, BGAL, Esterase D, PCNA, RhoA, MA1B1, CD28, Galectin-1, ARF6, CXADR, SAM68, Endoglin, hnRNP A1, TAP1 (PSF1), HSPA2, NEFL, Thioredoxin, Heme oxygenase 1, ARF4, Beta-catenin, ABCC1, MUC1-CT, P2X7, ITGB1, Rab-4A, ABCC4, Cathepsin Z, PD-1, CDC42, DR5(TNFRSF10B), GLUT1, Nucleolin, ACTA1, HLA-E, gp130, PECAM1, Flotilli…
35	Alzheimer Disease	839	1.85286e-13	9.86778e-12	149	GSTP1, G3P2, TEF-1, COX VIc, L1CAM (CTF1), Syntaxin 8, Ankyrin-G, TXNRD2, PUR-alpha, RACK1, ODO2, TOM40, HSPA2, PRDX3, NEFL, Heme oxygenase 1, GluR4, Beta-catenin, G3PT, Nectin-2, ACTA2, Drebrin, eEF2, RP11-35N6.1, MaxiK alpha subunit, ALDH2, Fyn, ACTA1, PSD-95, Flotillin-1, ECE1, HMGCS2, SCN2A, Delta-catenin, ASAH, GRO-1, SPP lyase, GRP78, PARP-1, ENO1, Lck, Septin 3, DHE3, eIF2S1, iNOS, NCAM1, …
36	Gastrointestinal Diseases	8597	2.11311e-13	1.09412e-11	982	APG3, GSTP1, ITPA, CD69, CPSF1, DCTN1(p150Glued), G3P2, FLJ45032, TMPRSS4, YES, PALM2, RPS10, ATR/TEM8, SLFN5, TRUNDD(TNFRSF10D), TGT, EIF5A2, Prp8, TfR1, Rab-3B, MYH9, COX VIc, ALPL, CD151, L1CAM (CTF1), Ankyrin 1, Syntaxin 8, ARFGAP1, dUTPase (DUT), ERp44, T3JAM, Alpha-fodrin, RPS19, IL-2R gamma chain, Ankyrin-G, LEDGF, GSTM1, HCP1, BGAL, EXOC3L2, ZFR, Macro-H2A.1 histone, ERBIN, PYGB, Keratin …
37	RNA Virus Infections	754	3.22938e-13	1.62691e-11	137	GSTP1, EIF5A2, TfR1, MLCP (cat), IL-2R gamma chain, LEDGF, BGAL, hnRNP U, PCNA, CD28, Galectin-1, Karyopherin beta-3, ARF6, SAM68, Endoglin, hnRNP A1, TAP1 (PSF1), Thioredoxin, Heme oxygenase 1, TIP30, AP-1 beta subunit, Beta-catenin, G-protein alpha-i1, PKC-beta, Rab-4A, CPT-1A, ABCC4, eEF2, PD-1, CDC42, DDB1, DR5(TNFRSF10B), ALDH2, Nucleolin, HLA-E, CRACM1, PECAM1, VDAC 1, EWI2, Karyopherin bet…
38	Neuromuscular Diseases	787	4.34611e-13	2.13188e-11	141	GSTP1, CD69, DCTN1(p150Glued), GAA, L1CAM (CTF1), Gdap1, Alpha-fodrin, Plectin 1, GSTM1, ITGB4, PD-ECGF (TdRPase), Endoglin, P4HB, hnRNP A1, Calcineurin A (alpha), CNTN1 (F3), Desmin, NEFL, Thioredoxin, CCS, ATP1B2, GluR4, Dystrobrevin alpha, PKC-beta, ACTC, Rab-27A, TRN-SR2, PD-1, DR5(TNFRSF10B), GLUT1, ALDH2, SCN9A, SPRED1, COL4A2, HSP10 (mitochondrial), ACTA1, Thrombomodulin, AFG3L2, UBE1, ATP…
39	Carcinoma, Renal Cell	765	2.09151e-12	9.99633e-11	136	GSTP1, G3P2, SDHA, TRUNDD(TNFRSF10D), CD151, L1CAM (CTF1), GSTM1, Profilin I, BST2, PCNA, RhoA, Galectin-1, SAM68, Endoglin, UBE2T, Histone H2AX, Beta-catenin, MUC1-CT, ITGB1, ACTA2, A-FABP, SLC4A4, Ku70, PD-1, DDX17, Adipophilin, AHNAK, DR5(TNFRSF10B), GLUT1, Fyn, PECAM1, MCAM, NECL4, von Willebrand factor, CD82, GRO-1, FBP3, Tubulin beta 1, CD44 (ICD), Angiopoietin 2, PTPR-gamma, CD3 epsilon, C…
40	Melanoma, Cutaneous Malignant	556	3.92793e-12	1.81213e-10	107	GSTP1, CD69, TRUNDD(TNFRSF10D), TfR1, L1CAM (CTF1), KIDINS220, Neuropilin-2, BST2, PD-ECGF (TdRPase), PCNA, RACK1, CD28, Ku80, LRRC1, TAP1 (PSF1), HSPA2, LAMP1, Heme oxygenase 1, Histone H2AX, Beta-catenin, PKC-beta, ITGB1, ACTA2, HSP90 alpha, PD-1, DR5(TNFRSF10B), GLUT1, MYH10, HLA-E, PECAM1, MCAM, Tubulin beta 3, Thrombomodulin, ITGA6, GRO-1, GRP78, CD44 (ICD), Angiopoietin 2, CD3 epsilon, CD68…
41	Colonic Neoplasms	810	4.04911e-12	1.81213e-10	141	GSTP1, G3P2, TGT, L1CAM (CTF1), GSTM1, ITGB4, TXNRD2, PCNA, RhoA, CD28, Galectin-1, Ku80, Endoglin, TAP1 (PSF1), HSPA2, MetAP-2, Heme oxygenase 1, Beta-catenin, MUC1-CT, PKC-beta, CPT-1A, HSP90 alpha, AL1B1, Ku70, PD-1, DDX17, DDB1, EBAG9, ATP5B, GLUT1, RPS15, UGT1A9, ECE1, von Willebrand factor, NAV3, CD82, SAHH3, Delta-catenin, GRO-1, SCRIB, HDAC1, SLC19A1, GRP78, PARP-1, Lck, PI3K reg class IA…
42	Liver Diseases	2880	4.08312e-12	1.81213e-10	385	sEPCR, GSTP1, G3P2, SDHA, YES, SLFN5, EIF5A2, TfR1, COX VIc, ALPL, CD151, L1CAM (CTF1), Alpha-fodrin, Ankyrin-G, GSTM1, BGAL, EXOC3L2, Esterase D, NUP210, SCPX, TXNRD2, STT3A, NF45 (ILF2), PD-ECGF (TdRPase), PCNA, RACK1, RhoA, MA1B1, CD28, MCM6, TPI1, Galectin-1, FTDH, KHSRP, CXADR, TMEM2, Ku80, Endoglin, TAP1 (PSF1), 14-3-3 gamma, PRDX3, Thioredoxin, Heme oxygenase 1, TIP30, AP-1 beta subunit, M…
43	Autoimmune Diseases	1852	8.14536e-12	3.53092e-10	267	PLP1, sEPCR, GSTP1, ITPA, CD69, TRUNDD(TNFRSF10D), TfR1, MYH9, ALPL, Alpha-fodrin, IL-2R gamma chain, HDLBP, GSTM1, BGAL, PSMB1, Keratin 17, InPP5A, BST2, ITGB4, PD-ECGF (TdRPase), PCNA, RhoA, CD28, IFI17, Galectin-1, Ku80, Endoglin, Annexin VI, CD229, MOG, TAP1 (PSF1), Calcineurin A (alpha), NEFL, Thioredoxin, Calcineurin B1, Heme oxygenase 1, TIP30, 14-3-3 beta/alpha, ABCC1, MUC1-CT, P2X7, Nect…
44	Pancreatic Diseases	2017	1.41283e-11	5.98527e-10	285	ARL6IP6, GSTP1, CD69, G3P2, TMPRSS4, PALM2, TRUNDD(TNFRSF10D), TfR1, COX VIc, CD151, L1CAM (CTF1), GLG1, Plectin 1, GSTM1, BGAL, Neuropilin-2, Adenylate cyclase type VI, BST2, ITGB4, PD-ECGF (TdRPase), PCNA, RACK1, RhoA, ASCT1 (SLC1A4), Galectin-1, CXADR, Ku80, Endoglin, P4HB, TAP1 (PSF1), ATP6V0C, Desmin, Thioredoxin, Heme oxygenase 1, Calnexin, CAD, Beta-catenin, ZIP4, ABCC1, PDIA3, MUC1-CT, NA…
45	Lung Diseases, Obstructive	1085	1.49368e-11	6.18716e-10	174	GSTP1, CD69, ATR/TEM8, TfR1, ALPL, T3JAM, GSTM1, BGAL, Synapsin II, PD-ECGF (TdRPase), CD28, Ku80, TAP1 (PSF1), PSMD11, HSPA2, Calcineurin A (alpha), Desmin, Heme oxygenase 1, Beta-catenin, ABCC1, MUC1-CT, PKC-beta, ITGB1, ACTA2, A-FABP, COX IV-1, CPT-1A, Filaggrin, S1P1 receptor, ABCC4, PFKM, PIP, TMEM63A, AHNAK, DR5(TNFRSF10B), ALDH2, Fyn, COL4A2, PSMA1, ACTA1, PECAM1, MCAM, PI52B, NECL4, Synap…
46	Neoplasm Metastasis	497	1.79397e-11	7.26948e-10	97	YES, CD151, L1CAM (CTF1), GSTM1, ITGB4, PD-ECGF (TdRPase), PCNA, Endoglin, LAMP1, MetAP-2, Heme oxygenase 1, TIP30, Beta-catenin, MUC1-CT, GDI2, LyGDI, IDH1, CDC42, EBAG9, GLUT1, Fyn, VANGL1, ACTA1, CRACM1, ADAM23, EWI2, JAM3, ITGA6, GRO-1, HDAC1, ENO1, Lck, PI3K reg class IA (p85-alpha), CD44 (ICD), RKIP, VCP, MUC1, eIF6 (ITGB4BP), A2M receptor (ICD), SCCA-2, hnRNP K, PDGF-R-alpha, CD166, Caveol…
47	Immune System Diseases	4530	1.90867e-11	7.56969e-10	559	PLP1, sEPCR, GSTP1, ITPA, CD69, YES, ATR/TEM8, TRUNDD(TNFRSF10D), EIF5A2, TfR1, MYH9, ALPL, Rab-1A, MLCP (cat), T3JAM, Alpha-fodrin, IL-2R gamma chain, Plectin 1, Ankyrin-G, LEDGF, HDLBP, GSTM1, BGAL, PSMB1, PSMB5, Keratin 17, InPP5A, Synapsin II, BST2, ITGB4, PD-ECGF (TdRPase), hnRNP U, PCNA, RhoA, CD28, IFI17, RAP-1A, Galectin-1, FTDH, ARF6, SAM68, CCDC69, Ku80, Endoglin, Annexin VI, CD229, MOG…
48	Infection	849	3.39704e-11	1.31919e-09	143	sEPCR, GSTP1, ATR/TEM8, TRUNDD(TNFRSF10D), TfR1, IL-2R gamma chain, Plectin 1, LEDGF, BGAL, PCNA, RhoA, MA1B1, CD28, Galectin-1, CXADR, SAM68, Endoglin, hnRNP A1, TAP1 (PSF1), HSPA2, NEFL, Thioredoxin, Heme oxygenase 1, Beta-catenin, ABCC1, MUC1-CT, ITGB1, Rab-4A, PD-1, CDC42, DR5(TNFRSF10B), GLUT1, Nucleolin, ACTA1, HLA-E, gp130, PECAM1, Karyopherin beta 1, PDE2A, Thrombomodulin, G-protein alpha…
49	Dyskinesias	484	4.91591e-11	1.87005e-09	94	GSTP1, G3P2, SDHA, TGT, COX VIc, GSTM1, TPI1, NEFL, Thioredoxin, Tubulin alpha-1B, Histone H2AX, MCM3, PKC-beta, GDI2, PAFAH gamma, COX IV-1, GLUT1, MaxiK alpha subunit, PSD-95, AFG3L2, ABCB7, MCM7, PKC-gamma, PARP-1, VCP, LDHB, GPX1, CaMK II gamma, Na(v) I alpha, SF3B3, SDHD, SCOT, Histone H3.1, PMCA3, SAHH, COMT, Ataxin-7, HSP60, SOD1, COX II, GAD2, Cytochrome c, GAD1, CYC1, RENT1, LDHA, GABA-A…
50	Neurologic Manifestations	971	8.66972e-11	3.2312e-09	157	PLP1, GSTP1, DCTN1(p150Glued), TGT, GAA, MYH9, L1CAM (CTF1), Gdap1, GSTM1, ES1, PCNA, RACK1, GABT, TPI1, 14-3-3 gamma, HSPA2, PRDX3, Histone H2AX, P2X7, Dystrobrevin alpha, MCM3, GDI2, PAFAH gamma, Drebrin, Sortilin, NSF, PMCA2b, NCAM2, GLUT1, MaxiK alpha subunit, HSP10 (mitochondrial), Casein kinase I gamma 2, LGI1, Thrombomodulin, AFG3L2, von Willebrand factor, CRMP2, CISD2, FXR2, TALDO, COL4A1…
51	Ovarian Neoplasms	2297	8.84074e-11	3.2312e-09	313	sEPCR, GSTP1, TGT, EIF5A2, TSPAN11, MYH9, ALPL, L1CAM (CTF1), Rab-1A, IL-2R gamma chain, Ankyrin-G, HDLBP, GSTM1, BGAL, EXOC3L2, PSMB1, PYGB, PSMB5, Keratin 17, Chapsyn-110, NUP210, ITGB4, PD-ECGF (TdRPase), PCNA, RhoA, CD28, Galectin-1, Prohibitin, CXADR, Endoglin, TAP1 (PSF1), DPP3, TRPM7, ATP6V0C, Thioredoxin, ATP1B2, TIP30, CAD, Beta-catenin, ABCC1, MUC1-CT, PSMB3, PKC-beta, BAZ1B, ITGB1, ACT…
52	Cardiovascular Diseases	2532	1.02832e-10	3.68614e-09	339	sEPCR, GSTP1, GAA, MYH9, ALPL, IL-2R gamma chain, Ankyrin-G, GSTM1, PSMB1, PSMB5, Adenylate cyclase type VI, PD-ECGF (TdRPase), PCNA, RhoA, CD28, TOM40, Galectin-1, CXADR, CCDC69, Ku80, Endoglin, CD229, PTPRF (LAR), hnRNP A1, TAP1 (PSF1), TRPM7, HSPA2, LAMP1, PCDH1, Desmin, Thioredoxin, ATP6V1A (70kD), Calcineurin B1, Heme oxygenase 1, Calnexin, CAD, FARSB, Histone H2AX, Beta-catenin, ABCC1, MUC1…
53	Neoplastic Processes	535	1.14286e-10	4.01942e-09	100	YES, CD151, L1CAM (CTF1), GSTM1, ITGB4, PD-ECGF (TdRPase), PCNA, Endoglin, LAMP1, MetAP-2, Heme oxygenase 1, TIP30, Beta-catenin, MUC1-CT, GDI2, LyGDI, IDH1, CDC42, EBAG9, GLUT1, Fyn, VANGL1, ACTA1, CRACM1, ADAM23, EWI2, JAM3, LGI1, ITGA6, GRO-1, HDAC1, ENO1, Lck, PI3K reg class IA (p85-alpha), CD44 (ICD), RKIP, VCP, iNOS, MUC1, eIF6 (ITGB4BP), A2M receptor (ICD), SCCA-2, hnRNP K, PDGF-R-alpha, C…
54	Carcinoma, Pancreatic Ductal	358	1.26478e-10	4.36584e-09	75	GSTP1, TMPRSS4, TRUNDD(TNFRSF10D), CD151, L1CAM (CTF1), Plectin 1, BGAL, Neuropilin-2, PD-ECGF (TdRPase), RACK1, RhoA, Beta-catenin, ABCC1, MUC1-CT, Ephrin-A receptor 3, ITGB1, Alpha-actinin 4, ABCC4, U2AF35, EBAG9, GLUT1, Nucleolin, PECAM1, ITGA6, FXR2, FXYD5, MCM7, HDAC1, PARP-1, CD44 (ICD), RKIP, Angiopoietin 2, CD74, C2orf18, MUC1, Cathepsin E, Claudin-5, Plakoglobin, CD166, Caveolin-1, IGF-2…
55	Pancreatic Neoplasms	1771	1.37669e-10	4.66572e-09	252	ARL6IP6, GSTP1, CD69, G3P2, TMPRSS4, PALM2, TRUNDD(TNFRSF10D), TfR1, CD151, L1CAM (CTF1), GLG1, Plectin 1, BGAL, Neuropilin-2, BST2, ITGB4, PD-ECGF (TdRPase), PCNA, RACK1, RhoA, ASCT1 (SLC1A4), Galectin-1, CXADR, Ku80, Endoglin, P4HB, ATP6V0C, Desmin, Thioredoxin, Heme oxygenase 1, CAD, Beta-catenin, ZIP4, ABCC1, PDIA3, MUC1-CT, NALCN, PKC-beta, Ephrin-A receptor 3, GDI2, ABCB6, ITGB1, ACTA2, NDU…
56	Hematologic Diseases	2048	2.0199e-10	6.72337e-09	283	GSTP1, ITPA, CD69, TfR1, TEF-1, MYH9, ALPL, Ankyrin 1, Alpha-fodrin, RPS19, Ankyrin-G, GSTM1, BGAL, PSMB1, PSMB5, PUR-alpha, PCNA, RhoA, CD28, TPI1, RAP-1A, Galectin-1, CCDC69, Ku80, Endoglin, CD229, hnRNP A1, TAP1 (PSF1), HSPA2, LAMP1, PCDH1, ATP6V1A (70kD), UBE2T, Calnexin, CAD, GRID1, FARSB, Beta-catenin, ABCC1, MUC1-CT, G-protein alpha-i1, P2X7, PSMB3, PKC-beta, Ephrin-A receptor 3, ACSL6, IT…
57	Musculoskeletal Diseases	1839	2.09144e-10	6.83939e-09	259	PLP1, GSTP1, ITPA, CD69, DCTN1(p150Glued), TfR1, GAA, MYH9, ALPL, L1CAM (CTF1), Alpha-fodrin, IL-2R gamma chain, GSTM1, BGAL, Keratin 17, BST2, ITGB4, PD-ECGF (TdRPase), PCNA, CD28, TPI1, IFI17, Endoglin, Annexin VI, CD229, hnRNP A1, TAP1 (PSF1), HSPA2, CNTN1 (F3), Desmin, Thioredoxin, Heme oxygenase 1, ATP1B2, Beta-catenin, MUC1-CT, P2X7, Dystrobrevin alpha, ITGB1, ACTA2, ACTC, Filaggrin, S1P1 r…
58	Carcinoma, Ductal, Breast	798	3.54531e-10	1.13939e-08	133	GSTP1, G3P2, COX VIc, HDLBP, GSTM1, Keratin 17, ITGB4, PCNA, RhoA, CD28, Prohibitin, HSPA2, LAMP1, PRDX3, Thioredoxin, Histone H2AX, Beta-catenin, MUC1-CT, ITGB1, LyGDI, HSP90 alpha, Cathepsin Z, Ku70, PD-1, CDC42, EBAG9, ATP5B, DR5(TNFRSF10B), GLUT1, MaxiK alpha subunit, PECAM1, MCAM, CD82, ITGA6, GRO-1, MCM7, HDAC1, GRP78, MCP, PARP-1, ENO1, CD44 (ICD), RKIP, Angiopoietin 2, HLA-G, CDIP, iNOS, …
59	Diabetes Mellitus	1099	8.43707e-10	2.66554e-08	169	sEPCR, GSTP1, CD69, G3P2, TRUNDD(TNFRSF10D), TfR1, COX VIc, Ankyrin 1, ERp44, GSTM1, PSMB1, PCNA, CD28, TOM40, MGST3, Endoglin, MOG, PTPRF (LAR), TAP1 (PSF1), Desmin, Thioredoxin, Heme oxygenase 1, CAD, P2X7, PSMB3, PKC-beta, BAZ1B, ACTA2, TCP1-theta, A-FABP, Neurotrimin, MTCH2, CLEC2D, CPT-1A, Alpha-actinin 4, YKT6, PFKM, PD-1, SIDT1, DR5(TNFRSF10B), GLUT1, ALDH2, HYOU1, HLA-E, CRACM1, MCAM, ATP…
60	Pulmonary Disease, Chronic Obstructive	585	9.21021e-10	2.8613e-08	104	GSTP1, CD69, TfR1, GSTM1, BGAL, CD28, Ku80, PSMD11, Calcineurin A (alpha), Heme oxygenase 1, Beta-catenin, ABCC1, MUC1-CT, A-FABP, COX IV-1, ABCC4, PFKM, TMEM63A, PSMA1, PECAM1, MCAM, Synapsin I, Thrombomodulin, von Willebrand factor, GRO-1, HDAC1, MCP, CD44 (ICD), Angiopoietin 2, CD3 epsilon, Albumin, CD68, eIF2S1, iNOS, CD45, MUC1, Heme oxygenase 2, A2M receptor (ICD), G-protein alpha-s, GPX1, …
61	Chorea	298	1.01096e-09	3.08924e-08	64	G3P2, SDHA, COX VIc, NEFL, Thioredoxin, Tubulin alpha-1B, Histone H2AX, PKC-beta, GDI2, COX IV-1, MaxiK alpha subunit, PSD-95, PARP-1, LDHB, GPX1, CaMK II gamma, SF3B3, SDHD, SCOT, Histone H3.1, SAHH, SOD1, COX II, Cytochrome c, GAD1, CYC1, LDHA, GABA-A receptor gamma-2 subunit, CaMK II beta, SOD2, PRDX2, CNR1, SLC1A2/EAAT2, SCAMP5, CISY, PRDX1, FTL, TXNRD1, KCRB, ALDOC, UQCRC2, NR2A, SNAP-25, CA…
62	Immunologic Deficiency Syndromes	648	1.12183e-09	3.37272e-08	112	EIF5A2, TfR1, MLCP (cat), IL-2R gamma chain, LEDGF, BGAL, hnRNP U, PCNA, CD28, RAP-1A, Galectin-1, ARF6, SAM68, hnRNP A1, TAP1 (PSF1), Thioredoxin, Heme oxygenase 1, TIP30, Histone H2AX, Beta-catenin, G-protein alpha-i1, MCM3, PKC-beta, Rab-4A, ABCC4, Rab-27A, eEF2, PD-1, CDC42, DDB1, DR5(TNFRSF10B), Nucleolin, HLA-E, CRACM1, PECAM1, VDAC 1, Rac2, PLCA, DDX9, MCM7, HDAC1, PARP-1, Cofilin, non-mus…
63	DNA Virus Infections	480	1.86576e-09	5.52029e-08	89	GSTP1, G3P2, BGAL, EXOC3L2, NF45 (ILF2), PCNA, RhoA, CD28, CXADR, Ku80, TAP1 (PSF1), Heme oxygenase 1, Beta-catenin, Nectin-2, HSP90 alpha, Ku70, Dynamin-1, NSF, PD-1, DDB1, Nucleolin, gp130, PECAM1, von Willebrand factor, GRO-1, GRP78, PARP-1, ROR1, Lck, CD44 (ICD), Angiopoietin 2, HLA-G, PCBP-1, eIF2S1, iNOS, E1B-AP5, NCAM1, A2M receptor (ICD), PSMB8(LMP7), CRM1, SCCA-2, RFX1, HSC70, PDGF-R-alp…
64	Adnexal Diseases	2397	2.01258e-09	5.86164e-08	317	sEPCR, GSTP1, TGT, EIF5A2, TSPAN11, MYH9, ALPL, L1CAM (CTF1), Rab-1A, IL-2R gamma chain, Ankyrin-G, HDLBP, GSTM1, BGAL, EXOC3L2, PSMB1, PYGB, PSMB5, Keratin 17, Chapsyn-110, NUP210, ITGB4, PD-ECGF (TdRPase), PCNA, RhoA, MA1B1, CD28, Galectin-1, Prohibitin, CXADR, Endoglin, TAP1 (PSF1), DPP3, TRPM7, ATP6V0C, Thioredoxin, ATP1B2, TIP30, CAD, Beta-catenin, ABCC1, MUC1-CT, PSMB3, PKC-beta, BAZ1B, ITG…
65	Glucose Metabolism Disorders	1179	2.13763e-09	6.0877e-08	177	sEPCR, GSTP1, CD69, G3P2, TRUNDD(TNFRSF10D), TfR1, COX VIc, Ankyrin 1, ERp44, GSTM1, PSMB1, PCNA, CD28, TOM40, MCM6, MGST3, MOG, PTPRF (LAR), TAP1 (PSF1), LAMP1, Desmin, Thioredoxin, Heme oxygenase 1, CAD, Beta-catenin, P2X7, PSMB3, PKC-beta, BAZ1B, ACTA2, TCP1-theta, A-FABP, Neurotrimin, MTCH2, CLEC2D, CPT-1A, YKT6, PFKM, PD-1, SIDT1, DR5(TNFRSF10B), GLUT1, ALDH2, HYOU1, HLA-E, gp130, CRACM1, AT…
66	Neoplasms, Squamous Cell	474	2.15854e-09	6.0877e-08	88	GSTP1, TfR1, Keratin 17, ITGB4, PD-ECGF (TdRPase), RhoA, RAP-1A, RPS12, Galectin-1, Endoglin, TAP1 (PSF1), Heme oxygenase 1, Beta-catenin, ABCC1, MUC1-CT, ITGB1, HSP90 alpha, EBAG9, DR5(TNFRSF10B), GLUT1, AUF1, CLIMP-63, CD82, TALDO, FXYD5, GRO-1, SCRIB, MCM7, HDAC1, CD44 (ICD), HLA-G, iNOS, Plakophilin 1, MUC1, AKAP350, GPX1, SCCA-2, hnRNP K, Desmoglein 1, Rab-11A, Plakoglobin, SOD1, TCP1-zeta-1…
67	Movement Disorders	594	2.18817e-09	6.0877e-08	104	GSTP1, G3P2, SDHA, COX VIc, GSTM1, Esterase D, TPI1, NEFL, Thioredoxin, Tubulin alpha-1B, Histone H2AX, 14-3-3 beta/alpha, PKC-beta, GDI2, COX IV-1, NSF, GLUT1, MaxiK alpha subunit, ACTA1, PSD-95, Synapsin I, PARP-1, Rab-7, LDHB, NURR1, iNOS, GPX1, CaMK II gamma, SF3B3, SDHD, SCOT, Histone H3.1, SAHH, CD14, COMT, HSP60, ENO2, SOD1, COX II, GAD2, Cytochrome c, GAD1, CYC1, LDHA, GABA-A receptor gam…
68	Huntington Disease	290	2.22248e-09	6.0922e-08	62	G3P2, SDHA, COX VIc, NEFL, Thioredoxin, Tubulin alpha-1B, Histone H2AX, PKC-beta, GDI2, COX IV-1, PSD-95, PARP-1, LDHB, GPX1, CaMK II gamma, SF3B3, SDHD, SCOT, Histone H3.1, SAHH, SOD1, COX II, Cytochrome c, GAD1, CYC1, LDHA, GABA-A receptor gamma-2 subunit, CaMK II beta, SOD2, PRDX2, CNR1, SLC1A2/EAAT2, SCAMP5, CISY, PRDX1, FTL, TXNRD1, KCRB, ALDOC, UQCRC2, NR2A, SNAP-25, CAPZA1, HIP-2, GluR6, U…
69	Intestinal Neoplasms	7448	2.29291e-09	6.19072e-08	842	APG3, GSTP1, CD69, CPSF1, DCTN1(p150Glued), G3P2, FLJ45032, TMPRSS4, YES, PALM2, RPS10, ATR/TEM8, SLFN5, TRUNDD(TNFRSF10D), TGT, EIF5A2, Prp8, TfR1, Rab-3B, MYH9, COX VIc, CD151, L1CAM (CTF1), Ankyrin 1, Syntaxin 8, ARFGAP1, dUTPase (DUT), ERp44, T3JAM, Alpha-fodrin, RPS19, Ankyrin-G, LEDGF, GSTM1, BGAL, EXOC3L2, ZFR, Macro-H2A.1 histone, ERBIN, PYGB, Keratin 17, Neuropilin-2, Chapsyn-110, MRPS18…
70	Signs and Symptoms	1805	2.32484e-09	6.19072e-08	250	PLP1, GSTP1, DCTN1(p150Glued), ATR/TEM8, TGT, TfR1, MYH9, COX VIc, L1CAM (CTF1), Gdap1, GLG1, GSTM1, Neuropilin-2, Adenylate cyclase type VI, PD-ECGF (TdRPase), PUR-alpha, GABT, MCM6, TPI1, Ku80, Endoglin, TAP1 (PSF1), TRPM7, HSPA2, PRDX3, Desmin, Heme oxygenase 1, CAD, PDIA3, MUC1-CT, Attractin, P2X7, Dystrobrevin alpha, MCM3, ITGB1, ACTA2, PAFAH gamma, A-FABP, MTCH2, CPT-1A, Alpha-actinin 4, AB…
71	Vascular Diseases	2284	2.39887e-09	6.29787e-08	304	sEPCR, GSTP1, MYH9, ALPL, IL-2R gamma chain, Ankyrin-G, GSTM1, PSMB1, PSMB5, PD-ECGF (TdRPase), PCNA, RhoA, CD28, TOM40, Galectin-1, CCDC69, Ku80, Endoglin, CD229, PTPRF (LAR), hnRNP A1, TAP1 (PSF1), TRPM7, HSPA2, LAMP1, PCDH1, Thioredoxin, ATP6V1A (70kD), Heme oxygenase 1, Calnexin, CAD, FARSB, Histone H2AX, Beta-catenin, ABCC1, MUC1-CT, G-protein alpha-i1, P2X7, Nectin-2, MCM3, PSMB3, PKC-beta,…
72	Colorectal Neoplasms	7438	3.12357e-09	8.08657e-08	840	APG3, GSTP1, CD69, CPSF1, DCTN1(p150Glued), G3P2, FLJ45032, TMPRSS4, YES, PALM2, RPS10, ATR/TEM8, SLFN5, TRUNDD(TNFRSF10D), TGT, EIF5A2, Prp8, TfR1, Rab-3B, MYH9, COX VIc, CD151, L1CAM (CTF1), Ankyrin 1, Syntaxin 8, ARFGAP1, dUTPase (DUT), ERp44, T3JAM, Alpha-fodrin, RPS19, Ankyrin-G, LEDGF, GSTM1, BGAL, EXOC3L2, ZFR, Macro-H2A.1 histone, ERBIN, PYGB, Keratin 17, Neuropilin-2, Chapsyn-110, MRPS18…
73	Ovarian Diseases	2394	4.00211e-09	1.02191e-07	315	sEPCR, GSTP1, TGT, EIF5A2, TSPAN11, MYH9, ALPL, L1CAM (CTF1), Rab-1A, IL-2R gamma chain, Ankyrin-G, HDLBP, GSTM1, BGAL, EXOC3L2, PSMB1, PYGB, PSMB5, Keratin 17, Chapsyn-110, NUP210, ITGB4, PD-ECGF (TdRPase), PCNA, RhoA, CD28, Galectin-1, Prohibitin, CXADR, Endoglin, TAP1 (PSF1), DPP3, TRPM7, ATP6V0C, Thioredoxin, ATP1B2, TIP30, CAD, Beta-catenin, ABCC1, MUC1-CT, PSMB3, PKC-beta, BAZ1B, ITGB1, ACT…
74	Carcinoma in Situ	282	4.8758e-09	1.22817e-07	60	GSTP1, TRUNDD(TNFRSF10D), Keratin 17, ITGB4, PCNA, RhoA, Endoglin, Heme oxygenase 1, PDIA3, MUC1-CT, HSP90 alpha, Cathepsin Z, PD-1, EBAG9, MCAM, von Willebrand factor, MCM7, HDAC1, CD44 (ICD), Angiopoietin 2, HLA-G, CD74, iNOS, Plakophilin 1, MUC1, HGTD-P, SOD1, CD166, IGF-2 receptor, LYRIC, CD44, NDPK A, MUC1-NT, SOD2, FASN, Antigen KI-67, Calgranulin B, TRAP-1, Galectin-9, Annexin II, CD3 zeta…
75	Basal Ganglia Diseases	550	5.24655e-09	1.30394e-07	97	GSTP1, G3P2, SDHA, COX VIc, GSTM1, Esterase D, NEFL, Thioredoxin, Tubulin alpha-1B, Histone H2AX, 14-3-3 beta/alpha, PKC-beta, GDI2, COX IV-1, NSF, ACTA1, PSD-95, Synapsin I, PARP-1, Rab-7, LDHB, NURR1, iNOS, GPX1, CaMK II gamma, SF3B3, SDHD, SCOT, Histone H3.1, SAHH, CD14, COMT, ENO2, SOD1, COX II, GAD2, Cytochrome c, GAD1, CYC1, LDHA, GABA-A receptor gamma-2 subunit, ATP1A3, NEFM, CaMK II beta,…
76	Carcinoma, Squamous Cell	435	8.2304e-09	2.01861e-07	81	GSTP1, TfR1, Keratin 17, ITGB4, PD-ECGF (TdRPase), RhoA, RAP-1A, RPS12, Galectin-1, Endoglin, Heme oxygenase 1, Beta-catenin, MUC1-CT, ITGB1, HSP90 alpha, EBAG9, DR5(TNFRSF10B), GLUT1, AUF1, CLIMP-63, CD82, TALDO, FXYD5, GRO-1, MCM7, HDAC1, CD44 (ICD), HLA-G, iNOS, Plakophilin 1, MUC1, GPX1, SCCA-2, hnRNP K, Desmoglein 1, Rab-11A, Plakoglobin, SOD1, TCP1-zeta-1, CD166, Caveolin-1, IGF-2 receptor,…
77	Neuroblastoma	339	1.46861e-08	3.55517e-07	67	Ephrin-B3, TRUNDD(TNFRSF10D), L1CAM (CTF1), Beta-catenin, ABCC1, P2X7, PKC-beta, ITGB1, GDAP1L1, Galectin-7, Alpha-actinin 4, ABCC4, Fyn, PECAM1, CRMP2, MCM7, GRP78, PI3K reg class IA (p85-alpha), CD44 (ICD), Cofilin, non-muscle, DNAJC11, HLA-G, iNOS, NCAM1, G-protein alpha-s, ENO2, SOD1, ITM2B, Alpha-internexin, DR4(TNFRSF10A), Bak, SPRY2, DDX1, Tissue factor, CD44, NDPK A, SOD2, Synaptotagmin I…
78	Intestinal Diseases	7676	1.62795e-08	3.89038e-07	858	APG3, GSTP1, ITPA, CD69, CPSF1, DCTN1(p150Glued), G3P2, FLJ45032, TMPRSS4, YES, PALM2, RPS10, ATR/TEM8, SLFN5, TRUNDD(TNFRSF10D), TGT, EIF5A2, Prp8, TfR1, Rab-3B, MYH9, COX VIc, ALPL, CD151, L1CAM (CTF1), Ankyrin 1, Syntaxin 8, ARFGAP1, dUTPase (DUT), ERp44, T3JAM, Alpha-fodrin, RPS19, Ankyrin-G, LEDGF, GSTM1, HCP1, BGAL, EXOC3L2, ZFR, Macro-H2A.1 histone, ERBIN, PYGB, Keratin 17, Neuropilin-2, C…
79	Arthritis, Experimental	10	7.68675e-06	9.4888e-05	7	HSP90 alpha, CD44 (ICD), HSP60, CD44, HSPA4, CD44 soluble, CD44 (EXT)
80	Salivary Gland Diseases	383	1.65503e-08	3.90503e-07	73	TfR1, L1CAM (CTF1), Alpha-fodrin, GSTM1, BGAL, Keratin 17, ITGB4, PCNA, CD28, IFI17, Endoglin, CD229, Thioredoxin, Beta-catenin, MUC1-CT, PKC-beta, ACTA2, TRN-SR2, PD-1, GLUT1, von Willebrand factor, ITGA6, MCP, Rab-3D, ENO1, CD3 epsilon, CD68, alpha-Taxilin, iNOS, CD45, MUC1, PSMB8(LMP7), PDGF-R-alpha, CD14, Alpha-actinin 1, CD23, Bak, HSP47, ITGB2, K-RAS, HMGB1, STAT4, MUC1-NT, SOD2, Syntaxin 4…
81	Gonadal Disorders	2455	1.7771e-08	4.14064e-07	318	sEPCR, GSTP1, TGT, EIF5A2, TSPAN11, MYH9, ALPL, L1CAM (CTF1), Rab-1A, IL-2R gamma chain, Ankyrin-G, HDLBP, GSTM1, BGAL, EXOC3L2, PSMB1, PYGB, PSMB5, Keratin 17, Chapsyn-110, NUP210, ITGB4, PD-ECGF (TdRPase), PCNA, RhoA, CD28, Galectin-1, Prohibitin, CXADR, Endoglin, TAP1 (PSF1), DPP3, TRPM7, ATP6V0C, Thioredoxin, ATP1B2, TIP30, CAD, Beta-catenin, ABCC1, MUC1-CT, PSMB3, PKC-beta, BAZ1B, ITGB1, ACT…
82	Neuroectodermal Tumors, Primitive, Peripheral	343	2.37803e-08	5.4724e-07	67	Ephrin-B3, TRUNDD(TNFRSF10D), L1CAM (CTF1), Beta-catenin, ABCC1, P2X7, PKC-beta, ITGB1, GDAP1L1, Galectin-7, Alpha-actinin 4, ABCC4, Fyn, PECAM1, CRMP2, MCM7, GRP78, PI3K reg class IA (p85-alpha), CD44 (ICD), Cofilin, non-muscle, DNAJC11, HLA-G, iNOS, NCAM1, G-protein alpha-s, ENO2, SOD1, ITM2B, Alpha-internexin, DR4(TNFRSF10A), Bak, SPRY2, DDX1, Tissue factor, CD44, NDPK A, SOD2, Synaptotagmin I…
83	Muscular Diseases	416	2.51045e-08	5.70669e-07	77	PLP1, CD69, DCTN1(p150Glued), GAA, L1CAM (CTF1), Alpha-fodrin, PD-ECGF (TdRPase), hnRNP A1, CNTN1 (F3), Desmin, ATP1B2, Dystrobrevin alpha, ACTC, Rab-27A, PFKM, TRN-SR2, COL4A2, HSP10 (mitochondrial), ACTA1, AFG3L2, ATP1A1, COL4A1, Matrin-3, ATP1B1, ALDOA, VCP, PGAM1, Atlastin, iNOS, NCAM1, OFD1, SLC25A4, IleRS, COMT, HSP60, SOD1, COX II, tRNA pseudouridine synthase A, alpha-DG, HSP47, HMGB1, Cof…
84	Wounds and Injuries	758	3.00231e-08	6.69473e-07	121	GSTP1, TfR1, ALPL, L1CAM (CTF1), Plectin 1, Ankyrin-G, GSTM1, ITGB4, SCPX, RACK1, RhoA, Galectin-1, Endoglin, PRDX3, NEFL, Thioredoxin, Heme oxygenase 1, Beta-catenin, 14-3-3 beta/alpha, MUC1-CT, P2X7, Nectin-2, PKC-beta, ITGB1, DR5(TNFRSF10B), GLUT1, ALDH2, SCN9A, HYOU1, COL4A2, Flotillin-1, ECE1, Thrombomodulin, von Willebrand factor, ITGA6, COL4A1, SLC25A6, GRO-1, SPP lyase, MCP, PARP-1, Lck, …
85	Sexually Transmitted Diseases	523	3.05285e-08	6.69473e-07	91	EIF5A2, TfR1, MLCP (cat), IL-2R gamma chain, LEDGF, BGAL, hnRNP U, PCNA, CD28, Galectin-1, ARF6, SAM68, hnRNP A1, TAP1 (PSF1), Heme oxygenase 1, TIP30, Beta-catenin, G-protein alpha-i1, PKC-beta, Rab-4A, ABCC4, eEF2, PD-1, DDB1, DR5(TNFRSF10B), Nucleolin, HLA-E, CRACM1, PECAM1, VDAC 1, DDX9, HDAC1, PARP-1, Cofilin, non-muscle, HLA-G, iNOS, CD45, A2M receptor (ICD), CRM1, NRB54, hnRNP K, CD14, LED…
86	Sexually Transmitted Diseases, Viral	523	3.05285e-08	6.69473e-07	91	EIF5A2, TfR1, MLCP (cat), IL-2R gamma chain, LEDGF, BGAL, hnRNP U, PCNA, CD28, Galectin-1, ARF6, SAM68, hnRNP A1, TAP1 (PSF1), Heme oxygenase 1, TIP30, Beta-catenin, G-protein alpha-i1, PKC-beta, Rab-4A, ABCC4, eEF2, PD-1, DDB1, DR5(TNFRSF10B), Nucleolin, HLA-E, CRACM1, PECAM1, VDAC 1, DDX9, HDAC1, PARP-1, Cofilin, non-muscle, HLA-G, iNOS, CD45, A2M receptor (ICD), CRM1, NRB54, hnRNP K, CD14, LED…
87	Retroviridae Infections	531	3.15606e-08	6.84058e-07	92	EIF5A2, TfR1, MLCP (cat), IL-2R gamma chain, LEDGF, BGAL, hnRNP U, PCNA, CD28, Galectin-1, ARF6, SAM68, hnRNP A1, TAP1 (PSF1), Thioredoxin, Heme oxygenase 1, TIP30, Beta-catenin, G-protein alpha-i1, PKC-beta, Rab-4A, ABCC4, eEF2, PD-1, DDB1, DR5(TNFRSF10B), Nucleolin, HLA-E, CRACM1, PECAM1, VDAC 1, DDX9, HDAC1, PARP-1, Cofilin, non-muscle, HLA-G, iNOS, CD45, A2M receptor (ICD), CRM1, NRB54, hnRNP…
88	HIV Infections	526	4.02861e-08	8.47412e-07	91	EIF5A2, TfR1, MLCP (cat), IL-2R gamma chain, LEDGF, BGAL, hnRNP U, PCNA, CD28, Galectin-1, ARF6, SAM68, hnRNP A1, TAP1 (PSF1), Heme oxygenase 1, TIP30, Beta-catenin, G-protein alpha-i1, PKC-beta, Rab-4A, ABCC4, eEF2, PD-1, DDB1, DR5(TNFRSF10B), Nucleolin, HLA-E, CRACM1, PECAM1, VDAC 1, DDX9, HDAC1, PARP-1, Cofilin, non-muscle, HLA-G, iNOS, CD45, A2M receptor (ICD), CRM1, NRB54, hnRNP K, CD14, LED…
89	Lentivirus Infections	526	4.02861e-08	8.47412e-07	91	EIF5A2, TfR1, MLCP (cat), IL-2R gamma chain, LEDGF, BGAL, hnRNP U, PCNA, CD28, Galectin-1, ARF6, SAM68, hnRNP A1, TAP1 (PSF1), Heme oxygenase 1, TIP30, Beta-catenin, G-protein alpha-i1, PKC-beta, Rab-4A, ABCC4, eEF2, PD-1, DDB1, DR5(TNFRSF10B), Nucleolin, HLA-E, CRACM1, PECAM1, VDAC 1, DDX9, HDAC1, PARP-1, Cofilin, non-muscle, HLA-G, iNOS, CD45, A2M receptor (ICD), CRM1, NRB54, hnRNP K, CD14, LED…
90	Neoplasms, Glandular and Epithelial	6902	4.04612e-08	8.47412e-07	778	Ephrin-B3, GSTP1, CPSF1, DCTN1(p150Glued), G3P2, Syntaxin 6, TMPRSS4, SDHA, YES, SLFN5, TRUNDD(TNFRSF10D), EIF5A2, TfR1, TEF-1, TMEM34, MYH9, COX VIc, ALPL, CD151, L1CAM (CTF1), Ankyrin 1, Syntaxin 8, dUTPase (DUT), Alpha-fodrin, KIDINS220, RPS19, Plectin 1, Ankyrin-G, HDLBP, GSTM1, BGAL, EXOC3L2, Esterase D, PYGB, Profilin I, Keratin 17, Neuropilin-2, Chapsyn-110, NUP210, BST2, ITGB4, U5-200KD, …
91	Metabolism, Inborn Errors	568	5.48952e-08	1.13694e-06	96	PLP1, ITPA, SDHA, TfR1, GAA, COX VIc, ALPL, Ankyrin-G, BGAL, Esterase D, SCPX, PYC, RhoA, SURF1, MCM6, LAMP1, Heme oxygenase 1, ATP1B2, COX IV-1, TBL2, Filaggrin, ABCC4, SLC4A4, PFKM, DHPR, NDUFS1, Tubulin beta 3, von Willebrand factor, PCCB, NPC1, ATP1A1, ATP1B1, NDUFV1, LRP130, ODP2, Rab-7, iNOS, A2M receptor (ICD), G-protein alpha-s, Alpha adducin, SAHH, PDGF-R-alpha, Syntaxin 16, COMT, HMBS, …
92	Rectal Diseases	7256	7.5974e-08	1.55621e-06	811	APG3, GSTP1, CD69, CPSF1, DCTN1(p150Glued), G3P2, FLJ45032, TMPRSS4, YES, PALM2, RPS10, ATR/TEM8, SLFN5, TRUNDD(TNFRSF10D), TGT, EIF5A2, Prp8, TfR1, Rab-3B, MYH9, COX VIc, CD151, L1CAM (CTF1), Ankyrin 1, Syntaxin 8, ARFGAP1, dUTPase (DUT), ERp44, T3JAM, Alpha-fodrin, RPS19, Ankyrin-G, LEDGF, GSTM1, BGAL, EXOC3L2, ZFR, Macro-H2A.1 histone, ERBIN, PYGB, Keratin 17, Neuropilin-2, Chapsyn-110, MRPS18…
93	Hemic and Lymphatic Diseases	3439	8.12414e-08	1.64602e-06	420	GSTP1, ITPA, CD69, G3P2, YES, ATR/TEM8, TfR1, TEF-1, MYH9, ALPL, Ankyrin 1, Alpha-fodrin, RPS19, IL-2R gamma chain, Plectin 1, Ankyrin-G, GSTM1, BGAL, PSMB1, PSMB5, PD-ECGF (TdRPase), PUR-alpha, PCNA, RhoA, CD28, TPI1, RAP-1A, Galectin-1, FTDH, ARF6, CCDC69, Ku80, Endoglin, CD229, hnRNP A1, TAP1 (PSF1), HSPA2, LAMP1, PCDH1, Thioredoxin, ATP6V1A (70kD), Heme oxygenase 1, ATP1B2, UBE2T, Calnexin, C…
94	Esophageal Neoplasms	311	8.59115e-08	1.72193e-06	61	GSTP1, G3P2, GSTM1, PCNA, IFI17, CXADR, Endoglin, DPP3, Beta-catenin, MUC1-CT, ATP5B, CHST7, GLUT1, ALDH2, RPS15, von Willebrand factor, CD82, GRP78, MCP, PARP-1, CD44 (ICD), Albumin, HLA-G, iNOS, MUC1, COMT, Plakoglobin, HSP60, CD9, ATP5F1, CHSTB, LYVE-1, K-RAS, Tissue factor, Sti1, CD44, MUC1-NT, SOD2, LTA4H, PRDX1, Antigen KI-67, Calgranulin B, c-Src, NQO1, Claudin-1, Endoplasmin, N-Ras, Annex…
95	Astrocytoma	1933	9.10181e-08	1.80487e-06	256	Ephrin-B3, GSTP1, YES, SLFN5, ALPL, CD151, L1CAM (CTF1), Ankyrin 1, dUTPase (DUT), KIDINS220, GSTM1, PYGB, PCNA, RhoA, MA1B1, IFI17, Galectin-1, FTDH, Prohibitin, LRRC59, TRPM7, LAMP1, CNTN1 (F3), Desmin, NEFL, Tetraspanin-14, Beta-catenin, PDIA3, G-protein alpha-i1, NALCN, PKC-beta, Ephrin-A receptor 3, ITGB1, Neurotrimin, ABCC4, HSP90 alpha, B4GT5, IDH1, Claudin-11, PMCA2b, Astrotactin-1, FXYD6…
96	Hepatitis, Viral, Human	355	9.44641e-08	1.85348e-06	67	GSTP1, TfR1, BGAL, EXOC3L2, NF45 (ILF2), CD28, Endoglin, TAP1 (PSF1), Heme oxygenase 1, AP-1 beta subunit, Beta-catenin, CPT-1A, PD-1, DDB1, ALDH2, EWI2, AUF1, DDX6, GRP78, Lck, Angiopoietin 2, PCBP-1, eIF2S1, iNOS, CD45, eIF4A1, PSMB8(LMP7), CRM1, SCCA-2, AATC, RFX1, PSMA7, CD14, HSP60, JAK1, CD81, SR-BI, SOD2, IL10RB, FASN, FTL, LMAN1, PCBP-2, Antigen KI-67, Vimentin, ITGAL, DDX5, c-Src, CD30(T…
97	Bone Marrow Diseases	591	1.03063e-07	2.00114e-06	98	GSTP1, CD69, TEF-1, Alpha-fodrin, RPS19, GSTM1, BGAL, PUR-alpha, PCNA, RAP-1A, Endoglin, HSPA2, UBE2T, GRID1, Beta-catenin, MUC1-CT, P2X7, Ephrin-A receptor 3, ACSL6, RFC1, ABCC4, HSP105, U2AF35, IDH1, CDC42, Hedls, MCAM, CMTM5, UBE1, MPP2, ABCB7, IDH2, GRP78, PARP-1, CD44 (ICD), Angiopoietin 2, ALD9A1, CD3 epsilon, HLA-G, LDHB, eIF2S1, iNOS, CD45, MUC1, NCAM1, Dynein 1, cytoplasmic, heavy chain,…
98	Liver Neoplasms	2460	1.44005e-07	2.7664e-06	313	GSTP1, G3P2, SDHA, YES, SLFN5, EIF5A2, TfR1, COX VIc, CD151, L1CAM (CTF1), Alpha-fodrin, Ankyrin-G, GSTM1, NUP210, TXNRD2, STT3A, PCNA, RACK1, RhoA, MA1B1, MCM6, TPI1, Galectin-1, FTDH, KHSRP, CXADR, TMEM2, Ku80, Endoglin, TAP1 (PSF1), 14-3-3 gamma, PRDX3, Thioredoxin, TIP30, MLSTD2, Histone H2AX, Beta-catenin, ABCC1, ARPC1A, G-protein alpha-i1, SMILE, NALCN, PKC-beta, Ephrin-A receptor 3, ITGB1,…
99	Leukemia, Myeloid, Chronic-Phase	15	1.45444e-07	2.7664e-06	10	HSPA2, CMTM5, GRP78, Angiopoietin 2, HSC70, HSPA4, HSPA1L, HSPA1A, GRP75, HSPA1B
100	Thyroid Neoplasms	533	1.4986e-07	2.8216e-06	90	GSTP1, G3P2, TMEM34, L1CAM (CTF1), GSTM1, Keratin 17, Neuropilin-2, TXNRD2, PD-ECGF (TdRPase), PCNA, Thioredoxin, WDR1, Heme oxygenase 1, Tubulin alpha-1B, Beta-catenin, MUC1-CT, Vezatin, P2X7, MCM3, Galectin-7, RAP-2A, EBAG9, GLUT1, HYOU1, ECE1, CD82, ATP1A1, FXYD5, GRP78, PI3K reg class IA (p85-alpha), Cyclophilin B, CD44 (ICD), RKIP, HLA-G, eIF2S1, iNOS, MUC1, NCAM1, AKAP350, G-protein alpha-s…
101	Esophageal Diseases	367	1.57285e-07	2.93179e-06	68	GSTP1, G3P2, GSTM1, PCNA, IFI17, CXADR, Endoglin, DPP3, Beta-catenin, MUC1-CT, ATP5B, CHST7, GLUT1, ALDH2, RPS15, von Willebrand factor, CD82, GRP78, MCP, PARP-1, CD44 (ICD), Albumin, HLA-G, iNOS, Plakophilin 1, MUC1, COMT, Desmoglein 1, Plakoglobin, HSP60, CD9, ATP5F1, CHSTB, LYVE-1, K-RAS, Tissue factor, Sti1, CD44, MUC1-NT, SOD2, LTA4H, PRDX1, Antigen KI-67, Calgranulin B, Desmoglein 2, c-Src,…
102	Bronchial Diseases	825	1.99914e-07	3.68951e-06	126	GSTP1, ATR/TEM8, ALPL, Rab-1A, T3JAM, GSTM1, Synapsin II, PD-ECGF (TdRPase), CD28, TAP1 (PSF1), HSPA2, Desmin, Beta-catenin, ABCC1, MUC1-CT, PKC-beta, ITGB1, ACTA2, CPT-1A, Filaggrin, S1P1 receptor, PIP, AHNAK, DR5(TNFRSF10B), ALDH2, Fyn, COL4A2, ACTA1, PECAM1, MCAM, PI52B, NECL4, Synapsin I, UGT1A9, Thrombomodulin, VTI1B, COL4A1, GRO-1, HDAC1, GRP78, PARP-1, Cyclophilin B, CD44 (ICD), Angiopoiet…
103	Hemorrhagic Disorders	1411	2.04095e-07	3.72973e-06	195	ALPL, Ankyrin-G, GSTM1, PSMB1, PSMB5, PCNA, RhoA, CD28, Galectin-1, CCDC69, Ku80, Endoglin, CD229, hnRNP A1, TAP1 (PSF1), LAMP1, PCDH1, ATP6V1A (70kD), Calnexin, CAD, FARSB, Beta-catenin, ABCC1, MUC1-CT, G-protein alpha-i1, PSMB3, PKC-beta, Ephrin-A receptor 3, ITGB1, TBL2, ABCC4, SELENBP1, HSP90 alpha, AL1B1, AS250, Adipophilin, C8orf41, CDC42, AHNAK, FAM108B1, DR5(TNFRSF10B), HIST1H2BG, PSMA1, …
104	Spinal Cord Diseases	241	2.09323e-07	3.78814e-06	50	GSTP1, DCTN1(p150Glued), Endoglin, P4HB, Calcineurin A (alpha), NEFL, GluR4, Histone H2AX, PKC-beta, AFG3L2, UBE1, GRP78, PKC-gamma, PARP-1, SFRS10, VCP, SAC3, CD45, Dynein 1, cytoplasmic, heavy chain, GPX1, PMCA3, Ataxin-7, SOD1, GAD2, GAD1, NEFM, PVR, PRDX2, GluR3, SLC1A2/EAAT2, PKC-alpha, Reticulon 4, 14-3-3 theta, KCRB, SIL1, CRMP5, HIP-2, APEX, GLNA, PKC-beta2, TMEM55B, BNaC2 (ASIC1a), Perip…
105	Carcinoma, Hepatocellular	2395	2.87363e-07	5.15043e-06	304	GSTP1, G3P2, SDHA, YES, SLFN5, EIF5A2, TfR1, COX VIc, CD151, L1CAM (CTF1), Alpha-fodrin, Ankyrin-G, GSTM1, TXNRD2, STT3A, PCNA, RACK1, RhoA, MA1B1, MCM6, TPI1, Galectin-1, FTDH, KHSRP, CXADR, TMEM2, Ku80, Endoglin, 14-3-3 gamma, PRDX3, Thioredoxin, TIP30, MLSTD2, Histone H2AX, Beta-catenin, ABCC1, ARPC1A, G-protein alpha-i1, SMILE, NALCN, PKC-beta, Ephrin-A receptor 3, ITGB1, TCP1-theta, MAT2B, C…
106	Leukemia, Biphenotypic, Acute	23	3.4994e-07	6.21227e-06	12	HSPA2, Drebrin, GRP78, HSC70, HSPA4, Antigen KI-67, HSPA1L, Neuropilin-1, HSPA1A, TIMP1, GRP75, HSPA1B
107	TDP-43 Proteinopathies	133	3.67986e-07	6.471e-06	33	GSTP1, DCTN1(p150Glued), Endoglin, P4HB, Calcineurin A (alpha), NEFL, GluR4, PKC-beta, PARP-1, SAC3, Dynein 1, cytoplasmic, heavy chain, GPX1, SOD1, NEFM, PVR, PRDX2, GluR3, SLC1A2/EAAT2, PKC-alpha, Reticulon 4, 14-3-3 theta, KCRB, APEX, GLNA, PKC-beta2, TMEM55B, Peripherin, TIMP1, GluR1, CDK1 (p34), DPP6, DJ-1, GluR2
108	Glioblastoma	1894	3.8883e-07	6.77363e-06	248	Ephrin-B3, GSTP1, YES, SLFN5, ALPL, CD151, L1CAM (CTF1), Ankyrin 1, KIDINS220, GSTM1, PYGB, PCNA, RhoA, MA1B1, Galectin-1, FTDH, Prohibitin, LRRC59, TRPM7, LAMP1, CNTN1 (F3), Desmin, NEFL, Tetraspanin-14, Beta-catenin, PDIA3, G-protein alpha-i1, NALCN, PKC-beta, Ephrin-A receptor 3, Neurotrimin, ABCC4, HSP90 alpha, IDH1, Claudin-11, PMCA2b, Astrotactin-1, FXYD6, RAP-2A, SLC43A3, DDB1, Hedls, GLUT…
109	Congenital Abnormalities	1091	4.91146e-07	8.41037e-06	156	sEPCR, GSTP1, MYH9, L1CAM (CTF1), Gdap1, Plectin 1, GSTM1, Keratin 17, ITGB4, ES1, SCPX, TXNRD2, PCNA, RACK1, Endoglin, 14-3-3 gamma, PRDX3, Desmin, NEFL, Histone H2AX, 14-3-3 beta/alpha, ZIP4, APG16L1, ABCC1, Dystrobrevin alpha, PKC-beta, GDI2, ABCB6, ITGB1, ACTC, Filaggrin, TMEM43, Drebrin, DDB1, GLUT1, VANGL1, COL4A2, HSP10 (mitochondrial), JAM3, CLIMP-63, Thrombomodulin, AFG3L2, CRMP2, CISD2,…
110	Asthma	789	4.91808e-07	8.41037e-06	120	GSTP1, ATR/TEM8, ALPL, Rab-1A, T3JAM, GSTM1, Synapsin II, PD-ECGF (TdRPase), CD28, TAP1 (PSF1), HSPA2, Desmin, Beta-catenin, ABCC1, PKC-beta, ITGB1, ACTA2, CPT-1A, Filaggrin, S1P1 receptor, PIP, AHNAK, DR5(TNFRSF10B), ALDH2, Fyn, COL4A2, ACTA1, PECAM1, MCAM, PI52B, NECL4, Synapsin I, UGT1A9, VTI1B, COL4A1, GRO-1, HDAC1, GRP78, PARP-1, Cyclophilin B, CD44 (ICD), Angiopoietin 2, Cofilin, non-muscle…
111	Connective Tissue Diseases	1508	5.03029e-07	8.52405e-06	204	sEPCR, GSTP1, ITPA, CD69, TfR1, MYH9, ALPL, Alpha-fodrin, IL-2R gamma chain, GSTM1, BGAL, Keratin 17, BST2, ITGB4, PD-ECGF (TdRPase), PCNA, RhoA, CD28, IFI17, Ku80, Endoglin, Annexin VI, CD229, TAP1 (PSF1), Desmin, Thioredoxin, Calcineurin B1, Heme oxygenase 1, 14-3-3 beta/alpha, ABCC1, MUC1-CT, P2X7, PKC-beta, ITGB1, ACTA2, Rab-4A, S1P1 receptor, HSP90 alpha, Myelin basic protein, Ku70, TRN-SR2,…
112	Intellectual Disability	335	5.72327e-07	9.61097e-06	62	GAA, L1CAM (CTF1), ES1, PCNA, RACK1, 14-3-3 gamma, PRDX3, GDI2, PAFAH gamma, Drebrin, CRMP2, FXR2, Matrin-3, SLC19A1, ACSL4, ODP2, Oligophrenin 1, MSP58, OFD1, CRMP4, ACSBG1, SOD1, PHF8, FTHFSDC1, RABGDIA, SMC1, ppl2/A4, NDPK A, PRDX2, Mitofilin, hnRNP A2, NACA, CASK, PRDX1, ACAT2, ATP1A2, PDX1, eEF1A1, SNAP-25, HPRT, PDXK, POMGNT1, GluR6, SynGAP, Tetraspanin-7, NDPK B, GPD2, H-Ras, Presenilin 1,…
113	Proteostasis Deficiencies	177	9.20555e-07	1.53207e-05	39	GSTP1, DCTN1(p150Glued), Endoglin, P4HB, Calcineurin A (alpha), NEFL, GluR4, PKC-beta, PARP-1, Angiopoietin 2, SAC3, Dynein 1, cytoplasmic, heavy chain, A2M receptor (ICD), GPX1, SOD1, NEFM, PVR, PRDX2, GluR3, SLC1A2/EAAT2, PKC-alpha, Reticulon 4, 14-3-3 theta, KCRB, APEX, GLNA, PKC-beta2, Calreticulin, Presenilin 1, TMEM55B, A2M receptor, Peripherin, TIMP1, GluR1, CDK1 (p34), DPP6, DJ-1, GluR2, …
114	Amyotrophic Lateral Sclerosis	132	9.58634e-07	1.58132e-05	32	GSTP1, DCTN1(p150Glued), Endoglin, P4HB, Calcineurin A (alpha), NEFL, GluR4, PKC-beta, PARP-1, SAC3, Dynein 1, cytoplasmic, heavy chain, GPX1, SOD1, NEFM, PVR, PRDX2, GluR3, SLC1A2/EAAT2, PKC-alpha, Reticulon 4, 14-3-3 theta, KCRB, APEX, GLNA, PKC-beta2, TMEM55B, Peripherin, TIMP1, GluR1, DPP6, DJ-1, GluR2
115	Hepatitis	417	1.13165e-06	1.85035e-05	72	GSTP1, TfR1, GSTM1, BGAL, EXOC3L2, NF45 (ILF2), CD28, Endoglin, TAP1 (PSF1), Heme oxygenase 1, AP-1 beta subunit, Beta-catenin, CPT-1A, PD-1, DDB1, ALDH2, EWI2, AUF1, DDX6, GRP78, Lck, Angiopoietin 2, Albumin, PCBP-1, eIF2S1, iNOS, CD45, eIF4A1, PSMB8(LMP7), CRM1, SCCA-2, AATC, RFX1, PSMA7, CD14, HSP60, JAK1, CD81, PSF, SR-BI, SOD2, IL10RB, FASN, FTL, LMAN1, PCBP-2, Antigen KI-67, Vimentin, ITGAL…
116	Respiratory Hypersensitivity	802	1.15313e-06	1.86907e-05	120	GSTP1, ATR/TEM8, ALPL, Rab-1A, T3JAM, GSTM1, Synapsin II, PD-ECGF (TdRPase), CD28, TAP1 (PSF1), HSPA2, Desmin, Beta-catenin, ABCC1, PKC-beta, ITGB1, ACTA2, CPT-1A, Filaggrin, S1P1 receptor, PIP, AHNAK, DR5(TNFRSF10B), ALDH2, Fyn, COL4A2, ACTA1, PECAM1, MCAM, PI52B, NECL4, Synapsin I, UGT1A9, VTI1B, COL4A1, GRO-1, HDAC1, GRP78, PARP-1, Cyclophilin B, CD44 (ICD), Angiopoietin 2, Cofilin, non-muscle…
117	Prostatic Intraepithelial Neoplasia	172	1.17864e-06	1.89396e-05	38	GSTP1, TRUNDD(TNFRSF10D), ITGB4, Endoglin, MUC1-CT, HSP90 alpha, Cathepsin Z, EBAG9, MCAM, von Willebrand factor, HDAC1, CD44 (ICD), Angiopoietin 2, iNOS, MUC1, SOD1, CD166, IGF-2 receptor, CD44, MUC1-NT, SOD2, FASN, Antigen KI-67, Calgranulin B, TRAP-1, Annexin II, Endoplasmin, HSP90 beta, APEX, Annexin I, ASCT2 (SLC1A5), CD44 soluble, CD147, SLC16A3, FasR(CD95), Ran, CD44 (EXT), RAGE
118	Epilepsy	298	1.21107e-06	1.92943e-05	56	GSTP1, Chapsyn-110, Synapsin II, RhoA, GABT, CTE2, ABCC1, ARPC1A, Dynamin-1, CDC42, SV2A, GLUT1, MaxiK alpha subunit, SCN9A, Casein kinase I gamma 2, Synapsin I, LGI1, CRMP2, SCN2A, Gephyrin, Sez6l, DHE3, Filamin A, eIF2S1, Na(v) I alpha, HSC70, SOD1, COX II, KCNQ2, CD36L2, GAD2, GAD1, GABA-A receptor gamma-2 subunit, Synaptotagmin I, GluR3, MUNC18, SLC1A2/EAAT2, Kir1.2, Reticulon 4, INPP4A, ITGA…
119	Diabetes Mellitus, Type 2	755	1.37275e-06	2.16848e-05	114	sEPCR, GSTP1, G3P2, TfR1, COX VIc, Ankyrin 1, GSTM1, PCNA, MGST3, PTPRF (LAR), Desmin, Thioredoxin, Heme oxygenase 1, CAD, P2X7, PSMB3, PKC-beta, BAZ1B, TCP1-theta, A-FABP, Neurotrimin, MTCH2, CPT-1A, YKT6, SIDT1, GLUT1, ALDH2, HYOU1, CRACM1, ATP6V1H, Synapsin I, TCP1-delta, NDUFS1, Thrombomodulin, von Willebrand factor, PANK4, NPC1, COL4A1, PARP-1, PI3K reg class IA (p85-alpha), MUNC18-3, Angiop…
120	Infant, Newborn, Diseases	474	1.45752e-06	2.28303e-05	79	GSTP1, COX VIc, IL-2R gamma chain, GSTM1, Keratin 17, Adenylate cyclase type VI, RhoA, TAP1 (PSF1), Heme oxygenase 1, Calnexin, ABCC1, MUC1-CT, ACTA2, COX IV-1, Filaggrin, DDB1, VAMP3, Fyn, COL4A2, von Willebrand factor, NPC1, FXYD5, COL4A1, GRO-1, SLC19A1, PARP-1, PI3K reg class IA (p85-alpha), Angiopoietin 2, Adenylate cyclase type I, Adenylate cyclase type V, VCP, CD3 epsilon, Albumin, DHE3, L…
121	Parathyroid Neoplasms	11	1.93473e-05	0.000214662	7	VAMP1, Beta-catenin, G-protein alpha-s, Syntaxin 1A, SNAP-23, SNAP-25, GNAS1
122	Rheumatic Diseases	1086	1.54229e-06	2.38744e-05	153	GSTP1, ITPA, CD69, TfR1, ALPL, Alpha-fodrin, IL-2R gamma chain, GSTM1, BGAL, Keratin 17, ITGB4, CD28, TPI1, IFI17, Endoglin, Annexin VI, CD229, TAP1 (PSF1), Thioredoxin, Heme oxygenase 1, MUC1-CT, P2X7, ITGB1, ACTA2, S1P1 receptor, HSP90 alpha, Myelin basic protein, Ku70, TRN-SR2, PD-1, EBAG9, DR5(TNFRSF10B), HIST1H2BG, gp130, ICOS-L, Synapsin I, JAM3, Thrombomodulin, von Willebrand factor, Rac2,…
123	Heart Diseases	958	1.54978e-06	2.38744e-05	138	sEPCR, GAA, GSTM1, Adenylate cyclase type VI, PD-ECGF (TdRPase), PCNA, TOM40, CXADR, Endoglin, PTPRF (LAR), TAP1 (PSF1), Desmin, Thioredoxin, Calcineurin B1, Heme oxygenase 1, Dystrobrevin alpha, Nectin-2, PKC-beta, BAZ1B, ITGB1, ACTA2, ACTC, A-FABP, TBL2, CPT-1A, TMEM43, PFKM, PD-1, UBC, MaxiK alpha subunit, ALDH2, COL4A2, gp130, PECAM1, G-protein alpha-q, KCRU, Synapsin I, JAM3, ECE1, Thrombomo…
124	Neoplasms, Plasma Cell	1306	1.8049e-06	2.75766e-05	178	TfR1, ALPL, Ankyrin-G, GSTM1, PSMB1, PSMB5, PCNA, RhoA, CD28, Galectin-1, CCDC69, Ku80, Endoglin, CD229, hnRNP A1, TAP1 (PSF1), LAMP1, PCDH1, ATP6V1A (70kD), Calnexin, CAD, FARSB, Beta-catenin, ABCC1, MUC1-CT, G-protein alpha-i1, PSMB3, PKC-beta, Ephrin-A receptor 3, ITGB1, TBL2, SELENBP1, HSP90 alpha, AL1B1, AS250, Adipophilin, C8orf41, AHNAK, FAM108B1, DR5(TNFRSF10B), HIST1H2BG, PSMA1, HLA-E, g…
125	Multiple Sclerosis	580	1.85129e-06	2.80554e-05	92	PLP1, GSTM1, InPP5A, CD28, Galectin-1, MOG, TAP1 (PSF1), Calcineurin A (alpha), NEFL, Thioredoxin, Heme oxygenase 1, TIP30, P2X7, Nectin-2, HSDL1, ACTA2, S1P1 receptor, Myelin basic protein, TRN-SR2, TKT, PD-1, DR5(TNFRSF10B), Fyn, PECAM1, Tubulin beta 3, ACLY, PLCA, TALDO, MCP, RPA1, PARP-1, CD44 (ICD), ZGPAT, CD3 epsilon, HLA-G, CD68, iNOS, CD45, RGMa, PDGF-R-alpha, CD14, CD5, VARSL, HSP60, ENO…
126	Thyroid Diseases	653	1.87974e-06	2.82568e-05	101	GSTP1, G3P2, TMEM34, L1CAM (CTF1), Alpha-fodrin, HDLBP, GSTM1, Keratin 17, Neuropilin-2, TXNRD2, PD-ECGF (TdRPase), PCNA, Galectin-1, TAP1 (PSF1), Thioredoxin, WDR1, Heme oxygenase 1, Tubulin alpha-1B, Beta-catenin, MUC1-CT, Vezatin, P2X7, MCM3, Galectin-7, PD-1, RAP-2A, EBAG9, GLUT1, HYOU1, ECE1, CD82, ATP1A1, FXYD5, GRP78, PI3K reg class IA (p85-alpha), Cyclophilin B, CD44 (ICD), RKIP, HLA-G, P…
127	Paraproteinemias	1308	1.98983e-06	2.96723e-05	178	ALPL, Ankyrin-G, GSTM1, PSMB1, PSMB5, PCNA, RhoA, CD28, Galectin-1, CCDC69, Ku80, Endoglin, CD229, hnRNP A1, TAP1 (PSF1), LAMP1, PCDH1, ATP6V1A (70kD), Calnexin, CAD, FARSB, Beta-catenin, ABCC1, MUC1-CT, G-protein alpha-i1, PSMB3, PKC-beta, Ephrin-A receptor 3, ITGB1, TBL2, SELENBP1, HSP90 alpha, AL1B1, AS250, Adipophilin, C8orf41, AHNAK, FAM108B1, DR5(TNFRSF10B), HIST1H2BG, PSMA1, HLA-E, gp130, …
128	Multiple Myeloma	1300	2.06505e-06	3.05496e-05	177	TfR1, ALPL, Ankyrin-G, GSTM1, PSMB1, PSMB5, PCNA, RhoA, CD28, Galectin-1, CCDC69, Ku80, Endoglin, CD229, hnRNP A1, TAP1 (PSF1), LAMP1, PCDH1, ATP6V1A (70kD), Calnexin, CAD, FARSB, Beta-catenin, ABCC1, MUC1-CT, G-protein alpha-i1, PSMB3, PKC-beta, Ephrin-A receptor 3, ITGB1, TBL2, SELENBP1, HSP90 alpha, AL1B1, AS250, Adipophilin, C8orf41, AHNAK, FAM108B1, DR5(TNFRSF10B), HIST1H2BG, PSMA1, HLA-E, g…
129	Thyroid Carcinoma, Follicular	78	1.23325e-05	0.000147305	21	EBAG9, GLUT1, HYOU1, ATP1A1, GRP78, Cyclophilin B, CD44 (ICD), RKIP, C20orf3, SDF2L1, K-RAS, CD44, NDPK A, CapG, Antigen KI-67, N-Ras, CD44 soluble, H-Ras, CD147, CD44 (EXT), ERP5
130	Neoplasms, Connective and Soft Tissue	770	2.11986e-06	3.11135e-05	115	GSTP1, YES, L1CAM (CTF1), GSTM1, Neuropilin-2, RPS30, PD-ECGF (TdRPase), PCNA, RhoA, Galectin-1, Endoglin, 14-3-3 gamma, Desmin, Heme oxygenase 1, Beta-catenin, ABCC1, MUC1-CT, Ephrin-A receptor 3, ITGB1, ACTA2, Kindlin-2, HSP90 alpha, U2AF35, IDH1, EBAG9, DR5(TNFRSF10B), GLUT1, ACTA1, gp130, PECAM1, von Willebrand factor, CD82, FXYD5, MIC2, GRO-1, SLC19A1, PARP-1, CD44 (ICD), Angiopoietin 2, VCP…
131	Demyelinating Autoimmune Diseases, CNS	590	2.13992e-06	3.11626e-05	93	PLP1, GSTM1, InPP5A, CD28, Galectin-1, MOG, TAP1 (PSF1), Calcineurin A (alpha), NEFL, Thioredoxin, Heme oxygenase 1, TIP30, P2X7, Nectin-2, HSDL1, ACTA2, S1P1 receptor, Myelin basic protein, TRN-SR2, TKT, PD-1, PMCA2b, DR5(TNFRSF10B), Fyn, PECAM1, Tubulin beta 3, ACLY, PLCA, TALDO, MCP, RPA1, PARP-1, CD44 (ICD), ZGPAT, CD3 epsilon, HLA-G, CD68, iNOS, CD45, RGMa, PDGF-R-alpha, CD14, CD5, VARSL, HS…
132	Autoimmune Diseases of the Nervous System	631	2.2258e-06	3.2162e-05	98	PLP1, GSTM1, InPP5A, CD28, Galectin-1, MOG, TAP1 (PSF1), Calcineurin A (alpha), NEFL, Thioredoxin, Heme oxygenase 1, TIP30, P2X7, Nectin-2, HSDL1, ACTA2, S1P1 receptor, Myelin basic protein, TRN-SR2, TKT, PD-1, PMCA2b, DR5(TNFRSF10B), Fyn, PECAM1, Tubulin beta 3, ACLY, PLCA, TALDO, MCP, RPA1, PARP-1, CD44 (ICD), ZGPAT, CD3 epsilon, HLA-G, CD68, iNOS, CD45, RGMa, PDGF-R-alpha, CD14, CD5, VARSL, HS…
133	Cranial Nerve Diseases	137	2.28481e-06	3.27607e-05	32	Gdap1, GSTM1, ITGB4, MOG, MUC1-CT, Dystrobrevin alpha, ITGB1, Myelin basic protein, NSF, SPRED1, CISD2, ITGA6, iNOS, MUC1, CD14, SLC25A4, Ca-ATPase1, CNP1, MUC1-NT, SOD2, LARS1, p22-phox, Antigen KI-67, NQO1, CRMP5, VANGL2, OPA1, sCD14, TIMP1, FasR(CD95), MMP-14, eNOS
134	Papilloma, Intraductal	4	9.05665e-05	0.000852606	4	CD44 (ICD), CD44, CD44 soluble, CD44 (EXT)
135	Neoplasms, Muscle Tissue	198	2.66186e-06	3.78756e-05	41	L1CAM (CTF1), PCNA, Endoglin, 14-3-3 gamma, Desmin, Beta-catenin, Ephrin-A receptor 3, Kindlin-2, DR5(TNFRSF10B), ACTA1, PECAM1, von Willebrand factor, PARP-1, CD44 (ICD), Angiopoietin 2, CD68, NCAM1, PDGF-R-alpha, Alpha-actinin 1, Plakoglobin, Caveolin-1, Bak, K-RAS, CD44, Antigen KI-67, Vimentin, N-Ras, APEX, CD44 soluble, H-Ras, RRM1, RPLP1, UCHL1, L1CAM, AL1A1, RPLP0, ACP1, ACTG2, CD44 (EXT),…
136	Hemostatic Disorders	1341	2.73815e-06	3.86661e-05	181	ALPL, Ankyrin-G, GSTM1, PSMB1, PSMB5, PCNA, RhoA, CD28, Galectin-1, CCDC69, Ku80, Endoglin, CD229, hnRNP A1, TAP1 (PSF1), LAMP1, PCDH1, ATP6V1A (70kD), Calnexin, CAD, FARSB, Beta-catenin, ABCC1, MUC1-CT, G-protein alpha-i1, PSMB3, PKC-beta, Ephrin-A receptor 3, ITGB1, TBL2, SELENBP1, HSP90 alpha, AL1B1, AS250, Adipophilin, C8orf41, AHNAK, FAM108B1, DR5(TNFRSF10B), HIST1H2BG, PSMA1, HLA-E, gp130, …
137	Vibrio Infections	12	2.80634e-06	3.89532e-05	8	ARF6, ARF4, Flotillin-1, ARF3, VCP, ARF1, Derlin1, ARF5
138	Cholera	12	2.80634e-06	3.89532e-05	8	ARF6, ARF4, Flotillin-1, ARF3, VCP, ARF1, Derlin1, ARF5
139	Hypersensitivity, Immediate	926	2.82118e-06	3.89532e-05	133	GSTP1, ATR/TEM8, ALPL, Rab-1A, T3JAM, GSTM1, Synapsin II, PD-ECGF (TdRPase), CD28, TAP1 (PSF1), HSPA2, Desmin, Heme oxygenase 1, Beta-catenin, ABCC1, PKC-beta, ITGB1, ACTA2, CPT-1A, Filaggrin, S1P1 receptor, PIP, AHNAK, DR5(TNFRSF10B), ALDH2, Fyn, COL4A2, ACTA1, CRACM1, PECAM1, MCAM, PI52B, NECL4, Synapsin I, UGT1A9, VTI1B, COL4A1, GRO-1, HDAC1, SLC19A1, GRP78, PARP-1, Cyclophilin B, CD44 (ICD), …
140	Demyelinating Diseases	651	2.88078e-06	3.91054e-05	100	PLP1, GSTM1, InPP5A, CD28, Galectin-1, MOG, TAP1 (PSF1), Calcineurin A (alpha), NEFL, Thioredoxin, Heme oxygenase 1, TIP30, P2X7, Nectin-2, HSDL1, ACTA2, S1P1 receptor, Myelin basic protein, TRN-SR2, TKT, PD-1, Claudin-11, PMCA2b, DR5(TNFRSF10B), Fyn, PECAM1, Tubulin beta 3, ACLY, PLCA, TALDO, NDUFV1, MCP, RPA1, PARP-1, CD44 (ICD), ZGPAT, CD3 epsilon, HLA-G, CD68, iNOS, CD45, RGMa, PDGF-R-alpha, …
141	Xerostomia	321	2.89514e-06	3.91054e-05	58	TfR1, Alpha-fodrin, GSTM1, BGAL, Keratin 17, ITGB4, CD28, IFI17, Endoglin, CD229, Thioredoxin, MUC1-CT, ACTA2, TRN-SR2, PD-1, von Willebrand factor, ITGA6, MCP, Rab-3D, ENO1, CD3 epsilon, CD68, alpha-Taxilin, iNOS, CD45, MUC1, PSMB8(LMP7), CD14, Alpha-actinin 1, CD23, Bak, HSP47, ITGB2, HMGB1, STAT4, MUC1-NT, SOD2, Syntaxin 4, MSN (moesin), HMHA1, Antigen KI-67, Vimentin, ITGAL, Calgranulin B, E-…
142	Sjogren's Syndrome	321	2.89514e-06	3.91054e-05	58	TfR1, Alpha-fodrin, GSTM1, BGAL, Keratin 17, ITGB4, CD28, IFI17, Endoglin, CD229, Thioredoxin, MUC1-CT, ACTA2, TRN-SR2, PD-1, von Willebrand factor, ITGA6, MCP, Rab-3D, ENO1, CD3 epsilon, CD68, alpha-Taxilin, iNOS, CD45, MUC1, PSMB8(LMP7), CD14, Alpha-actinin 1, CD23, Bak, HSP47, ITGB2, HMGB1, STAT4, MUC1-NT, SOD2, Syntaxin 4, MSN (moesin), HMHA1, Antigen KI-67, Vimentin, ITGAL, Calgranulin B, E-…
143	Down Syndrome	115	1.24421e-05	0.000147305	27	ES1, RACK1, 14-3-3 gamma, PRDX3, GDI2, Drebrin, CRMP2, Matrin-3, SLC19A1, CRMP4, SOD1, FTHFSDC1, NDPK A, PRDX2, Mitofilin, hnRNP A2, NACA, PRDX1, SNAP-25, PDXK, NDPK B, Presenilin 1, CRMP3, HCD2, USP5, TCP1-alpha, NSGPeroxidase
144	Mitochondrial Diseases	95	2.97727e-06	3.99254e-05	25	SDHA, COX VIc, GSTM1, PYC, PD-ECGF (TdRPase), SURF1, COX IV-1, NDUFS1, NDUFV1, LRP130, TUFM, ODP2, SLC25A4, COX II, PDHA (somatic), tRNA pseudouridine synthase A, SOD2, p22-phox, NQO1, PDX1, OPA1, DLDH, COX Vb, FasR(CD95), eNOS
145	Gastrointestinal Stromal Tumors	56	3.36278e-06	4.4773e-05	18	L1CAM (CTF1), Heme oxygenase 1, ABCC1, HSP90 alpha, CD44 (ICD), Angiopoietin 2, SDHD, PDGF-R-alpha, K-RAS, CD44, Antigen KI-67, TRAP-1, Endoplasmin, HSP90 beta, CD44 soluble, H-Ras, L1CAM, CD44 (EXT)
146	Neurobehavioral Manifestations	371	4.53763e-06	5.99868e-05	64	GAA, L1CAM (CTF1), ES1, PCNA, RACK1, 14-3-3 gamma, PRDX3, GDI2, PAFAH gamma, Drebrin, CRMP2, FXR2, Matrin-3, SLC19A1, ACSL4, ODP2, Oligophrenin 1, A2M receptor (ICD), MSP58, OFD1, CRMP4, ACSBG1, SOD1, PHF8, FTHFSDC1, RABGDIA, SMC1, ppl2/A4, NDPK A, PRDX2, Mitofilin, hnRNP A2, NACA, CASK, PRDX1, ACAT2, ATP1A2, PDX1, eEF1A1, SNAP-25, HPRT, PDXK, POMGNT1, GluR6, SynGAP, Tetraspanin-7, NDPK B, GPD2, …
147	Blood Protein Disorders	1336	4.94339e-06	6.48906e-05	179	ALPL, Ankyrin-G, GSTM1, PSMB1, PSMB5, PCNA, RhoA, CD28, Galectin-1, CCDC69, Ku80, Endoglin, CD229, hnRNP A1, TAP1 (PSF1), LAMP1, PCDH1, ATP6V1A (70kD), Calnexin, CAD, FARSB, Beta-catenin, ABCC1, MUC1-CT, G-protein alpha-i1, PSMB3, PKC-beta, Ephrin-A receptor 3, ITGB1, TBL2, SELENBP1, HSP90 alpha, AL1B1, AS250, Adipophilin, C8orf41, AHNAK, FAM108B1, DR5(TNFRSF10B), HIST1H2BG, PSMA1, HLA-E, gp130, …
148	Arthritis, Rheumatoid	979	5.00392e-06	6.5226e-05	138	GSTP1, ITPA, CD69, TfR1, Alpha-fodrin, IL-2R gamma chain, GSTM1, BGAL, Keratin 17, ITGB4, CD28, IFI17, Endoglin, Annexin VI, CD229, TAP1 (PSF1), Thioredoxin, Heme oxygenase 1, MUC1-CT, P2X7, ITGB1, ACTA2, S1P1 receptor, HSP90 alpha, Myelin basic protein, TRN-SR2, PD-1, EBAG9, DR5(TNFRSF10B), HIST1H2BG, gp130, ICOS-L, Synapsin I, JAM3, von Willebrand factor, Rac2, ITGA6, ATP1A1, HDAC1, SLC19A1, MC…
149	Lymphatic Vessel Tumors	13	0.000804205	0.00611699	6	PECAM1, CD44 (ICD), CD44, CD44 soluble, CD147, CD44 (EXT)
150	Arthritis	1153	5.26548e-06	6.81587e-05	158	GSTP1, ITPA, CD69, TfR1, ALPL, Alpha-fodrin, IL-2R gamma chain, GSTM1, BGAL, Keratin 17, BST2, ITGB4, CD28, TPI1, IFI17, Endoglin, Annexin VI, CD229, TAP1 (PSF1), HSPA2, Thioredoxin, Heme oxygenase 1, MUC1-CT, P2X7, ITGB1, ACTA2, Filaggrin, S1P1 receptor, Rab-27A, HSP90 alpha, Myelin basic protein, TRN-SR2, PD-1, EBAG9, DR5(TNFRSF10B), HIST1H2BG, gp130, ICOS-L, Synapsin I, JAM3, Thrombomodulin, v…
151	Joint Diseases	1171	5.41004e-06	6.93262e-05	160	GSTP1, ITPA, CD69, TfR1, ALPL, Alpha-fodrin, IL-2R gamma chain, GSTM1, BGAL, Keratin 17, BST2, ITGB4, PD-ECGF (TdRPase), CD28, TPI1, IFI17, Endoglin, Annexin VI, CD229, TAP1 (PSF1), HSPA2, Thioredoxin, Heme oxygenase 1, MUC1-CT, P2X7, ITGB1, ACTA2, Filaggrin, S1P1 receptor, Rab-27A, HSP90 alpha, Myelin basic protein, TRN-SR2, PD-1, EBAG9, DR5(TNFRSF10B), HIST1H2BG, gp130, ICOS-L, Synapsin I, JAM3…
152	Flaviviridae Infections	290	5.43006e-06	6.93262e-05	53	GSTP1, TfR1, BGAL, CD28, Endoglin, TAP1 (PSF1), Heme oxygenase 1, AP-1 beta subunit, CPT-1A, PD-1, DR5(TNFRSF10B), ALDH2, EWI2, Karyopherin beta 1, AUF1, DDX6, Lck, iNOS, CD45, eIF4A1, PSMB8(LMP7), AATC, HSC70, CD14, SOD1, JAK1, CD81, HMGB1, SR-BI, Nucleophosmin, SOD2, hnRNP C, FASN, FTL, Antigen KI-67, Vimentin, ITGAL, DDX5, CD30(TNFRSF8), LDLR, Claudin-1, HSP27, H-Ras, ADAR1, Calreticulin, Impa…
153	Biliary Tract Diseases	283	5.65612e-06	7.17211e-05	52	GSTP1, L1CAM (CTF1), NUP210, CD28, TIP30, Beta-catenin, MUC1-CT, GDI2, ABCC4, IDH1, TRN-SR2, EBAG9, GLUT1, MIC2, IDH2, PKC-gamma, CD44 (ICD), RKIP, ODP2, iNOS, MUC1, AATC, CD14, Caveolin-1, HSP47, K-RAS, CD44, SR-BI, Caveolin-2, MUC1-NT, Jagged1, Antigen KI-67, ITGAL, ACAT2, LDLR, PDX1, Claudin-1, N-Ras, HLA-DPB1, CD44 soluble, H-Ras, CETP, BCKD-E2, sCD14, L1CAM, TIMP1, Fascin, FasR(CD95), ACTG2,…
154	Brain Diseases, Metabolic	212	6.55692e-06	8.25818e-05	42	PLP1, SDHA, GAA, COX VIc, BGAL, Esterase D, SCPX, PYC, PD-ECGF (TdRPase), RhoA, SURF1, COX IV-1, DHPR, NDUFS1, NPC1, NDUFV1, LRP130, ODP2, Rab-7, iNOS, ACSBG1, ACAA1, COX II, PDHA (somatic), Connexin 46, M6B, GLSK, SR-BI, Calgranulin B, Beta-synuclein, PDX1, HPRT, ISCA2, OPA1, MAOB, DLDH, BCKD-E2, COX Vb, HSCO, TIMP1, Mucolipin-1, eNOS
155	Hypersensitivity	1054	6.87131e-06	8.59605e-05	146	GSTP1, ATR/TEM8, ALPL, Rab-1A, T3JAM, GSTM1, Synapsin II, PD-ECGF (TdRPase), CD28, TAP1 (PSF1), HSPA2, Desmin, Thioredoxin, Heme oxygenase 1, Beta-catenin, ABCC1, PKC-beta, ITGB1, ACTA2, CPT-1A, Filaggrin, S1P1 receptor, LyGDI, PIP, Neuromodulin, AHNAK, DR5(TNFRSF10B), ALDH2, SCN9A, Fyn, COL4A2, ACTA1, CRACM1, PECAM1, MCAM, PI52B, NECL4, Synapsin I, UGT1A9, ITGA6, VTI1B, RPL6, COL4A1, GRO-1, HDAC…
156	Motor Neuron Disease	185	7.42662e-06	9.22882e-05	38	GSTP1, DCTN1(p150Glued), GSTM1, Endoglin, P4HB, Calcineurin A (alpha), NEFL, CCS, GluR4, PKC-beta, UBE1, PARP-1, SFRS10, SAC3, Dynein 1, cytoplasmic, heavy chain, GPX1, SOD1, NEFM, PVR, SOD2, PRDX2, GluR3, SLC1A2/EAAT2, PKC-alpha, Reticulon 4, 14-3-3 theta, KCRB, RPS6, APEX, GLNA, PKC-beta2, TMEM55B, Peripherin, TIMP1, GluR1, DPP6, DJ-1, GluR2
157	Schizophrenia, Paranoid	14	0.000154402	0.00138368	7	GABT, COMT, GAD2, GLSK, SSDH, GLNA, 14-3-3 zeta/delta
158	Lacrimal Apparatus Diseases	365	1.05124e-05	0.000128072	62	TfR1, Alpha-fodrin, GSTM1, BGAL, Keratin 17, ITGB4, CD28, IFI17, Endoglin, CD229, Thioredoxin, MUC1-CT, ACTA2, PIP, TRN-SR2, PD-1, gp130, von Willebrand factor, ITGA6, MCP, Rab-3D, ENO1, CD3 epsilon, Albumin, CD68, alpha-Taxilin, iNOS, CD45, MUC1, PSMB8(LMP7), CD14, Alpha-actinin 1, CD23, Bak, HSP47, ITGB2, HMGB1, STAT4, MUC1-NT, SOD2, Syntaxin 4, MSN (moesin), HMHA1, Jagged1, Antigen KI-67, Vime…
159	Dry Eye Syndromes	365	1.05124e-05	0.000128072	62	TfR1, Alpha-fodrin, GSTM1, BGAL, Keratin 17, ITGB4, CD28, IFI17, Endoglin, CD229, Thioredoxin, MUC1-CT, ACTA2, PIP, TRN-SR2, PD-1, gp130, von Willebrand factor, ITGA6, MCP, Rab-3D, ENO1, CD3 epsilon, Albumin, CD68, alpha-Taxilin, iNOS, CD45, MUC1, PSMB8(LMP7), CD14, Alpha-actinin 1, CD23, Bak, HSP47, ITGB2, HMGB1, STAT4, MUC1-NT, SOD2, Syntaxin 4, MSN (moesin), HMHA1, Jagged1, Antigen KI-67, Vime…
160	Anemia	312	1.09659e-05	0.00013273	55	GSTP1, TfR1, Ankyrin 1, Alpha-fodrin, RPS19, GSTM1, TPI1, UBE2T, ITGB1, CDC42, GLUT1, HLA-E, Thrombomodulin, von Willebrand factor, ABCB7, MCP, PARP-1, ENO1, ALDOA, PGAM1, Albumin, iNOS, CRM1, Ankyrin-B, Stomatin, RPL5, tRNA pseudouridine synthase A, ITGA4, ITGA2B, Carbonic anhydrase II, Tissue factor, RPS17L, Nucleophosmin, PRDX2, RPS24, MSN (moesin), CD38, FTL, RPS17, Antigen KI-67, Galectin-9,…
161	Duodenal Neoplasms	30	1.16737e-05	0.000140386	12	Beta-catenin, MUC1-CT, MUC1, PDGF-R-alpha, HSP47, K-RAS, NDPK A, MUC1-NT, NDPK B, H-Ras, TIMP1, Fascin
162	Paralysis	84	1.24861e-05	0.000147305	22	PLP1, TGT, L1CAM (CTF1), Gdap1, Dystrobrevin alpha, NSF, HSP10 (mitochondrial), AFG3L2, Atlastin, SLC25A4, SOD1, LARS1, HSPA4, GSHR, ATP1A2, HSP27, OPA1, GLAST1/EAAT1, L1CAM, FasR(CD95), GPX4 (PHGPx), TCP1-epsilon
163	Immunoproliferative Disorders	2835	1.53532e-05	0.00017999	339	GSTP1, ITPA, YES, ATR/TEM8, TfR1, MYH9, ALPL, IL-2R gamma chain, Plectin 1, Ankyrin-G, GSTM1, PSMB1, PSMB5, PD-ECGF (TdRPase), PCNA, RhoA, CD28, Galectin-1, FTDH, CCDC69, Ku80, Endoglin, CD229, hnRNP A1, TAP1 (PSF1), HSPA2, LAMP1, PCDH1, Thioredoxin, ATP6V1A (70kD), ATP1B2, Calnexin, CAD, FARSB, Histone H2AX, Beta-catenin, ABCC1, MUC1-CT, G-protein alpha-i1, P2X7, Dystrobrevin alpha, Nectin-2, PS…
164	Bipolar Disorder	309	1.69366e-05	0.000196085	54	TGT, L1CAM (CTF1), Ankyrin-G, ASCT1 (SLC1A4), G-protein alpha-i1, P2X7, PKC-beta, COX IV-1, Neuromodulin, Astrotactin-1, PSD-95, SLC18A1, CRMP2, VAPA, GRP78, PKC-gamma, MARCKS, NCAM1, G-protein alpha-s, COMT, IMPA1, ODZ4, GAD1, LEPROT, GABA-A receptor gamma-2 subunit, VAMP7, Synaptotagmin I, GluR3, SYNJ1, PKC-alpha, PAFAH alpha (LIS1), C1TC, PKC-epsilon, Adenylate cyclase type IX, NR2A, SNAP-25, …
165	Affective Disorders, Psychotic	309	1.69366e-05	0.000196085	54	TGT, L1CAM (CTF1), Ankyrin-G, ASCT1 (SLC1A4), G-protein alpha-i1, P2X7, PKC-beta, COX IV-1, Neuromodulin, Astrotactin-1, PSD-95, SLC18A1, CRMP2, VAPA, GRP78, PKC-gamma, MARCKS, NCAM1, G-protein alpha-s, COMT, IMPA1, ODZ4, GAD1, LEPROT, GABA-A receptor gamma-2 subunit, VAMP7, Synaptotagmin I, GluR3, SYNJ1, PKC-alpha, PAFAH alpha (LIS1), C1TC, PKC-epsilon, Adenylate cyclase type IX, NR2A, SNAP-25, …
166	Hepadnaviridae Infections	171	1.8147e-05	0.000207521	35	GSTP1, BGAL, EXOC3L2, NF45 (ILF2), TAP1 (PSF1), Heme oxygenase 1, Beta-catenin, PD-1, DDB1, GRP78, Angiopoietin 2, eIF2S1, iNOS, PSMB8(LMP7), CRM1, SCCA-2, RFX1, PSMA7, CD14, HSP60, JAK1, IL10RB, FTL, LMAN1, Antigen KI-67, c-Src, CPD, LFA-3, ADAR1, Perforin, sCD14, TIMP1, FasR(CD95), PSMC1, MMP-14
167	Hepatitis B	171	1.8147e-05	0.000207521	35	GSTP1, BGAL, EXOC3L2, NF45 (ILF2), TAP1 (PSF1), Heme oxygenase 1, Beta-catenin, PD-1, DDB1, GRP78, Angiopoietin 2, eIF2S1, iNOS, PSMB8(LMP7), CRM1, SCCA-2, RFX1, PSMA7, CD14, HSP60, JAK1, IL10RB, FTL, LMAN1, Antigen KI-67, c-Src, CPD, LFA-3, ADAR1, Perforin, sCD14, TIMP1, FasR(CD95), PSMC1, MMP-14
168	Lymphoma, Non-Hodgkin	722	1.88945e-05	0.000214662	105	GSTP1, YES, MYH9, IL-2R gamma chain, GSTM1, PD-ECGF (TdRPase), PCNA, CD28, Galectin-1, FTDH, Histone H2AX, Beta-catenin, ABCC1, MUC1-CT, Dystrobrevin alpha, Nectin-2, PKC-beta, LyGDI, Dynamin-1, PD-1, CDC42, VAMP3, DR5(TNFRSF10B), PCDH17, JAM3, RIB1, NAV3, ODZ2, MIC2, HDAC1, SLC19A1, ROR1, Lck, CD44 (ICD), ALDOA, VCP, PTPR-gamma, CD3 epsilon, HLA-G, CD68, PRDX5, iNOS, CD45, MUC1, NCAM1, MAP4, GPX…
169	Lymphoma	901	1.90779e-05	0.000214662	126	GSTP1, YES, MYH9, IL-2R gamma chain, GSTM1, PD-ECGF (TdRPase), PCNA, CD28, Galectin-1, FTDH, LAMP1, Histone H2AX, Beta-catenin, ABCC1, MUC1-CT, Dystrobrevin alpha, Nectin-2, PKC-beta, RFC1, LyGDI, Dynamin-1, PD-1, CDC42, VAMP3, DR5(TNFRSF10B), PCDH17, JAM3, RIB1, NAV3, UBE1, SVCT2, ODZ2, MIC2, HDAC1, SLC19A1, ROR1, Lck, PI3K reg class IA (p85-alpha), CD44 (ICD), ALDOA, VCP, PTPR-gamma, CD3 epsilo…
170	Red-Cell Aplasia, Pure	11	1.93473e-05	0.000214662	7	RPS19, RPL5, RPS17L, RPS24, RPS17, Antigen KI-67, RPL11
171	Anemia, Diamond-Blackfan	11	1.93473e-05	0.000214662	7	RPS19, RPL5, RPS17L, RPS24, RPS17, Antigen KI-67, RPL11
172	Breast Neoplasms	7056	1.94748e-05	0.000214799	769	sEPCR, GSTP1, CPSF1, DCTN1(p150Glued), G3P2, Syntaxin 6, TMPRSS4, SDHA, YES, PALM2, ATR/TEM8, SLFN5, TRUNDD(TNFRSF10D), Prp8, G-protein alpha-11, MYH9, COX VIc, ALPL, L1CAM (CTF1), Ankyrin 1, MLCP (cat), T3JAM, Alpha-fodrin, GLG1, IL-2R gamma chain, Plectin 1, Ankyrin-G, LEDGF, HDLBP, GSTM1, SH3TC1, BGAL, HSP12A, PYGB, Profilin I, Keratin 17, Chapsyn-110, NUP210, Adenylate cyclase type VI, Synaps…
173	Prostatic Diseases	8122	2.0093e-05	0.000220313	874	sEPCR, Ephrin-B3, GSTP1, CPSF1, DCTN1(p150Glued), G3P2, FLJ45032, Syntaxin 6, TMPRSS4, SDHA, YES, SLFN5, TRUNDD(TNFRSF10D), Prp8, TEF-1, G-protein beta-2, TMEM34, Rab-3B, MYH9, COX VIc, ALPL, CD151, L1CAM (CTF1), Rab-1A, Ankyrin 1, ERp44, T3JAM, Alpha-fodrin, KIDINS220, GLG1, IL-2R gamma chain, NT5DC2, Plectin 1, Ankyrin-G, LEDGF, HDLBP, GSTM1, SH3TC1, Ribonuclease H1, EXOC3L2, HSP12A, PSMB5, Ker…
174	Breast Diseases	7058	2.03546e-05	0.000221877	769	sEPCR, GSTP1, CPSF1, DCTN1(p150Glued), G3P2, Syntaxin 6, TMPRSS4, SDHA, YES, PALM2, ATR/TEM8, SLFN5, TRUNDD(TNFRSF10D), Prp8, G-protein alpha-11, MYH9, COX VIc, ALPL, L1CAM (CTF1), Ankyrin 1, MLCP (cat), T3JAM, Alpha-fodrin, GLG1, IL-2R gamma chain, Plectin 1, Ankyrin-G, LEDGF, HDLBP, GSTM1, SH3TC1, BGAL, HSP12A, PYGB, Profilin I, Keratin 17, Chapsyn-110, NUP210, Adenylate cyclase type VI, Synaps…
175	Lymphatic Metastasis	16	0.000431698	0.00349863	7	PCNA, CD44 (ICD), Tissue factor, CD44, CD44 soluble, MMP-14, CD44 (EXT)
176	Prostatic Neoplasms	8116	2.19968e-05	0.000238384	873	sEPCR, Ephrin-B3, GSTP1, CPSF1, DCTN1(p150Glued), G3P2, FLJ45032, Syntaxin 6, TMPRSS4, SDHA, YES, SLFN5, TRUNDD(TNFRSF10D), Prp8, TEF-1, G-protein beta-2, TMEM34, Rab-3B, MYH9, COX VIc, ALPL, CD151, L1CAM (CTF1), Rab-1A, Ankyrin 1, ERp44, T3JAM, Alpha-fodrin, KIDINS220, GLG1, IL-2R gamma chain, NT5DC2, Plectin 1, Ankyrin-G, LEDGF, HDLBP, GSTM1, SH3TC1, Ribonuclease H1, EXOC3L2, HSP12A, PSMB5, Ker…
177	Necrosis	477	2.22786e-05	0.000240042	75	sEPCR, TRUNDD(TNFRSF10D), TfR1, L1CAM (CTF1), RACK1, Endoglin, Heme oxygenase 1, Tubulin alpha-1B, Beta-catenin, MUC1-CT, ITGB1, PSMD2, DR5(TNFRSF10B), MaxiK alpha subunit, ALDH2, SPPL2b, ICOS-L, Thrombomodulin, von Willebrand factor, PARP-1, Albumin, iNOS, CD45, MUC1, GPX1, NRB54, Alpha adducin, Claudin-5, HSP60, SOD1, alpha-DG, DR4(TNFRSF10A), ITGA4, RGS7, ITGA2B, TBXA2R, Protein C receptor (en…
178	Genital Neoplasms, Male	8130	2.38675e-05	0.000255684	874	sEPCR, Ephrin-B3, GSTP1, CPSF1, DCTN1(p150Glued), G3P2, FLJ45032, Syntaxin 6, TMPRSS4, SDHA, YES, SLFN5, TRUNDD(TNFRSF10D), Prp8, TEF-1, G-protein beta-2, TMEM34, Rab-3B, MYH9, COX VIc, ALPL, CD151, L1CAM (CTF1), Rab-1A, Ankyrin 1, ERp44, T3JAM, Alpha-fodrin, KIDINS220, GLG1, IL-2R gamma chain, NT5DC2, Plectin 1, Ankyrin-G, LEDGF, HDLBP, GSTM1, SH3TC1, Ribonuclease H1, EXOC3L2, HSP12A, PSMB5, Ker…
179	Pyruvate Metabolism, Inborn Errors	42	2.57468e-05	0.00027424	14	SDHA, COX VIc, PYC, SURF1, COX IV-1, NDUFS1, NDUFV1, LRP130, ODP2, COX II, PDHA (somatic), PDX1, DLDH, COX Vb
180	Uveal Diseases	276	2.67977e-05	0.000283276	49	GSTP1, G-protein alpha-11, GSTM1, Esterase D, ITGB4, PCNA, CD28, RPS12, TAP1 (PSF1), Heme oxygenase 1, Calnexin, Beta-catenin, ITGB1, PD-1, HLA-E, gp130, G-protein alpha-q, Thrombomodulin, von Willebrand factor, ITGA6, ENO1, CD3 epsilon, HLA-G, iNOS, NCAM1, PSMB8(LMP7), ITGA4, RPS17L, LDHA, NDPK A, ITGA3, SOD2, HSPA4, ITGA5, RPS17, Antigen KI-67, KCRB, CD63, CD3 zeta, N-Ras, HSPA1L, HLA-DPB1, NDP…
181	Lymphoproliferative Disorders	2882	2.6899e-05	0.000283276	342	GSTP1, ITPA, YES, ATR/TEM8, TfR1, MYH9, ALPL, IL-2R gamma chain, Plectin 1, Ankyrin-G, GSTM1, BGAL, PSMB1, PSMB5, PD-ECGF (TdRPase), PCNA, RhoA, CD28, Galectin-1, FTDH, CCDC69, Ku80, Endoglin, CD229, hnRNP A1, TAP1 (PSF1), HSPA2, LAMP1, PCDH1, Thioredoxin, ATP6V1A (70kD), ATP1B2, Calnexin, CAD, FARSB, Histone H2AX, Beta-catenin, ABCC1, MUC1-CT, G-protein alpha-i1, P2X7, Dystrobrevin alpha, Nectin…
182	Oligodendroglioma	175	3.03406e-05	0.000317642	35	GSTP1, GSTM1, Filaggrin, IDH1, AHNAK, Histone H3.3, Synapsin I, UGT1A9, ECE1, IDH2, PI3K reg class IA (p85-alpha), CD44 (ICD), PCYOX1, PDGF-R-alpha, Plexin B2, CD44, AHNAK2, Reticulon 4, DSG4, Antigen KI-67, Beta-synuclein, PCDH8, EAAT4, MACF1, N-Ras, SLC4A2, UGT1A8, CD44 soluble, ATAD3A, PTPR-zeta, FN14(TNFRSF12A), RhoGDI alpha, PMCA4, CD44 (EXT), NSGPeroxidase
183	Sclerosis	240	3.05032e-05	0.000317642	44	GSTP1, PCNA, CD28, Endoglin, MOG, P4HB, TAP1 (PSF1), CCS, Heme oxygenase 1, ABCC1, ITGB1, Myelin basic protein, PECAM1, TALDO, MCP, PARP-1, CD44 (ICD), HLA-G, eIF2S1, iNOS, RHEB2, CD14, SOD1, ITGA4, CD44, ITGA3, SOD2, HSPA4, RBBP4 (RbAp48), 14-3-3 theta, ENP1, RPS6, APEX, CD44 soluble, H-Ras, PTPR-zeta, sCD14, Peripherin, SPAG9, FasR(CD95), eNOS, DPP6, CD44 (EXT), GluR2
184	Brain Diseases, Metabolic, Inborn	204	3.22527e-05	0.000333995	39	PLP1, SDHA, GAA, COX VIc, BGAL, Esterase D, SCPX, PYC, RhoA, SURF1, COX IV-1, DHPR, NDUFS1, NPC1, NDUFV1, LRP130, ODP2, Rab-7, iNOS, ACSBG1, ACAA1, COX II, PDHA (somatic), Connexin 46, M6B, SR-BI, Calgranulin B, Beta-synuclein, PDX1, HPRT, ISCA2, MAOB, DLDH, BCKD-E2, COX Vb, HSCO, TIMP1, Mucolipin-1, eNOS
185	Anoxia	355	3.2944e-05	0.000339268	59	TfR1, GLG1, Neuropilin-2, PD-ECGF (TdRPase), PUR-alpha, Ku80, Endoglin, TRPM7, Heme oxygenase 1, CAD, MUC1-CT, ITGB1, A-FABP, eEF2, Ku70, Adipophilin, DR5(TNFRSF10B), GLUT1, MaxiK alpha subunit, HYOU1, Tubulin beta 3, ATP1A1, HDAC1, GRP78, Lck, Angiopoietin 2, HLA-G, PP5, iNOS, MUC1, SDHD, PSMA7, HGTD-P, HMBS, ACAA1, Bak, ITGB2, SOAT1, JAK1, ERO1Lalpha, MUC1-NT, FASN, PP1-cat gamma, c-Src, HAI-2,…
186	Genital Diseases, Male	8217	3.32166e-05	0.000340196	881	sEPCR, Ephrin-B3, GSTP1, CPSF1, DCTN1(p150Glued), G3P2, FLJ45032, Syntaxin 6, TMPRSS4, SDHA, YES, SLFN5, TRUNDD(TNFRSF10D), EIF5A2, Prp8, TEF-1, G-protein beta-2, TMEM34, Rab-3B, MYH9, COX VIc, ALPL, CD151, L1CAM (CTF1), Rab-1A, Ankyrin 1, ERp44, T3JAM, Alpha-fodrin, KIDINS220, GLG1, IL-2R gamma chain, NT5DC2, Plectin 1, Ankyrin-G, LEDGF, HDLBP, GSTM1, SH3TC1, Ribonuclease H1, EXOC3L2, HSP12A, PS…
187	Duodenal Diseases	71	3.46624e-05	0.000353064	19	GSTM1, Beta-catenin, MUC1-CT, CISD2, MUC1, PDGF-R-alpha, HSP47, K-RAS, LDHA, NDPK A, MUC1-NT, NDPK B, H-Ras, HSPA1A, TIMP1, Fascin, HSPA1B, eNOS, ADA
188	Lymphangioleiomyomatosis	11	0.00246161	0.0155541	5	CD44 (ICD), CD44, CD44 soluble, CD147, CD44 (EXT)
189	Lymphangiomyoma	11	0.00246161	0.0155541	5	CD44 (ICD), CD44, CD44 soluble, CD147, CD44 (EXT)
190	Bile Duct Diseases	184	3.84475e-05	0.00038949	36	GSTP1, NUP210, CD28, Beta-catenin, MUC1-CT, GDI2, ABCC4, IDH1, TRN-SR2, EBAG9, GLUT1, IDH2, PKC-gamma, ODP2, iNOS, MUC1, AATC, CD14, Caveolin-1, K-RAS, Caveolin-2, MUC1-NT, Jagged1, ITGAL, LDLR, PDX1, Claudin-1, N-Ras, HLA-DPB1, H-Ras, BCKD-E2, sCD14, TIMP1, Fascin, ACTG2, eNOS
191	Bacterial Infections	350	4.16758e-05	0.000419912	58	ATR/TEM8, Esterase D, ARF6, TAP1 (PSF1), HSPA2, ARF4, MUC1-CT, P2X7, ITGB1, ABCC4, Cathepsin Z, HLA-E, PECAM1, Flotillin-1, ARF3, G-protein alpha-z, von Willebrand factor, SCP1, Angiopoietin 2, VCP, iNOS, MUC1, Prostacyclin receptor, Alpha adducin, Cathepsin E, CD14, ENO2, ITGB2, ARF1, HMGB1, SERA, MUC1-NT, CNR1, ITGA5, CD38, DSG4, LMAN1, TXNRD1, 14-3-3 theta, Vimentin, ITGAL, eEF1A1, G-protein a…
192	Adenomatous Polyps	66	4.20185e-05	0.000421088	18	RPS3, Beta-catenin, MUC1-CT, Delta-catenin, CD44 (ICD), MUC1, COX II, CD166, K-RAS, CD44, MUC1-NT, Jagged1, Antigen KI-67, Flotillin-2, CD44 soluble, Lamin B1, MMP-14, CD44 (EXT)
193	Adenoma	444	0.000352947	0.00292397	66	GSTP1, Plectin 1, GSTM1, VAMP1, PCNA, RPS3, TAP1 (PSF1), TRPM7, Desmin, Thioredoxin, Beta-catenin, MUC1-CT, ACTA2, ACTC, Ku70, Sortilin, EBAG9, DR5(TNFRSF10B), GLUT1, RPS15, ACTA1, HLA-E, gp130, Delta-catenin, CD44 (ICD), iNOS, DD96, MUC1, G-protein alpha-s, PSMB8(LMP7), COX II, CD166, Caveolin-1, IGF-2 receptor, GDF5, DR4(TNFRSF10A), Syntaxin 1A, K-RAS, CD44, MUC1-NT, FZD6, SOD2, PTTG1IP, Jagged…
194	Mood Disorders	545	4.72056e-05	0.000470541	82	TGT, L1CAM (CTF1), Ankyrin-G, TXNRD2, RAP-1A, ASCT1 (SLC1A4), Synaptotagmin IV, G-protein alpha-i1, P2X7, PKC-beta, COX IV-1, Neuromodulin, Astrotactin-1, PSD-95, SLC18A1, PDE2A, CRMP2, VAPA, G-protein alpha-i3, GRP78, PKC-gamma, MARCKS, Adenylate cyclase type V, ACSL4, iNOS, NCAM1, G-protein alpha-s, RGMa, COMT, IMPA1, ANO6, SOD1, ODZ4, GAD1, LEPROT, GABA-A receptor gamma-2 subunit, NEFM, VAMP7,…
195	Lupus Erythematosus, Systemic	781	4.79864e-05	0.000473407	110	sEPCR, CD69, MYH9, ALPL, IL-2R gamma chain, GSTM1, BGAL, BST2, PD-ECGF (TdRPase), PCNA, RhoA, CD28, IFI17, Ku80, CD229, TAP1 (PSF1), Calcineurin B1, Heme oxygenase 1, 14-3-3 beta/alpha, ABCC1, P2X7, PKC-beta, ITGB1, ACTA2, Rab-4A, S1P1 receptor, Myelin basic protein, TRN-SR2, PD-1, DR5(TNFRSF10B), gp130, VDAC 1, ICOS-L, Thrombomodulin, von Willebrand factor, TALDO, GRO-1, HDAC1, SLC19A1, MCP, PAR…
196	Hodgkin Disease	91	4.80011e-05	0.000473407	22	GSTP1, GSTM1, MUC1-CT, PD-1, CD44 (ICD), CD45, MUC1, CD20, CD81, CD44, MUC1-NT, Nucleophosmin, Galectin-9, NQO1, CD30(TNFRSF8), N-Ras, HLA-DPB1, CD44 soluble, H-Ras, CD147, FasR(CD95), CD44 (EXT)
197	Keratoacanthoma	16	5.09529e-05	0.000499875	8	Beta-catenin, Filaggrin, CD44 (ICD), CD44, Calgranulin B, CD44 soluble, H-Ras, CD44 (EXT)
198	Neoplasms, Neuroepithelial	4364	5.70755e-05	0.000557009	493	Ephrin-B3, GSTP1, CPSF1, DCTN1(p150Glued), G3P2, Syntaxin 6, TMPRSS4, YES, SLFN5, TRUNDD(TNFRSF10D), TEF-1, TMEM34, MYH9, ALPL, CD151, L1CAM (CTF1), Ankyrin 1, Syntaxin 8, dUTPase (DUT), KIDINS220, Plectin 1, Ankyrin-G, GSTM1, BGAL, Esterase D, PYGB, Keratin 17, Chapsyn-110, NUP210, U5-200KD, PUR-alpha, PCNA, RhoA, MA1B1, MCM6, IFI17, Galectin-1, FTDH, KHSRP, Prohibitin, ARF6, TMEM2, Ku80, LRRC59…
199	Cystic Fibrosis	347	6.21056e-05	0.000602942	57	GSTP1, COX VIc, GSTM1, Adenylate cyclase type VI, RhoA, TAP1 (PSF1), Heme oxygenase 1, Calnexin, ABCC1, MUC1-CT, ACTA2, COX IV-1, VAMP3, Fyn, COL4A2, von Willebrand factor, NPC1, FXYD5, COL4A1, GRO-1, PARP-1, PI3K reg class IA (p85-alpha), Adenylate cyclase type I, Adenylate cyclase type V, VCP, Albumin, LDHB, iNOS, MUC1, CD14, SOD1, COX II, LDHA, PIB4, PRG2, MUC1-NT, IL10RB, FTL, Antigen KI-67, …
200	Epilepsy, Temporal Lobe	75	7.84955e-05	0.000758112	19	RhoA, CTE2, Dynamin-1, SV2A, LGI1, CRMP2, SCN2A, Gephyrin, eIF2S1, Na(v) I alpha, SOD1, Synaptotagmin I, GluR3, SLC1A2/EAAT2, Reticulon 4, INPP4A, ATP1A2, GluR1, GluR2
201	Neoplasms, Connective Tissue	537	8.1689e-05	0.000784888	80	GSTP1, L1CAM (CTF1), Neuropilin-2, RPS30, PD-ECGF (TdRPase), RhoA, Galectin-1, Desmin, Heme oxygenase 1, Beta-catenin, ABCC1, MUC1-CT, ITGB1, ACTA2, HSP90 alpha, U2AF35, IDH1, EBAG9, DR5(TNFRSF10B), GLUT1, PECAM1, CD82, FXYD5, MIC2, SLC19A1, CD44 (ICD), Angiopoietin 2, VCP, iNOS, MUC1, RHEB2, CRM1, SDHD, PDGF-R-alpha, COMT, CD9, Caveolin-1, IGF-2 receptor, ITGA4, Bak, HSP47, K-RAS, CD44, MUC1-NT,…
202	Myeloproliferative Disorders	228	8.77544e-05	0.000838842	41	GSTM1, Endoglin, HSPA2, Beta-catenin, MUC1-CT, Ephrin-A receptor 3, ACSL6, ABCC4, U2AF35, IDH1, MCAM, CMTM5, IDH2, GRP78, CD44 (ICD), Angiopoietin 2, HLA-G, LDHB, eIF2S1, MUC1, HSC70, PDGF-R-alpha, K-RAS, LDHA, CD44, PRG2, MUC1-NT, Nucleophosmin, HSPA4, SF3B1, N-Ras, HSPA1L, Beta-fodrin, CD44 soluble, H-Ras, TET2, HSPA1A, GRP75, HSPA1B, MMP-14, CD44 (EXT)
203	Optic Nerve Diseases	52	8.96888e-05	0.000852606	15	GSTM1, MOG, Myelin basic protein, CISD2, iNOS, CD14, CNP1, SOD2, p22-phox, NQO1, CRMP5, OPA1, sCD14, FasR(CD95), eNOS
204	Respiratory Tract Infections	328	9.01719e-05	0.000852606	54	GSTP1, Esterase D, CD28, Karyopherin beta-3, TAP1 (PSF1), HSPA2, Thioredoxin, Heme oxygenase 1, MUC1-CT, P2X7, Filaggrin, PIP, CDC42, Nucleolin, gp130, MCAM, JAM3, Thrombomodulin, G-protein alpha-z, PI3K reg class IA (p85-alpha), CD3 epsilon, Albumin, HLA-G, CD68, iNOS, CD45, MUC1, Prostacyclin receptor, AATC, HSC70, CD14, ENO2, SOD1, CD23, ITGB2, HMGB1, MUC1-NT, SOD2, PRDX2, CNR1, ITGA5, FTL, CD…
205	Pregnancy Complications	432	9.14669e-05	0.000856755	67	sEPCR, GSTP1, GSTM1, Galectin-1, Endoglin, TAP1 (PSF1), Heme oxygenase 1, MUC1-CT, A-FABP, Adipophilin, EBAG9, ALDH2, HLA-E, gp130, PECAM1, Thrombomodulin, von Willebrand factor, SVCT2, HADHA, ATP1A1, TALDO, MCM7, MCP, Angiopoietin 2, HLA-G, CD68, iNOS, MUC1, Alpha adducin, CD14, SOD1, HSP47, IRAP, 5T4, ITGA2B, Protein C receptor (endothelial), APJ, Tissue factor, NDPK A, ITGA3, MUC1-NT, SOD2, CN…
206	Pancreatitis, Alcoholic	20	0.000348933	0.00291664	8	GSTP1, ALDH2, CD14, K-RAS, SOD2, sCD14, HSPA1A, HSPA1B
207	Intestinal Polyposis	64	9.77217e-05	0.000910766	17	Beta-catenin, MUC1-CT, Delta-catenin, CD44 (ICD), MUC1, COX II, CD166, K-RAS, CD44, MUC1-NT, Jagged1, Antigen KI-67, Flotillin-2, CD44 soluble, Lamin B1, MMP-14, CD44 (EXT)
208	Anemia, Hypoplastic, Congenital	48	0.00179035	0.0119613	12	Alpha-fodrin, RPS19, UBE2T, CDC42, PARP-1, CRM1, RPL5, RPS17L, RPS24, RPS17, Antigen KI-67, RPL11
209	Melanoma, Uveal	171	0.000104703	0.000970977	33	G-protein alpha-11, ITGB4, PCNA, RPS12, TAP1 (PSF1), Calnexin, Beta-catenin, ITGB1, G-protein alpha-q, von Willebrand factor, ITGA6, CD3 epsilon, iNOS, NCAM1, PSMB8(LMP7), ITGA4, RPS17L, LDHA, NDPK A, ITGA3, ITGA5, RPS17, Antigen KI-67, CD63, CD3 zeta, N-Ras, HLA-DPB1, NDPK B, CD3 delta, Cathepsin D, FasR(CD95), MMP-14, RPLP0
210	Hepatitis C	253	0.000110574	0.00102035	44	GSTP1, TfR1, BGAL, CD28, Endoglin, TAP1 (PSF1), Heme oxygenase 1, AP-1 beta subunit, CPT-1A, PD-1, ALDH2, EWI2, AUF1, DDX6, Lck, iNOS, CD45, eIF4A1, PSMB8(LMP7), AATC, CD14, JAK1, CD81, SR-BI, SOD2, FASN, FTL, Antigen KI-67, Vimentin, ITGAL, DDX5, CD30(TNFRSF8), LDLR, Claudin-1, HSP27, H-Ras, ADAR1, Impas 1, sCD14, ACSL3, PTBP1, FasR(CD95), DDX3X, ADA
211	Uveal Neoplasms	172	0.000117644	0.00108023	33	G-protein alpha-11, ITGB4, PCNA, RPS12, TAP1 (PSF1), Calnexin, Beta-catenin, ITGB1, G-protein alpha-q, von Willebrand factor, ITGA6, CD3 epsilon, iNOS, NCAM1, PSMB8(LMP7), ITGA4, RPS17L, LDHA, NDPK A, ITGA3, ITGA5, RPS17, Antigen KI-67, CD63, CD3 zeta, N-Ras, HLA-DPB1, NDPK B, CD3 delta, Cathepsin D, FasR(CD95), MMP-14, RPLP0
212	Adenomatous Polyposis Coli	59	0.000119054	0.00108783	16	Beta-catenin, MUC1-CT, Delta-catenin, CD44 (ICD), MUC1, COX II, CD166, K-RAS, CD44, MUC1-NT, Jagged1, Flotillin-2, CD44 soluble, Lamin B1, MMP-14, CD44 (EXT)
213	Eye Diseases	1188	0.000125989	0.00114558	154	GSTP1, Prp8, TfR1, TEF-1, G-protein alpha-11, Alpha-fodrin, GSTM1, BGAL, Esterase D, Keratin 17, ITGB4, U5-200KD, PCNA, CD28, IFI17, RPS12, Endoglin, CD229, MOG, TAP1 (PSF1), PRDX3, Thioredoxin, Heme oxygenase 1, RP2, Calnexin, Beta-catenin, ABCC1, MUC1-CT, Dystrobrevin alpha, PKC-beta, ITGB1, ACTA2, VAMP5, DES1, ABCC4, SLC4A4, PIP, Myelin basic protein, Ku70, TRN-SR2, NSF, PD-1, Adipophilin, COL…
214	Myelodysplastic Syndromes	333	0.000134973	0.00122131	54	GSTP1, CD69, TEF-1, GSTM1, BGAL, PUR-alpha, PCNA, RAP-1A, GRID1, P2X7, Ephrin-A receptor 3, ACSL6, RFC1, HSP105, U2AF35, IDH1, Hedls, UBE1, MPP2, ABCB7, IDH2, ALD9A1, CD3 epsilon, iNOS, CD45, NCAM1, Dynein 1, cytoplasmic, heavy chain, A2M receptor (ICD), G-protein alpha-s, CRM1, NRB54, MSP58, hnRNP K, CD14, Scrapper, CD5, ATP6V0A2, tRNA pseudouridine synthase A, K-RAS, Nucleophosmin, SF3B1, CD38,…
215	Pancreatitis	211	0.000151305	0.00136248	38	GSTP1, TRUNDD(TNFRSF10D), L1CAM (CTF1), GSTM1, Endoglin, ITGB1, DR5(TNFRSF10B), ALDH2, HDAC1, CD3 epsilon, GPX1, Claudin-5, CD14, Ankyrin-B, SOD1, DR4(TNFRSF10A), Carbonic anhydrase II, K-RAS, SOD2, SYCP1, Antigen KI-67, NQO1, CD3 zeta, Endoplasmin, UGT1A8, HLA-DPB1, CD3 delta, H-Ras, cytochrome P-450 reductase, Cathepsin D, sCD14, CD147, Cathepsin B, HSPA1A, L1CAM, TIMP1, HSPA1B, ADA
216	Hypokalemic Periodic Paralysis	8	0.00459069	0.0255434	4	ATP1B2, ATP1A1, ATP1B1, ATP1A2
217	Thyroid Carcinoma, Papillary	257	0.000159711	0.0014244	44	GSTM1, Neuropilin-2, PD-ECGF (TdRPase), PCNA, Heme oxygenase 1, Beta-catenin, MUC1-CT, P2X7, MCM3, GLUT1, ECE1, CD82, FXYD5, CD44 (ICD), HLA-G, iNOS, MUC1, NCAM1, AKAP350, PDGF-R-alpha, Caveolin-1, SPRY2, CD44, NDPK A, MUC1-NT, NDRG2, STOML2, MSN (moesin), Antigen KI-67, Vimentin, Claudin-1, RPS6, N-Ras, NRCAM, CD44 soluble, H-Ras, BCAM, TIMP1, Fascin, FasR(CD95), PKM2, CD44 (EXT), VIL2 (ezrin), …
218	Fibrosis	352	0.000171452	0.00152184	56	sEPCR, GSTP1, GSTM1, NUP210, PD-ECGF (TdRPase), PCNA, Endoglin, MetAP-2, PKC-beta, CPT-1A, ABCC4, CDC42, EBAG9, Thrombomodulin, TALDO, ODP2, iNOS, NCAM1, AATC, RGMa, PDGF-R-alpha, CD14, Caveolin-1, HSP47, Csp, Protein C receptor (endothelial), Tissue factor, HMGB1, PRG2, ITGA3, Caveolin-2, SOD2, CNR1, HSPA4, PKC-alpha, Antigen KI-67, 14-3-3 theta, Vimentin, ITGAL, Calgranulin B, DDX5, CD30(TNFRSF…
219	Lymphatic Diseases	2107	0.000176978	0.00156344	253	GSTP1, ITPA, G3P2, YES, ATR/TEM8, MYH9, IL-2R gamma chain, Plectin 1, GSTM1, BGAL, PD-ECGF (TdRPase), PCNA, RhoA, CD28, Galectin-1, FTDH, ARF6, hnRNP A1, HSPA2, LAMP1, Thioredoxin, Heme oxygenase 1, ATP1B2, Histone H2AX, Beta-catenin, ABCC1, MUC1-CT, G-protein alpha-i1, P2X7, Dystrobrevin alpha, Nectin-2, NALCN, PKC-beta, Ephrin-A receptor 3, ITGB1, RFC1, APOO, Rab-27A, Drebrin, LyGDI, HSP105, HS…
220	Dermatitis, Contact	176	0.000185013	0.00162671	33	GSTM1, Thioredoxin, Heme oxygenase 1, ABCC1, PKC-beta, ITGB1, Filaggrin, LyGDI, Neuromodulin, PKC-gamma, CD44 (ICD), CD3 epsilon, CD68, OSMR, CD45, CRMP4, CD20, ITGA4, Carbonic anhydrase II, CD44, SOD2, PKC-alpha, NQO1, CD3 zeta, PGK1, CD3 delta, CD44 soluble, PKC-beta2, UCHL1, CD70(TNFSF7), CD47, CD44 (EXT), Cyclophilin A
221	Neoplasms by Histologic Type	9583	0.000205396	0.00179745	1005	Ephrin-B3, GSTP1, ITPA, CD69, CPSF1, DCTN1(p150Glued), G3P2, Syntaxin 6, TMPRSS4, SDHA, YES, PALM2, ATR/TEM8, SLFN5, TRUNDD(TNFRSF10D), EIF5A2, Prp8, TfR1, TEF-1, TMEM34, G-protein alpha-11, MYH9, COX VIc, ALPL, CD151, L1CAM (CTF1), Ankyrin 1, Syntaxin 8, dUTPase (DUT), Alpha-fodrin, KIDINS220, RPS19, IL-2R gamma chain, Plectin 1, Ankyrin-G, HDLBP, GSTM1, HCP1, Ribonuclease H1, BGAL, EXOC3L2, PSM…
222	Chromosome Disorders	222	0.00550804	0.0292507	34	ES1, PCNA, RACK1, 14-3-3 gamma, PRDX3, GDI2, Drebrin, CRMP2, Matrin-3, RPS4X, SLC19A1, OFD1, CRMP4, SOD1, FTHFSDC1, NDPK A, PRDX2, Mitofilin, hnRNP A2, NACA, PRDX1, SNAP-25, NHE6, PDXK, Tetraspanin-7, NDPK B, RRM1, CYFIP1, Presenilin 1, CRMP3, HCD2, USP5, TCP1-alpha, NSGPeroxidase
223	Lymphoma, B-Cell	253	0.000222329	0.00193655	43	GSTP1, MYH9, GSTM1, Galectin-1, Beta-catenin, PKC-beta, LyGDI, CDC42, DR5(TNFRSF10B), JAM3, ODZ2, HDAC1, ROR1, Lck, ALDOA, PRDX5, iNOS, NCAM1, MAP4, CD14, CD5, CD20, DR4(TNFRSF10A), CD23, Bak, LYVE-1, K-RAS, NDPK A, Antigen KI-67, CD30(TNFRSF8), Lyn, Clathrin heavy chain, N-Ras, CD3 delta, PKC-beta2, TET2, sCD14, Histone H4, CD147, ACTB, TIMP1, FasR(CD95), Cyclophilin A
224	Spinal Dysraphism	34	0.000254684	0.00220805	11	PKC-beta, GLUT1, VANGL1, SLC19A1, Cofilin, non-muscle, PDGF-R-alpha, PKC-alpha, C1TC, HXK1, PKC-beta2, eNOS
225	Anemia, Aplastic	88	0.000256193	0.00221085	20	GSTP1, Alpha-fodrin, RPS19, GSTM1, UBE2T, CDC42, PARP-1, iNOS, CRM1, RPL5, ITGA2B, RPS17L, RPS24, MSN (moesin), RPS17, Antigen KI-67, Galectin-9, NQO1, RPL11, CD59
226	Cardiomyopathies	209	0.000261439	0.00224573	37	GAA, CXADR, Desmin, Thioredoxin, PKC-beta, ACTC, TMEM43, PFKM, PD-1, COL4A2, von Willebrand factor, HADHA, COL4A1, HLA-G, CD68, CD45, Plakoglobin, HSP60, alpha-DG, Tissue factor, SOD2, PAFAH alpha (LIS1), BAT1 (UAP56), Desmoglein 2, SLC25A3, Titin, HLA-DPB1, PKC-beta2, MYH7B, Presenilin 1, Cathepsin D, LAMP2, MMP-14, Ca-ATPase2, eNOS, Dystroglycan, Desmoplakin
227	Papilloma	33	0.037146	0.123203	7	TAP1 (PSF1), SCRIB, CD44 (ICD), CD44, CD44 soluble, H-Ras, CD44 (EXT)
228	Cervical Intraepithelial Neoplasia	115	0.000262745	0.00224659	24	Keratin 17, RhoA, PDIA3, PD-1, MCM7, HLA-G, CD74, iNOS, Plakophilin 1, HGTD-P, LYRIC, NDPK A, Antigen KI-67, Calgranulin B, Galectin-9, CD3 zeta, DAL1, H-Ras, FasR(CD95), Rac1, SAP97 (DLG1), eNOS, VIL2 (ezrin), Desmoplakin
229	Paralyses, Familial Periodic	9	0.0076284	0.0379182	4	ATP1B2, ATP1A1, ATP1B1, ATP1A2
230	Epilepsies, Partial	83	0.000328177	0.00279326	19	RhoA, CTE2, Dynamin-1, SV2A, LGI1, CRMP2, SCN2A, Gephyrin, eIF2S1, Na(v) I alpha, SOD1, Synaptotagmin I, GluR3, SLC1A2/EAAT2, Reticulon 4, INPP4A, ATP1A2, GluR1, GluR2
231	Bronchitis	64	0.000331695	0.00281036	16	CD28, MUC1-CT, Thrombomodulin, Albumin, CD68, CD45, MUC1, CD14, Tissue factor, MUC1-NT, PRDX2, FTL, CD30(TNFRSF8), UCHL1, sCD14, TIMP1
232	Leukemia, Plasma Cell	35	0.000338929	0.00285738	11	TfR1, CD44 (ICD), NCAM1, ITGB2, K-RAS, CD44, ITGAL, N-Ras, CD44 soluble, FasR(CD95), CD44 (EXT)
233	Biliary Tract Neoplasms	138	0.00034031	0.00285738	27	GSTP1, L1CAM (CTF1), TIP30, Beta-catenin, MUC1-CT, IDH1, EBAG9, GLUT1, MIC2, IDH2, PKC-gamma, CD44 (ICD), RKIP, MUC1, HSP47, K-RAS, CD44, MUC1-NT, Antigen KI-67, LDLR, N-Ras, CD44 soluble, H-Ras, L1CAM, Fascin, CDK1 (p34), CD44 (EXT)
234	Obstetric Labor Complications	90	0.000351575	0.00292397	20	GSTP1, GSTM1, ALDH2, PECAM1, Thrombomodulin, SVCT2, Angiopoietin 2, CD68, iNOS, Alpha adducin, CD14, HSP47, HSPA4, C1TC, NQO1, ADAM17, Annexin II, sCD14, FasR(CD95), eNOS
235	Nervous System Malformations	205	0.000368806	0.00304184	36	Gdap1, TXNRD2, PCNA, NEFL, 14-3-3 beta/alpha, ABCC1, PKC-beta, ITGB1, GLUT1, VANGL1, HSP10 (mitochondrial), AFG3L2, NFIA, SLC19A1, Cofilin, non-muscle, SAC3, Atlastin, RHEB2, PDGF-R-alpha, COMT, HSP60, Tubulin alpha 1A, Nucleophosmin, PKC-alpha, RBBP4 (RbAp48), C1TC, HXK1, Reep1, RPS6, HSP27, VANGL2, PKC-beta2, Peripherin, SPT1, SHMT2, eNOS
236	Leukemia, Monocytic, Acute	17	0.00411873	0.0233483	6	CD44 (ICD), CD68, CD44, Annexin II, CD44 soluble, CD44 (EXT)
237	Embolism and Thrombosis	176	0.000407174	0.00332883	32	sEPCR, MYH9, Endoglin, Heme oxygenase 1, ITGB1, PECAM1, Thrombomodulin, von Willebrand factor, SLC19A1, Angiopoietin 2, Albumin, A2M receptor (ICD), G-protein alpha-s, Prostacyclin receptor, SAHH, COMT, Caveolin-1, ITGA2B, TBXA2R, Protein C receptor (endothelial), Tissue factor, GC1QBP, PUR9, KCRB, ENP1, PSGL-1, AUP1, CD59, A2M receptor, GNAS1, Rac1, eNOS
238	Liver Cirrhosis	292	0.000421879	0.00343398	47	sEPCR, GSTP1, GSTM1, Esterase D, NUP210, PD-ECGF (TdRPase), PCNA, Endoglin, Histone H2AX, Beta-catenin, ACTA2, MAT2B, CPT-1A, ABCC4, TRN-SR2, AHNAK, ALDH2, ICOS-L, Thrombomodulin, TALDO, Albumin, ODP2, CD68, iNOS, AATC, CD14, Caveolin-1, Protein C receptor (endothelial), LYVE-1, Tissue factor, Caveolin-2, SOD2, CNR1, Antigen KI-67, ITGAL, DDX5, CD30(TNFRSF8), PDX1, HLA-DPB1, BCKD-E2, Cathepsin D,…
239	Smooth Muscle Tumor	10	0.0117409	0.0513734	4	CD44 (ICD), CD44, CD44 soluble, CD44 (EXT)
240	Dislocations	12	0.000471947	0.00379231	6	Plectin 1, RACK1, HLA-G, HIP-2, Derlin1, Impas 1
241	Thrombosis	170	0.000472004	0.00379231	31	sEPCR, MYH9, Endoglin, Heme oxygenase 1, ITGB1, PECAM1, Thrombomodulin, von Willebrand factor, SLC19A1, Angiopoietin 2, A2M receptor (ICD), G-protein alpha-s, Prostacyclin receptor, SAHH, COMT, Caveolin-1, ITGA2B, TBXA2R, Protein C receptor (endothelial), Tissue factor, GC1QBP, PUR9, KCRB, ENP1, PSGL-1, AUP1, CD59, A2M receptor, GNAS1, Rac1, eNOS
242	Diabetes Mellitus, Type 1	334	0.000486798	0.00389439	52	CD69, TRUNDD(TNFRSF10D), GSTM1, PSMB1, CD28, MOG, TAP1 (PSF1), Thioredoxin, CLEC2D, PD-1, DR5(TNFRSF10B), GLUT1, HYOU1, HLA-E, Thrombomodulin, von Willebrand factor, CISD2, PLCA, GRO-1, Lck, CD3 epsilon, iNOS, CD45, NCAM1, PSMB8(LMP7), GPX1, SOD1, GAD2, DR4(TNFRSF10A), ITGB2, GAD1, STAT4, SOD2, HSPA4, p22-phox, CD38, CD48, ITGAL, Calgranulin B, EFR3B, Thy-1, HSP27, PHOGRIN, HLA-DPB1, CD3 delta, V…
243	Sarcoma	637	0.000507898	0.00404582	88	GSTP1, YES, GSTM1, Neuropilin-2, RPS30, PD-ECGF (TdRPase), RhoA, Endoglin, Desmin, Beta-catenin, MUC1-CT, Ephrin-A receptor 3, ITGB1, ACTA2, EBAG9, DR5(TNFRSF10B), GLUT1, ACTA1, gp130, PECAM1, von Willebrand factor, CD82, FXYD5, MIC2, GRO-1, SLC19A1, PARP-1, CD44 (ICD), Angiopoietin 2, VCP, CD68, PCBP-1, MUC1, NCAM1, A2M receptor (ICD), CRM1, PDGF-R-alpha, COMT, Alpha-actinin 1, Plakoglobin, CD9,…
244	DNA Repair-Deficiency Disorders	232	0.000532046	0.00422014	39	Alpha-fodrin, IL-2R gamma chain, PYGB, Ku80, TAP1 (PSF1), UBE2T, Histone H2AX, Beta-catenin, MCM3, Ku70, CDC42, DDB1, ALDH2, DDX9, MCM7, PARP-1, CD44 (ICD), Angiopoietin 2, CD3 epsilon, CD45, CRM1, SAHH, COMT, K-RAS, Tissue factor, RENT1, CD44, HPRT, APEX, NMP200, CD3 delta, CD44 soluble, H-Ras, PNPH, DNA-PK, CDK1 (p34), CD44 (EXT), ADA, VIL2 (ezrin)
245	Acid-Base Imbalance	48	0.00179035	0.0119613	12	SLC4A4, TUFM, ODO1, SCOT, Carbonic anhydrase II, FASN, SLC25A3, DLDH, HSPA1A, HSPA1B, eNOS, RAGE
246	Herpesviridae Infections	272	0.00332397	0.020182	41	CD28, Ku80, Beta-catenin, Nectin-2, HSP90 alpha, Ku70, Dynamin-1, NSF, Nucleolin, gp130, PECAM1, von Willebrand factor, GRO-1, PARP-1, ROR1, Lck, CD44 (ICD), PCBP-1, A2M receptor (ICD), CRM1, HSC70, CD20, IGF-2 receptor, Alpha-internexin, Bak, K-RAS, CD44, NDPK A, Antigen KI-67, ARVCF, PSGL-1, Lyn, N-Ras, CD3 delta, CD44 soluble, A2M receptor, TIMP1, Lamin B1, Rab-8, RLI, CD44 (EXT)
247	Eye Neoplasms	264	0.000564326	0.00445722	43	G-protein alpha-11, Esterase D, ITGB4, PCNA, RPS12, TAP1 (PSF1), Calnexin, Beta-catenin, ABCC1, ITGB1, DES1, G-protein alpha-q, von Willebrand factor, ITGA6, HDAC1, CD3 epsilon, iNOS, NCAM1, PSMB8(LMP7), ITGA4, DDX1, K-RAS, RPS17L, LDHA, NDPK A, ITGA3, UBR4, ITGA5, RBBP4 (RbAp48), RPS17, Antigen KI-67, CD63, RPS6, CD3 zeta, N-Ras, HLA-DPB1, NDPK B, CD3 delta, Cathepsin D, FasR(CD95), MMP-14, RPLP…
248	Mesothelioma	121	0.000576871	0.0045119	24	GSTP1, GSTM1, Desmin, Thioredoxin, Beta-catenin, MUC1-CT, ACTA2, ACTC, Ku70, EBAG9, DR5(TNFRSF10B), GLUT1, ACTA1, DD96, MUC1, DR4(TNFRSF10A), K-RAS, MUC1-NT, SOD2, Antigen KI-67, c-Src, ACTG2, eNOS, Versican
249	Neoplasms, Mesothelial	121	0.000576871	0.0045119	24	GSTP1, GSTM1, Desmin, Thioredoxin, Beta-catenin, MUC1-CT, ACTA2, ACTC, Ku70, EBAG9, DR5(TNFRSF10B), GLUT1, ACTA1, DD96, MUC1, DR4(TNFRSF10A), K-RAS, MUC1-NT, SOD2, Antigen KI-67, c-Src, ACTG2, eNOS, Versican
250	Histiocytosis, Non-Langerhans-Cell	37	0.000578511	0.0045119	11	RhoA, ARF6, LAMP1, Rab-27A, NPC1, iNOS, SR-BI, Syntaxin 11, ISCA2, Perforin, Serglycin
251	Protein Deficiency	5	0.0079856	0.0392748	3	HADHA, SLC25A3, HADHB
252	Osteosarcoma	257	0.0105688	0.0473956	37	GSTP1, Neuropilin-2, RPS30, RhoA, ITGB1, ACTA2, DR5(TNFRSF10B), PECAM1, MIC2, SLC19A1, CD44 (ICD), VCP, CRM1, CD9, Caveolin-1, IGF-2 receptor, ITGA4, CD44, Nucleophosmin, SOD2, Ubi-L, FTL, Antigen KI-67, Annexin II, HSP27, APEX, NDPK B, CD44 soluble, Cathepsin B, CD36, FasR(CD95), IMD2, Serglycin, DCN1, FGR, CD44 (EXT), VIL2 (ezrin)
253	Pulmonary Edema	11	0.0170434	0.0683202	4	ATP1A1, HSPA1A, HSPA1B, eNOS
254	Central Nervous System Neoplasms	430	0.000697273	0.00541549	63	GSTP1, G-protein alpha-11, ALPL, L1CAM (CTF1), GLG1, GSTM1, PCNA, Endoglin, Sideroflexin-3, AP-1 beta subunit, Beta-catenin, MUC1-CT, Claudin-11, PMCA2b, GLUT1, PCDH17, G-protein alpha-q, ADAM23, Protocadherin 9, LGI1, von Willebrand factor, Rac2, MMR2, MIC2, MORF, Angiopoietin 2, MUC1, NCAM1, G-protein alpha-s, CRMP4, Rab18, SVH, COX II, Caveolin-1, alpha-DG, Tissue factor, ITGA3, MUC1-NT, DOS, …
255	Signs and Symptoms, Respiratory	414	0.000727686	0.00562825	61	TfR1, GLG1, Neuropilin-2, PD-ECGF (TdRPase), PUR-alpha, Ku80, Endoglin, TRPM7, Heme oxygenase 1, CAD, MUC1-CT, ITGB1, A-FABP, eEF2, Ku70, Adipophilin, DR5(TNFRSF10B), GLUT1, MaxiK alpha subunit, ALDH2, HYOU1, Tubulin beta 3, ATP1A1, HDAC1, GRP78, Lck, Angiopoietin 2, HLA-G, PP5, iNOS, MUC1, SDHD, PSMA7, HGTD-P, HMBS, ACAA1, Bak, ITGB2, SOAT1, JAK1, ERO1Lalpha, MUC1-NT, FASN, PP1-cat gamma, c-Src,…
256	Carcinoma, Transitional Cell	50	0.00259874	0.0163099	12	A-FABP, CD82, CD44 (ICD), CD3 epsilon, HLA-G, CD9, Caveolin-1, CD44, Antigen KI-67, Annexin II, CD44 soluble, CD44 (EXT)
257	Tumor Virus Infections	152	0.000734444	0.00565704	28	PCNA, TAP1 (PSF1), PARP-1, ROR1, Lck, CD44 (ICD), HLA-G, iNOS, NCAM1, PDGF-R-alpha, CD20, Caveolin-1, Bak, K-RAS, CD44, NDPK A, Antigen KI-67, N-Ras, CD3 delta, CD44 soluble, H-Ras, ATAD3A, TIMP1, CDK1 (p34), eNOS, CD44 (EXT), VIL2 (ezrin), Desmoplakin
258	Cardiomegaly	182	0.000743021	0.00569955	32	Adenylate cyclase type VI, CXADR, Desmin, Calcineurin B1, ACTC, CPT-1A, PD-1, COL4A2, G-protein alpha-q, KCRU, COL4A1, PARP-1, HLA-G, CD45, Alpha adducin, Ataxin-7, HSP60, alpha-DG, Tissue factor, ACAT1, p22-phox, PAFAH alpha (LIS1), BAT1 (UAP56), Desmoglein 2, Titin, HLA-DPB1, MYH7B, Presenilin 1, LAMP2, MMP-14, eNOS, Dystroglycan
259	Nephritis	325	0.00081175	0.00611699	50	sEPCR, MYH9, PCNA, RhoA, CD28, Galectin-1, Heme oxygenase 1, P2X7, PKC-beta, ITGB1, ACTA2, Alpha-actinin 4, Myelin basic protein, PD-1, COL4A2, ACTA1, PECAM1, Thrombomodulin, von Willebrand factor, MCP, PARP-1, Angiopoietin 2, CD3 epsilon, ACSL4, CD68, iNOS, Alpha adducin, CD14, Caveolin-1, Protein C receptor (endothelial), C1qb, ITGA3, STAT4, PKC-alpha, p22-phox, TRAP-1, NQO1, CD30(TNFRSF8), CD3…
260	Lipid Metabolism, Inborn Errors	131	0.000812309	0.00611699	25	BGAL, RhoA, TBL2, NPC1, iNOS, A2M receptor (ICD), Alpha adducin, Caveolin-1, Csp, SR-BI, SOD2, ACDS, DHCR7, Beta-synuclein, LDLR, AL3A2, GALNT2, ISCA2, CETP, Cathepsin D, A2M receptor, CD36, TIMP1, eNOS, RAGE
261	Neural Tube Defects	69	0.000813848	0.00611699	16	TXNRD2, PKC-beta, GLUT1, VANGL1, SLC19A1, Cofilin, non-muscle, PDGF-R-alpha, COMT, Nucleophosmin, PKC-alpha, C1TC, HXK1, VANGL2, PKC-beta2, SHMT2, eNOS
262	Carcinoma, Small Cell	103	0.00085435	0.00639561	21	GSTP1, ITGB4, RhoA, PTPRF (LAR), TAP1 (PSF1), TIP30, ABCC1, 14-3-3 epsilon, Tubulin beta 1, Plakoglobin, ENO2, DR4(TNFRSF10A), ITGA3, PKC-alpha, hnRNP A2, Antigen KI-67, c-Src, Cathepsin B, FasR(CD95), Cyclophilin A, Desmoplakin
263	Peripheral Nervous System Diseases	334	0.000860346	0.00641474	51	L1CAM (CTF1), Gdap1, ITGB4, NEFL, Thioredoxin, DR5(TNFRSF10B), GLUT1, ALDH2, SCN9A, SPRED1, HSP10 (mitochondrial), Thrombomodulin, AFG3L2, GRO-1, PARP-1, CD44 (ICD), Angiopoietin 2, SAC3, Atlastin, Septin 11, PDGF-R-alpha, CD14, COMT, HSP60, ENO2, CD36L2, DR4(TNFRSF10A), K-RAS, CD44, CaMK II beta, SOD2, PKC-alpha, Antigen KI-67, 14-3-3 theta, Reep1, CRMP5, RPS6, HSP27, N-Ras, CD44 soluble, H-Ras,…
264	Bronchiolitis	33	0.000866181	0.00643251	10	CD28, MUC1-CT, MUC1, CD14, Tissue factor, MUC1-NT, PRDX2, CD30(TNFRSF8), sCD14, TIMP1
265	Neoplasms, Bone Tissue	264	0.0157873	0.0649616	37	GSTP1, Neuropilin-2, RPS30, RhoA, ITGB1, ACTA2, DR5(TNFRSF10B), PECAM1, MIC2, SLC19A1, CD44 (ICD), VCP, CRM1, CD9, Caveolin-1, IGF-2 receptor, ITGA4, CD44, Nucleophosmin, SOD2, Ubi-L, FTL, Antigen KI-67, Annexin II, HSP27, APEX, NDPK B, CD44 soluble, Cathepsin B, CD36, FasR(CD95), IMD2, Serglycin, DCN1, FGR, CD44 (EXT), VIL2 (ezrin)
266	Ischemia	270	0.000903626	0.00668397	43	sEPCR, PD-ECGF (TdRPase), Endoglin, Thioredoxin, Heme oxygenase 1, ITGB1, MaxiK alpha subunit, ALDH2, HSP10 (mitochondrial), Thrombomodulin, von Willebrand factor, PARP-1, Albumin, iNOS, CD45, NCAM1, GPX1, Alpha adducin, Claudin-5, SOD1, ITGA2B, TBXA2R, Protein C receptor (endothelial), Tissue factor, LDHA, HMGB1, p22-phox, BAT1 (UAP56), Calgranulin B, PKC-epsilon, NCX1, APEX, PSMA6, CETP, CD59, …
267	Perivascular Epithelioid Cell Neoplasms	20	0.0394045	0.128409	5	CD44 (ICD), CD44, CD44 soluble, CD147, CD44 (EXT)
268	Leigh Disease	39	0.000944933	0.00696188	11	SDHA, COX VIc, SURF1, COX IV-1, NDUFS1, NDUFV1, LRP130, COX II, PDHA (somatic), DLDH, COX Vb
269	Fistula	12	0.0236237	0.0880691	4	sEPCR, Protein C receptor (endothelial), HSPA1A, HSPA1B
270	Lipidoses	51	0.000963028	0.00706726	13	BGAL, RhoA, NPC1, iNOS, Csp, SR-BI, SOD2, Beta-synuclein, AL3A2, ISCA2, Cathepsin D, eNOS, RAGE
271	Ear Diseases	232	0.00102931	0.00752402	38	GSTP1, MYH9, GSTM1, ITGB4, HSPA2, MUC1-CT, ITGB1, Sortilin, PMCA2b, SPRED1, Thrombomodulin, von Willebrand factor, CISD2, ITGA6, TALDO, MCP, Actin cytoplasmic 2, MUC1, GPX1, Alpha adducin, CD14, CD36L2, MYH14, ITGA3, MUC1-NT, SOD2, Jagged1, Antigen KI-67, DIA1, HSPA1L, OPA1, sCD14, HSPA1A, HSPA1B, Lhfpl3, MMP-14, eNOS, LHFPL2
272	Bronchiolitis Obliterans	23	0.00104037	0.00757522	8	CD28, MUC1-CT, MUC1, Tissue factor, MUC1-NT, PRDX2, CD30(TNFRSF8), TIMP1
273	Edema	41	0.00148472	0.0102122	11	ATR/TEM8, ATP1A1, TALDO, Alpha adducin, SOD1, HSPA1A, TIMP1, HSPA1B, eNOS, GPI, RAGE
274	Neuromuscular Manifestations	112	0.00109662	0.00795368	22	PLP1, DCTN1(p150Glued), L1CAM (CTF1), GABT, NCAM2, HSP10 (mitochondrial), AFG3L2, COL4A1, SFRS10, PGAM1, ODO1, Atlastin, Ataxin-7, HSP60, SLC25A3, Reep1, Myoferlin, CAC, L1CAM, Ran, eNOS, TCP1-epsilon
275	Bile Duct Neoplasms	58	0.0011145	0.00805204	14	Beta-catenin, MUC1-CT, IDH1, EBAG9, GLUT1, IDH2, PKC-gamma, MUC1, K-RAS, MUC1-NT, LDLR, N-Ras, H-Ras, Fascin
276	Neoplastic Syndromes, Hereditary	330	0.00114252	0.00822262	50	PYGB, ITGB4, hnRNP U, PCNA, Prohibitin, Ku80, Beta-catenin, 14-3-3 beta/alpha, ABCC1, MUC1-CT, ITGB1, Ku70, ALDH2, SPRED1, ITGA6, Delta-catenin, CD44 (ICD), Angiopoietin 2, MUC1, NCAM1, RHEB2, PDGF-R-alpha, COMT, HSP60, ENO2, COX II, CD166, IGF-2 receptor, DR4(TNFRSF10A), K-RAS, Tissue factor, CD44, MUC1-NT, QM, PKC-alpha, RBBP4 (RbAp48), Jagged1, Antigen KI-67, RNF11, RPS6, Flotillin-2, CD44 sol…
277	Uterine Cervical Neoplasms	2893	0.00118305	0.00848158	328	GSTP1, CPSF1, DCTN1(p150Glued), G3P2, TMPRSS4, SDHA, SLFN5, MYH9, ERp44, Alpha-fodrin, GLG1, Plectin 1, HDLBP, GSTM1, PYGB, Keratin 17, NUP210, InPP5A, STT3A, NF45 (ILF2), PYC, PCNA, SLC2A6, RhoA, CD28, SLC32A1, Galectin-1, MYG1, Prohibitin, SAM68, Ku80, Endoglin, LRRC1, TAP1 (PSF1), HSPA2, Calcineurin A (alpha), CNTN1 (F3), CCS, Heme oxygenase 1, Tubulin alpha-1B, CAD, GRID1, Beta-catenin, Neoge…
278	Pathological Conditions, Anatomical	585	0.00120317	0.00859274	80	sEPCR, GSTP1, DCTN1(p150Glued), G3P2, TEF-1, LEDGF, GSTM1, Adenylate cyclase type VI, ITGB4, RPS3, Galectin-1, TAP1 (PSF1), TRPM7, Desmin, Calcineurin B1, Beta-catenin, MUC1-CT, PAFAH gamma, CPT-1A, Filaggrin, MYH10, PECAM1, G-protein alpha-q, KCRU, COL4A1, GRO-1, SCRIB, SLC19A1, PARP-1, SFRS10, RKIP, iNOS, CD45, MUC1, Alpha adducin, PDGF-R-alpha, CD14, Ataxin-7, LEDGF/p75, SOD1, PRKCSH, Protein …
279	Uterine Cervical Diseases	2895	0.00123809	0.00877935	328	GSTP1, CPSF1, DCTN1(p150Glued), G3P2, TMPRSS4, SDHA, SLFN5, MYH9, ERp44, Alpha-fodrin, GLG1, Plectin 1, HDLBP, GSTM1, PYGB, Keratin 17, NUP210, InPP5A, STT3A, NF45 (ILF2), PYC, PCNA, SLC2A6, RhoA, CD28, SLC32A1, Galectin-1, MYG1, Prohibitin, SAM68, Ku80, Endoglin, LRRC1, TAP1 (PSF1), HSPA2, Calcineurin A (alpha), CNTN1 (F3), CCS, Heme oxygenase 1, Tubulin alpha-1B, CAD, GRID1, Beta-catenin, Neoge…
280	Cardiomyopathy, Dilated	113	0.00123872	0.00877935	22	CXADR, Desmin, ACTC, PD-1, COL4A2, COL4A1, HLA-G, CD45, HSP60, alpha-DG, Tissue factor, PAFAH alpha (LIS1), BAT1 (UAP56), Desmoglein 2, Titin, HLA-DPB1, MYH7B, Presenilin 1, LAMP2, MMP-14, eNOS, Dystroglycan
281	Nephritis, Hereditary	14	0.00129156	0.0090903	6	MYH9, COL4A2, CD3 epsilon, ACSL4, CD3 zeta, CD3 delta
282	Glioma	4184	0.00129234	0.0090903	460	Ephrin-B3, GSTP1, CPSF1, DCTN1(p150Glued), G3P2, Syntaxin 6, TMPRSS4, YES, SLFN5, TEF-1, TMEM34, MYH9, ALPL, CD151, L1CAM (CTF1), Ankyrin 1, Syntaxin 8, dUTPase (DUT), KIDINS220, Plectin 1, Ankyrin-G, GSTM1, BGAL, PYGB, Keratin 17, Chapsyn-110, NUP210, U5-200KD, PUR-alpha, PCNA, RhoA, MA1B1, MCM6, IFI17, Galectin-1, FTDH, KHSRP, Prohibitin, ARF6, TMEM2, Ku80, LRRC59, TAP1 (PSF1), TRPM7, LAMP1, SL…
283	Acidosis	43	0.00225388	0.0145876	11	SLC4A4, TUFM, ODO1, SCOT, Carbonic anhydrase II, FASN, SLC25A3, DLDH, HSPA1A, HSPA1B, RAGE
284	Neuroma, Acoustic	35	0.00143379	0.00997231	10	ITGB4, MUC1-CT, ITGB1, SPRED1, ITGA6, MUC1, MUC1-NT, SOD2, Antigen KI-67, MMP-14
285	Cranial Nerve Neoplasms	35	0.00143379	0.00997231	10	ITGB4, MUC1-CT, ITGB1, SPRED1, ITGA6, MUC1, MUC1-NT, SOD2, Antigen KI-67, MMP-14
286	Vestibulocochlear Nerve Diseases	35	0.00143379	0.00997231	10	ITGB4, MUC1-CT, ITGB1, SPRED1, ITGA6, MUC1, MUC1-NT, SOD2, Antigen KI-67, MMP-14
287	Optic Neuritis	19	0.00146234	0.0101331	7	MOG, Myelin basic protein, iNOS, CD14, CNP1, CRMP5, sCD14
288	Ataxia	129	0.00147394	0.0101757	24	TGT, Histone H2AX, MCM3, PAFAH gamma, AFG3L2, ABCB7, MCM7, PKC-gamma, VCP, Na(v) I alpha, PMCA3, Ataxin-7, GAD2, GAD1, RENT1, HPRT, HIP-2, OPA1, PDH beta, GLAST1/EAAT1, BNaC2 (ASIC1a), DNA-PK, SPTBN2, PSMC1
289	Myocardial Ischemia	607	0.00150131	0.0102884	82	sEPCR, GSTM1, PD-ECGF (TdRPase), TOM40, Endoglin, PTPRF (LAR), TAP1 (PSF1), Heme oxygenase 1, Nectin-2, BAZ1B, ITGB1, ACTA2, A-FABP, TBL2, PD-1, UBC, MaxiK alpha subunit, ALDH2, PECAM1, Synapsin I, ECE1, Thrombomodulin, von Willebrand factor, RPA1, PARP-1, Angiopoietin 2, Sez6l, Albumin, CD68, iNOS, CD45, E1B-AP5, NCAM1, A2M receptor (ICD), PSMB8(LMP7), GPX1, Alpha adducin, PDGF-R-alpha, Claudin-…
290	Metal Metabolism, Inborn Errors	69	0.0150618	0.0629487	13	TfR1, ALPL, Esterase D, Heme oxygenase 1, ATP1B2, ATP1A1, ATP1B1, Rab-7, G-protein alpha-s, Syntaxin 16, FTL, ATP1A2, GNAS1
291	Pseudopseudohypoparathyroidism	2	0.0095267	0.0437384	2	G-protein alpha-s, GNAS1
292	Costello Syndrome	2	0.0095267	0.0437384	2	N-Ras, H-Ras
293	Pyruvate Dehydrogenase Complex Deficiency Disease	2	0.0095267	0.0437384	2	ODP2, PDX1
294	Osseous Heteroplasia, Progressive	2	0.0095267	0.0437384	2	G-protein alpha-s, GNAS1
295	Myosarcoma	80	0.00160178	0.0108968	17	Desmin, Beta-catenin, Ephrin-A receptor 3, DR5(TNFRSF10B), ACTA1, NCAM1, PDGF-R-alpha, Plakoglobin, K-RAS, N-Ras, APEX, H-Ras, RRM1, RPLP1, RPLP0, VIL2 (ezrin), RAGE
296	Rhabdomyosarcoma	80	0.00160178	0.0108968	17	Desmin, Beta-catenin, Ephrin-A receptor 3, DR5(TNFRSF10B), ACTA1, NCAM1, PDGF-R-alpha, Plakoglobin, K-RAS, N-Ras, APEX, H-Ras, RRM1, RPLP1, RPLP0, VIL2 (ezrin), RAGE
297	Neoplasms, Vascular Tissue	206	0.0016113	0.0109094	34	ATR/TEM8, ALPL, PCNA, Endoglin, AP-1 beta subunit, Beta-catenin, ITGB1, IDH1, Claudin-11, GLUT1, gp130, PECAM1, von Willebrand factor, GRO-1, PARP-1, PCBP-1, A2M receptor (ICD), COX II, Caveolin-1, LYVE-1, K-RAS, Tissue factor, ITGA3, NDRG2, Antigen KI-67, Lyn, Annexin II, DAL1, H-Ras, FAP48, A2M receptor, Cathepsin B, Neuropilin-1, TIMP1
298	Anemia, Hemolytic	175	0.00161534	0.0109094	30	TfR1, Ankyrin 1, TPI1, ITGB1, GLUT1, HLA-E, Thrombomodulin, von Willebrand factor, MCP, ENO1, ALDOA, iNOS, Ankyrin-B, Stomatin, ITGA4, ITGA2B, Tissue factor, PRDX2, HXK1, GSHR, LDLR, Beta-fodrin, BCAM, CD59, CD47, AK1, CD36, eNOS, ADA, GPI
299	Neurofibromatosis 2	30	0.00168959	0.0113697	9	ITGB4, MUC1-CT, ITGB1, SPRED1, ITGA6, MUC1, MUC1-NT, Antigen KI-67, MMP-14
300	Retrocochlear Diseases	36	0.00181393	0.0120756	10	ITGB4, MUC1-CT, ITGB1, SPRED1, ITGA6, MUC1, MUC1-NT, SOD2, Antigen KI-67, MMP-14
301	Seizures, Febrile	25	0.00192259	0.0127082	8	SCN9A, Casein kinase I gamma 2, KCNQ2, GABA-A receptor gamma-2 subunit, ITGAL, HSPA1A, TIMP1, HSPA1B
302	Optic Atrophies, Hereditary	25	0.00192259	0.0127082	8	GSTM1, CISD2, SOD2, p22-phox, NQO1, OPA1, FasR(CD95), eNOS
303	Pancreatitis, Chronic	117	0.00197599	0.013015	22	GSTP1, L1CAM (CTF1), ITGB1, HDAC1, CD3 epsilon, GPX1, Claudin-5, Ankyrin-B, K-RAS, SOD2, SYCP1, Antigen KI-67, CD3 zeta, Endoplasmin, CD3 delta, H-Ras, cytochrome P-450 reductase, Cathepsin D, CD147, Cathepsin B, L1CAM, TIMP1
304	Nervous System Neoplasms	980	0.00199235	0.0130731	123	GSTP1, CPSF1, Prp8, G-protein alpha-11, ALPL, L1CAM (CTF1), GLG1, GSTM1, ITGB4, PCNA, MA1B1, Endoglin, CD229, Sideroflexin-3, AP-1 beta subunit, Beta-catenin, MUC1-CT, STT3B, NALCN, ITGB1, Filaggrin, S1P1 receptor, IDH1, Claudin-11, PMCA2b, AHNAK, DR5(TNFRSF10B), GLUT1, DHPR, PCDH17, G-protein alpha-q, ADAM23, Protocadherin 9, LGI1, GOLGB1, Thrombomodulin, von Willebrand factor, Rac2, GALNT1, MMR…
305	Seizures	68	0.00199884	0.0130731	15	GABT, GLUT1, Casein kinase I gamma 2, LGI1, Sez6l, Filamin A, Na(v) I alpha, KCNQ2, GAD1, Kir1.2, ATP1A2, NR2B, GLAST1/EAAT1, Filamin-A (CTF), TIMP1
306	Hypertension	410	0.0797388	0.212941	49	GSTP1, GSTM1, Endoglin, TAP1 (PSF1), TRPM7, Heme oxygenase 1, P2X7, CAT-1 (SLC7A1), ATP5B, GLUT1, MaxiK alpha subunit, ALDH2, Fyn, ECE1, von Willebrand factor, UBE1, ATP1A1, PI3K reg class IA (p85-alpha), Angiopoietin 2, PLC-delta 3, CPSM, iNOS, G-protein alpha-s, GPX1, Alpha adducin, COMT, SOD1, Caveolin-1, VILIP3, Tissue factor, ACAT1, CNP1, SOD2, P2X4, p22-phox, ATP1A2, PSGL-1, LDLR, PMCA1, NC…
307	Inflammation	684	0.00202483	0.0131968	90	PLP1, sEPCR, GSTP1, ALPL, GSTM1, CD28, MGST3, Endoglin, 14-3-3 gamma, HSPA2, Thioredoxin, Heme oxygenase 1, Beta-catenin, MUC1-CT, ITGB1, HSP90 alpha, PSMD1, PD-1, PMCA2b, DR5(TNFRSF10B), ACTA1, gp130, PECAM1, MCAM, ICOS-L, JAM3, PDE2A, Thrombomodulin, von Willebrand factor, MIC2, GRO-1, PARP-1, CD44 (ICD), Angiopoietin 2, HLA-G, CD68, NURR1, PRDX5, iNOS, CD45, MUC1, NCAM1, Prostacyclin receptor,…
308	Neurocutaneous Syndromes	147	0.00203903	0.013243	26	ITGB4, PCNA, Histone H2AX, 14-3-3 beta/alpha, ABCC1, MUC1-CT, MCM3, ITGB1, SPRED1, ITGA6, MCM7, MUC1, RHEB2, PDGF-R-alpha, HSP60, ENO2, RENT1, MUC1-NT, PKC-alpha, RBBP4 (RbAp48), Antigen KI-67, HPRT, RPS6, DNA-PK, Rac1, MMP-14
309	Bone Diseases, Infectious	37	0.0022715	0.0146508	10	TAP1 (PSF1), HSPA2, GRP78, CD68, iNOS, CD14, SOD2, GSHR, sCD14, eNOS
310	Salivary Gland Neoplasms	69	0.00232801	0.0149635	15	L1CAM (CTF1), PCNA, Beta-catenin, PKC-beta, GLUT1, PDGF-R-alpha, K-RAS, PKC-alpha, PRDX1, Antigen KI-67, H-Ras, PKC-beta2, BNaC2 (ASIC1a), L1CAM, TIMP1
311	Arrhythmogenic Right Ventricular Dysplasia	11	0.00246161	0.0155541	5	Desmin, TMEM43, Plakoglobin, Desmoglein 2, Desmoplakin
312	Hearing Loss, Noise-Induced	11	0.00246161	0.0155541	5	HSPA2, SOD2, HSPA1L, HSPA1A, HSPA1B
313	Pityriasis Rosea	11	0.00246161	0.0155541	5	CD3 epsilon, CD68, CD20, CD3 zeta, CD3 delta
314	Leukemia, Myeloid, Chronic, Atypical, BCR-ABL Negative	7	0.00248713	0.0156622	4	U2AF35, K-RAS, N-Ras, TET2
315	Arterial Occlusive Diseases	497	0.00266462	0.0166673	68	sEPCR, IL-2R gamma chain, GSTM1, Endoglin, PTPRF (LAR), TAP1 (PSF1), Thioredoxin, Heme oxygenase 1, ITGB1, UBC, ALDH2, NCEH1, gp130, PECAM1, MCAM, JAM3, ECE1, Thrombomodulin, von Willebrand factor, GRO-1, Angiopoietin 2, Albumin, iNOS, A2M receptor (ICD), GPX1, Prostacyclin receptor, Alpha adducin, CD14, HSP60, SOD1, ITGB2, SOAT1, ITGA2B, TBXA2R, Protein C receptor (endothelial), Tissue factor, S…
316	Altitude Sickness	25	0.0300127	0.10496	6	GSTP1, ATP1A1, HSPA1L, HSPA1A, HSPA1B, eNOS
317	Neoplasms, Fibrous Tissue	98	0.00271074	0.016899	19	L1CAM (CTF1), Beta-catenin, MUC1-CT, MIC2, iNOS, MUC1, RHEB2, PDGF-R-alpha, COMT, HSP47, K-RAS, MUC1-NT, SOD2, SLC26A2, Antigen KI-67, H-Ras, ANTXR2, L1CAM, VIL2 (ezrin)
318	Peritoneal Diseases	44	0.00274455	0.0170528	11	MUC1-CT, iNOS, MUC1, Prostacyclin receptor, K-RAS, MUC1-NT, Antigen KI-67, Vimentin, Claudin-1, FasR(CD95), ADA
319	Carcinoma, Endometrioid	21	0.00283497	0.0175561	7	Beta-catenin, CDC42, GLUT1, Alpha-actinin 1, K-RAS, HSP27, VIL2 (ezrin)
320	Heat Stress Disorders	16	0.00290234	0.0178546	6	Heme oxygenase 1, eIF5A, CD3 zeta, HSPA1A, HSPA1B, eNOS
321	Optic Atrophy, Hereditary, Leber	16	0.00290234	0.0178546	6	GSTM1, SOD2, p22-phox, NQO1, FasR(CD95), eNOS
322	Arteriosclerosis	482	0.00299282	0.0183507	66	IL-2R gamma chain, GSTM1, Endoglin, PTPRF (LAR), TAP1 (PSF1), Thioredoxin, Heme oxygenase 1, ITGB1, UBC, ALDH2, NCEH1, gp130, PECAM1, MCAM, JAM3, ECE1, Thrombomodulin, von Willebrand factor, GRO-1, Angiopoietin 2, Albumin, iNOS, A2M receptor (ICD), GPX1, Prostacyclin receptor, Alpha adducin, CD14, HSP60, SOD1, ITGB2, SOAT1, ITGA2B, TBXA2R, Tissue factor, SR-BI, ITGA3, CNR1, Kalirin, p22-phox, LTA…
323	Leukemia	2482	0.00304482	0.0186084	281	GSTP1, ITPA, DCTN1(p150Glued), ATR/TEM8, TRUNDD(TNFRSF10D), Prp8, TfR1, L1CAM (CTF1), IL-2R gamma chain, Plectin 1, Ankyrin-G, GSTM1, HCP1, BGAL, Neuropilin-2, JWA, PUR-alpha, RhoA, SNAPalpha, hnRNP A1, HSPA2, LAMP1, Thioredoxin, ATP1B2, SLC25A11, Beta-catenin, APG16L1, ABCC1, MUC1-CT, G-protein alpha-i1, P2X7, Dystrobrevin alpha, STT3B, Nectin-2, NALCN, PKC-beta, Ephrin-A receptor 3, ACSL6, ITGB…
324	Hemangiosarcoma	16	0.0635442	0.185073	4	PECAM1, K-RAS, Annexin II, H-Ras
325	Dyskinesia, Drug-Induced	16	0.0635442	0.185073	4	GPX1, COMT, SOD2, eNOS
326	Substance-Related Disorders	406	0.00323421	0.0197012	57	GSTP1, GSTM1, RhoA, TRPM7, Heme oxygenase 1, Beta-catenin, DLGAP2, AL1B1, Dynamin-1, ALDH2, Histone H3.3, Fyn, PSD-95, VAPA, PKC-gamma, PARP-1, CD68, NURR1, NCAM1, Alpha adducin, OBCAM, CD14, COMT, Alpha-actinin 1, GAD2, SPPL2a, 14-3-3 eta, PSMA4, K-RAS, GABA-A receptor gamma-2 subunit, Lphn3, SOD2, CNR1, SLC1A2/EAAT2, Aha1, MOBP, FTL, ME3, RAB4B, DDX5, ENP1, GSHR, Titin, NQO1, NR2A, Monoglycerid…
327	Craniofacial Abnormalities	154	0.0258904	0.094627	23	GSTM1, SLC19A1, CD44 (ICD), OFD1, PDGF-R-alpha, COMT, RPL5, ZMPSTE24, GAD1, SPRY2, K-RAS, CD44, C1TC, SNRP116, ARVCF, c-Src, CLPTM1, N-Ras, CD44 soluble, H-Ras, cytochrome P-450 reductase, eNOS, CD44 (EXT)
328	Anxiety Disorders	100	0.00343364	0.0205573	19	Chapsyn-110, P2X7, DLGAP2, PSMD1, LDHB, COMT, GAD1, LDHA, CNR1, RIB2, EAAT4, GluR6, NRCAM, NR2B, MAOB, CaMKK2, BNaC2 (ASIC1a), HTR1B, SLC1A1/EAAT3
329	Tinnitus	4	0.00344476	0.0205573	3	Thrombomodulin, von Willebrand factor, GPX1
330	Lymphohistiocytosis, Hemophagocytic	4	0.00344476	0.0205573	3	Rab-27A, Syntaxin 11, Perforin
331	Pseudohypoparathyroidism	4	0.00344476	0.0205573	3	G-protein alpha-s, Syntaxin 16, GNAS1
332	Anus Diseases	39	0.00346298	0.0205573	10	LEDGF, GSTM1, Endoglin, PECAM1, MCM7, LEDGF/p75, K-RAS, Antigen KI-67, LEDGF/p52, N-Ras
333	Anus Neoplasms	39	0.00346298	0.0205573	10	LEDGF, GSTM1, Endoglin, PECAM1, MCM7, LEDGF/p75, K-RAS, Antigen KI-67, LEDGF/p52, N-Ras
334	Lipid Metabolism Disorders	240	0.0034955	0.0206203	37	BGAL, RhoA, BAZ1B, A-FABP, TBL2, von Willebrand factor, NPC1, iNOS, A2M receptor (ICD), GPX1, Alpha adducin, Caveolin-1, ITGB2, Csp, SOAT1, ACAT1, SR-BI, SOD2, CNR1, ACDS, DHCR7, Beta-synuclein, LDLR, AL3A2, GALNT2, ISCA2, ACSL5, CETP, Cathepsin D, A2M receptor, ACSL3, CD36, TIMP1, FasR(CD95), MMP-14, eNOS, RAGE
335	Carcinoma, Intraductal, Noninfiltrating	145	0.00349571	0.0206203	25	GSTP1, MUC1-CT, HSP90 alpha, Ku70, GLUT1, HYOU1, PECAM1, Thrombomodulin, von Willebrand factor, PI3K reg class IA (p85-alpha), VCP, iNOS, MUC1, MUC1-NT, FASN, Antigen KI-67, Calgranulin B, Rhbdd2, NR2B, CD147, Neuropilin-1, TIMP1, p23 co-chaperone, MMP-14, CDK1 (p34)
336	Muscular Dystrophies	123	0.0037608	0.0220444	22	DCTN1(p150Glued), GAA, hnRNP A1, Desmin, Dystrobrevin alpha, Rab-27A, PFKM, TRN-SR2, Matrin-3, VCP, OFD1, SLC25A4, alpha-DG, hnRNP A2, Titin, POMGNT1, Annexin II, Tetraspanin-7, Annexin I, CNBP, TIMP1, Dystroglycan
337	Muscular Disorders, Atrophic	123	0.0037608	0.0220444	22	DCTN1(p150Glued), GAA, hnRNP A1, Desmin, Dystrobrevin alpha, Rab-27A, PFKM, TRN-SR2, Matrin-3, VCP, OFD1, SLC25A4, alpha-DG, hnRNP A2, Titin, POMGNT1, Annexin II, Tetraspanin-7, Annexin I, CNBP, TIMP1, Dystroglycan
338	Hypertension, Pregnancy-Induced	233	0.0037879	0.0221049	36	GSTP1, GSTM1, Galectin-1, Endoglin, TAP1 (PSF1), A-FABP, EBAG9, gp130, Thrombomodulin, von Willebrand factor, HADHA, MCP, Angiopoietin 2, HLA-G, iNOS, CD14, SOD1, 5T4, APJ, Tissue factor, SOD2, CGI-55, CD30(TNFRSF8), HSPA1L, ASCT2 (SLC1A5), CETP, Calreticulin, sCD14, HSPA1A, TIMP1, FasR(CD95), HSPA1B, eNOS, Versican, ADA, RAGE
339	Cardiovascular Abnormalities	177	0.00379483	0.0221049	29	sEPCR, Endoglin, Desmin, Dystrobrevin alpha, ITGB1, ACTC, TMEM43, GLUT1, JAM3, RPS4X, ATP1B1, SLC19A1, AKAP350, Alpha adducin, Ankyrin-B, Plakoglobin, Protein C receptor (endothelial), LYVE-1, K-RAS, p22-phox, Jagged1, C1TC, Desmoglein 2, VANGL2, H-Ras, LAMP2, Ca-ATPase2, eNOS, Desmoplakin
340	Myocardial Infarction	316	0.00388214	0.0224768	46	sEPCR, GSTM1, Endoglin, ITGB1, ACTA2, PD-1, UBC, MaxiK alpha subunit, ALDH2, PECAM1, Synapsin I, Thrombomodulin, von Willebrand factor, PARP-1, Angiopoietin 2, CD68, CD45, E1B-AP5, A2M receptor (ICD), GPX1, Alpha adducin, Claudin-5, CD14, SOD1, ITGA2B, Protein C receptor (endothelial), Tissue factor, AKAP10, p22-phox, LTA4H, PAFAH alpha (LIS1), BAT1 (UAP56), Calgranulin B, PSGL-1, LDLR, PDX1, APE…
341	Pityriasis	12	0.0038828	0.0224768	5	CD3 epsilon, CD68, CD20, CD3 zeta, CD3 delta
342	Myocarditis	17	0.00411873	0.0233483	6	Thioredoxin, CD68, CD45, alpha-DG, Tissue factor, Dystroglycan
343	Fetal Death	17	0.0200816	0.076705	5	sEPCR, Angiopoietin 2, Protein C receptor (endothelial), ITGA3, eNOS
344	Gram-Negative Bacterial Infections	154	0.00393717	0.022721	26	ARF6, ARF4, Flotillin-1, ARF3, G-protein alpha-z, Angiopoietin 2, VCP, iNOS, Prostacyclin receptor, Alpha adducin, CD14, ENO2, ITGB2, ARF1, CNR1, ITGA5, CD38, 14-3-3 theta, eEF1A1, G-protein alpha-14, Derlin1, N-Ras, ARF5, Presenilin 1, sCD14, TIMP1
345	Alzheimer disease, late onset	275	0.00404919	0.0232953	41	TEF-1, ODO2, TOM40, GluR4, Nectin-2, ACTA2, RP11-35N6.1, MaxiK alpha subunit, ECE1, SCN2A, Delta-catenin, iNOS, A2M receptor (ICD), DIRAS2, PITRM1, VILIP3, CYP46, FTHFSDC1, SORCS2, PVR, Nicastrin, PKC-alpha, DYNC1I1, TSPAN18, RIB2, VAM-1, CLPTM1, GSTO1, NCX1, BCAM, FMNL2, CETP, MYH7B, Presenilin 1, ATP8A1, Cathepsin D, A2M receptor, FasR(CD95), KCNAB2, SLC6A17, eNOS
346	Neuromyelitis Optica	17	0.00411873	0.0233483	6	MOG, Myelin basic protein, iNOS, CD14, CNP1, sCD14
347	Myelitis, Transverse	17	0.00411873	0.0233483	6	MOG, Myelin basic protein, iNOS, CD14, CNP1, sCD14
348	Parkinson Disease	267	0.00412102	0.0233483	40	GSTP1, GSTM1, NEFL, ACTA1, Synapsin I, PARP-1, NURR1, iNOS, GPX1, CD14, COMT, ENO2, SOD1, GAD2, GAD1, NEFM, SOD2, CNR1, FTL, Beta-synuclein, NQO1, RNF11, CAPZA1, GSTO1, HSPA1L, APEX, UCHL1, NR2B, MAOB, AUP1, Cathepsin D, sCD14, Quinone oxidoreductase, HSPA1A, TIMP1, FasR(CD95), GRP75, HSPA1B, eNOS, DJ-1
349	Optic Atrophy	28	0.00424078	0.0238816	8	GSTM1, CISD2, SOD2, p22-phox, NQO1, OPA1, FasR(CD95), eNOS
350	Fallopian Tube Diseases	28	0.00424078	0.0238816	8	Alpha-actinin 4, CD14, eIF2C2 (Argonaute-2), Antigen KI-67, TSPAN9, HAI-2, RAIG1, sCD14
351	Carbohydrate Metabolism, Inborn Errors	132	0.00433715	0.0243507	23	SDHA, GAA, COX VIc, PYC, SURF1, MCM6, COX IV-1, PFKM, NDUFS1, von Willebrand factor, NDUFV1, LRP130, ODP2, COX II, PDHA (somatic), SR-BI, GRHPR, FTL, PDX1, DLDH, COX Vb, LAMP2, Mucolipin-1
352	Dermatitis, Allergic Contact	163	0.0043782	0.0245074	27	GSTM1, Thioredoxin, Heme oxygenase 1, ABCC1, ITGB1, Filaggrin, LyGDI, Neuromodulin, CD44 (ICD), CD3 epsilon, CD68, OSMR, CD45, CRMP4, CD20, ITGA4, Carbonic anhydrase II, CD44, SOD2, NQO1, CD3 zeta, PGK1, CD3 delta, CD44 soluble, UCHL1, CD44 (EXT), Cyclophilin A
353	Spherocytosis, Hereditary	9	0.0076284	0.0379182	4	Ankyrin 1, ENO1, PRDX2, CD47
354	Hepatitis, Chronic	211	0.00447488	0.0249736	33	GSTP1, TfR1, BGAL, Endoglin, TAP1 (PSF1), Beta-catenin, CPT-1A, PD-1, DDX6, Angiopoietin 2, iNOS, CD45, PSMB8(LMP7), AATC, CD14, JAK1, CD81, SOD2, IL10RB, FTL, LMAN1, Antigen KI-67, DDX5, CD30(TNFRSF8), LDLR, HSP27, ADAR1, BCKD-E2, Perforin, sCD14, TIMP1, FasR(CD95), ADA
355	Hemiplegia	3	0.0267219	0.0957828	2	ATP1A2, GLAST1/EAAT1
356	Reflex, Abnormal	3	0.0267219	0.0957828	2	GABT, LARS1
357	Infarction, Middle Cerebral Artery	3	0.0267219	0.0957828	2	GPX1, SOD1
358	Reflex	3	0.0267219	0.0957828	2	GABT, LARS1
359	Chemically-Induced Disorders	606	0.0046783	0.0259534	79	GSTP1, Rab-1A, GSTM1, Profilin I, RhoA, FTDH, TRPM7, Heme oxygenase 1, Beta-catenin, DLGAP2, RFC1, AL1B1, Dynamin-1, ALDH2, Histone H3.3, Fyn, PSD-95, VAPA, PKC-gamma, PARP-1, Lck, CD68, NURR1, iNOS, NCAM1, GPX1, Alpha adducin, AATC, OBCAM, CD14, COMT, Alpha-actinin 1, GAD2, ZMPSTE24, SPPL2a, 14-3-3 eta, PSMA4, TBXA2R, K-RAS, GABA-A receptor gamma-2 subunit, Lphn3, SOD2, CNR1, SLC1A2/EAAT2, Aha1,…
360	Hypersensitivity, Delayed	164	0.00476623	0.0263565	27	GSTM1, Thioredoxin, Heme oxygenase 1, ABCC1, ITGB1, Filaggrin, LyGDI, Neuromodulin, CD44 (ICD), CD3 epsilon, CD68, OSMR, CD45, CRMP4, CD20, ITGA4, Carbonic anhydrase II, CD44, SOD2, NQO1, CD3 zeta, PGK1, CD3 delta, CD44 soluble, UCHL1, CD44 (EXT), Cyclophilin A
361	Parathyroid Diseases	53	0.030532	0.106178	10	ALPL, VAMP1, Beta-catenin, Albumin, G-protein alpha-s, SDHD, Syntaxin 1A, SNAP-23, SNAP-25, GNAS1
362	Nerve Sheath Neoplasms	220	0.00477923	0.0263565	34	L1CAM (CTF1), Ankyrin-G, ITGB4, MUC1-CT, ITGB1, DR5(TNFRSF10B), GLUT1, SPRED1, Thrombomodulin, ITGA6, GRO-1, CD44 (ICD), Angiopoietin 2, MUC1, PDGF-R-alpha, HSP60, ENO2, DR4(TNFRSF10A), K-RAS, CD44, CaMK II beta, MUC1-NT, SOD2, PKC-alpha, Antigen KI-67, RPS6, N-Ras, CD44 soluble, H-Ras, L1CAM, Rac1, MMP-14, eNOS, CD44 (EXT)
363	Skin Diseases, Vascular	172	0.00481563	0.0264789	28	GSTP1, GSTM1, CD28, TAP1 (PSF1), Heme oxygenase 1, HLA-E, UGT1A9, Thrombomodulin, von Willebrand factor, ENO1, HLA-G, iNOS, GPX1, CD14, SOD1, ITGA2B, Tissue factor, HMGB1, SOD2, HSPA4, PAFAH alpha (LIS1), Calgranulin B, CD63, HLA-DPB1, Perforin, sCD14, TIMP1, eNOS
364	Glomerulonephritis	303	0.00487812	0.0267436	44	sEPCR, MYH9, PCNA, RhoA, Galectin-1, Heme oxygenase 1, P2X7, PKC-beta, ITGB1, ACTA2, Alpha-actinin 4, Myelin basic protein, PD-1, COL4A2, ACTA1, PECAM1, Thrombomodulin, von Willebrand factor, MCP, PARP-1, Angiopoietin 2, CD68, iNOS, Alpha adducin, CD14, Caveolin-1, Protein C receptor (endothelial), C1qb, ITGA3, STAT4, PKC-alpha, p22-phox, TRAP-1, NQO1, HLA-DPB1, Podocalyxin-like 1, PKC-beta2, sCD…
365	Behavior and Behavior Mechanisms	270	0.00500551	0.0273615	40	G-protein alpha-i1, P2X7, PAFAH gamma, 14-3-3 epsilon, PKA-cat beta, FXR2, GRP78, PKC-gamma, ACSL4, Oligophrenin 1, A2M receptor (ICD), MSP58, OFD1, COMT, PHF8, RABGDIA, GABA-A receptor gamma-2 subunit, SMC1, ppl2/A4, GluR3, CASK, ACAT2, ATP1A2, eEF1A1, POMGNT1, GluR6, SynGAP, Tetraspanin-7, GLNA, G-protein alpha-i2, GPD2, H-Ras, Presenilin 1, Rab-3A, GATM, A2M receptor, RP11217H11, Rac1, HCD2, A…
366	Physiological Phenomena	806	0.00507153	0.0276363	101	COX VIc, Adenylate cyclase type VI, MCM6, PTPRF (LAR), PRDX3, Desmin, Thioredoxin, Beta-catenin, PDIA3, Attractin, ACTA2, A-FABP, MTCH2, CPT-1A, GLUT1, MaxiK alpha subunit, ALDH2, G-protein alpha-q, TCP1-delta, von Willebrand factor, ACLY, NPC1, G-protein alpha-i3, HADHA, PARP-1, PI3K reg class IA (p85-alpha), MUNC18-3, Adenylate cyclase type I, Adenylate cyclase type V, CD3 epsilon, Albumin, ACS…
367	Mucocutaneous Lymph Node Syndrome	54	0.00510025	0.0276363	12	Heme oxygenase 1, UGT1A9, HLA-G, iNOS, CD14, HMGB1, PAFAH alpha (LIS1), Calgranulin B, Perforin, sCD14, TIMP1, eNOS
368	Spinocerebellar Degenerations	54	0.00510025	0.0276363	12	Histone H2AX, AFG3L2, GRP78, PKC-gamma, VCP, PMCA3, Ataxin-7, SIL1, HIP-2, BNaC2 (ASIC1a), SPTBN2, PSMC1
369	Autistic Disorder	82	0.00529978	0.0285514	16	GSTM1, Neuropilin-2, GABT, PKC-beta, SCN2A, SLC19A1, Na(v) I alpha, COMT, Myosin ID, NR2A, GluR6, H-Ras, PKC-beta2, Aralar1 (SLC25A12), PTPR-zeta, ADA
370	Spondylitis, Ankylosing	82	0.00529978	0.0285514	16	ALPL, TAP1 (PSF1), HSPA2, PD-1, GRP78, CD3 epsilon, CD68, iNOS, CD14, IRAP, SOD2, CD3 zeta, CD3 delta, sCD14, HSPA1A, HSPA1B
371	Whooping Cough	35	0.00534028	0.0286043	9	G-protein alpha-z, Prostacyclin receptor, ITGB2, CNR1, ITGA5, G-protein alpha-14, N-Ras, Presenilin 1, TIMP1
372	Bordetella Infections	35	0.00534028	0.0286043	9	G-protein alpha-z, Prostacyclin receptor, ITGB2, CNR1, ITGA5, G-protein alpha-14, N-Ras, Presenilin 1, TIMP1
373	Liver Cirrhosis, Biliary	68	0.00538501	0.0287612	14	GSTP1, NUP210, ABCC4, TRN-SR2, ODP2, iNOS, AATC, Caveolin-1, Caveolin-2, ITGAL, PDX1, HLA-DPB1, BCKD-E2, eNOS
374	Dermatitis	373	0.00547804	0.0291745	52	GSTP1, GSTM1, TAP1 (PSF1), Thioredoxin, Heme oxygenase 1, ZIP4, ABCC1, PKC-beta, ITGB1, Filaggrin, LyGDI, Neuromodulin, CRACM1, PKC-gamma, CD44 (ICD), CD3 epsilon, CD68, OSMR, iNOS, CD45, PSMB8(LMP7), Cathepsin E, CD14, CRMP4, CD20, ITGA4, TBXA2R, Carbonic anhydrase II, CD44, PRG2, SOD2, PKC-alpha, ADAM10, NQO1, CD30(TNFRSF8), PSGL-1, CD3 zeta, PGK1, CD3 delta, CD44 soluble, PKC-beta2, UCHL1, CD7…
375	Brain Neoplasms	339	0.00553468	0.0293087	48	GSTP1, L1CAM (CTF1), GLG1, GSTM1, Sideroflexin-3, Beta-catenin, MUC1-CT, PMCA2b, GLUT1, PCDH17, ADAM23, Protocadherin 9, LGI1, von Willebrand factor, Rac2, MMR2, MIC2, MORF, Angiopoietin 2, MUC1, NCAM1, G-protein alpha-s, CRMP4, Rab18, SVH, alpha-DG, MUC1-NT, DOS, PTTG1IP, hnRNP A2, RBBP4 (RbAp48), Antigen KI-67, SHARP (SPEN), HAI-2, LAMA4, N-Ras, ACADL, H-Ras, Cathepsin D, CD147, Cathepsin B, L1…
376	Cholestasis	97	0.00559852	0.0295627	18	GSTP1, NUP210, ABCC4, TRN-SR2, ODP2, iNOS, AATC, CD14, Caveolin-1, Caveolin-2, Jagged1, ITGAL, PDX1, HLA-DPB1, BCKD-E2, sCD14, ACTG2, eNOS
377	Cerebellar Diseases	112	0.00566835	0.0297628	20	Histone H2AX, MCM3, AFG3L2, MCM7, GRP78, PKC-gamma, VCP, PMCA3, Ataxin-7, GAD2, GAD1, RENT1, SIL1, HPRT, HAI-2, HIP-2, BNaC2 (ASIC1a), DNA-PK, SPTBN2, PSMC1
378	Aneurysm	112	0.00566835	0.0297628	20	Endoglin, Heme oxygenase 1, PKC-beta, ACTA2, Synapsin I, COL4A1, CD44 (ICD), iNOS, CD44, HSPA4, Reticulon 4, CGI-55, Annexin II, CD44 soluble, PKC-beta2, Perforin, TIMP1, eNOS, CD44 (EXT), Versican
379	Mental Disorders Diagnosed in Childhood	135	0.00575014	0.0301075	23	GSTM1, Neuropilin-2, GABT, PKC-beta, SCN2A, SLC19A1, NURR1, Na(v) I alpha, COMT, Myosin ID, GAT1, NEPH2, NR2A, SNAP-25, GluR6, H-Ras, PKC-beta2, NR2B, MAOB, Aralar1 (SLC25A12), PTPR-zeta, HTR1B, ADA
380	Multiple Organ Failure	13	0.00580693	0.0302349	5	CD14, Tissue factor, sCD14, FasR(CD95), eNOS
381	Stroke	256	0.00591701	0.0307223	38	sEPCR, Endoglin, Heme oxygenase 1, ALDH2, Thrombomodulin, von Willebrand factor, COL4A1, PARP-1, iNOS, GPX1, Alpha adducin, CD14, COMT, ENO2, SOD1, ITGB2, ITGA2B, TBXA2R, Protein C receptor (endothelial), APJ, Tissue factor, HMGB1, p22-phox, KCRB, PSGL-1, LDLR, CAPZA1, GSTO1, HSPA1L, APEX, CD59, sCD14, HSPA1A, FasR(CD95), HSPA1B, eNOS, ADA, RAGE
382	Colonic Polyps	19	0.107445	0.243943	4	SCRIB, K-RAS, p120-catenin, SAP97 (DLG1)
383	Hamartoma	42	0.00612402	0.0314878	10	PCNA, 14-3-3 beta/alpha, ABCC1, RHEB2, G-protein alpha-s, K-RAS, RBBP4 (RbAp48), RPS6, H-Ras, GNAS1
384	Ankylosis	83	0.00598496	0.0309888	16	ALPL, TAP1 (PSF1), HSPA2, PD-1, GRP78, CD3 epsilon, CD68, iNOS, CD14, IRAP, SOD2, CD3 zeta, CD3 delta, sCD14, HSPA1A, HSPA1B
385	Pelvic Inflammatory Disease	10	0.0117409	0.0513734	4	MA1B1, CD45, CD20, Cathepsin B
386	Alcohol-Induced Disorders	62	0.0061224	0.0314878	13	GSTP1, GSTM1, Heme oxygenase 1, ALDH2, CD68, CD14, K-RAS, SOD2, CNR1, FTL, sCD14, HSPA1A, HSPA1B
387	Parkinsonian Disorders	290	0.00613201	0.0314878	42	GSTP1, GSTM1, NEFL, ACTA1, Synapsin I, PARP-1, NURR1, iNOS, GPX1, CD14, COMT, ENO2, SOD1, GAD2, GAD1, ATP1A3, NEFM, SOD2, CNR1, FTL, Beta-synuclein, NQO1, RNF11, CAPZA1, GSTO1, HSPA1L, APEX, UCHL1, NR2B, MAOB, Presenilin 1, AUP1, Cathepsin D, sCD14, Quinone oxidoreductase, HSPA1A, TIMP1, FasR(CD95), GRP75, HSPA1B, eNOS, DJ-1
388	Uveitis	113	0.00627174	0.0321168	20	GSTP1, GSTM1, Esterase D, CD28, TAP1 (PSF1), Heme oxygenase 1, PD-1, HLA-E, gp130, Thrombomodulin, von Willebrand factor, ENO1, HLA-G, iNOS, SOD2, HSPA4, KCRB, HSPA1L, FasR(CD95), eNOS
389	Sprains and Strains	132	0.00881342	0.0425601	22	TfR1, RhoA, MUC1-CT, Nectin-2, ITGB1, DR5(TNFRSF10B), ALDH2, SLC25A6, GRO-1, MCP, MUC1, SLC25A4, COMT, GAD2, DR4(TNFRSF10A), ITGA4, Tissue factor, MUC1-NT, ITGA5, SLC25A5, H-Ras, Rac1
390	Hypothalamic Neoplasms	70	0.0760589	0.20952	11	GSTP1, Beta-catenin, NCAM1, G-protein alpha-s, Rab18, PTTG1IP, Antigen KI-67, H-Ras, CD147, Cathepsin B, GNAS1
391	Deglutition Disorders	24	0.0065053	0.0330935	7	iNOS, Desmoglein 1, Plakoglobin, Desmoglein 2, UCHL1, Presenilin 1, eNOS
392	Skin Diseases, Papulosquamous	291	0.00650905	0.0330935	42	GSTM1, Keratin 17, PCNA, TAP1 (PSF1), PKC-beta, ITGB1, Filaggrin, GLUT1, GRO-1, SLC19A1, CD44 (ICD), Angiopoietin 2, CD3 epsilon, HLA-G, CD68, NURR1, OSMR, CD45, PSMB8(LMP7), CD14, CD20, ITGB2, Carbonic anhydrase II, K-RAS, CD44, SOD2, PUR9, PKC-alpha, Antigen KI-67, Calgranulin B, NQO1, PSGL-1, E-FABP, CD3 zeta, CD3 delta, CD44 soluble, PKC-beta2, sCD14, TIMP1, CDKAL1, CD44 (EXT), RAGE
393	Reperfusion Injury	36	0.00651573	0.0330935	9	Thioredoxin, Heme oxygenase 1, Thrombomodulin, von Willebrand factor, SOD1, Caveolin-1, ITGB2, NCX1, eNOS
394	Leukemia, Myeloid	1137	0.00672137	0.0340452	136	DCTN1(p150Glued), TRUNDD(TNFRSF10D), Prp8, L1CAM (CTF1), Ankyrin-G, GSTM1, BGAL, Neuropilin-2, PUR-alpha, SNAPalpha, HSPA2, SLC25A11, Beta-catenin, APG16L1, ABCC1, MUC1-CT, STT3B, Nectin-2, NALCN, Ephrin-A receptor 3, ACSL6, ACTA2, RFC1, Filaggrin, ABCC4, HSP90 alpha, U2AF35, IDH1, CDC42, SV2A, DR5(TNFRSF10B), ICOS-L, NUMA1, CMTM5, von Willebrand factor, eRF1, IDH2, GRP78, CD44 (ICD), Angiopoieti…
395	Child Development Disorders, Pervasive	84	0.00674002	0.0340472	16	GSTM1, Neuropilin-2, GABT, PKC-beta, SCN2A, SLC19A1, Na(v) I alpha, COMT, Myosin ID, NR2A, GluR6, H-Ras, PKC-beta2, Aralar1 (SLC25A12), PTPR-zeta, ADA
396	Body Constitution	669	0.00678162	0.0341647	85	COX VIc, Adenylate cyclase type VI, MCM6, PRDX3, Desmin, PDIA3, Attractin, ACTA2, A-FABP, MTCH2, CPT-1A, GLUT1, MaxiK alpha subunit, ALDH2, G-protein alpha-q, TCP1-delta, ACLY, NPC1, G-protein alpha-i3, HADHA, PARP-1, PI3K reg class IA (p85-alpha), Adenylate cyclase type I, Adenylate cyclase type V, CD3 epsilon, Albumin, ACSL4, CD68, iNOS, A2M receptor (ICD), G-protein alpha-s, GPX1, PGES2, AATC,…
397	Supratentorial Neoplasms	71	0.0824559	0.218553	11	GSTP1, Beta-catenin, NCAM1, G-protein alpha-s, Rab18, PTTG1IP, Antigen KI-67, H-Ras, CD147, Cathepsin B, GNAS1
398	Suppuration	20	0.0394045	0.128409	5	GSTP1, ENO2, SOD2, HSPA1A, HSPA1B
399	Phenomena and Processes	871	0.00721672	0.0362587	107	COX VIc, Adenylate cyclase type VI, GABT, MCM6, PTPRF (LAR), PRDX3, Desmin, Thioredoxin, Beta-catenin, PDIA3, Attractin, P2X7, ACTA2, A-FABP, MTCH2, CPT-1A, GLUT1, MaxiK alpha subunit, ALDH2, G-protein alpha-q, TCP1-delta, von Willebrand factor, ACLY, NPC1, G-protein alpha-i3, HADHA, PKC-gamma, PARP-1, PI3K reg class IA (p85-alpha), MUNC18-3, Adenylate cyclase type I, Adenylate cyclase type V, CD…
400	Colorectal Neoplasms, Hereditary Nonpolyposis	102	0.0701871	0.198678	15	PYGB, Ku80, Beta-catenin, Ku70, ALDH2, CD44 (ICD), Angiopoietin 2, COMT, K-RAS, Tissue factor, CD44, CD44 soluble, H-Ras, CD44 (EXT), VIL2 (ezrin)
401	Abnormalities, Multiple	391	0.0198385	0.0762452	51	MYH9, ITGB4, ES1, SCPX, RACK1, 14-3-3 gamma, PRDX3, Histone H2AX, GDI2, ABCB6, Drebrin, CRMP2, CISD2, Matrin-3, SLC19A1, Plakophilin 1, OFD1, CRMP4, ACAA1, SOD1, TRAF3, FTHFSDC1, K-RAS, VAMP7, NDPK A, PRDX2, Mitofilin, hnRNP A2, NACA, PRDX1, Jagged1, SNRP116, DHCR7, Calgranulin B, LDLR, SNAP-25, NHE6, PDXK, N-Ras, APEX, NDPK B, H-Ras, RRM1, CYFIP1, Presenilin 1, CRMP3, HCD2, CDK1 (p34), USP5, TCP…
402	Glomerulosclerosis, Focal Segmental	44	0.0242415	0.0893007	9	MYH9, Galectin-1, ITGB1, Alpha-actinin 4, Caveolin-1, ITGA3, Podocalyxin-like 1, TIMP1, FasR(CD95)
403	Anemia, Hemolytic, Congenital	138	0.00752352	0.0376985	23	TfR1, Ankyrin 1, TPI1, ITGB1, HLA-E, Thrombomodulin, ENO1, ALDOA, iNOS, Ankyrin-B, Stomatin, ITGA4, ITGA2B, PRDX2, GSHR, LDLR, Beta-fodrin, BCAM, CD47, CD36, eNOS, ADA, GPI
404	Renal Insufficiency	202	0.00755417	0.0377506	31	GSTP1, MYH9, GSTM1, Beta-catenin, GLUT1, ALDH2, HYOU1, MCAM, von Willebrand factor, SLC19A1, Angiopoietin 2, HLA-G, Alpha adducin, HSC70, Ataxin-7, HSP47, Tissue factor, SOD2, p22-phox, Antigen KI-67, Vimentin, Calgranulin B, CD30(TNFRSF8), HPRT, GluR6, HSPA1A, FasR(CD95), HSPA1B, eNOS, ADA, RAGE
405	Leiomyosarcoma	37	0.00787995	0.0390644	9	Desmin, CD68, Alpha-actinin 1, K-RAS, Antigen KI-67, Vimentin, H-Ras, ACTG2, VIL2 (ezrin)
406	Ileal Neoplasms	5	0.0079856	0.0392748	3	Beta-catenin, PDGF-R-alpha, K-RAS
407	Intestinal Pseudo-Obstruction	5	0.0079856	0.0392748	3	Filamin A, Filamin-A (CTF), FasR(CD95)
408	Neurotoxicity Syndromes	32	0.0860956	0.223513	6	ALDH2, GPX1, COMT, SOD2, CNR1, eNOS
409	Tobacco Use Disorder	203	0.0081059	0.0397616	31	RhoA, TRPM7, Dynamin-1, Histone H3.3, PSD-95, VAPA, PARP-1, NCAM1, OBCAM, CD14, COMT, Alpha-actinin 1, SPPL2a, PSMA4, Lphn3, CNR1, SLC1A2/EAAT2, Aha1, ME3, RAB4B, DDX5, ENP1, Titin, NR2A, GluR6, NR2B, MAOB, sCD14, AK3, DPP6, RAGE
410	Penile Neoplasms	11	0.0845193	0.220341	3	K-RAS, H-Ras, CD147
411	Paraplegia	25	0.00828747	0.0405455	7	PLP1, L1CAM (CTF1), HSP10 (mitochondrial), AFG3L2, Atlastin, L1CAM, TCP1-epsilon
412	Pre-Eclampsia	220	0.00842504	0.0411107	33	GSTP1, GSTM1, Galectin-1, Endoglin, TAP1 (PSF1), A-FABP, EBAG9, gp130, Thrombomodulin, von Willebrand factor, HADHA, Angiopoietin 2, HLA-G, iNOS, CD14, SOD1, 5T4, APJ, Tissue factor, SOD2, CGI-55, CD30(TNFRSF8), HSPA1L, CETP, Calreticulin, sCD14, HSPA1A, FasR(CD95), HSPA1B, eNOS, Versican, ADA, RAGE
413	Primary Myelofibrosis	59	0.0105776	0.0473956	12	Endoglin, U2AF35, MCAM, LDHB, K-RAS, LDHA, PRG2, Nucleophosmin, SF3B1, N-Ras, TET2, MMP-14
414	Frontotemporal Lobar Degeneration	44	0.00863569	0.0419191	10	PRDX3, NPC1, Adenylate cyclase type I, PRDX2, PRDX1, ZnT6, Presenilin 1, CDK1 (p34), DJ-1, NSGPeroxidase
415	Frontotemporal Dementia	44	0.00863569	0.0419191	10	PRDX3, NPC1, Adenylate cyclase type I, PRDX2, PRDX1, ZnT6, Presenilin 1, CDK1 (p34), DJ-1, NSGPeroxidase
416	Paranasal Sinus Neoplasms	79	0.00879728	0.0425601	15	hnRNP A1, Desmin, NEFL, PCDH17, MIC2, PI3K reg class IA (p85-alpha), PCDH10, NCAM1, M9, Tubulin alpha 1A, K-RAS, PCBP-2, N-Ras, Annexin I, H-Ras
417	Submandibular Gland Neoplasms	4	0.049999	0.152285	2	K-RAS, H-Ras
418	Submandibular Gland Diseases	4	0.049999	0.152285	2	K-RAS, H-Ras
419	Muscular Dystrophy, Oculopharyngeal	4	0.049999	0.152285	2	hnRNP A1, hnRNP A2
420	Anemia, Hemolytic, Congenital Nonspherocytic	4	0.049999	0.152285	2	TPI1, GPI
421	Neuroma	72	0.00904892	0.0435845	14	Ankyrin-G, ITGB4, MUC1-CT, ITGB1, SPRED1, ITGA6, Angiopoietin 2, MUC1, K-RAS, MUC1-NT, SOD2, Antigen KI-67, Rac1, MMP-14
422	Infant, Premature, Diseases	46	0.0749855	0.209241	8	GSTP1, TAP1 (PSF1), Angiopoietin 2, alpha-DG, SLC1A2/EAAT2, TIMP1, eNOS, Dystroglycan
423	Head and Neck Neoplasms	5947	0.00939928	0.0437384	625	sEPCR, GSTP1, CD69, CPSF1, G3P2, SDHA, PALM2, ATR/TEM8, SLFN5, TRUNDD(TNFRSF10D), EIF5A2, Prp8, ILDR2, TMEM34, MYH9, CD151, L1CAM (CTF1), Ankyrin 1, Gdap1, T3JAM, Alpha-fodrin, KIDINS220, RPS19, GLG1, Plectin 1, Ankyrin-G, HDLBP, GSTM1, SH3TC1, EXOC3L2, ZFR, HSP12A, PYGB, Profilin I, Keratin 17, Neuropilin-2, Chapsyn-110, NUP210, InPP5A, TXNRD2, VAMP1, PYC, PD-ECGF (TdRPase), hnRNP U, PCNA, UBE1D…
424	Muscle Spasticity	38	0.00945111	0.0437384	9	PLP1, L1CAM (CTF1), HSP10 (mitochondrial), AFG3L2, Atlastin, HSP60, Reep1, L1CAM, TCP1-epsilon
425	Muscle Hypertonia	38	0.00945111	0.0437384	9	PLP1, L1CAM (CTF1), HSP10 (mitochondrial), AFG3L2, Atlastin, HSP60, Reep1, L1CAM, TCP1-epsilon
426	Endometritis	2	0.0095267	0.0437384	2	CD45, CD20
427	Epilepsy, Benign Neonatal	2	0.0095267	0.0437384	2	KCNQ2, ATP1A2
428	Naxos Disease	2	0.0095267	0.0437384	2	Plakoglobin, Desmoplakin
429	Hydrops Fetalis	2	0.0095267	0.0437384	2	TALDO, GPI
430	Severe Combined Immunodeficiency, Autosomal Recessive, T Cell-Negative, B Cell-Negative, Nk Cell-Negative	2	0.0095267	0.0437384	2	SAHH, ADA
431	Depressive Disorder, Major	341	0.00977387	0.0447629	47	L1CAM (CTF1), TXNRD2, RAP-1A, Synaptotagmin IV, G-protein alpha-i1, P2X7, PDE2A, G-protein alpha-i3, Adenylate cyclase type V, ACSL4, iNOS, NCAM1, G-protein alpha-s, RGMa, COMT, ANO6, SOD1, GAD1, LEPROT, NEFM, Mdga2, GluR3, CNR1, SLC1A2/EAAT2, MSN (moesin), EFR3B, NR2A, SNAP-25, GluR6, HSPA1L, PDE10A, MDGA1, GLNA, G-protein alpha-i2, NR2B, VAMP2, GLAST1/EAAT1, HTR1B, HSPA1A, L1CAM, GluR1, GNAS1, …
432	Fetal Membranes, Premature Rupture	32	0.0101065	0.046173	8	CD68, CD14, HSP47, HSPA4, ADAM17, Annexin II, sCD14, FasR(CD95)
433	Epstein-Barr Virus Infections	91	0.0298504	0.10496	15	CD28, ROR1, Lck, CD44 (ICD), CD20, Bak, K-RAS, CD44, NDPK A, Antigen KI-67, N-Ras, CD3 delta, CD44 soluble, TIMP1, CD44 (EXT)
434	Leukemia, Erythroblastic, Acute	22	0.0569445	0.168484	5	CD44 (ICD), HLA-G, CD44, CD44 soluble, CD44 (EXT)
435	Overweight	626	0.0103538	0.046957	79	COX VIc, Adenylate cyclase type VI, MCM6, PRDX3, Desmin, PDIA3, Attractin, ACTA2, A-FABP, MTCH2, CPT-1A, MaxiK alpha subunit, ALDH2, TCP1-delta, ACLY, NPC1, G-protein alpha-i3, HADHA, PI3K reg class IA (p85-alpha), Adenylate cyclase type I, Adenylate cyclase type V, CD3 epsilon, Albumin, ACSL4, CD68, iNOS, A2M receptor (ICD), G-protein alpha-s, GPX1, PGES2, AATC, CD14, COMT, SOD1, SLC38A2, GAD2, …
436	Spinal Diseases	182	0.0103823	0.046957	28	ALPL, TAP1 (PSF1), HSPA2, ACTA2, Filaggrin, PD-1, GRP78, CD3 epsilon, CD68, iNOS, PSMB8(LMP7), CD14, IRAP, K-RAS, SOD2, SLC26A2, Calgranulin B, Ca-ATPase3, CD3 zeta, HSPA1L, CD3 delta, sCD14, HSPA1A, FasR(CD95), HSPA1B, PMCA4, Ca-ATPase2, Versican
437	Abdominal Neoplasms	26	0.0104041	0.046957	7	MUC1-CT, MUC1, K-RAS, MUC1-NT, Antigen KI-67, Vimentin, Claudin-1
438	Fibroma	26	0.0104041	0.046957	7	L1CAM (CTF1), Beta-catenin, MIC2, PDGF-R-alpha, Antigen KI-67, ANTXR2, L1CAM
439	Peritoneal Neoplasms	26	0.0104041	0.046957	7	MUC1-CT, MUC1, K-RAS, MUC1-NT, Antigen KI-67, Vimentin, Claudin-1
440	Urticaria	34	0.108544	0.244673	6	GPX1, SOD1, Tissue factor, SOD2, CD63, HLA-DPB1
441	Leukemia, Myelogenous, Chronic, BCR-ABL Positive	142	0.0105596	0.0473956	23	GSTM1, HSPA2, MUC1-CT, Ephrin-A receptor 3, ABCC4, IDH1, CMTM5, IDH2, GRP78, Angiopoietin 2, MUC1, HSC70, K-RAS, MUC1-NT, Nucleophosmin, HSPA4, N-Ras, HSPA1L, H-Ras, TET2, HSPA1A, GRP75, HSPA1B
442	Coronary Disease	439	0.010711	0.0478785	58	sEPCR, GSTM1, TOM40, Endoglin, PTPRF (LAR), TAP1 (PSF1), Heme oxygenase 1, Nectin-2, BAZ1B, ITGB1, A-FABP, TBL2, UBC, ALDH2, PECAM1, ECE1, Thrombomodulin, von Willebrand factor, Angiopoietin 2, Sez6l, Albumin, iNOS, A2M receptor (ICD), GPX1, Alpha adducin, PDGF-R-alpha, CD14, HSP60, ITGB2, SOAT1, ITGA2B, FTHFSDC1, Protein C receptor (endothelial), Tissue factor, SR-BI, ITGA3, CNR1, Kalirin, p22-p…
443	Skin Diseases, Eczematous	343	0.0108297	0.0482932	47	GSTP1, GSTM1, TAP1 (PSF1), Thioredoxin, Heme oxygenase 1, ABCC1, PKC-beta, ITGB1, Filaggrin, LyGDI, Neuromodulin, CRACM1, PKC-gamma, CD44 (ICD), CD3 epsilon, CD68, OSMR, CD45, PSMB8(LMP7), Cathepsin E, CD14, CRMP4, CD20, ITGA4, TBXA2R, Carbonic anhydrase II, CD44, PRG2, SOD2, PKC-alpha, ADAM10, NQO1, CD30(TNFRSF8), PSGL-1, CD3 zeta, PGK1, CD3 delta, CD44 soluble, PKC-beta2, UCHL1, CD70(TNFSF7), C…
444	Machado-Joseph Disease	15	0.0114853	0.0507988	5	PKC-gamma, VCP, Ataxin-7, BNaC2 (ASIC1a), SPTBN2
445	Arthritis, Reactive	15	0.0114853	0.0507988	5	TAP1 (PSF1), GRP78, CD14, SOD2, sCD14
446	Ileal Diseases	15	0.0114853	0.0507988	5	Beta-catenin, PDGF-R-alpha, CD14, K-RAS, sCD14
447	Hepatitis B, Chronic	74	0.0115006	0.0507988	14	GSTP1, BGAL, PD-1, Angiopoietin 2, iNOS, CD14, JAK1, IL10RB, FTL, LMAN1, Antigen KI-67, Perforin, sCD14, TIMP1
448	Neuronal Ceroid-Lipofuscinoses	10	0.0117409	0.0513734	4	Csp, SOD2, Cathepsin D, RAGE
449	Rhabdomyosarcoma, Alveolar	10	0.0117409	0.0513734	4	NCAM1, PDGF-R-alpha, K-RAS, APEX
450	Rhabdomyosarcoma, Embryonal	23	0.0202253	0.0770961	6	Beta-catenin, Plakoglobin, K-RAS, N-Ras, APEX, H-Ras
451	Papillomavirus Infections	60	0.0120792	0.0527296	12	PCNA, TAP1 (PSF1), PARP-1, HLA-G, iNOS, Caveolin-1, Antigen KI-67, H-Ras, ATAD3A, CDK1 (p34), eNOS, VIL2 (ezrin)
452	Cerebellar Ataxia	97	0.0122833	0.0534955	17	Histone H2AX, MCM3, AFG3L2, MCM7, PKC-gamma, VCP, PMCA3, Ataxin-7, GAD2, GAD1, RENT1, HPRT, HIP-2, BNaC2 (ASIC1a), DNA-PK, SPTBN2, PSMC1
453	Nose Neoplasms	82	0.0123469	0.0536471	15	hnRNP A1, Desmin, NEFL, PCDH17, MIC2, PI3K reg class IA (p85-alpha), PCDH10, NCAM1, M9, Tubulin alpha 1A, K-RAS, PCBP-2, N-Ras, Annexin I, H-Ras
454	Spondylarthropathies	136	0.0123761	0.0536488	22	ALPL, TAP1 (PSF1), HSPA2, Filaggrin, PD-1, GRP78, CD3 epsilon, CD68, iNOS, PSMB8(LMP7), CD14, IRAP, SOD2, Calgranulin B, CD3 zeta, HSPA1L, CD3 delta, sCD14, HSPA1A, FasR(CD95), HSPA1B, Versican
455	Myopathies, Structural, Congenital	21	0.012865	0.0556389	6	ACTC, ACTA1, Cofilin, muscle, PKC-alpha, PKC-epsilon, TPM3
456	Genetic Diseases, X-Linked	177	0.0130082	0.0560635	27	PLP1, GAA, L1CAM (CTF1), Desmin, Filaggrin, CDC42, ACSL4, ODP2, Oligophrenin 1, DECR, OFD1, ACSBG1, Connexin 46, alpha-DG, p22-phox, CASK, PDX1, HPRT, Tetraspanin-7, Perforin, LAMP2, L1CAM, gp91-phox, TIMP1, eNOS, Dystroglycan, ACTR3
457	Lymphoma, Large B-Cell, Diffuse	90	0.0130233	0.0560635	16	MYH9, Galectin-1, Beta-catenin, CDC42, HDAC1, Lck, CD20, CD23, LYVE-1, K-RAS, CD30(TNFRSF8), N-Ras, TET2, Histone H4, CD147, TIMP1
458	Wilms Tumor	64	0.0443309	0.140771	11	hnRNP U, Beta-catenin, ABCC1, CD44 (ICD), NCAM1, IGF-2 receptor, CD44, QM, CD44 soluble, RRM1, CD44 (EXT)
459	Muscle Hypotonia	13	0.0315422	0.108439	4	GABT, ODO1, Ataxin-7, SLC25A3
460	Congenital Hypothyroidism	13	0.126801	0.274514	3	G-protein alpha-s, N-Ras, GNAS1
461	Histiocytosis	68	0.0133852	0.0574886	13	RhoA, ARF6, LAMP1, Rab-27A, PECAM1, NPC1, iNOS, SR-BI, Syntaxin 11, Antigen KI-67, ISCA2, Perforin, Serglycin
462	Neurofibromatoses	83	0.0137503	0.0589206	15	ITGB4, MUC1-CT, ITGB1, SPRED1, ITGA6, MUC1, PDGF-R-alpha, HSP60, ENO2, MUC1-NT, PKC-alpha, Antigen KI-67, RPS6, Rac1, MMP-14
463	Pituitary Neoplasms	80	0.0872453	0.225506	12	GSTP1, PCNA, Beta-catenin, NCAM1, G-protein alpha-s, Rab18, PTTG1IP, Antigen KI-67, H-Ras, CD147, Cathepsin B, GNAS1
464	Vasculitis	203	0.0141302	0.0604101	30	GSTP1, GSTM1, CD28, TAP1 (PSF1), Heme oxygenase 1, HLA-E, UGT1A9, Thrombomodulin, von Willebrand factor, ENO1, CD3 epsilon, HLA-G, iNOS, NCAM1, CD14, HSP60, Caveolin-1, ITGB2, ITGA2B, HMGB1, SOD2, HSPA4, PAFAH alpha (LIS1), Calgranulin B, CD3 zeta, CD3 delta, Perforin, sCD14, TIMP1, eNOS
465	Hyperplasia	122	0.0144136	0.0614802	20	Heme oxygenase 1, Beta-catenin, ITGB1, SCN9A, MARCKS, Angiopoietin 2, HLA-G, G-protein alpha-s, GPX1, Prostacyclin receptor, SOD1, Caveolin-1, K-RAS, Antigen KI-67, Calgranulin B, E-FABP, APEX, cytochrome P-450 reductase, GNAS1, Versican
466	Neurofibroma	138	0.0145453	0.0619003	22	ITGB4, MUC1-CT, ITGB1, DR5(TNFRSF10B), SPRED1, Thrombomodulin, ITGA6, GRO-1, Angiopoietin 2, MUC1, PDGF-R-alpha, HSP60, ENO2, DR4(TNFRSF10A), CaMK II beta, MUC1-NT, PKC-alpha, Antigen KI-67, RPS6, Rac1, MMP-14, eNOS
467	Lymphocytic Choriomeningitis	5	0.0780079	0.20952	2	alpha-DG, Dystroglycan
468	Fibrous Dysplasia, Polyostotic	5	0.0780079	0.20952	2	G-protein alpha-s, GNAS1
469	Bites and Stings	5	0.0780079	0.20952	2	Lck, STING (TMEM173)
470	Abscess	5	0.0780079	0.20952	2	HSPA1A, HSPA1B
471	Hemangioma	34	0.0146531	0.0620602	8	ATR/TEM8, ITGB1, IDH1, GLUT1, PECAM1, LYVE-1, K-RAS, Neuropilin-1
472	Gram-Positive Bacterial Infections	212	0.0147289	0.0620602	31	ATR/TEM8, Esterase D, TAP1 (PSF1), P2X7, ITGB1, ABCC4, Cathepsin Z, HLA-E, PECAM1, von Willebrand factor, SCP1, iNOS, Cathepsin E, CD14, SERA, ITGA5, DSG4, LMAN1, TXNRD1, Vimentin, ITGAL, CD3 zeta, Endoplasmin, HLA-DPB1, ANTXR2, sCD14, HSPA1A, HSPA1B, ACP1, ADA, RAGE
473	Nutrition Disorders	709	0.014797	0.0620602	87	COX VIc, Adenylate cyclase type VI, MCM6, PRDX3, Desmin, PDIA3, Attractin, ACTA2, A-FABP, MTCH2, PFKM, MaxiK alpha subunit, ALDH2, PECAM1, TCP1-delta, ACLY, NPC1, G-protein alpha-i3, HADHA, TALDO, CHDH, PI3K reg class IA (p85-alpha), Adenylate cyclase type I, Adenylate cyclase type V, CD3 epsilon, Albumin, ACSL4, CD68, ODO1, iNOS, A2M receptor (ICD), G-protein alpha-s, GPX1, PGES2, AATC, CD14, CO…
474	Aortic Aneurysm, Abdominal	51	0.0565631	0.167888	9	Heme oxygenase 1, Synapsin I, CD44 (ICD), CD44, Annexin II, CD44 soluble, TIMP1, eNOS, CD44 (EXT)
475	Cholestasis, Intrahepatic	84	0.0152742	0.0634527	15	GSTP1, NUP210, ABCC4, TRN-SR2, ODP2, iNOS, AATC, Caveolin-1, Caveolin-2, Jagged1, ITGAL, PDX1, HLA-DPB1, BCKD-E2, eNOS
476	Body Weights and Measures	655	0.0152835	0.0634527	81	COX VIc, Adenylate cyclase type VI, MCM6, PRDX3, Desmin, PDIA3, Attractin, ACTA2, A-FABP, MTCH2, CPT-1A, GLUT1, MaxiK alpha subunit, ALDH2, TCP1-delta, ACLY, NPC1, G-protein alpha-i3, HADHA, PI3K reg class IA (p85-alpha), Adenylate cyclase type I, Adenylate cyclase type V, CD3 epsilon, Albumin, ACSL4, CD68, iNOS, A2M receptor (ICD), G-protein alpha-s, GPX1, PGES2, AATC, CD14, COMT, SOD1, SLC38A2,…
477	Spastic Paraplegia, Hereditary	16	0.0153866	0.0634527	5	HSP10 (mitochondrial), AFG3L2, Atlastin, HSP60, Reep1
478	Niemann-Pick Diseases	16	0.0153866	0.0634527	5	RhoA, NPC1, iNOS, SR-BI, ISCA2
479	Arthritis, Infectious	16	0.0153866	0.0634527	5	TAP1 (PSF1), GRP78, CD14, SOD2, sCD14
480	Hydrocephalus	16	0.0153866	0.0634527	5	L1CAM (CTF1), NFIA, B4GT1, L1CAM, FasR(CD95)
481	Lymphoma, B-Cell, Marginal Zone	48	0.0159417	0.0654523	10	LyGDI, ODZ2, ALDOA, PRDX5, iNOS, CD14, CD5, CD20, sCD14, Cyclophilin A
482	Venous Thrombosis	82	0.0267719	0.0957828	14	sEPCR, PECAM1, Thrombomodulin, von Willebrand factor, SLC19A1, A2M receptor (ICD), Prostacyclin receptor, SAHH, COMT, ITGA2B, Protein C receptor (endothelial), PUR9, A2M receptor, eNOS
483	Intestinal Polyps	25	0.0903567	0.225506	5	SCRIB, K-RAS, Antigen KI-67, p120-catenin, SAP97 (DLG1)
484	Fallopian Tube Neoplasms	22	0.0162599	0.0664659	6	Alpha-actinin 4, eIF2C2 (Argonaute-2), Antigen KI-67, TSPAN9, HAI-2, RAIG1
485	Esophageal Motility Disorders	22	0.0162599	0.0664659	6	iNOS, Desmoglein 1, Plakoglobin, Desmoglein 2, UCHL1, eNOS
486	Common Bile Duct Neoplasms	14	0.0408329	0.131911	4	PKC-gamma, K-RAS, N-Ras, H-Ras
487	Hearing Disorders	164	0.0165187	0.0673761	25	GSTP1, MYH9, GSTM1, HSPA2, Sortilin, PMCA2b, Thrombomodulin, von Willebrand factor, CISD2, TALDO, Actin cytoplasmic 2, GPX1, CD36L2, MYH14, ITGA3, SOD2, Jagged1, DIA1, HSPA1L, OPA1, HSPA1A, HSPA1B, Lhfpl3, eNOS, LHFPL2
488	Shock	70	0.0168938	0.0683202	13	von Willebrand factor, Angiopoietin 2, iNOS, CD14, HSP60, Tissue factor, HMGB1, LMAN1, sCD14, HSPA1A, FasR(CD95), HSPA1B, eNOS
489	Neurilemmoma	70	0.0168938	0.0683202	13	ITGB4, MUC1-CT, ITGB1, SPRED1, ITGA6, Angiopoietin 2, MUC1, K-RAS, MUC1-NT, SOD2, Antigen KI-67, Rac1, MMP-14
490	Mouth Abnormalities	85	0.0169251	0.0683202	15	GSTP1, GSTM1, CLIMP-63, SLC19A1, COMT, MYH14, RPL5, PHF8, GAD1, SPRY2, C1TC, ARVCF, CLPTM1, APEX, eNOS
491	Coronary Artery Disease	326	0.0170301	0.0683202	44	GSTM1, Endoglin, PTPRF (LAR), TAP1 (PSF1), Heme oxygenase 1, ITGB1, UBC, ALDH2, PECAM1, ECE1, Thrombomodulin, von Willebrand factor, Angiopoietin 2, Albumin, iNOS, A2M receptor (ICD), GPX1, Alpha adducin, CD14, HSP60, ITGB2, SOAT1, ITGA2B, Tissue factor, SR-BI, ITGA3, CNR1, Kalirin, p22-phox, LTA4H, PAFAH alpha (LIS1), LMAN1, ACAT2, PSGL-1, LDLR, CETP, sCD14, A2M receptor, CD36, HSPA1A, HSPA1B, e…
492	Rare Musculoskeletal Diseases	11	0.0170434	0.0683202	4	G-protein alpha-s, GDF5, SLC26A2, GNAS1
493	Myopathies, Nemaline	11	0.0170434	0.0683202	4	ACTC, ACTA1, Cofilin, muscle, TPM3
494	Crohn Disease	318	0.0176464	0.0705568	43	ITPA, ALPL, GSTM1, ERBIN, RhoA, Prohibitin, HSPA2, APG16L1, ACTA2, CLEC2D, gp130, MCAM, GRO-1, CD44 (ICD), Angiopoietin 2, ZGPAT, ECHS1, Albumin, iNOS, CLIM1, GPX1, CD14, TRAF3, ITGB2, K-RAS, CD44, STAT4, ACDS, ITGAL, Calgranulin B, ACAT2, Annexin II, Cyclin Y, CD44 soluble, sCD14, HSPA1A, TIMP1, FasR(CD95), RhoGDI alpha, HSPA1B, CDKAL1, CD44 (EXT), RAGE
495	Neoplasms, Germ Cell and Embryonal	6266	0.0176771	0.0705568	652	Ephrin-B3, GSTP1, CD69, CPSF1, DCTN1(p150Glued), G3P2, Syntaxin 6, TMPRSS4, YES, PALM2, SLFN5, TRUNDD(TNFRSF10D), TfR1, TEF-1, TMEM34, G-protein alpha-11, MYH9, ALPL, CD151, L1CAM (CTF1), Ankyrin 1, Syntaxin 8, dUTPase (DUT), KIDINS220, Plectin 1, Ankyrin-G, GSTM1, Ribonuclease H1, BGAL, Esterase D, PYGB, Keratin 17, Neuropilin-2, Chapsyn-110, NUP210, Adenylate cyclase type VI, BST2, ITGB4, U5-20…
496	Genomic Instability	134	0.0622415	0.182994	19	GSTM1, PCNA, Ku80, 14-3-3 gamma, Histone H2AX, Beta-catenin, Ku70, DDB1, DDX9, RPA1, PARP-1, PRDX5, Plakoglobin, K-RAS, SMC1, Nucleophosmin, PRDX1, DNA-PK, MMP-14
497	Blood Platelet Disorders	134	0.0361218	0.120449	20	MYH9, Beta-catenin, ABCC4, Thrombomodulin, von Willebrand factor, IDH2, MCP, SAHH, CD20, Cytochrome c, ITGA2B, K-RAS, Tissue factor, LDHA, SF3B1, CD63, N-Ras, TET2, CD36, FasR(CD95)
498	Jaw Diseases	101	0.0179697	0.0715717	17	GSTM1, BGAL, Keratin 17, Beta-catenin, SLC19A1, PDGF-R-alpha, COMT, RPL5, GAD1, SPRY2, K-RAS, C1TC, ARVCF, c-Src, CLPTM1, CD147, eNOS
499	Cleft Palate	53	0.030532	0.106178	10	GSTM1, SLC19A1, COMT, RPL5, GAD1, SPRY2, C1TC, ARVCF, CLPTM1, eNOS
500	Pick Disease of the Brain	42	0.0181709	0.0719122	9	PRDX3, NPC1, Adenylate cyclase type I, PRDX2, PRDX1, ZnT6, Presenilin 1, DJ-1, NSGPeroxidase
501	Atherosclerosis	42	0.0181709	0.0719122	9	IL-2R gamma chain, ITGB1, Prostacyclin receptor, ITGB2, TBXA2R, p22-phox, LTA4H, ITGAL, eNOS
502	Liver Diseases, Alcoholic	42	0.0181709	0.0719122	9	GSTP1, GSTM1, Heme oxygenase 1, ALDH2, CD68, CD14, SOD2, FTL, sCD14
503	Peripheral Nervous System Neoplasms	141	0.0183518	0.0721681	22	L1CAM (CTF1), ITGB4, DR5(TNFRSF10B), GLUT1, Thrombomodulin, GRO-1, CD44 (ICD), Angiopoietin 2, PDGF-R-alpha, DR4(TNFRSF10A), K-RAS, CD44, CaMK II beta, SOD2, Antigen KI-67, RPS6, N-Ras, CD44 soluble, H-Ras, L1CAM, eNOS, CD44 (EXT)
504	Spondylitis	141	0.0183518	0.0721681	22	ALPL, TAP1 (PSF1), HSPA2, Filaggrin, PD-1, GRP78, CD3 epsilon, CD68, iNOS, PSMB8(LMP7), CD14, IRAP, SOD2, Calgranulin B, CD3 zeta, HSPA1L, CD3 delta, sCD14, HSPA1A, FasR(CD95), HSPA1B, Versican
505	Spondylarthritis	141	0.0183518	0.0721681	22	ALPL, TAP1 (PSF1), HSPA2, Filaggrin, PD-1, GRP78, CD3 epsilon, CD68, iNOS, PSMB8(LMP7), CD14, IRAP, SOD2, Calgranulin B, CD3 zeta, HSPA1L, CD3 delta, sCD14, HSPA1A, FasR(CD95), HSPA1B, Versican
506	Infarction	174	0.0186546	0.0732047	26	sEPCR, Endoglin, ITGB1, MaxiK alpha subunit, ALDH2, Thrombomodulin, von Willebrand factor, CD45, GPX1, Alpha adducin, Claudin-5, SOD1, ITGA2B, TBXA2R, Protein C receptor (endothelial), Tissue factor, p22-phox, BAT1 (UAP56), Calgranulin B, PSMA6, CETP, CD59, Cathepsin D, CD36, eNOS, RAGE
507	Spinocerebellar Ataxias	86	0.0187094	0.0732654	15	Histone H2AX, MCM3, AFG3L2, MCM7, PKC-gamma, VCP, PMCA3, Ataxin-7, RENT1, HPRT, HIP-2, BNaC2 (ASIC1a), DNA-PK, SPTBN2, PSMC1
508	Neuroectodermal Tumors	6210	0.0187537	0.0732849	646	Ephrin-B3, GSTP1, CD69, CPSF1, DCTN1(p150Glued), G3P2, Syntaxin 6, TMPRSS4, YES, PALM2, SLFN5, TRUNDD(TNFRSF10D), TfR1, TEF-1, TMEM34, G-protein alpha-11, MYH9, ALPL, CD151, L1CAM (CTF1), Ankyrin 1, Syntaxin 8, dUTPase (DUT), KIDINS220, Plectin 1, Ankyrin-G, GSTM1, Ribonuclease H1, BGAL, Esterase D, PYGB, Keratin 17, Neuropilin-2, Chapsyn-110, NUP210, Adenylate cyclase type VI, BST2, ITGB4, U5-20…
509	Lymphoma, T-Cell, Peripheral	29	0.0190813	0.0739449	7	Beta-catenin, Nectin-2, HDAC1, K-RAS, N-Ras, TET2, Histone H4
510	Cecal Diseases	29	0.0190813	0.0739449	7	Beta-catenin, CD14, NAP1, LYRIC, K-RAS, N-Ras, sCD14
511	Histiocytoma	29	0.0190813	0.0739449	7	Beta-catenin, iNOS, HSP47, K-RAS, Antigen KI-67, H-Ras, VIL2 (ezrin)
512	Glomerulonephritis, Membranous	29	0.0190813	0.0739449	7	PKC-beta, PECAM1, PKC-alpha, Podocalyxin-like 1, PKC-beta2, FasR(CD95), eNOS
513	Neoplasms, Nerve Tissue	6252	0.0191374	0.0740085	650	Ephrin-B3, GSTP1, CD69, CPSF1, DCTN1(p150Glued), G3P2, Syntaxin 6, TMPRSS4, YES, PALM2, SLFN5, TRUNDD(TNFRSF10D), TfR1, TEF-1, TMEM34, G-protein alpha-11, MYH9, ALPL, CD151, L1CAM (CTF1), Ankyrin 1, Syntaxin 8, dUTPase (DUT), KIDINS220, Plectin 1, Ankyrin-G, GSTM1, Ribonuclease H1, BGAL, Esterase D, PYGB, Keratin 17, Neuropilin-2, Chapsyn-110, NUP210, Adenylate cyclase type VI, BST2, ITGB4, U5-20…
514	Obesity	616	0.0192745	0.0742307	76	COX VIc, Adenylate cyclase type VI, MCM6, PRDX3, Desmin, PDIA3, Attractin, ACTA2, A-FABP, MTCH2, MaxiK alpha subunit, ALDH2, TCP1-delta, ACLY, NPC1, G-protein alpha-i3, HADHA, PI3K reg class IA (p85-alpha), Adenylate cyclase type I, Adenylate cyclase type V, CD3 epsilon, Albumin, ACSL4, CD68, iNOS, A2M receptor (ICD), G-protein alpha-s, GPX1, PGES2, AATC, CD14, COMT, SOD1, GAD2, ITGB2, SOAT1, SR-…
515	Overnutrition	616	0.0192745	0.0742307	76	COX VIc, Adenylate cyclase type VI, MCM6, PRDX3, Desmin, PDIA3, Attractin, ACTA2, A-FABP, MTCH2, MaxiK alpha subunit, ALDH2, TCP1-delta, ACLY, NPC1, G-protein alpha-i3, HADHA, PI3K reg class IA (p85-alpha), Adenylate cyclase type I, Adenylate cyclase type V, CD3 epsilon, Albumin, ACSL4, CD68, iNOS, A2M receptor (ICD), G-protein alpha-s, GPX1, PGES2, AATC, CD14, COMT, SOD1, GAD2, ITGB2, SOAT1, SR-…
516	Death	85	0.0683206	0.195621	13	sEPCR, TMEM43, ECE1, HADHA, Angiopoietin 2, G-protein alpha-s, KCNQ2, Protein C receptor (endothelial), HMGB1, ITGA3, ACDS, GNAS1, eNOS
517	Intracranial Hypertension	17	0.0200816	0.076705	5	L1CAM (CTF1), NFIA, B4GT1, L1CAM, FasR(CD95)
518	Migraine with Aura	17	0.0200816	0.076705	5	Na(v) I alpha, ATP1A2, LDLR, HTR1B, eNOS
519	Graft vs Host Disease	87	0.0206333	0.0784909	15	P2X7, HLA-E, PECAM1, HLA-G, CD14, ITGA4, HSPA4, IL10RB, HMHA1, HSPA1L, HLA-DPB1, sCD14, HSPA1A, FasR(CD95), HSPA1B
520	Arenaviridae Infections	6	0.109604	0.244673	2	alpha-DG, Dystroglycan
521	Leprosy, Tuberculoid	6	0.109604	0.244673	2	HSPA1A, HSPA1B
522	Jaw Abnormalities	55	0.0384044	0.126477	10	GSTM1, SLC19A1, COMT, RPL5, GAD1, SPRY2, C1TC, ARVCF, CLPTM1, eNOS
523	Fractures, Bone	55	0.164149	0.333305	8	ALPL, Beta-catenin, P2X7, CD44 (ICD), COMT, CD44, CD44 soluble, CD44 (EXT)
524	Lung Diseases, Interstitial	270	0.0217627	0.0826184	37	GSTP1, Keratin 17, RhoA, TAP1 (PSF1), MetAP-2, Heme oxygenase 1, Beta-catenin, MUC1-CT, gp130, PECAM1, von Willebrand factor, GRO-1, CD68, iNOS, MUC1, PDGF-R-alpha, CD14, HSP60, Caveolin-1, HSP47, ITGB2, Tissue factor, MUC1-NT, Jagged1, Calgranulin B, ICAM2, HSP27, Epimorphin, Annexin I, HLA-DPB1, sCD14, CD147, CD36, TIMP1, FasR(CD95), MMP-14, RAGE
525	Aortic Diseases	80	0.0220188	0.0834207	14	Heme oxygenase 1, PKC-beta, ACTA2, Synapsin I, CD44 (ICD), ITGA2B, CD44, Reticulon 4, Annexin II, CD44 soluble, PKC-beta2, TIMP1, eNOS, CD44 (EXT)
526	Self-Injurious Behavior	71	0.151417	0.312213	10	G-protein alpha-i1, P2X7, 14-3-3 epsilon, PKA-cat beta, GRP78, COMT, GABA-A receptor gamma-2 subunit, GluR3, GLNA, G-protein alpha-i2
527	Suicide	71	0.151417	0.312213	10	G-protein alpha-i1, P2X7, 14-3-3 epsilon, PKA-cat beta, GRP78, COMT, GABA-A receptor gamma-2 subunit, GluR3, GLNA, G-protein alpha-i2
528	Body Size	676	0.0226511	0.0855347	82	COX VIc, Adenylate cyclase type VI, MCM6, PRDX3, Desmin, PDIA3, Attractin, ACTA2, A-FABP, MTCH2, CPT-1A, GLUT1, MaxiK alpha subunit, ALDH2, TCP1-delta, ACLY, NPC1, G-protein alpha-i3, HADHA, PI3K reg class IA (p85-alpha), Adenylate cyclase type I, Adenylate cyclase type V, CD3 epsilon, Albumin, ACSL4, CD68, iNOS, A2M receptor (ICD), G-protein alpha-s, GPX1, PGES2, AATC, CD14, COMT, SOD1, SLC38A2,…
529	Poisoning	88	0.0227032	0.0855347	15	GSTP1, GSTM1, FTDH, ALDH2, Lck, iNOS, GPX1, AATC, COMT, SOD2, CNR1, eEF1D, NQO1, eNOS, STING (TMEM173)
530	Cerebrovascular Disorders	421	0.0227144	0.0855347	54	sEPCR, GSTP1, GSTM1, Endoglin, Heme oxygenase 1, ITGB1, ALDH2, Thrombomodulin, von Willebrand factor, COL4A1, PARP-1, Tubulin beta 1, iNOS, A2M receptor (ICD), GPX1, Alpha adducin, CD14, COMT, HSP60, ENO2, SOD1, CD20, ITGB2, ITGA2B, TBXA2R, Protein C receptor (endothelial), APJ, Tissue factor, HMGB1, SOD2, SLC1A2/EAAT2, p22-phox, KCRB, PSGL-1, LDLR, CAPZA1, Endoplasmin, GSTO1, HSPA1L, APEX, CETP,…
531	Leukemia, Myeloid, Acute	994	0.0231137	0.0868565	116	DCTN1(p150Glued), TRUNDD(TNFRSF10D), Prp8, L1CAM (CTF1), Ankyrin-G, GSTM1, BGAL, PUR-alpha, SNAPalpha, HSPA2, SLC25A11, Beta-catenin, APG16L1, ABCC1, STT3B, NALCN, Ephrin-A receptor 3, ACSL6, ACTA2, RFC1, Filaggrin, HSP90 alpha, U2AF35, IDH1, CDC42, SV2A, DR5(TNFRSF10B), ICOS-L, NUMA1, von Willebrand factor, eRF1, IDH2, GRP78, CD44 (ICD), Angiopoietin 2, Septin 3, PTPR-gamma, HLA-G, COIL, CD68, M…
532	Keratosis	96	0.0231586	0.0868565	16	GSTP1, GSTM1, Keratin 17, Filaggrin, DDB1, SDHD, Desmoglein 1, Plakoglobin, K-RAS, eIF2C2 (Argonaute-2), AL3A2, Claudin-1, H-Ras, Cathepsin D, Ca-ATPase2, Desmoplakin
533	Aortic Aneurysm	73	0.0234071	0.0876122	13	Heme oxygenase 1, PKC-beta, ACTA2, Synapsin I, CD44 (ICD), CD44, Reticulon 4, Annexin II, CD44 soluble, PKC-beta2, TIMP1, eNOS, CD44 (EXT)
534	Hernia, Abdominal	12	0.0236237	0.0880691	4	SLC19A1, Alpha adducin, C1TC, eNOS
535	Bronchopulmonary Dysplasia	28	0.131807	0.283706	5	GSTP1, TAP1 (PSF1), alpha-DG, TIMP1, Dystroglycan
536	Ventilator-Induced Lung Injury	28	0.131807	0.283706	5	GSTP1, TAP1 (PSF1), alpha-DG, TIMP1, Dystroglycan
537	Common Bile Duct Diseases	16	0.0635442	0.185073	4	PKC-gamma, K-RAS, N-Ras, H-Ras
538	Lysosomal Storage Diseases, Nervous System	51	0.0238722	0.0888166	10	GAA, BGAL, RhoA, NPC1, iNOS, SR-BI, Beta-synuclein, ISCA2, Mucolipin-1, eNOS
539	Esophageal Achalasia	7	0.0240624	0.0888166	3	iNOS, UCHL1, eNOS
540	Abruptio Placentae	7	0.0240624	0.0888166	3	Thrombomodulin, C1TC, eNOS
541	Alport Syndrome	7	0.0240624	0.0888166	3	CD3 epsilon, CD3 zeta, CD3 delta
542	Alcohol-Related Disorders	229	0.0243586	0.0895551	32	GSTP1, GSTM1, Heme oxygenase 1, Beta-catenin, DLGAP2, AL1B1, ALDH2, Histone H3.3, Fyn, CD68, NURR1, Alpha adducin, CD14, COMT, GAD2, 14-3-3 eta, K-RAS, GABA-A receptor gamma-2 subunit, SOD2, CNR1, SLC1A2/EAAT2, FTL, DDX5, GSHR, NQO1, Monoglyceride lipase, NR2B, sCD14, HTR1B, HSPA1A, HSPA1B, AL1A1
543	Diabetic Nephropathies	212	0.0244949	0.089879	30	GSTM1, PKC-beta, ACTA2, Alpha-actinin 4, GLUT1, MCAM, Thrombomodulin, von Willebrand factor, CD74, iNOS, GPX1, MUNC13-2, Alpha adducin, ACAA1, SOD1, ITGA2B, SOD2, p22-phox, GFPT1, HSPA1L, APEX, PKC-beta2, CETP, ANKS1B, HSPA1A, Densin-180, HSPA1B, ACTG2, eNOS, RAGE
544	Neoplasms, Experimental	106	0.150471	0.311296	14	ROR1, Lck, CD44 (ICD), CD20, Bak, K-RAS, CD44, NDPK A, Antigen KI-67, N-Ras, CD3 delta, CD44 soluble, TIMP1, CD44 (EXT)
545	Maxillofacial Abnormalities	59	0.0260053	0.0948609	11	GSTM1, SLC19A1, COMT, RPL5, GAD1, SPRY2, C1TC, ARVCF, c-Src, CLPTM1, eNOS
546	Depressive Disorder	371	0.0264545	0.0957828	48	L1CAM (CTF1), TXNRD2, RAP-1A, Synaptotagmin IV, G-protein alpha-i1, P2X7, PDE2A, G-protein alpha-i3, Adenylate cyclase type V, ACSL4, iNOS, NCAM1, G-protein alpha-s, RGMa, COMT, ANO6, SOD1, GAD1, LEPROT, NEFM, Mdga2, GluR3, CNR1, SLC1A2/EAAT2, MSN (moesin), Adenylate cyclase type IX, EFR3B, NR2A, SNAP-25, GluR6, HSPA1L, PDE10A, MDGA1, GLNA, G-protein alpha-i2, NR2B, VAMP2, GLAST1/EAAT1, HTR1B, HS…
547	Muscle Cramp	3	0.0267219	0.0957828	2	COL4A1, PGAM1
548	Salivary Gland Adenoma, Pleomorphic	3	0.0267219	0.0957828	2	PDGF-R-alpha, PRDX1
549	Testicular Hydrocele	3	0.0267219	0.0957828	2	Ca-ATPase1, PMCA1
550	Thrombocythemia, Essential	31	0.0271013	0.0965904	7	Beta-catenin, IDH2, K-RAS, LDHA, SF3B1, N-Ras, TET2
551	Pleural Neoplasms	31	0.0271013	0.0965904	7	MUC1-CT, MUC1, NDPK A, MUC1-NT, CD3 zeta, Alpha-1 catenin, ADA
552	Flavivirus Infections	74	0.103588	0.236628	11	TAP1 (PSF1), DR5(TNFRSF10B), Karyopherin beta 1, HSC70, SOD1, HMGB1, Nucleophosmin, hnRNP C, Vimentin, Calreticulin, TIMP1
553	Small Cell Lung Carcinoma	276	0.0651768	0.189236	35	GSTP1, GSTM1, PD-ECGF (TdRPase), CXADR, Ku80, Thioredoxin, Beta-catenin, ABCC1, ITGB1, ACTA2, ABCC4, Kindlin-2, UBC, GLUT1, PECAM1, PARP-1, CD44 (ICD), CD45, NCAM1, ENO2, CD9, CD44, hnRNP A2, SCAMP5, Antigen KI-67, KCRB, Calgranulin B, CD44 soluble, Podocalyxin-like 1, Calreticulin, HSPA1A, FasR(CD95), HSPA1B, CD44 (EXT), GPI
554	Nose Diseases	223	0.0280946	0.0999396	31	Galectin-1, hnRNP A1, TAP1 (PSF1), Desmin, NEFL, Heme oxygenase 1, MUC1-CT, Filaggrin, PIP, PCDH17, MIC2, PARP-1, PI3K reg class IA (p85-alpha), RKIP, HLA-G, iNOS, PCDH10, MUC1, NCAM1, CD14, SOD1, M9, Tubulin alpha 1A, K-RAS, MUC1-NT, PCBP-2, Calgranulin B, N-Ras, Annexin I, H-Ras, sCD14
555	Body Weight	683	0.0282077	0.100151	82	COX VIc, Adenylate cyclase type VI, MCM6, PRDX3, Desmin, PDIA3, Attractin, ACTA2, A-FABP, MTCH2, CPT-1A, GLUT1, MaxiK alpha subunit, ALDH2, TCP1-delta, ACLY, NPC1, G-protein alpha-i3, HADHA, PI3K reg class IA (p85-alpha), Adenylate cyclase type I, Adenylate cyclase type V, CD3 epsilon, Albumin, ACSL4, CD68, iNOS, A2M receptor (ICD), G-protein alpha-s, GPX1, PGES2, AATC, CD14, COMT, SOD1, SLC38A2,…
556	Idiopathic Interstitial Pneumonias	189	0.0283768	0.100369	27	Keratin 17, RhoA, MetAP-2, Heme oxygenase 1, Beta-catenin, MUC1-CT, gp130, von Willebrand factor, GRO-1, CD68, MUC1, PDGF-R-alpha, Caveolin-1, HSP47, Tissue factor, MUC1-NT, Jagged1, ICAM2, HSP27, Epimorphin, Annexin I, CD147, CD36, TIMP1, FasR(CD95), MMP-14, RAGE
557	Idiopathic Pulmonary Fibrosis	189	0.0283768	0.100369	27	Keratin 17, RhoA, MetAP-2, Heme oxygenase 1, Beta-catenin, MUC1-CT, gp130, von Willebrand factor, GRO-1, CD68, MUC1, PDGF-R-alpha, Caveolin-1, HSP47, Tissue factor, MUC1-NT, Jagged1, ICAM2, HSP27, Epimorphin, Annexin I, CD147, CD36, TIMP1, FasR(CD95), MMP-14, RAGE
558	Arteriovenous Fistula	7	0.143821	0.301215	2	sEPCR, Protein C receptor (endothelial)
559	Vascular Fistula	7	0.143821	0.301215	2	sEPCR, Protein C receptor (endothelial)
560	Pelvic Infection	7	0.143821	0.301215	2	MA1B1, Cathepsin B
561	Hemorrhagic Fevers, Viral	59	0.117576	0.259979	9	TAP1 (PSF1), DR5(TNFRSF10B), Karyopherin beta 1, HSC70, HMGB1, hnRNP C, Vimentin, ICAM2, Calreticulin
562	Arbovirus Infections	75	0.111277	0.247518	11	TAP1 (PSF1), DR5(TNFRSF10B), Karyopherin beta 1, HSC70, SOD1, HMGB1, Nucleophosmin, hnRNP C, Vimentin, Calreticulin, TIMP1
563	Tic Disorders	30	0.0664764	0.190928	6	GSTP1, COMT, HSP60, CNR1, PKM2, ACP1
564	Vascular Malformations	25	0.0300127	0.10496	6	sEPCR, Endoglin, ITGB1, GLUT1, Protein C receptor (endothelial), LYVE-1
565	Tuberous Sclerosis	25	0.0300127	0.10496	6	PCNA, 14-3-3 beta/alpha, ABCC1, RHEB2, RBBP4 (RbAp48), RPS6
566	Alzheimer disease, early onset	25	0.0300127	0.10496	6	NEFL, ACTA2, Synaptotagmin I, Nicastrin, Presenilin 1, FasR(CD95)
567	Hyperlipidemias	148	0.0302458	0.105577	22	BAZ1B, TBL2, von Willebrand factor, A2M receptor (ICD), GPX1, Alpha adducin, Caveolin-1, ITGB2, SOAT1, ACAT1, SR-BI, CNR1, LDLR, GALNT2, ACSL5, CETP, A2M receptor, ACSL3, CD36, TIMP1, MMP-14, eNOS
568	Pulmonary Fibrosis	216	0.0306763	0.106482	30	Keratin 17, RhoA, MetAP-2, Heme oxygenase 1, Beta-catenin, MUC1-CT, gp130, von Willebrand factor, GRO-1, CD68, MUC1, PDGF-R-alpha, Caveolin-1, HSP47, Tissue factor, HMGB1, MUC1-NT, HSPA4, Jagged1, ICAM2, HSP27, Epimorphin, Annexin I, CD147, CD36, TIMP1, FasR(CD95), MMP-14, ADA, RAGE
569	Hepatitis C, Chronic	132	0.0314124	0.108439	20	GSTP1, TfR1, BGAL, Endoglin, TAP1 (PSF1), CPT-1A, DDX6, PSMB8(LMP7), AATC, CD14, SOD2, FTL, DDX5, CD30(TNFRSF8), LDLR, HSP27, ADAR1, sCD14, FasR(CD95), ADA
570	Delirium, Dementia, Amnestic, Cognitive Disorders	128	0.182281	0.344487	16	iNOS, GPX1, COMT, ITM2B, SLC17A7, Beta-synuclein, GSTO1, CETP, Presenilin 1, GLAST1/EAAT1, Cathepsin B, HSPA1A, TIMP1, HSPA1B, eNOS, RAGE
571	Thromboangiitis Obliterans	13	0.0315422	0.108439	4	CD14, ITGA2B, sCD14, eNOS
572	Neoplasm Invasiveness	13	0.0315422	0.108439	4	LGI1, iNOS, CD147, TIMP1
573	Mental Retardation, X-Linked	76	0.0316164	0.108439	13	GAA, L1CAM (CTF1), ACSL4, ODP2, Oligophrenin 1, ACSBG1, CASK, PDX1, HPRT, Tetraspanin-7, LAMP2, L1CAM, TIMP1
574	Leukemia, Lymphoid	1494	0.0316474	0.108439	167	GSTP1, ITPA, ATR/TEM8, Plectin 1, GSTM1, RhoA, hnRNP A1, HSPA2, Thioredoxin, ATP1B2, Beta-catenin, ABCC1, G-protein alpha-i1, P2X7, Dystrobrevin alpha, Nectin-2, NALCN, PKC-beta, Ephrin-A receptor 3, ITGB1, RFC1, APOO, Drebrin, HSP105, HSP90 alpha, Myelin basic protein, IDH1, Dynamin-1, PD-1, Astrotactin-1, CDC42, AHNAK, Hedls, HIST1H2BG, HYOU1, ABHD12, Flotillin-1, PDZK10, hnRNP R, HPIP, von Wil…
575	Adenoma, Pleomorphic	19	0.0320532	0.109427	5	MUC1-CT, MUC1, GDF5, MUC1-NT, Fascin
576	Sphingolipidoses	39	0.0321947	0.109709	8	BGAL, RhoA, NPC1, iNOS, SR-BI, Beta-synuclein, ISCA2, eNOS
577	Carcinoma, Lobular	108	0.0325379	0.110676	17	Beta-catenin, MUC1-CT, Ku70, MCAM, GRO-1, Angiopoietin 2, MUC1, PDGF-R-alpha, COMT, LYVE-1, RhoC, MUC1-NT, Claudin-3, CD147, Neuropilin-1, TIMP1, GPI
578	Hypotension, Orthostatic	18	0.254263	0.431637	3	ECE1, G-protein alpha-s, GNAS1
579	Orthostatic Intolerance	18	0.254263	0.431637	3	ECE1, G-protein alpha-s, GNAS1
580	Urinary Tract Infections	18	0.254263	0.431637	3	PECAM1, HSPA1A, HSPA1B
581	Testicular Diseases	94	0.204286	0.371864	12	GSTP1, GSTM1, G-protein alpha-s, Bak, K-RAS, Ca-ATPase1, N-Ras, PMCA1, H-Ras, CD147, GNAS1, Versican
582	Precursor Cell Lymphoblastic Leukemia-Lymphoma	413	0.0337547	0.114606	52	GSTP1, ITPA, GSTM1, Beta-catenin, PKC-beta, Ephrin-A receptor 3, RFC1, APOO, IDH1, Hedls, HYOU1, hnRNP R, HPIP, ME1, SLC25A6, SLC19A1, ROR1, Lck, MARS, PTK7, eIF4A1, NCAM1, A2M receptor (ICD), Alpha adducin, HSC70, PDGF-R-alpha, Tenascin-R, Nop56, JAK1, K-RAS, ASNS, C1TC, DYNC1I1, c-Src, NQO1, N-Ras, PCDHGB6, APEX, HLA-DPB1, H-Ras, TETRAN, PKC-beta2, G-protein beta-1, CD70(TNFSF7), TET2, Perforin…
583	Monoclonal Gammopathy of Undetermined Significance	69	0.0338855	0.114841	12	ALPL, HLA-G, CD45, NCAM1, CD20, CD23, K-RAS, ITGA5, CD38, Jagged1, Neuropilin-1, FasR(CD95)
584	Leukemia, Promyelocytic, Acute	112	0.0776855	0.20952	16	GSTM1, CD44 (ICD), COIL, AF-9, CD14, SOD1, ITGB2, Tissue factor, CD44, Annexin II, N-Ras, CD44 soluble, sCD14, TNFAIP2, Rac1, CD44 (EXT)
585	Meningeal Neoplasms	117	0.0347942	0.117707	18	G-protein alpha-11, ALPL, PCNA, Endoglin, AP-1 beta subunit, Beta-catenin, Claudin-11, G-protein alpha-q, COX II, Caveolin-1, Tissue factor, ITGA3, NDRG2, Antigen KI-67, N-Ras, DAL1, Cathepsin B, TIMP1
586	Carcinoma, Basal Cell	101	0.0354104	0.119408	16	GSTP1, Keratin 17, PD-ECGF (TdRPase), Beta-catenin, ACTA2, Galectin-7, Tubulin beta 3, ITGA6, GPX1, Alpha-actinin 1, K-RAS, PKC-alpha, eIF2C2 (Argonaute-2), N-Ras, H-Ras, FasR(CD95)
587	Tonsillar Neoplasms	8	0.0357455	0.119408	3	Beta-catenin, K-RAS, Vimentin
588	Distal Myopathies	8	0.0357455	0.119408	3	Desmin, Matrin-3, Titin
589	Ileus	8	0.0357455	0.119408	3	Filamin A, Filamin-A (CTF), FasR(CD95)
590	Osteomyelitis	8	0.0357455	0.119408	3	iNOS, GSHR, eNOS
591	Asthma, Occupational	8	0.0357455	0.119408	3	GSTP1, GSTM1, SOD2
592	Nerve Degeneration	8	0.0357455	0.119408	3	DCTN1(p150Glued), SOD1, Cathepsin B
593	Hearing Loss, Sensorineural	62	0.0765711	0.20952	10	HSPA2, Sortilin, Actin cytoplasmic 2, SOD2, DIA1, HSPA1L, OPA1, HSPA1A, HSPA1B, eNOS
594	Musculoskeletal Abnormalities	226	0.21563	0.388558	26	MYH9, GSTM1, SLC19A1, CD44 (ICD), Alpha adducin, OFD1, PDGF-R-alpha, COMT, RPL5, ZMPSTE24, GAD1, SPRY2, K-RAS, CD44, C1TC, SNRP116, ARVCF, c-Src, Filamin B (TABP), CLPTM1, N-Ras, CD44 soluble, H-Ras, cytochrome P-450 reductase, eNOS, CD44 (EXT)
595	Carcinoid Tumor	40	0.0369215	0.122866	8	Beta-catenin, MIC2, G-protein alpha-s, SDHD, Antigen KI-67, Claudin-3, Claudin-1, GNAS1
596	Systemic Inflammatory Response Syndrome	185	0.0369784	0.122866	26	sEPCR, HSPA2, ITGB1, PD-1, ACTA1, gp130, PDE2A, Thrombomodulin, von Willebrand factor, Angiopoietin 2, CD14, CD5, HSP60, ITGA4, Protein C receptor (endothelial), Tissue factor, HMGB1, SOD2, HSPA4, CD38, LMAN1, HSPA1L, sCD14, HSPA1A, TIMP1, HSPA1B
597	Testicular Neoplasms	79	0.239898	0.41708	10	GSTP1, GSTM1, G-protein alpha-s, Bak, K-RAS, N-Ras, H-Ras, CD147, GNAS1, Versican
598	Leukemia, Myelomonocytic, Juvenile	8	0.179846	0.344487	2	K-RAS, N-Ras
599	Leprosy, Paucibacillary	8	0.179846	0.344487	2	HSPA1A, HSPA1B
600	Pulmonary Embolism	19	0.281791	0.455033	3	sEPCR, Albumin, Protein C receptor (endothelial)
601	Lichenoid Eruptions	47	0.0830127	0.218553	8	PCNA, CD44 (ICD), CD14, K-RAS, CD44, CD44 soluble, sCD14, CD44 (EXT)
602	Neoplasms, Basal Cell	102	0.0383396	0.126477	16	GSTP1, Keratin 17, PD-ECGF (TdRPase), Beta-catenin, ACTA2, Galectin-7, Tubulin beta 3, ITGA6, GPX1, Alpha-actinin 1, K-RAS, PKC-alpha, eIF2C2 (Argonaute-2), N-Ras, H-Ras, FasR(CD95)
603	Pleural Diseases	55	0.0384044	0.126477	10	GSTP1, ENO2, SOD1, LDHA, NDPK A, SOD2, CD3 zeta, Alpha-1 catenin, FasR(CD95), ADA
604	Cecal Neoplasms	20	0.0394045	0.128409	5	Beta-catenin, NAP1, LYRIC, K-RAS, N-Ras
605	Arteriovenous Malformations	20	0.0394045	0.128409	5	sEPCR, Endoglin, ITGB1, GLUT1, Protein C receptor (endothelial)
606	Mitochondrial Myopathies	20	0.0394045	0.128409	5	PD-ECGF (TdRPase), SLC25A4, COX II, tRNA pseudouridine synthase A, OPA1
607	Soft Tissue Neoplasms	20	0.0394045	0.128409	5	Beta-catenin, ABCC1, K-RAS, Claudin-1, ACTB
608	Polyps	127	0.0395004	0.128497	19	G3P2, RPS3, Galectin-1, TRPM7, Beta-catenin, MUC1-CT, SCRIB, RKIP, MUC1, CD14, SOD1, K-RAS, MUC1-NT, Antigen KI-67, p120-catenin, RPS8, Calgranulin B, sCD14, SAP97 (DLG1)
609	Thoracic Injuries	1	0.0976306	0.225506	1	SOD1
610	Fanconi Syndrome	1	0.0976306	0.225506	1	IGF-2 receptor
611	Adenoma, Bile Duct	1	0.0976306	0.225506	1	H-Ras
612	Methylmalonate Semialdehyde Dehydrogenase Deficiency	1	0.0976306	0.225506	1	MMSA
613	Spinal Muscular Atrophy, X-Linked Lethal Infantile	1	0.0976306	0.225506	1	UBE1
614	Hemangioendothelioma, Epithelioid	1	0.0976306	0.225506	1	PECAM1
615	Preleukemia	1	0.0976306	0.225506	1	N-Ras
616	Alcoholic Neuropathy	1	0.0976306	0.225506	1	ALDH2
617	Listeriosis	1	0.0976306	0.225506	1	Endoplasmin
618	Vasospasm, Intracranial	1	0.0976306	0.225506	1	eNOS
619	Severe Combined Immunodeficiency, Autosomal Recessive, T Cell-Negative, B Cell-Positive, Nk Cell-Positive	1	0.0976306	0.225506	1	CD45
620	Methemoglobinemia	1	0.0976306	0.225506	1	CYB5R3
621	Stomatocytosis	1	0.0976306	0.225506	1	Stomatin
622	Pyruvate Carboxylase Deficiency Disease	1	0.0976306	0.225506	1	PYC
623	Sarcoma, Myeloid	1	0.0976306	0.225506	1	Nucleophosmin
624	Tracheal Neoplasms	1	0.0976306	0.225506	1	K-RAS
625	Maxillary Sinus Neoplasms	1	0.0976306	0.225506	1	H-Ras
626	Cystic Adenomatoid Malformation of Lung, Congenital	1	0.0976306	0.225506	1	K-RAS
627	Poliomyelitis, Bulbar	1	0.0976306	0.225506	1	PVR
628	Brain Ischemia	144	0.0403078	0.130895	21	Endoglin, ALDH2, Thrombomodulin, GPX1, COMT, ENO2, SOD1, ITGB2, TBXA2R, APJ, SLC1A2/EAAT2, p22-phox, LDLR, HSPA1L, APEX, GLAST1/EAAT1, CD59, HSPA1A, HSPA1B, eNOS, RAGE
629	Endometriosis	230	0.040563	0.131495	31	GSTP1, L1CAM (CTF1), GSTM1, Beta-catenin, MUC1-CT, S1P1 receptor, EBAG9, GRO-1, SPP lyase, CD44 (ICD), Angiopoietin 2, HLA-G, MUC1, COMT, Alpha-actinin 1, K-RAS, CD44, MUC1-NT, Antigen KI-67, Vimentin, Annexin I, HLA-DPB1, CD44 soluble, L1CAM, TIMP1, FasR(CD95), MMP-14, ACP1, eNOS, CD44 (EXT), VIL2 (ezrin)
630	Stomatognathic System Abnormalities	98	0.0527263	0.158775	15	GSTP1, GSTM1, CLIMP-63, SLC19A1, COMT, MYH14, RPL5, PHF8, GAD1, SPRY2, C1TC, ARVCF, CLPTM1, APEX, eNOS
631	Hypopigmentation	87	0.0419036	0.135135	14	GSTM1, MYG1, TAP1 (PSF1), ABCC4, Rab-27A, Tubulin beta 3, PSMB8(LMP7), GPX1, PDGF-R-alpha, COMT, MSRB2, CD63, Myosin Va, FasR(CD95)
632	Severe Combined Immunodeficiency	41	0.0420929	0.135512	8	IL-2R gamma chain, TAP1 (PSF1), CD3 epsilon, CD45, SAHH, CD3 delta, PNPH, ADA
633	Protozoan Infections	128	0.0423088	0.135972	19	TfR1, TAP1 (PSF1), HSPA2, Heme oxygenase 1, PECAM1, UGT1A9, Angiopoietin 2, iNOS, G-protein alpha-s, LMAN1, HPRT, HSPA1L, HUC, HLA-DPB1, Cathepsin B, CD36, gp91-phox, FasR(CD95), GNAS1
634	Nevus	27	0.0424689	0.136251	6	BGAL, Neuropilin-2, Ku80, HSP90 alpha, N-Ras, Versican
635	Hereditary Sensory and Motor Neuropathy	56	0.0428221	0.13694	10	Gdap1, NEFL, HSP10 (mitochondrial), AFG3L2, SAC3, Atlastin, HSP60, Reep1, HSP27, Peripherin
636	Lichen Planus, Oral	34	0.0429774	0.13694	7	PCNA, CD44 (ICD), CD14, CD44, CD44 soluble, sCD14, CD44 (EXT)
637	Intracranial Aneurysm	34	0.0429774	0.13694	7	Endoglin, Heme oxygenase 1, COL4A1, iNOS, TIMP1, eNOS, Versican
638	Placenta Diseases	34	0.0429774	0.13694	7	Thrombomodulin, Angiopoietin 2, CD68, C1TC, ADAM17, Annexin II, eNOS
639	Albinism, Oculocutaneous	20	0.309556	0.485701	3	ABCC4, Tubulin beta 3, CD63
640	Disease Susceptibility	20	0.124455	0.271326	4	G-protein alpha-q, PARP-1, Tissue factor, AKAP10
641	Dyslipidemias	171	0.0442655	0.140771	24	BAZ1B, A-FABP, TBL2, von Willebrand factor, A2M receptor (ICD), GPX1, Alpha adducin, Caveolin-1, ITGB2, SOAT1, ACAT1, SR-BI, CNR1, DHCR7, LDLR, GALNT2, ACSL5, CETP, A2M receptor, ACSL3, CD36, TIMP1, MMP-14, eNOS
642	Behavioral Symptoms	82	0.173746	0.344487	11	G-protein alpha-i1, P2X7, 14-3-3 epsilon, PKA-cat beta, GRP78, PKC-gamma, COMT, GABA-A receptor gamma-2 subunit, GluR3, GLNA, G-protein alpha-i2
643	Precancerous Conditions	49	0.0454253	0.144001	9	GSTM1, DDB1, COL4A1, iNOS, K-RAS, eIF2C2 (Argonaute-2), Antigen KI-67, N-Ras, H-Ras
644	Leukemia, T-Cell	118	0.174947	0.344487	15	hnRNP A1, PD-1, RPL6, CD44 (ICD), ENO2, JAK1, K-RAS, CD44, Rab-6A, Reticulon 4, CD30(TNFRSF8), Annexin II, CD44 soluble, FasR(CD95), CD44 (EXT)
645	Acidosis, Lactic	9	0.049804	0.152285	3	TUFM, SLC25A3, DLDH
646	Xerophthalmia	9	0.049804	0.152285	3	Alpha-fodrin, PIP, Albumin
647	Werner Syndrome	9	0.049804	0.152285	3	DDX9, PARP-1, NMP200
648	Intestinal Obstruction	9	0.049804	0.152285	3	Filamin A, Filamin-A (CTF), FasR(CD95)
649	Histiocytoma, Malignant Fibrous	9	0.049804	0.152285	3	Beta-catenin, K-RAS, H-Ras
650	Neoplasms, Complex and Mixed	255	0.118643	0.262026	31	G3P2, hnRNP U, KHSRP, Thioredoxin, TIP30, Beta-catenin, ABCC1, MUC1-CT, MAP-1A, CD44 (ICD), MUC1, NCAM1, IGF-2 receptor, GDF5, K-RAS, CD44, MUC1-NT, GluR3, QM, OGDHL, Antigen KI-67, Claudin-3, Lyn, NCX1, GLNA, CD44 soluble, H-Ras, RRM1, Fascin, FasR(CD95), CD44 (EXT)
651	Tuberculosis	147	0.0486738	0.152285	21	Esterase D, TAP1 (PSF1), P2X7, ITGB1, ABCC4, Cathepsin Z, HLA-E, PECAM1, SCP1, iNOS, CD14, SERA, ITGA5, Vimentin, ITGAL, CD3 zeta, HLA-DPB1, sCD14, ACP1, ADA, RAGE
652	Embolism	21	0.337396	0.497947	3	sEPCR, Albumin, Protein C receptor (endothelial)
653	Postoperative Complications	65	0.0488475	0.152285	11	Thioredoxin, Heme oxygenase 1, Thrombomodulin, von Willebrand factor, COMT, SOD1, Caveolin-1, ITGB2, NCX1, MAOB, eNOS
654	Sarcoma, Kaposi	65	0.0488475	0.152285	11	Beta-catenin, gp130, PECAM1, von Willebrand factor, GRO-1, PARP-1, PCBP-1, A2M receptor (ICD), Antigen KI-67, Lyn, A2M receptor
655	Hypergammaglobulinemia	73	0.0494721	0.152285	12	ALPL, HLA-G, CD45, NCAM1, CD20, CD23, K-RAS, ITGA5, CD38, Jagged1, Neuropilin-1, FasR(CD95)
656	Atrial Fibrillation	67	0.329435	0.497947	8	von Willebrand factor, HSC70, Tissue factor, ADAM10, ZnT-1, CETP, Rac1, eNOS
657	Albuminuria	28	0.0497504	0.152285	6	GLUT1, Albumin, Alpha adducin, SOD2, eNOS, RAGE
658	Erythroblastosis, Fetal	4	0.049999	0.152285	2	TALDO, GPI
659	Blood Group Incompatibility	4	0.049999	0.152285	2	TALDO, GPI
660	Hernia, Umbilical	4	0.049999	0.152285	2	SLC19A1, C1TC
661	Hernia, Ventral	4	0.049999	0.152285	2	SLC19A1, C1TC
662	Niemann-Pick Disease, Type C	4	0.049999	0.152285	2	NPC1, ISCA2
663	Hyperlipoproteinemia Type V	4	0.049999	0.152285	2	TBL2, GALNT2
664	Sepsis	182	0.0505733	0.153782	25	sEPCR, HSPA2, ITGB1, PD-1, ACTA1, gp130, PDE2A, Thrombomodulin, von Willebrand factor, Angiopoietin 2, CD14, CD5, HSP60, ITGA4, Protein C receptor (endothelial), Tissue factor, HMGB1, SOD2, HSPA4, CD38, HSPA1L, sCD14, HSPA1A, TIMP1, HSPA1B
665	Epilepsies, Myoclonic	50	0.0507942	0.153952	9	SCN9A, SCN2A, DHE3, Na(v) I alpha, COX II, CD36L2, GABA-A receptor gamma-2 subunit, MUNC18, Kir1.2
666	Epilepsy, Generalized	50	0.0507942	0.153952	9	MaxiK alpha subunit, DHE3, Na(v) I alpha, KCNQ2, GAD2, GABA-A receptor gamma-2 subunit, Kir1.2, GluR6, SSDH
667	Panic Disorder	51	0.226571	0.40133	7	Chapsyn-110, LDHB, COMT, LDHA, RIB2, EAAT4, HTR1B
668	Meningitis, Viral	15	0.0515048	0.1556	4	ENO2, alpha-DG, TIMP1, Dystroglycan
669	Paranasal Sinus Diseases	106	0.051809	0.156265	16	hnRNP A1, Desmin, NEFL, PIP, PCDH17, MIC2, PI3K reg class IA (p85-alpha), PCDH10, NCAM1, M9, Tubulin alpha 1A, K-RAS, PCBP-2, N-Ras, Annexin I, H-Ras
670	Polyneuropathies	123	0.0530118	0.159377	18	Gdap1, NEFL, ALDH2, HSP10 (mitochondrial), AFG3L2, SAC3, Atlastin, CD14, COMT, HSP60, 14-3-3 theta, Reep1, HSP27, sCD14, Peripherin, FasR(CD95), SPT1, DJ-1
671	Heart Defects, Congenital	157	0.0531034	0.159396	22	Desmin, Dystrobrevin alpha, ACTC, TMEM43, JAM3, RPS4X, ATP1B1, SLC19A1, AKAP350, Alpha adducin, Ankyrin-B, Plakoglobin, K-RAS, p22-phox, Jagged1, C1TC, Desmoglein 2, VANGL2, LAMP2, Ca-ATPase2, eNOS, Desmoplakin
672	Thrombocytosis	36	0.0563307	0.167465	7	Beta-catenin, IDH2, K-RAS, LDHA, SF3B1, N-Ras, TET2
673	Bone Neoplasms	43	0.0538181	0.160764	8	PCNA, Beta-catenin, IDH1, IDH2, PDGF-R-alpha, K-RAS, N-Ras, H-Ras
674	Acute Kidney Injury	43	0.0538181	0.160764	8	GSTP1, HYOU1, HSC70, p22-phox, Antigen KI-67, HPRT, HSPA1A, HSPA1B
675	Obsessive-Compulsive Disorder	43	0.0538181	0.160764	8	DLGAP2, PSMD1, COMT, GluR6, NRCAM, NR2B, HTR1B, SLC1A1/EAAT3
676	Gallbladder Neoplasms	74	0.0540259	0.161127	12	GSTP1, L1CAM (CTF1), TIP30, Beta-catenin, GLUT1, MIC2, RKIP, K-RAS, Antigen KI-67, N-Ras, H-Ras, L1CAM
677	Leukocyte Disorders	107	0.0556352	0.165661	16	ITPA, CD28, MUC1-CT, CDC42, MUC1, DECR, PDGF-R-alpha, MUC1-NT, p22-phox, LMNBR, Perforin, HSPA1A, gp91-phox, FasR(CD95), HSPA1B, ACTR3
678	Herpes Simplex	69	0.228508	0.402589	9	Ku80, Nectin-2, Ku70, Nucleolin, CRM1, HSC70, IGF-2 receptor, PSGL-1, Lamin B1
679	Carcinoma, Papillary	22	0.0569445	0.168484	5	ITGB4, GLUT1, AKAP350, Claudin-3, PKC-epsilon
680	Empyema, Pleural	10	0.0661168	0.190482	3	GSTP1, ENO2, SOD2
681	Fibrous Dysplasia of Bone	10	0.0661168	0.190482	3	G-protein alpha-s, c-Src, GNAS1
682	Fanconi Anemia	37	0.291719	0.464087	5	Alpha-fodrin, UBE2T, CDC42, PARP-1, CRM1
683	Glaucoma, Open-Angle	59	0.0581067	0.17165	10	GSTP1, GSTM1, TAP1 (PSF1), VAMP5, COL4A2, COL4A1, iNOS, GC1QBP, OPA1, eNOS
684	Arrhythmias, Cardiac	124	0.0951385	0.225506	17	TMEM43, ECE1, von Willebrand factor, ATP1B1, AKAP350, CaMK II gamma, HSC70, Ankyrin-B, Tissue factor, ADAM10, ZnT-1, CETP, Calreticulin, LAMP2, Rac1, eNOS, Desmoplakin
685	Central Nervous System Infections	185	0.059286	0.174856	25	MOG, Heme oxygenase 1, Myelin basic protein, PD-1, PMCA2b, gp130, PECAM1, iNOS, CD45, PDGF-R-alpha, ENO2, SOD1, alpha-DG, BRSK2, PVR, Nucleophosmin, ADAM10, 14-3-3 theta, KCRB, HUC, Cathepsin D, CD36, TIMP1, eNOS, Dystroglycan
686	Neoplasms, Multiple Primary	44	0.0603907	0.177833	8	PCNA, 14-3-3 beta/alpha, ABCC1, RHEB2, K-RAS, RBBP4 (RbAp48), RNF11, RPS6
687	Skin Diseases, Viral	88	0.23798	0.414962	11	Ku80, Nectin-2, Ku70, Nucleolin, CRM1, HSC70, IGF-2 receptor, PSGL-1, H-Ras, Lamin B1, CDK1 (p34)
688	Behavior	88	0.23798	0.414962	11	G-protein alpha-i1, P2X7, 14-3-3 epsilon, PKA-cat beta, GRP78, PKC-gamma, COMT, GABA-A receptor gamma-2 subunit, GluR3, GLNA, G-protein alpha-i2
689	Hearing Loss	160	0.0629214	0.184702	22	GSTP1, MYH9, GSTM1, HSPA2, Sortilin, PMCA2b, CISD2, TALDO, Actin cytoplasmic 2, CD36L2, MYH14, ITGA3, SOD2, Jagged1, DIA1, HSPA1L, OPA1, HSPA1A, HSPA1B, Lhfpl3, eNOS, LHFPL2
690	Gastroesophageal Reflux	16	0.0635442	0.185073	4	iNOS, Desmoglein 1, Plakoglobin, Desmoglein 2
691	Appendiceal Neoplasms	16	0.0635442	0.185073	4	Beta-catenin, NAP1, LYRIC, K-RAS
692	Cholangiocarcinoma	109	0.0638629	0.185711	16	Beta-catenin, ABCC1, MUC1-CT, IDH1, IDH2, MUC1, G-protein alpha-s, K-RAS, RhoC, MUC1-NT, PRDX1, Antigen KI-67, p120-catenin, Podocalyxin-like 1, Alpha-1 catenin, GNAS1
693	Muscle Weakness	10	0.0661168	0.190482	3	DCTN1(p150Glued), Myoferlin, CAC
694	Mouth Diseases	3961	0.0664471	0.190928	412	GSTP1, CD69, CPSF1, SDHA, PALM2, ATR/TEM8, EIF5A2, Prp8, TfR1, MYH9, ALPL, L1CAM (CTF1), Ankyrin 1, T3JAM, Alpha-fodrin, KIDINS220, GLG1, Plectin 1, HDLBP, GSTM1, SH3TC1, BGAL, Profilin I, Keratin 17, Chapsyn-110, NUP210, ITGB4, PYC, PD-ECGF (TdRPase), PCNA, UBE1DC1, RhoA, ZDHHC6, GABT, CD28, TMEM59, IFI17, Galectin-1, Karyopherin beta-3, Endoglin, CD229, Synaptotagmin IV, TAP1 (PSF1), HSPA2, PCD…
695	Dengue	55	0.164149	0.333305	8	TAP1 (PSF1), DR5(TNFRSF10B), Karyopherin beta 1, HSC70, HMGB1, hnRNP C, Vimentin, Calreticulin
696	Brain Infarction	93	0.0670101	0.192164	14	Endoglin, ALDH2, Thrombomodulin, GPX1, COMT, ENO2, SOD1, ITGB2, TBXA2R, APJ, p22-phox, LDLR, CD59, eNOS
697	Angelman Syndrome	11	0.292544	0.464087	2	NHE6, CYFIP1
698	Psychoses, Substance-Induced	11	0.292544	0.464087	2	GSTP1, SOD2
699	Empyema	11	0.0845193	0.220341	3	GSTP1, ENO2, SOD2
700	Shock, Septic	53	0.0693268	0.198198	9	von Willebrand factor, Angiopoietin 2, CD14, HSP60, Tissue factor, HMGB1, sCD14, HSPA1A, HSPA1B
701	Aortic Stenosis, Subvalvular	69	0.0699841	0.198678	11	Desmin, PKC-beta, ACTC, von Willebrand factor, PAFAH alpha (LIS1), SLC25A3, Titin, HLA-DPB1, PKC-beta2, LAMP2, eNOS
702	Hypertriglyceridemia	69	0.0699841	0.198678	11	BAZ1B, TBL2, von Willebrand factor, GPX1, Caveolin-1, ITGB2, CNR1, LDLR, GALNT2, CETP, CD36
703	Obstetric Labor, Premature	69	0.0699841	0.198678	11	GSTP1, GSTM1, ALDH2, PECAM1, SVCT2, iNOS, Alpha adducin, CD14, NQO1, sCD14, eNOS
704	Metaplasia	61	0.0700554	0.198678	10	ITGB4, JAM3, Angiopoietin 2, Claudin-5, K-RAS, Antigen KI-67, Claudin-3, HSP27, ACSL5, Neuropilin-1
705	Respiration Disorders	136	0.0701261	0.198678	19	GSTP1, Heme oxygenase 1, 14-3-3 beta/alpha, MUC1-CT, A-FABP, MYH10, ATP1A1, MUC1, CD14, Tissue factor, HMGB1, MUC1-NT, HSPA1L, sCD14, HSPA1A, TIMP1, FasR(CD95), HSPA1B, eNOS
706	Gastroenteritis	678	0.0702407	0.198678	78	GSTP1, ITPA, TfR1, ALPL, L1CAM (CTF1), GSTM1, ERBIN, PCNA, RhoA, MCM6, Prohibitin, HSPA2, Thioredoxin, Heme oxygenase 1, Beta-catenin, APG16L1, MUC1-CT, ACTA2, CLEC2D, ABCC4, gp130, TMBIM1, MCAM, ATP4A, GRO-1, CD44 (ICD), Angiopoietin 2, ZGPAT, ECHS1, Albumin, CD68, eIF2S1, CD74, CPSM, iNOS, CLIM1, MUC1, GPX1, CD14, TRAF3, CD9, ITGB2, ITGA2B, Carbonic anhydrase II, K-RAS, CD44, STAT4, MUC1-NT, CN…
707	Gallbladder Diseases	119	0.0706254	0.199214	17	GSTP1, L1CAM (CTF1), TIP30, Beta-catenin, GLUT1, MIC2, RKIP, K-RAS, SR-BI, Antigen KI-67, ACAT2, LDLR, Claudin-1, N-Ras, H-Ras, L1CAM, FasR(CD95)
708	Drug-Related Side Effects and Adverse Reactions	224	0.070644	0.199214	29	GSTP1, Rab-1A, GSTM1, Profilin I, RhoA, RFC1, PARP-1, CD68, iNOS, GPX1, AATC, COMT, ZMPSTE24, TBXA2R, SOD2, Fc epsilon RI gamma, NQO1, APEX, HLA-DPB1, Annexin IV, DHC24, Perforin, HSPA1A, TIMP1, FasR(CD95), HCD2, HSPA1B, eNOS, RAGE
709	Mycobacterium Infections	171	0.0710712	0.200116	23	Esterase D, TAP1 (PSF1), P2X7, ITGB1, ABCC4, Cathepsin Z, HLA-E, PECAM1, SCP1, iNOS, CD14, SERA, ITGA5, Vimentin, ITGAL, CD3 zeta, HLA-DPB1, sCD14, HSPA1A, HSPA1B, ACP1, ADA, RAGE
710	Bone Diseases	556	0.0715932	0.201282	65	ALPL, GSTM1, PCNA, TAP1 (PSF1), HSPA2, Beta-catenin, P2X7, ACTA2, Filaggrin, IDH1, PD-1, ALDH2, TALDO, IDH2, GRP78, CD3 epsilon, Filamin A, CD68, iNOS, G-protein alpha-s, PSMB8(LMP7), OFD1, PDGF-R-alpha, Syntaxin 16, CD14, COMT, Rab18, ZMPSTE24, IRAP, Carbonic anhydrase II, K-RAS, PSME2, SOD2, CNR1, CD38, SLC26A2, SNRP116, Calgranulin B, Ca-ATPase3, c-Src, GSHR, GNPAT, Filamin B (TABP), NQO1, Ann…
711	Emphysema	38	0.0719942	0.201593	7	GSTP1, PCNA, RAP-1A, Heme oxygenase 1, DR5(TNFRSF10B), DR4(TNFRSF10A), MMP-14
712	Behcet Syndrome	94	0.0719946	0.201593	14	GSTP1, GSTM1, CD28, TAP1 (PSF1), Heme oxygenase 1, HLA-E, Thrombomodulin, von Willebrand factor, ENO1, HLA-G, iNOS, SOD2, HSPA4, eNOS
713	Genital Neoplasms, Female	10792	0.0720283	0.201593	1082	sEPCR, GSTP1, CD69, CPSF1, DCTN1(p150Glued), G3P2, Syntaxin 6, TMPRSS4, SDHA, YES, PALM2, SLFN5, TGT, EIF5A2, Prp8, TSPAN11, G-protein beta-2, TMEM34, G-protein alpha-11, RhoG, MYH9, ALPL, L1CAM (CTF1), Rab-1A, Ankyrin 1, ARFGAP1, Gdap1, ERp44, Alpha-fodrin, KIDINS220, RPS19, GLG1, IL-2R gamma chain, Plectin 1, Ankyrin-G, HDLBP, GSTM1, SH3TC1, Ribonuclease H1, BGAL, EXOC3L2, ZFR, HIST1H2BA, PSMB1…
714	Adenoma, Liver Cell	40	0.191109	0.351656	6	TAP1 (PSF1), Beta-catenin, HLA-E, gp130, PSMB8(LMP7), GLNA
715	Pneumonia	86	0.0736345	0.205779	13	TAP1 (PSF1), HSPA2, Thioredoxin, Heme oxygenase 1, MUC1-CT, gp130, JAM3, Thrombomodulin, MUC1, CD14, HMGB1, MUC1-NT, sCD14
716	Diarrhea	25	0.223295	0.397538	4	ABCC4, G-protein alpha-s, HAI-2, GNAS1
717	Leukemia, Myelomonocytic, Chronic	62	0.0765711	0.20952	10	U2AF35, IDH1, IDH2, CD14, K-RAS, Nucleophosmin, N-Ras, H-Ras, TET2, sCD14
718	Myelodysplastic-Myeloproliferative Diseases	62	0.0765711	0.20952	10	U2AF35, IDH1, IDH2, CD14, K-RAS, Nucleophosmin, N-Ras, H-Ras, TET2, sCD14
719	Laryngitis	17	0.0769174	0.20952	4	MUC1-CT, MCAM, MUC1, MUC1-NT
720	Lymphopenia	17	0.0769174	0.20952	4	CD28, CDC42, FasR(CD95), ACTR3
721	Glaucoma	129	0.0770609	0.20952	18	GSTP1, GSTM1, TAP1 (PSF1), VAMP5, SLC4A4, COL4A2, COL4A1, iNOS, NCAM1, Bak, GC1QBP, eIF5A, Vimentin, OPA1, PLC-beta1, TIMP1, MMP-14, eNOS
722	Darier Disease	2	0.185735	0.344487	1	Ca-ATPase2
723	Lissencephaly	2	0.185735	0.344487	1	Tubulin alpha 1A
724	Multiple Endocrine Neoplasia Type 2b	2	0.185735	0.344487	1	RNF11
725	Parkinson Disease, Early-Onset, Autosomal Recessive	2	0.185735	0.344487	1	DJ-1
726	Lymphangioma	2	0.185735	0.344487	1	PECAM1
727	Cryptogenic Organizing Pneumonia	2	0.185735	0.344487	1	Tissue factor
728	Macular Edema	2	0.185735	0.344487	1	eNOS
729	Pneumothorax	2	0.185735	0.344487	1	SOD1
730	Lactose Intolerance	2	0.185735	0.344487	1	MCM6
731	Mixed Tumor, Malignant	2	0.185735	0.344487	1	Lyn
732	Tight Skin Contracture Syndrome, Lethal	2	0.185735	0.344487	1	ZMPSTE24
733	Graves Ophthalmopathy	2	0.185735	0.344487	1	Alpha-fodrin
734	Hepatic Encephalopathy	2	0.185735	0.344487	1	GLSK
735	Hyperlipoproteinemia Type IV	5	0.0780079	0.20952	2	TBL2, GALNT2
736	Gastroschisis	5	0.0780079	0.20952	2	Alpha adducin, eNOS
737	Acidosis, Renal Tubular	5	0.0780079	0.20952	2	SLC4A4, Carbonic anhydrase II
738	Ameloblastoma	24	0.0782879	0.209668	5	Beta-catenin, ITGB1, PDGF-R-alpha, ITGA3, ITGA5
739	Liver Cirrhosis, Alcoholic	24	0.0782879	0.209668	5	ALDH2, CD68, CD14, SOD2, sCD14
740	Diabetes Complications	290	0.0792014	0.21181	36	G3P2, GSTM1, Endoglin, Thioredoxin, PKC-beta, ACTA2, Alpha-actinin 4, GLUT1, MCAM, Thrombomodulin, von Willebrand factor, PARP-1, Albumin, CD74, iNOS, GPX1, MUNC13-2, Alpha adducin, ACAA1, SOD1, ITGA2B, Tissue factor, SOD2, p22-phox, GFPT1, HSPA1L, APEX, PKC-beta2, CETP, ANKS1B, HSPA1A, Densin-180, HSPA1B, ACTG2, eNOS, RAGE
741	Inflammatory Breast Neoplasms	79	0.080991	0.215976	12	PCNA, DR5(TNFRSF10B), PECAM1, GRO-1, Angiopoietin 2, Caveolin-1, LYVE-1, RhoC, SOD2, CD48, Cathepsin B, MMP-14
742	Abortion, Habitual	71	0.0824559	0.218553	11	sEPCR, Heme oxygenase 1, HLA-E, Thrombomodulin, MCP, Angiopoietin 2, HLA-G, CD14, Protein C receptor (endothelial), sCD14, eNOS
743	Nephrosis	71	0.0824559	0.218553	11	GSTP1, GSTM1, Galectin-1, von Willebrand factor, Caveolin-1, Tissue factor, Fc epsilon RI gamma, Podocalyxin-like 1, CETP, TIMP1, ADA
744	Amino Acid Metabolism, Inborn Errors	96	0.082676	0.218553	14	ABCC4, DHPR, Tubulin beta 3, PCCB, SAHH, PDGF-R-alpha, COMT, PCCA, CD63, MAOB, DLDH, BCKD-E2, MMSA, eNOS
745	Uveitis, Anterior	96	0.082676	0.218553	14	GSTP1, GSTM1, CD28, TAP1 (PSF1), Heme oxygenase 1, HLA-E, Thrombomodulin, von Willebrand factor, ENO1, HLA-G, iNOS, SOD2, HSPA4, eNOS
746	Ocular Motility Disorders	47	0.0830127	0.218553	8	Dystrobrevin alpha, NSF, SLC25A4, Ca-ATPase1, LARS1, VANGL2, OPA1, TIMP1
747	Tongue Neoplasms	47	0.0830127	0.218553	8	PCNA, ACTA2, PD-1, Bak, K-RAS, H-Ras, CD147, Cyclophilin A
748	Leukopenia	47	0.0830127	0.218553	8	ITPA, CD28, CDC42, p22-phox, HSPA1A, FasR(CD95), HSPA1B, ACTR3
749	Actinomycetales Infections	183	0.0832171	0.218782	24	Esterase D, TAP1 (PSF1), P2X7, ITGB1, ABCC4, Cathepsin Z, HLA-E, PECAM1, SCP1, iNOS, CD14, SERA, ITGA5, TXNRD1, Vimentin, ITGAL, CD3 zeta, HLA-DPB1, sCD14, HSPA1A, HSPA1B, ACP1, ADA, RAGE
750	Endometrial Hyperplasia	11	0.0845193	0.220341	3	Beta-catenin, K-RAS, Antigen KI-67
751	Myxoma	11	0.0845193	0.220341	3	PD-ECGF (TdRPase), Bak, K-RAS
752	Lymphoma, Large-Cell, Anaplastic	11	0.0845193	0.220341	3	CD20, CD30(TNFRSF8), N-Ras
753	Genital Diseases, Female	10882	0.0852675	0.221981	1089	sEPCR, GSTP1, CD69, CPSF1, DCTN1(p150Glued), G3P2, Syntaxin 6, TMPRSS4, SDHA, YES, PALM2, SLFN5, TGT, EIF5A2, Prp8, TSPAN11, G-protein beta-2, TMEM34, G-protein alpha-11, RhoG, MYH9, ALPL, L1CAM (CTF1), Rab-1A, Ankyrin 1, ARFGAP1, Gdap1, ERp44, Alpha-fodrin, KIDINS220, RPS19, GLG1, IL-2R gamma chain, Plectin 1, Ankyrin-G, HDLBP, GSTM1, SH3TC1, Ribonuclease H1, BGAL, EXOC3L2, ZFR, HIST1H2BA, PSMB1…
754	Intracranial Arterial Diseases	105	0.0855455	0.222394	15	Endoglin, Heme oxygenase 1, ITGB1, COL4A1, iNOS, A2M receptor (ICD), GPX1, SOD1, GSTO1, Presenilin 1, A2M receptor, TIMP1, eNOS, Versican, RAGE
755	Ocular Hypertension	131	0.0864657	0.224161	18	GSTP1, GSTM1, TAP1 (PSF1), VAMP5, SLC4A4, COL4A2, COL4A1, iNOS, NCAM1, Bak, GC1QBP, eIF5A, Vimentin, OPA1, PLC-beta1, TIMP1, MMP-14, eNOS
756	Sarcoidosis	114	0.0879126	0.225506	16	MUC1-CT, GRO-1, HLA-G, MUC1, PSMB8(LMP7), CD14, ITGB2, MUC1-NT, Calgranulin B, HSPA1L, HLA-DPB1, sCD14, HSPA1A, FasR(CD95), HSPA1B, RAGE
757	Panuveitis	97	0.0883764	0.225506	14	GSTP1, GSTM1, CD28, TAP1 (PSF1), Heme oxygenase 1, HLA-E, Thrombomodulin, von Willebrand factor, ENO1, HLA-G, iNOS, SOD2, HSPA4, eNOS
758	Cardiomyopathy, Hypertrophic	72	0.0891765	0.225506	11	Desmin, PKC-beta, ACTC, von Willebrand factor, PAFAH alpha (LIS1), SLC25A3, Titin, HLA-DPB1, PKC-beta2, LAMP2, eNOS
759	Liver Failure	40	0.0899868	0.225506	7	NUP210, Heme oxygenase 1, iNOS, ITGA4, GLSK, FasR(CD95), eNOS
760	Lichen Planus	43	0.12125	0.266521	7	PCNA, CD44 (ICD), CD14, CD44, CD44 soluble, sCD14, CD44 (EXT)
761	Migraine Disorders	64	0.0906951	0.225506	10	iNOS, Na(v) I alpha, ITGB2, C1TC, ITGAL, ATP1A2, LDLR, MAOB, HTR1B, eNOS
762	Nasopharyngeal Neoplasms	89	0.0911456	0.225506	13	GSTM1, TAP1 (PSF1), Beta-catenin, HLA-E, iNOS, NQO1, Thy-1, HLA-DPB1, CD70(TNFSF7), HSPA1A, FasR(CD95), HSPA1B, AL1A1
763	Conjunctival Diseases	89	0.0911456	0.225506	13	Alpha-fodrin, GSTM1, PCNA, MUC1-CT, PIP, Ku70, Albumin, MUC1, NCAM1, HSP47, MUC1-NT, Antigen KI-67, RPS6
764	Nasopharyngeal Diseases	89	0.0911456	0.225506	13	GSTM1, TAP1 (PSF1), Beta-catenin, HLA-E, iNOS, NQO1, Thy-1, HLA-DPB1, CD70(TNFSF7), HSPA1A, FasR(CD95), HSPA1B, AL1A1
765	Ketosis	18	0.0915729	0.225506	4	SCOT, HSPA1A, HSPA1B, RAGE
766	Urinary Calculi	18	0.0915729	0.225506	4	TAP1 (PSF1), SOD2, NQO1, APRT
767	Cerebral Palsy	18	0.0915729	0.225506	4	PLP1, GSHR, eNOS, GPX4 (PHGPx)
768	Brain Damage, Chronic	18	0.0915729	0.225506	4	PLP1, GSHR, eNOS, GPX4 (PHGPx)
769	Urolithiasis	18	0.0915729	0.225506	4	TAP1 (PSF1), SOD2, NQO1, APRT
770	Rupture	56	0.0915874	0.225506	9	Flotillin-1, COX II, HSP47, HMGB1, Calgranulin B, HSP27, CD147, FasR(CD95), eNOS
771	Bacillaceae Infections	13	0.126801	0.274514	3	ATR/TEM8, von Willebrand factor, ANTXR2
772	Nephrosis, Lipoid	13	0.126801	0.274514	3	Caveolin-1, Podocalyxin-like 1, TIMP1
773	Multiple Trauma	13	0.126801	0.274514	3	HSPA1L, HSPA1A, HSPA1B
774	Anthrax	13	0.126801	0.274514	3	ATR/TEM8, von Willebrand factor, ANTXR2
775	Neuroendocrine Tumors	3049	0.0923143	0.225506	318	GSTP1, CD69, PALM2, TRUNDD(TNFRSF10D), TfR1, G-protein alpha-11, ALPL, L1CAM (CTF1), KIDINS220, Plectin 1, Ankyrin-G, GSTM1, Ribonuclease H1, Neuropilin-2, NUP210, Adenylate cyclase type VI, BST2, ITGB4, TXNRD2, PD-ECGF (TdRPase), PCNA, RACK1, GABT, CD28, MCM6, IFI17, RPS12, Ku80, LRRC1, TAP1 (PSF1), PSMD11, TRPM7, HSPA2, LAMP1, CNTN1 (F3), Thioredoxin, Heme oxygenase 1, Calnexin, GRID1, Tetraspa…
776	Kidney Diseases	8548	0.0931331	0.225506	861	APG3, sEPCR, ARL6IP6, GSTP1, CPSF1, DCTN1(p150Glued), G3P2, SDHA, YES, TRUNDD(TNFRSF10D), Prp8, ILDR2, TSPAN11, TMEM34, G-protein alpha-11, MYH9, ALPL, CD151, L1CAM (CTF1), Rab-1A, Syntaxin 8, ARFGAP1, Alpha-fodrin, KIDINS220, GLG1, Plectin 1, Ankyrin-G, HDLBP, GSTM1, SH3TC1, Ribonuclease H1, BGAL, ZFR, HIST1H2BA, Esterase D, HSP12A, ERBIN, PYGB, Profilin I, PSMB5, Chapsyn-110, MRPS18A, NUP210, B…
777	Neuroectodermal Tumors, Primitive	2731	0.0934912	0.225506	286	Ephrin-B3, GSTP1, CPSF1, DCTN1(p150Glued), G3P2, Syntaxin 6, TMPRSS4, TRUNDD(TNFRSF10D), TEF-1, TMEM34, MYH9, L1CAM (CTF1), Ankyrin 1, Syntaxin 8, Plectin 1, Ankyrin-G, BGAL, PYGB, Keratin 17, Chapsyn-110, NUP210, U5-200KD, PUR-alpha, MA1B1, MCM6, FTDH, KHSRP, TMEM2, TAP1 (PSF1), SLC15A3, CNTN1 (F3), ATP1B2, DCBLD1, GRID1, TMEM85, Beta-catenin, ABCC1, P2X7, NALCN, PKC-beta, Ephrin-A receptor 3, I…
778	Skin and Connective Tissue Diseases	9482	0.0939431	0.225506	952	sEPCR, GSTP1, ITPA, CD69, CPSF1, DCTN1(p150Glued), G3P2, Syntaxin 6, TMPRSS4, SDHA, YES, PALM2, ATR/TEM8, SLFN5, TRUNDD(TNFRSF10D), Prp8, TfR1, G-protein alpha-11, MYH9, COX VIc, ALPL, L1CAM (CTF1), Ankyrin 1, MLCP (cat), T3JAM, Alpha-fodrin, KIDINS220, GLG1, IL-2R gamma chain, Plectin 1, Ankyrin-G, LEDGF, HDLBP, GSTM1, SH3TC1, BGAL, HSP12A, PYGB, Profilin I, Keratin 17, Chapsyn-110, NUP210, Aden…
779	Pigmentation Disorders	124	0.0951385	0.225506	17	GSTM1, MYG1, TAP1 (PSF1), ABCC4, Rab-27A, DDB1, Tubulin beta 3, PSMB8(LMP7), GPX1, PDGF-R-alpha, COMT, K-RAS, MSRB2, CD63, ADAR1, Myosin Va, FasR(CD95)
780	Sensation Disorders	213	0.0957624	0.225506	27	GSTP1, MYH9, GSTM1, HSPA2, Sortilin, PMCA2b, Thrombomodulin, von Willebrand factor, CISD2, TALDO, Actin cytoplasmic 2, GPX1, CD36L2, MYH14, ITGA3, SOD2, PUR9, Jagged1, DIA1, PKC-epsilon, HSPA1L, OPA1, HSPA1A, HSPA1B, Lhfpl3, eNOS, LHFPL2
781	Vaccinia	33	0.0969733	0.225506	6	G3P2, RhoA, eIF2S1, Bak, DUSP23, ACTR3
782	Cleft Lip	33	0.0969733	0.225506	6	CLIMP-63, MYH14, PHF8, GAD1, C1TC, CLPTM1
783	Cytomegalovirus Infections	28	0.131807	0.283706	5	HSP90 alpha, Dynamin-1, NSF, Alpha-internexin, Rab-8
784	Parasitic Diseases	151	0.0986047	0.227474	20	TfR1, TAP1 (PSF1), HSPA2, Heme oxygenase 1, PECAM1, UGT1A9, Angiopoietin 2, iNOS, G-protein alpha-s, Tissue factor, LMAN1, HPRT, HSPA1L, HUC, HLA-DPB1, Cathepsin B, CD36, gp91-phox, FasR(CD95), GNAS1
785	Periodontal Diseases	160	0.099259	0.228701	21	ALPL, GSTM1, BGAL, gp130, PECAM1, COL4A1, PI3K reg class IA (p85-alpha), iNOS, AATC, CD14, SOD1, SOD2, p22-phox, PAFAH alpha (LIS1), Calgranulin B, c-Src, H-Ras, Cathepsin D, sCD14, eNOS, RAGE
786	Attention Deficit Disorder with Hyperactivity	57	0.0998401	0.229755	9	NURR1, COMT, GAT1, NEPH2, NR2A, SNAP-25, NR2B, MAOB, HTR1B
787	Alcoholism	187	0.100155	0.230197	24	GSTM1, Beta-catenin, DLGAP2, AL1B1, ALDH2, Histone H3.3, Fyn, NURR1, Alpha adducin, CD14, COMT, GAD2, 14-3-3 eta, GABA-A receptor gamma-2 subunit, CNR1, SLC1A2/EAAT2, DDX5, GSHR, NQO1, Monoglyceride lipase, NR2B, sCD14, HTR1B, AL1A1
788	Respiratory Distress Syndrome, Adult	49	0.100521	0.230683	8	14-3-3 beta/alpha, MUC1-CT, MUC1, Tissue factor, HMGB1, MUC1-NT, TIMP1, FasR(CD95)
789	Diabetic Angiopathies	125	0.100614	0.230683	17	GSTM1, Endoglin, PKC-beta, von Willebrand factor, iNOS, GPX1, SOD1, ITGA2B, Tissue factor, SOD2, p22-phox, PKC-beta2, CETP, HSPA1A, HSPA1B, eNOS, RAGE
790	Primary Dysautonomias	45	0.273259	0.442148	6	NEFL, 14-3-3 beta/alpha, ECE1, G-protein alpha-s, UCHL1, GNAS1
791	Central Nervous System Viral Diseases	100	0.268874	0.437712	12	Myelin basic protein, gp130, CD45, ENO2, SOD1, alpha-DG, BRSK2, PVR, Nucleophosmin, KCRB, TIMP1, Dystroglycan
792	Purpura, Schoenlein-Henoch	14	0.150246	0.311177	3	iNOS, Caveolin-1, eNOS
793	Tetralogy of Fallot	12	0.104818	0.238851	3	p22-phox, Jagged1, VANGL2
794	Ophthalmoplegia	29	0.147236	0.305962	5	Dystrobrevin alpha, NSF, SLC25A4, LARS1, OPA1
795	Albinism	29	0.312788	0.489535	4	ABCC4, Tubulin beta 3, PDGF-R-alpha, CD63
796	Tourette Syndrome	29	0.147236	0.305962	5	GSTP1, COMT, CNR1, PKM2, ACP1
797	Eczema	19	0.107445	0.243943	4	Filaggrin, CD14, ADAM10, sCD14
798	Blood Coagulation Disorders	162	0.10925	0.244673	21	Beta-catenin, ABCC4, CDC42, Thrombomodulin, von Willebrand factor, IDH2, iNOS, SAHH, CD20, Caveolin-1, ITGA2B, K-RAS, LDHA, HMGB1, SF3B1, LMAN1, CD63, N-Ras, TET2, eNOS, ACTR3
799	Nondisjunction, Genetic	6	0.109604	0.244673	2	MCP, H-Ras
800	Viremia	6	0.109604	0.244673	2	PD-1, CD38
801	Mandibular Neoplasms	6	0.109604	0.244673	2	Beta-catenin, K-RAS
802	Uniparental Disomy	6	0.109604	0.244673	2	MCP, H-Ras
803	Esophagitis, Peptic	6	0.109604	0.244673	2	GSTP1, GSTM1
804	Adenoviridae Infections	6	0.109604	0.244673	2	CXADR, E1B-AP5
805	Hydronephrosis	6	0.109604	0.244673	2	Heme oxygenase 1, SAP97 (DLG1)
806	Hepatic Insufficiency	42	0.110272	0.245871	7	NUP210, Heme oxygenase 1, iNOS, ITGA4, GLSK, FasR(CD95), eNOS
807	Multiple Sclerosis, Relapsing-Remitting	75	0.111277	0.247518	11	CD28, Thioredoxin, Heme oxygenase 1, HLA-G, HSP60, Bak, HSPA4, ADAM17, HSPA1A, FasR(CD95), HSPA1B
808	Precursor T-Cell Lymphoblastic Leukemia-Lymphoma	190	0.114219	0.253759	24	Beta-catenin, APOO, IDH1, Hedls, HYOU1, hnRNP R, ME1, MARS, PTK7, eIF4A1, A2M receptor (ICD), Alpha adducin, PDGF-R-alpha, Tenascin-R, Nop56, JAK1, K-RAS, DYNC1I1, N-Ras, PCDHGB6, TETRAN, G-protein beta-1, TET2, A2M receptor
809	Spinal Neoplasms	3	0.265241	0.433692	1	K-RAS
810	Cataplexy	3	0.265241	0.433692	1	NPC1
811	Tracheal Diseases	3	0.265241	0.433692	1	K-RAS
812	Fasciculation	3	0.265241	0.433692	1	NCAM2
813	Chudley-Mccullough Syndrome	3	0.265241	0.433692	1	Sortilin
814	Echinococcosis, Hepatic	3	0.265241	0.433692	1	TAP1 (PSF1)
815	Multiple Endocrine Neoplasia Type 2a	3	0.265241	0.433692	1	RNF11
816	Adenoma, Oxyphilic	3	0.265241	0.433692	1	Caveolin-1
817	Gingival Neoplasms	3	0.265241	0.433692	1	H-Ras
818	Liver Diseases, Parasitic	3	0.265241	0.433692	1	TAP1 (PSF1)
819	Epidermolysis Bullosa Acquisita	3	0.265241	0.433692	1	HSP47
820	Fetal Alcohol Spectrum Disorders	3	0.265241	0.433692	1	ALDH2
821	Hemangioendothelioma	3	0.265241	0.433692	1	PECAM1
822	Methionine Adenosyltransferase Deficiency	3	0.265241	0.433692	1	SAHH
823	Lipodystrophy, Congenital Generalized	3	0.265241	0.433692	1	Caveolin-1
824	Nevi and Melanomas	2968	0.114928	0.255031	308	GSTP1, CD69, PALM2, TRUNDD(TNFRSF10D), TfR1, G-protein alpha-11, ALPL, L1CAM (CTF1), KIDINS220, Plectin 1, Ankyrin-G, GSTM1, Ribonuclease H1, BGAL, Neuropilin-2, NUP210, Adenylate cyclase type VI, BST2, ITGB4, TXNRD2, PD-ECGF (TdRPase), PCNA, RACK1, GABT, CD28, MCM6, IFI17, RPS12, Ku80, LRRC1, TAP1 (PSF1), PSMD11, TRPM7, HSPA2, LAMP1, CNTN1 (F3), Thioredoxin, Heme oxygenase 1, Calnexin, GRID1, Te…
825	Duodenal Ulcer	30	0.335772	0.497947	4	GSTM1, HSPA1A, HSPA1B, eNOS
826	Autonomic Nervous System Diseases	47	0.308256	0.485701	6	NEFL, 14-3-3 beta/alpha, ECE1, G-protein alpha-s, UCHL1, GNAS1
827	Hemoglobinopathies	119	0.117083	0.259354	16	TfR1, ITGB1, HLA-E, Thrombomodulin, TALDO, iNOS, Ankyrin-B, ITGA4, ITGA2B, GSHR, LDLR, Beta-fodrin, BCAM, CD36, eNOS, GPI
828	Glycogen Storage Disease	27	0.117154	0.259354	5	GAA, PFKM, von Willebrand factor, SR-BI, LAMP2
829	Immune Complex Diseases	15	0.174932	0.344487	3	iNOS, Caveolin-1, eNOS
830	Headache	15	0.174932	0.344487	3	iNOS, COMT, eNOS
831	Hepatolenticular Degeneration	15	0.4383	0.59591	2	Esterase D, Rab-7
832	Diabetic Ketoacidosis	15	0.174932	0.344487	3	HSPA1A, HSPA1B, RAGE
833	Tongue Diseases	51	0.119933	0.264562	8	PCNA, ACTA2, PD-1, Bak, K-RAS, H-Ras, CD147, Cyclophilin A
834	Hyperlipoproteinemias	35	0.120787	0.266131	6	TBL2, A2M receptor (ICD), LDLR, GALNT2, CETP, A2M receptor
835	Inflammatory Bowel Diseases	605	0.121021	0.266332	68	GSTP1, ITPA, ALPL, L1CAM (CTF1), GSTM1, ERBIN, PCNA, RhoA, MCM6, Prohibitin, HSPA2, Thioredoxin, Heme oxygenase 1, APG16L1, ACTA2, CLEC2D, ABCC4, gp130, TMBIM1, MCAM, GRO-1, CD44 (ICD), Angiopoietin 2, ZGPAT, ECHS1, Albumin, CD68, eIF2S1, iNOS, CLIM1, GPX1, CD14, TRAF3, ITGB2, ITGA2B, Carbonic anhydrase II, K-RAS, CD44, STAT4, CNR1, ACDS, LTA4H, ITGAL, Calgranulin B, Galectin-9, ACAT2, PTPR-sigma…
836	Sudden Infant Death	48	0.326037	0.497947	6	ECE1, HADHA, G-protein alpha-s, KCNQ2, ACDS, GNAS1
837	Bone Diseases, Endocrine	48	0.702212	0.797163	4	G-protein alpha-s, Rab18, N-Ras, GNAS1
838	Melanoma	2965	0.124279	0.271326	307	GSTP1, CD69, PALM2, TRUNDD(TNFRSF10D), TfR1, G-protein alpha-11, ALPL, L1CAM (CTF1), KIDINS220, Plectin 1, Ankyrin-G, GSTM1, Ribonuclease H1, Neuropilin-2, NUP210, Adenylate cyclase type VI, BST2, ITGB4, TXNRD2, PD-ECGF (TdRPase), PCNA, RACK1, GABT, CD28, MCM6, IFI17, RPS12, Ku80, LRRC1, TAP1 (PSF1), PSMD11, TRPM7, HSPA2, LAMP1, CNTN1 (F3), Thioredoxin, Heme oxygenase 1, Calnexin, GRID1, Tetraspa…
839	Prostatic Hyperplasia	129	0.12444	0.271326	17	GSTM1, Beta-catenin, PKC-beta, ACTA1, HLA-G, CD45, COMT, Plakoglobin, CNR1, PKC-alpha, Antigen KI-67, PKC-epsilon, E-FABP, PKC-beta2, Alpha-1 catenin, Versican, NSUN2
840	Neovascularization, Pathologic	20	0.124455	0.271326	4	ITGB4, JAM3, Angiopoietin 2, Neuropilin-1
841	Liver Failure, Acute	20	0.124455	0.271326	4	Heme oxygenase 1, iNOS, FasR(CD95), eNOS
842	Respiratory Insufficiency	20	0.124455	0.271326	4	Heme oxygenase 1, MYH10, CD14, sCD14
843	Death, Sudden	67	0.329435	0.497947	8	TMEM43, ECE1, HADHA, G-protein alpha-s, KCNQ2, ACDS, GNAS1, eNOS
844	Hyperglycemia	106	0.233218	0.410111	13	CPT-1A, PLCA, MUNC13-2, AATC, OST48, GAD2, K-RAS, Tissue factor, NTSR1, CD36, CDKAL1, eNOS, NSGPeroxidase
845	Rare Hereditary Pathology with known molecular basis	52	0.130332	0.281504	8	G-protein alpha-s, ZMPSTE24, GDF5, SLC26A2, FTL, POMGNT1, GNAS1, SIP1 (ZFHX1B)
846	Creutzfeldt-Jakob Syndrome	16	0.200636	0.366294	3	ADAM10, 14-3-3 theta, Cathepsin D
847	Cognition Disorders	16	0.200636	0.366294	3	COMT, CETP, eNOS
848	Platelet Storage Pool Deficiency	16	0.472252	0.614105	2	ABCC4, CD63
849	Hermanski-Pudlak Syndrome	16	0.472252	0.614105	2	ABCC4, CD63
850	Headache Disorders, Primary	69	0.132326	0.284493	10	iNOS, Na(v) I alpha, ITGB2, C1TC, ITGAL, ATP1A2, LDLR, MAOB, HTR1B, eNOS
851	Malformations of Cortical Development	44	0.132764	0.285105	7	PCNA, 14-3-3 beta/alpha, ABCC1, RHEB2, Tubulin alpha 1A, RBBP4 (RbAp48), RPS6
852	Thymoma	32	0.381845	0.551442	4	G3P2, Thioredoxin, K-RAS, H-Ras
853	Hypertrophy, Left Ventricular	68	0.215963	0.388558	9	Adenylate cyclase type VI, Calcineurin B1, CPT-1A, G-protein alpha-q, KCRU, Alpha adducin, ACAT1, p22-phox, eNOS
854	Lip Diseases	667	0.133213	0.285436	74	Prp8, Ankyrin 1, T3JAM, KIDINS220, Plectin 1, SH3TC1, Profilin I, CD28, TIP30, FARSB, NALCN, MTCH2, SLC4A4, Myelin basic protein, RPL13, AHNAK, Hedls, COL4A2, PCDH17, PECAM1, Gprin1, CPT-1C, CLIMP-63, Talin-1, MPP2, COL4A1, OSMR, Dynein 1, cytoplasmic, heavy chain, Endophilin A1, Histone H3.1, CRMP4, Ankyrin-B, MYH14, GAD2, PHF8, DGL-alpha, GAD1, K-RAS, ATP9A, SERA, SMC1, ATP1A3, Mdga2, ZNF426, P…
855	Malaria	95	0.133265	0.285436	13	TAP1 (PSF1), Heme oxygenase 1, PECAM1, UGT1A9, Angiopoietin 2, iNOS, G-protein alpha-s, LMAN1, HPRT, HLA-DPB1, CD36, gp91-phox, GNAS1
856	Ganglion Cysts	36	0.133678	0.285436	6	SCN9A, ENO1, CD36L2, SR-BI, OPA1, BNaC2 (ASIC1a)
857	Bronchitis, Chronic	36	0.133678	0.285436	6	Albumin, CD68, CD45, FTL, UCHL1, TIMP1
858	Lymphoma, T-Cell	305	0.133683	0.285436	36	IL-2R gamma chain, Beta-catenin, ABCC1, Dystrobrevin alpha, Nectin-2, Dynamin-1, PD-1, VAMP3, PCDH17, RIB1, NAV3, MIC2, HDAC1, PTPR-gamma, Na(v) I alpha, MUNC13-2, VARSL, CD20, APJ, K-RAS, ANKZF1, CRIM1, CD30(TNFRSF8), PSGL-1, FOXR1, N-Ras, HLA-DPB1, DAL1, ATP6V0A1, NTSR1, TET2, Histone H4, COPB2, TNFAIP2, FasR(CD95), Mucolipin-1
859	Leukemia-Lymphoma, Adult T-Cell	88	0.23798	0.414962	11	PD-1, CD44 (ICD), ENO2, JAK1, K-RAS, CD44, Rab-6A, Reticulon 4, CD30(TNFRSF8), CD44 soluble, CD44 (EXT)
860	Deficiency Diseases	69	0.359786	0.527029	8	HADHA, TALDO, CHDH, COMT, C1TC, SLC25A3, HADHB, eNOS
861	Lysosomal Storage Diseases	87	0.139115	0.296694	12	GAA, BGAL, RhoA, LAMP1, NPC1, iNOS, SR-BI, FTL, Beta-synuclein, ISCA2, Mucolipin-1, eNOS
862	Thromboembolism	53	0.141177	0.300747	8	sEPCR, Heme oxygenase 1, Thrombomodulin, A2M receptor (ICD), Protein C receptor (endothelial), Tissue factor, ENP1, A2M receptor
863	Headache Disorders	70	0.141704	0.301215	10	iNOS, Na(v) I alpha, ITGB2, C1TC, ITGAL, ATP1A2, LDLR, MAOB, HTR1B, eNOS
864	Lewy Body Disease	33	0.215611	0.388558	5	NURR1, GPX1, Beta-synuclein, Presenilin 1, eNOS
865	Meningioma	114	0.143569	0.301215	15	ALPL, PCNA, Endoglin, AP-1 beta subunit, Beta-catenin, Claudin-11, COX II, Caveolin-1, Tissue factor, ITGA3, NDRG2, Antigen KI-67, DAL1, Cathepsin B, TIMP1
866	Femoral Neoplasms	7	0.143821	0.301215	2	IDH1, IDH2
867	Neuritis	7	0.143821	0.301215	2	Septin 11, CRMP5
868	Alcohol Withdrawal Delirium	7	0.143821	0.301215	2	ALDH2, CNR1
869	Ehlers-Danlos Syndrome	17	0.227148	0.40133	3	GSTM1, Filamin A, Filamin-A (CTF)
870	Fever	70	0.375072	0.543651	8	TfR1, TAP1 (PSF1), Thrombomodulin, iNOS, AATC, Caveolin-1, SOD2, ICAM2
871	Stomatognathic Diseases	4905	0.14562	0.304641	498	GSTP1, CD69, CPSF1, SDHA, PALM2, ATR/TEM8, SLFN5, TRUNDD(TNFRSF10D), EIF5A2, Prp8, TfR1, MYH9, ALPL, CD151, L1CAM (CTF1), Ankyrin 1, Gdap1, T3JAM, Alpha-fodrin, KIDINS220, RPS19, GLG1, Plectin 1, HDLBP, GSTM1, SH3TC1, BGAL, EXOC3L2, ZFR, Profilin I, Keratin 17, Chapsyn-110, NUP210, InPP5A, ITGB4, PYC, PD-ECGF (TdRPase), hnRNP U, PCNA, UBE1DC1, RhoA, ZDHHC6, GABT, CD28, TMEM59, RPL19, IFI17, Galec…
872	Hereditary breast cancer	130	0.198836	0.364435	16	GSTP1, GSTM1, Keratin 17, PCNA, Prohibitin, Beta-catenin, PARP-1, COMT, Plakoglobin, Caveolin-1, IGF-2 receptor, AKAP10, MSN (moesin), Jagged1, Antigen KI-67, Vimentin
873	Odontogenic Tumors	37	0.147189	0.305962	6	Beta-catenin, ITGB1, iNOS, PDGF-R-alpha, ITGA3, ITGA5
874	Muscular Dystrophies, Limb-Girdle	29	0.147236	0.305962	5	DCTN1(p150Glued), Desmin, Rab-27A, TRN-SR2, VCP
875	Polycythemia Vera	29	0.147236	0.305962	5	Beta-catenin, ACSL6, eIF2S1, N-Ras, TET2
876	Prostatitis	4	0.336988	0.497947	1	SOD2
877	Granuloma, Plasma Cell	4	0.336988	0.497947	1	Clathrin heavy chain
878	Coccidiosis	4	0.336988	0.497947	1	TfR1
879	Optic Neuropathy, Ischemic	4	0.336988	0.497947	1	eNOS
880	Clostridium Infections	4	0.336988	0.497947	1	Cathepsin E
881	Echinococcosis	4	0.336988	0.497947	1	TAP1 (PSF1)
882	Arteriosclerosis Obliterans	4	0.336988	0.497947	1	MCAM
883	Hepatopulmonary Syndrome	4	0.336988	0.497947	1	eNOS
884	Tetanus	4	0.336988	0.497947	1	Cathepsin E
885	Sigmoid Diseases	4	0.336988	0.497947	1	K-RAS
886	Alkalosis	4	0.336988	0.497947	1	eNOS
887	Sigmoid Neoplasms	4	0.336988	0.497947	1	K-RAS
888	Brachial Plexus Neuritis	4	0.336988	0.497947	1	Septin 11
889	Hypoplastic Left Heart Syndrome	4	0.336988	0.497947	1	JAM3
890	Polyposis, Juvenile Intestinal	4	0.336988	0.497947	1	K-RAS
891	Flushing	4	0.336988	0.497947	1	ALDH2
892	Toxoplasmosis	4	0.336988	0.497947	1	TfR1
893	Hallermann's Syndrome	4	0.336988	0.497947	1	ZMPSTE24
894	Hamartoma Syndrome, Multiple	4	0.336988	0.497947	1	K-RAS
895	Hemifacial Spasm	4	0.336988	0.497947	1	eNOS
896	Leukomalacia, Periventricular	4	0.336988	0.497947	1	SLC1A2/EAAT2
897	Diabetes Insipidus, Nephrogenic	4	0.336988	0.497947	1	Calnexin
898	Cardiofaciocutaneous Syndrome	4	0.336988	0.497947	1	K-RAS
899	Skin Diseases	9128	0.150117	0.311177	912	sEPCR, GSTP1, CPSF1, DCTN1(p150Glued), G3P2, Syntaxin 6, TMPRSS4, SDHA, YES, PALM2, ATR/TEM8, SLFN5, TRUNDD(TNFRSF10D), Prp8, G-protein alpha-11, MYH9, COX VIc, ALPL, L1CAM (CTF1), Ankyrin 1, MLCP (cat), T3JAM, Alpha-fodrin, KIDINS220, GLG1, IL-2R gamma chain, Plectin 1, Ankyrin-G, LEDGF, HDLBP, GSTM1, SH3TC1, BGAL, HSP12A, PYGB, Profilin I, Keratin 17, Chapsyn-110, NUP210, Adenylate cyclase type…
900	Skin Diseases, Vesiculobullous	115	0.151104	0.312213	15	Plectin 1, ITGB4, ITGB1, ITGA6, GRO-1, HLA-G, Desmoglein 1, HSP47, ATP2C1, DSG4, Vimentin, HSP27, Perforin, FasR(CD95), Desmoplakin
901	Hypotension	34	0.427535	0.585974	4	ECE1, G-protein alpha-s, NTSR1, GNAS1
902	Acromegaly	34	0.658229	0.765879	3	G-protein alpha-s, Rab18, GNAS1
903	Body Temperature Changes	71	0.254365	0.431637	9	TfR1, TAP1 (PSF1), Thrombomodulin, iNOS, AATC, Caveolin-1, SOD2, ICAM2, NTSR1
904	Insulinoma	71	0.703953	0.797163	6	Beta-catenin, RPS15, K-RAS, RIB2, N-Ras, H-Ras
905	Proteinuria	71	0.254365	0.431637	9	Alpha-actinin 4, GLUT1, Albumin, Alpha adducin, Tissue factor, SOD2, CD59, eNOS, RAGE
906	Adenoma, Islet Cell	71	0.703953	0.797163	6	Beta-catenin, RPS15, K-RAS, RIB2, N-Ras, H-Ras
907	Skin Diseases, Genetic	423	0.151968	0.313004	48	GSTP1, Plectin 1, GSTM1, Keratin 17, ITGB4, TAP1 (PSF1), Heme oxygenase 1, ABCC1, Filaggrin, ABCC4, DDB1, CRACM1, Tubulin beta 3, CD3 epsilon, Filamin A, CD68, OSMR, CD45, Plakophilin 1, PSMB8(LMP7), Cathepsin E, PDGF-R-alpha, CD14, Desmoglein 1, HMBS, Plakoglobin, CD20, TRAF3, ATP6V0A2, HSP47, TBXA2R, Carbonic anhydrase II, ATP2C1, PRG2, Vimentin, CD63, CD30(TNFRSF8), PSGL-1, AL3A2, CD3 zeta, CD…
908	Fetal Diseases	80	0.154411	0.317685	11	Endoglin, Heme oxygenase 1, ALDH2, ATP1A1, TALDO, CD68, Calgranulin B, ADAM17, Annexin II, ACP1, GPI
909	Malnutrition	132	0.216069	0.388558	16	PFKM, PECAM1, HADHA, TALDO, CHDH, ODO1, iNOS, COMT, ATP2C1, HMGB1, C1TC, SLC25A3, RPL11, F16Q, HADHB, eNOS
910	Puberty, Precocious	18	0.536267	0.668183	2	G-protein alpha-s, GNAS1
911	Encephalitis, Japanese	18	0.254263	0.431637	3	SOD1, Nucleophosmin, TIMP1
912	Urologic Diseases	9875	0.159684	0.32817	984	APG3, sEPCR, ARL6IP6, Ephrin-B3, GSTP1, CPSF1, DCTN1(p150Glued), G3P2, SDHA, YES, TRUNDD(TNFRSF10D), Prp8, ILDR2, TSPAN11, TMEM34, G-protein alpha-11, MYH9, ALPL, CD151, L1CAM (CTF1), Rab-1A, Ankyrin 1, Syntaxin 8, ARFGAP1, Gdap1, Alpha-fodrin, KIDINS220, GLG1, Plectin 1, Ankyrin-G, HDLBP, GSTM1, SH3TC1, Ribonuclease H1, BGAL, ZFR, HIST1H2BA, Esterase D, HSP12A, Macro-H2A.1 histone, ERBIN, PYGB, …
913	Calcium Metabolism Disorders	38	0.161288	0.329425	6	G-protein alpha-11, ALPL, TALDO, G-protein alpha-s, Syntaxin 16, GNAS1
914	Neoplasms, Cystic, Mucinous, and Serous	38	0.161288	0.329425	6	Beta-catenin, MUC1-CT, MUC1, K-RAS, MUC1-NT, Vimentin
915	Hypertension, Portal	22	0.161531	0.329425	4	Heme oxygenase 1, iNOS, TIMP1, eNOS
916	Scoliosis	22	0.161531	0.329425	4	SLC26A2, Ca-ATPase3, PMCA4, Ca-ATPase2
917	Aortic Aneurysm, Thoracic	22	0.161531	0.329425	4	PKC-beta, ACTA2, Reticulon 4, PKC-beta2
918	Spinal Curvatures	22	0.161531	0.329425	4	SLC26A2, Ca-ATPase3, PMCA4, Ca-ATPase2
919	Bronchial Hyperreactivity	30	0.163388	0.332483	5	GSTP1, Desmin, ACTA1, CD14, sCD14
920	Precursor B-Cell Lymphoblastic Leukemia-Lymphoma	30	0.163388	0.332483	5	IDH1, HPIP, JAK1, K-RAS, N-Ras
921	Pituitary Diseases	134	0.552495	0.685654	13	GSTP1, PCNA, Beta-catenin, CISD2, NCAM1, G-protein alpha-s, Rab18, PTTG1IP, Antigen KI-67, H-Ras, CD147, Cathepsin B, GNAS1
922	Leiomyoma	90	0.165528	0.335738	12	L1CAM (CTF1), PCNA, 14-3-3 gamma, Kindlin-2, PECAM1, von Willebrand factor, PARP-1, Angiopoietin 2, Bak, L1CAM, AL1A1, ACP1
923	Euglenozoa Infections	47	0.170331	0.344487	7	HSPA2, iNOS, HSPA1L, HUC, HLA-DPB1, Cathepsin B, FasR(CD95)
924	Macular Degeneration	94	0.575723	0.700946	9	GSTP1, GSTM1, PARP-1, GPX1, Fibulin-3, SOD2, KCRB, CD36, eNOS
925	Meningitis	36	0.272188	0.440799	5	ENO2, alpha-DG, TIMP1, eNOS, Dystroglycan
926	Arthritis, Juvenile	73	0.17181	0.344487	10	TAP1 (PSF1), Thrombomodulin, CD3 epsilon, PSMB8(LMP7), SLC26A2, BAT1 (UAP56), Calgranulin B, HLA-DPB1, FasR(CD95), ADA
927	Kidney Neoplasms	8255	0.171938	0.344487	825	APG3, sEPCR, ARL6IP6, GSTP1, CPSF1, DCTN1(p150Glued), G3P2, SDHA, YES, TRUNDD(TNFRSF10D), Prp8, ILDR2, TSPAN11, TMEM34, G-protein alpha-11, MYH9, ALPL, CD151, L1CAM (CTF1), Rab-1A, Syntaxin 8, ARFGAP1, Alpha-fodrin, KIDINS220, GLG1, Plectin 1, Ankyrin-G, HDLBP, GSTM1, SH3TC1, Ribonuclease H1, BGAL, ZFR, HIST1H2BA, Esterase D, HSP12A, ERBIN, PYGB, Profilin I, PSMB5, Chapsyn-110, MRPS18A, NUP210, B…
928	Plasmacytoma	19	0.566205	0.691616	2	gp130, N-Ras
929	Chromosomal Instability	55	0.288139	0.463809	7	GSTM1, Ku80, Beta-catenin, Plakoglobin, K-RAS, DNA-PK, MMP-14
930	Abortion, Spontaneous	127	0.174271	0.344487	16	sEPCR, Heme oxygenase 1, HLA-E, Thrombomodulin, MCM7, MCP, Angiopoietin 2, HLA-G, CD14, ITGA2B, Protein C receptor (endothelial), C1TC, sCD14, FasR(CD95), ACP1, eNOS
931	Hydatidiform Mole	15	0.174932	0.344487	3	MCM7, NDPK A, ADA
932	Vitiligo	56	0.176243	0.344487	8	GSTM1, MYG1, TAP1 (PSF1), PSMB8(LMP7), GPX1, COMT, MSRB2, FasR(CD95)
933	Eye Diseases, Hereditary	164	0.176561	0.344487	20	Prp8, Alpha-fodrin, GSTM1, U5-200KD, RP2, ABCC4, Adipophilin, Tubulin beta 3, CISD2, PKC-gamma, PDGF-R-alpha, SMC1, SOD2, p22-phox, CD63, NQO1, OPA1, G-protein beta-1, FasR(CD95), eNOS
934	Lung Injury	75	0.308593	0.485701	9	GSTP1, TAP1 (PSF1), iNOS, SOD1, alpha-DG, HLA-DPB1, TIMP1, FasR(CD95), Dystroglycan
935	Male Urogenital Diseases	12415	0.178943	0.344487	1229	APG3, sEPCR, ARL6IP6, Ephrin-B3, GSTP1, CPSF1, DCTN1(p150Glued), G3P2, FLJ45032, Syntaxin 6, TMPRSS4, SDHA, YES, SLFN5, TRUNDD(TNFRSF10D), EIF5A2, Prp8, ILDR2, TSPAN11, TEF-1, G-protein beta-2, TMEM34, G-protein alpha-11, Rab-3B, MYH9, COX VIc, ALPL, CD151, L1CAM (CTF1), Rab-1A, Ankyrin 1, Syntaxin 8, ARFGAP1, Gdap1, ERp44, T3JAM, Alpha-fodrin, KIDINS220, GLG1, IL-2R gamma chain, NT5DC2, Plectin …
936	Coronary Vasospasm	8	0.179846	0.344487	2	p22-phox, eNOS
937	Craniofacial Dysostosis	8	0.179846	0.344487	2	ZMPSTE24, SNRP116
938	Pain, Postoperative	8	0.179846	0.344487	2	COMT, MAOB
939	Neurotic Disorders	8	0.179846	0.344487	2	COMT, GAD1
940	Keratosis, Actinic	8	0.179846	0.344487	2	eIF2C2 (Argonaute-2), H-Ras
941	Alcohol-Induced Disorders, Nervous System	8	0.179846	0.344487	2	ALDH2, CNR1
942	Nevus, Pigmented	8	0.179846	0.344487	2	BGAL, N-Ras
943	Attention Deficit and Disruptive Behavior Disorders	65	0.180077	0.344487	9	NURR1, COMT, GAT1, NEPH2, NR2A, SNAP-25, NR2B, MAOB, HTR1B
944	Diabetic Neuropathies	31	0.180207	0.344487	5	Thioredoxin, Thrombomodulin, PARP-1, SOD2, RAGE
945	Cerebral Arterial Diseases	37	0.291719	0.464087	5	A2M receptor (ICD), GPX1, SOD1, Presenilin 1, A2M receptor
946	Rare Multisystem Diseases	23	0.181402	0.344487	4	ZMPSTE24, FTL, POMGNT1, SIP1 (ZFHX1B)
947	Histiocytoma, Benign Fibrous	23	0.181402	0.344487	4	iNOS, HSP47, Antigen KI-67, VIL2 (ezrin)
948	Adrenal Gland Neoplasms	159	0.289166	0.464087	18	Beta-catenin, MUC1-CT, PECAM1, MPP2, Tubulin beta 6, MUC1, G-protein alpha-s, CD9, IGF-2 receptor, MUC1-NT, p22-phox, Antigen KI-67, Vimentin, N-Ras, H-Ras, DHC24, Histone H4, GNAS1
949	Endometrial Stromal Tumors	119	0.183293	0.344487	15	GSTP1, PD-ECGF (TdRPase), Beta-catenin, EBAG9, GLUT1, CD82, Angiopoietin 2, COMT, K-RAS, Antigen KI-67, Claudin-3, LLGL1, E-FABP, FasR(CD95), Versican
950	Rotavirus Infections	5	0.401733	0.55587	1	HSC70
951	Encephalomalacia	5	0.401733	0.55587	1	SLC1A2/EAAT2
952	Exfoliation Syndrome	5	0.401733	0.55587	1	SOD2
953	Chondroblastoma	5	0.401733	0.55587	1	Galectin-1
954	Tics	5	0.401733	0.55587	1	HSP60
955	Cestode Infections	5	0.401733	0.55587	1	TAP1 (PSF1)
956	Chondrodysplasia Punctata, Rhizomelic	5	0.401733	0.55587	1	GNPAT
957	Adams-Oliver Syndrome	5	0.401733	0.55587	1	MYH9
958	Mixed Connective Tissue Disease	5	0.401733	0.55587	1	HSP47
959	Erythema Nodosum	5	0.401733	0.55587	1	eNOS
960	Hemorrhagic Fever with Renal Syndrome	5	0.401733	0.55587	1	ICAM2
961	Prehypertension	5	0.401733	0.55587	1	eNOS
962	Peutz-Jeghers Syndrome	5	0.401733	0.55587	1	K-RAS
963	Diabetes Mellitus, Lipoatrophic	5	0.401733	0.55587	1	Caveolin-1
964	Tuberculosis, Gastrointestinal	5	0.401733	0.55587	1	ABCC4
965	Microvascular Angina	5	0.401733	0.55587	1	eNOS
966	Aneurysm, Ruptured	5	0.401733	0.55587	1	eNOS
967	Ophthalmoplegia, Chronic Progressive External	5	0.401733	0.55587	1	SLC25A4
968	Amelogenesis Imperfecta	5	0.401733	0.55587	1	CLIMP-63
969	Telangiectasis	48	0.183785	0.344487	7	Endoglin, Histone H2AX, MCM3, MCM7, RENT1, HPRT, DNA-PK
970	Coronary Stenosis	48	0.183785	0.344487	7	Heme oxygenase 1, PECAM1, Thrombomodulin, p22-phox, ITGAL, CETP, eNOS
971	Rectal Neoplasms	5646	0.187495	0.347406	568	APG3, GSTP1, CPSF1, DCTN1(p150Glued), FLJ45032, TMPRSS4, PALM2, ATR/TEM8, TRUNDD(TNFRSF10D), Prp8, Rab-3B, MYH9, L1CAM (CTF1), Ankyrin 1, Syntaxin 8, ERp44, T3JAM, Alpha-fodrin, Ankyrin-G, LEDGF, GSTM1, EXOC3L2, ZFR, Macro-H2A.1 histone, ERBIN, Chapsyn-110, MRPS18A, BST2, U5-200KD, PYC, PCNA, RhoA, TIMM50, SNAPalpha, HINT3, ZDHHC6, MRPL1, CD28, MCM6, RAP-1A, ASCT1 (SLC1A4), FTDH, Karyopherin beta…
972	Lymphoma, Extranodal NK-T-Cell	175	0.18866	0.348285	21	Beta-catenin, Dystrobrevin alpha, Dynamin-1, VAMP3, PCDH17, RIB1, MIC2, Na(v) I alpha, MUNC13-2, VARSL, APJ, K-RAS, ANKZF1, CRIM1, FOXR1, N-Ras, DAL1, ATP6V0A1, COPB2, TNFAIP2, Mucolipin-1
973	Neurofibromatosis 1	57	0.188717	0.348285	8	SPRED1, PDGF-R-alpha, HSP60, ENO2, PKC-alpha, Antigen KI-67, RPS6, Rac1
974	Nephrotic Syndrome	57	0.188717	0.348285	8	GSTP1, GSTM1, Galectin-1, von Willebrand factor, Tissue factor, Fc epsilon RI gamma, CETP, ADA
975	Breast Neoplasms, Male	57	0.188717	0.348285	8	PCNA, PIP, LYRIC, SOD2, Antigen KI-67, CPD, HSP27, Cathepsin D
976	Ataxia Telangiectasia	40	0.191109	0.351656	6	Histone H2AX, MCM3, MCM7, RENT1, HPRT, DNA-PK
977	Poxviridae Infections	40	0.191109	0.351656	6	G3P2, RhoA, eIF2S1, Bak, DUSP23, ACTR3
978	Mononegavirales Infections	66	0.19173	0.35245	9	TAP1 (PSF1), MCP, NCAM1, CD14, CD20, JAK1, HSP27, sCD14, TIMP1
979	Renal Insufficiency, Chronic	139	0.196973	0.361732	17	GSTP1, MYH9, GSTM1, GLUT1, MCAM, SLC19A1, Angiopoietin 2, Alpha adducin, Tissue factor, SOD2, p22-phox, CD30(TNFRSF8), GluR6, FasR(CD95), eNOS, ADA, RAGE
980	Ulcer	49	0.197663	0.362641	7	PCNA, CISD2, iNOS, LDHA, Neuropilin-1, FasR(CD95), ADA
981	Urological Manifestations	78	0.350819	0.516529	9	Alpha-actinin 4, GLUT1, Albumin, Alpha adducin, Tissue factor, SOD2, CD59, eNOS, RAGE
982	Hemolytic-Uremic Syndrome	24	0.202025	0.368108	4	Thrombomodulin, von Willebrand factor, MCP, Tissue factor
983	Narcolepsy	24	0.202025	0.368108	4	NPC1, COMT, ITGB2, HTR1B
984	Angina, Unstable	21	0.621809	0.738249	2	ITGA3, eNOS
985	Gliosis	21	0.621809	0.738249	2	SLC17A7, GLAST1/EAAT1
986	Paget's Disease, Mammary	21	0.621809	0.738249	2	VCP, FASN
987	Chronic Periodontitis	21	0.337396	0.497947	3	SOD1, SOD2, Calgranulin B
988	Hypothalamic Diseases	142	0.742105	0.826829	12	GSTP1, PCNA, Beta-catenin, NCAM1, G-protein alpha-s, Rab18, PTTG1IP, Antigen KI-67, H-Ras, CD147, Cathepsin B, GNAS1
989	Peptic Ulcer	79	0.239898	0.41708	10	GSTP1, GSTM1, CISD2, iNOS, LDHA, ITGAL, HSPA1A, HSPA1B, eNOS, ADA
990	Thymus Neoplasms	40	0.351458	0.517062	5	G3P2, Thioredoxin, K-RAS, Antigen KI-67, H-Ras
991	Osteonecrosis	40	0.557324	0.687752	4	Beta-catenin, ALDH2, Annexin II, eNOS
992	Hyperpituitarism	40	0.76292	0.836028	3	G-protein alpha-s, Rab18, GNAS1
993	Muscular Dystrophy, Duchenne	33	0.215611	0.388558	5	Desmin, OFD1, alpha-DG, TIMP1, Dystroglycan
994	Epidermolysis Bullosa	33	0.215611	0.388558	5	Plectin 1, ITGB4, HSP47, Vimentin, Desmoplakin
995	Anemia, Sickle Cell	86	0.215616	0.388558	11	ITGB1, HLA-E, Thrombomodulin, iNOS, ITGA4, ITGA2B, GSHR, LDLR, BCAM, CD36, eNOS
996	Malabsorption Syndromes	166	0.66276	0.770656	15	HCP1, CD28, MCM6, TAP1 (PSF1), LMBRD1, CD44 (ICD), CD14, COMT, CD44, HLA-DPB1, CD44 soluble, sCD14, FasR(CD95), eNOS, CD44 (EXT)
997	Congenital Hyperinsulinism	6	0.460159	0.604465	1	DHE3
998	Dupuytren Contracture	6	0.460159	0.604465	1	HSP47
999	Mycoplasma Infections	6	0.460159	0.604465	1	eEF1A1
1000	Leukoaraiosis	6	0.460159	0.604465	1	eNOS
1001	Mycoplasmatales Infections	6	0.460159	0.604465	1	eEF1A1
1002	Brachial Plexus Neuropathies	6	0.460159	0.604465	1	Septin 11
1003	Jejunal Diseases	6	0.460159	0.604465	1	K-RAS
1004	Jejunal Neoplasms	6	0.460159	0.604465	1	K-RAS
1005	Hyperammonemia	6	0.460159	0.604465	1	PYCS
1006	Escherichia coli Infections	6	0.460159	0.604465	1	14-3-3 theta
1007	Aberrant Crypt Foci	6	0.460159	0.604465	1	K-RAS
1008	Fragile X Syndrome	6	0.460159	0.604465	1	Tetraspanin-7
1009	Reoviridae Infections	6	0.460159	0.604465	1	HSC70
1010	Aneuploidy	77	0.216155	0.388558	10	RACK1, ABCC1, RKIP, SOD1, CD20, K-RAS, Antigen KI-67, H-Ras, PREB, FasR(CD95)
1011	Lip Neoplasms	633	0.216448	0.388558	68	Prp8, Ankyrin 1, T3JAM, KIDINS220, Plectin 1, SH3TC1, Profilin I, CD28, TIP30, FARSB, NALCN, MTCH2, SLC4A4, Myelin basic protein, RPL13, AHNAK, Hedls, COL4A2, PCDH17, PECAM1, Gprin1, CPT-1C, Talin-1, MPP2, COL4A1, OSMR, Dynein 1, cytoplasmic, heavy chain, Endophilin A1, Histone H3.1, CRMP4, Ankyrin-B, GAD2, DGL-alpha, K-RAS, ATP9A, SERA, SMC1, ATP1A3, Mdga2, ZNF426, PVR, GluR3, ICAM5, Tmem38b, TR…
1012	Strabismus	9	0.217	0.388558	2	VANGL2, TIMP1
1013	Hypercalcemia	9	0.217	0.388558	2	G-protein alpha-11, ALPL
1014	Wiskott-Aldrich Syndrome	9	0.217	0.388558	2	CDC42, ACTR3
1015	Hyperparathyroidism, Primary	9	0.217	0.388558	2	ALPL, Albumin
1016	Anaphylaxis	9	0.217	0.388558	2	PECAM1, CD23
1017	Encephalitis, Arbovirus	22	0.365164	0.533438	3	SOD1, Nucleophosmin, TIMP1
1018	Chorioamnionitis	22	0.365164	0.533438	3	CD68, ADAM17, Annexin II
1019	Urination Disorders	81	0.264529	0.433692	10	Alpha-actinin 4, GLUT1, COL4A1, Albumin, Alpha adducin, Tissue factor, SOD2, CD59, eNOS, RAGE
1020	Heroin Dependence	25	0.223295	0.397538	4	COMT, GABA-A receptor gamma-2 subunit, CNR1, HTR1B
1021	Pleural Effusion	25	0.223295	0.397538	4	LDHA, CD3 zeta, FasR(CD95), ADA
1022	Myositis, Inclusion Body	25	0.223295	0.397538	4	COL4A2, COL4A1, CD47, CD36
1023	Disorders of Excessive Somnolence	25	0.223295	0.397538	4	NPC1, COMT, ITGB2, HTR1B
1024	Silicosis	25	0.223295	0.397538	4	GSTP1, iNOS, HLA-DPB1, FasR(CD95)
1025	HELLP Syndrome	17	0.227148	0.40133	3	HADHA, MCP, FasR(CD95)
1026	Keratoderma, Palmoplantar	17	0.227148	0.40133	3	Desmoglein 1, Plakoglobin, Desmoplakin
1027	Hyperpigmentation	17	0.227148	0.40133	3	K-RAS, ADAR1, Myosin Va
1028	Enterovirus Infections	17	0.227148	0.40133	3	PCBP-1, PVR, PCBP-2
1029	Memory Disorders	17	0.227148	0.40133	3	A2M receptor (ICD), Presenilin 1, A2M receptor
1030	Gliosarcoma	17	0.227148	0.40133	3	IDH1, PDGF-R-alpha, N-Ras
1031	Retinitis	60	0.228211	0.402589	8	Prp8, U5-200KD, RP2, Adipophilin, PKC-gamma, SMC1, CRMP5, G-protein beta-1
1032	Kidney Diseases, Cystic	69	0.228508	0.402589	9	ITGB4, Heme oxygenase 1, PKC-beta, ECE1, ITGA6, COL4A1, Alpha adducin, PKC-beta2, eNOS
1033	Myelitis	23	0.671734	0.778193	2	CD45, PVR
1034	Fibromyalgia	23	0.392729	0.55587	3	COMT, MAOB, eNOS
1035	Sex Chromosome Disorders	23	0.392729	0.55587	3	RPS4X, OFD1, Tetraspanin-7
1036	Penile Diseases	42	0.791458	0.856227	3	K-RAS, H-Ras, CD147
1037	Gastritis	106	0.233218	0.410111	13	GSTP1, TfR1, GSTM1, Beta-catenin, MUC1-CT, ACTA2, ATP4A, CD74, iNOS, MUC1, CD9, MUC1-NT, FasR(CD95)
1038	Kidney Failure, Chronic	134	0.233937	0.410449	16	GSTP1, MYH9, GSTM1, GLUT1, MCAM, SLC19A1, Angiopoietin 2, Alpha adducin, Tissue factor, SOD2, p22-phox, CD30(TNFRSF8), GluR6, FasR(CD95), eNOS, ADA
1039	Dystonia	34	0.23407	0.410449	5	GLUT1, GABA-A receptor gamma-2 subunit, ATP1A3, FTL, ACTB
1040	Leukoencephalopathies	97	0.235718	0.412561	12	PLP1, MOG, PMCA2b, NDUFV1, ACSBG1, Connexin 46, M6B, GSTO1, Presenilin 1, TIMP1, Lamin B1, RAGE
1041	Aortic Valve Stenosis	97	0.235718	0.412561	12	PCNA, Desmin, PKC-beta, ACTC, von Willebrand factor, PAFAH alpha (LIS1), SLC25A3, Titin, HLA-DPB1, PKC-beta2, LAMP2, eNOS
1042	Hemorrhage	172	0.236832	0.414122	20	Endoglin, Heme oxygenase 1, Thrombomodulin, von Willebrand factor, COL4A1, Tubulin beta 1, iNOS, G-protein alpha-s, Alpha adducin, SAHH, CD20, Caveolin-1, ITGA2B, Tissue factor, LMAN1, ENP1, TIMP1, GNAS1, eNOS, ADA
1043	Hereditary Central Nervous System Demyelinating Diseases	43	0.239307	0.416887	6	PLP1, NDUFV1, ACSBG1, Connexin 46, M6B, TIMP1
1044	Urologic Neoplasms	9625	0.24009	0.41708	954	APG3, sEPCR, ARL6IP6, Ephrin-B3, GSTP1, CPSF1, DCTN1(p150Glued), G3P2, SDHA, YES, TRUNDD(TNFRSF10D), Prp8, ILDR2, TSPAN11, TMEM34, G-protein alpha-11, MYH9, ALPL, CD151, L1CAM (CTF1), Rab-1A, Ankyrin 1, Syntaxin 8, ARFGAP1, Gdap1, Alpha-fodrin, KIDINS220, GLG1, Plectin 1, Ankyrin-G, HDLBP, GSTM1, SH3TC1, Ribonuclease H1, BGAL, ZFR, HIST1H2BA, Esterase D, HSP12A, Macro-H2A.1 histone, ERBIN, PYGB, …
1045	Hypertension, Pulmonary	52	0.241542	0.419213	7	Endoglin, von Willebrand factor, CPSM, iNOS, Tissue factor, HLA-DPB1, eNOS
1046	Brain Injuries	61	0.241992	0.419213	8	ITGB4, ITGA6, iNOS, ENO2, NCX1, TIMP1, FasR(CD95), eNOS
1047	Paramyxoviridae Infections	61	0.241992	0.419213	8	TAP1 (PSF1), MCP, CD14, CD20, JAK1, HSP27, sCD14, TIMP1
1048	Cocaine-Related Disorders	24	0.419972	0.576457	3	GSTP1, COMT, CNR1
1049	Adenoma, Villous	7	0.512882	0.646828	1	K-RAS
1050	Bunyaviridae Infections	7	0.512882	0.646828	1	ICAM2
1051	Keratosis, Seborrheic	7	0.512882	0.646828	1	H-Ras
1052	Poliomyelitis	7	0.512882	0.646828	1	PVR
1053	Hearing Loss, Sudden	7	0.512882	0.646828	1	ITGA3
1054	Asbestosis	7	0.512882	0.646828	1	GSTP1
1055	Pemphigoid, Benign Mucous Membrane	7	0.512882	0.646828	1	HSP47
1056	Lichen Sclerosus et Atrophicus	7	0.512882	0.646828	1	K-RAS
1057	Dental Enamel Hypoplasia	7	0.512882	0.646828	1	CLIMP-63
1058	Anemia, Iron-Deficiency	7	0.512882	0.646828	1	TfR1
1059	Hantavirus Infections	7	0.512882	0.646828	1	ICAM2
1060	Fatty Liver	64	0.435525	0.594304	7	Heme oxygenase 1, CPT-1A, HADHA, Albumin, eIF2S1, SOD2, FasR(CD95)
1061	Cerebral Infarction	80	0.25211	0.431637	10	Thrombomodulin, GPX1, COMT, SOD1, ITGB2, TBXA2R, p22-phox, LDLR, CD59, eNOS
1062	Thalassemia	44	0.431643	0.590303	5	TfR1, TALDO, Ankyrin-B, Beta-fodrin, GPI
1063	Jaw Cysts	18	0.254263	0.431637	3	Keratin 17, Beta-catenin, CD147
1064	Odontogenic Cysts	18	0.254263	0.431637	3	Keratin 17, Beta-catenin, CD147
1065	Synovitis	18	0.254263	0.431637	3	PD-ECGF (TdRPase), HMGB1, CD47
1066	alpha-Thalassemia	10	0.254721	0.431637	2	TALDO, GPI
1067	Myoma	10	0.254721	0.431637	2	Endoglin, Caveolin-1
1068	Carcinosarcoma	10	0.254721	0.431637	2	Antigen KI-67, Claudin-3
1069	Giant Cell Tumors	10	0.254721	0.431637	2	c-Src, CD147
1070	Progeria	10	0.254721	0.431637	2	Ankyrin-G, ZMPSTE24
1071	Dermatomyositis	44	0.25613	0.433237	6	IleRS, HSP60, HMGB1, FTL, RAGE, Mi-2 alpha
1072	Dysostoses	44	0.25613	0.433237	6	OFD1, PDGF-R-alpha, ZMPSTE24, SNRP116, Filamin B (TABP), cytochrome P-450 reductase
1073	Otorhinolaryngologic Diseases	3354	0.256847	0.433692	338	sEPCR, GSTP1, SLFN5, TRUNDD(TNFRSF10D), ILDR2, MYH9, CD151, Gdap1, Alpha-fodrin, RPS19, Plectin 1, Ankyrin-G, HDLBP, GSTM1, SH3TC1, EXOC3L2, ZFR, HSP12A, PYGB, Chapsyn-110, NUP210, InPP5A, ITGB4, hnRNP U, PCNA, RPL19, Galectin-1, FTDH, SPEC1, Ku80, TAGLN2, UBE2NL, LRRC1, Synaptotagmin IV, hnRNP A1, TAP1 (PSF1), PSMD11, Sideroflexin-3, HSPA2, CNTN1 (F3), Desmin, NEFL, ATP6V1A (70kD), Heme oxygenas…
1074	Psoriasis	261	0.257671	0.433692	29	GSTM1, Keratin 17, TAP1 (PSF1), PKC-beta, ITGB1, Filaggrin, GLUT1, GRO-1, SLC19A1, Angiopoietin 2, HLA-G, NURR1, OSMR, CD45, PSMB8(LMP7), ITGB2, Carbonic anhydrase II, SOD2, PUR9, PKC-alpha, Antigen KI-67, Calgranulin B, NQO1, PSGL-1, E-FABP, PKC-beta2, TIMP1, CDKAL1, RAGE
1075	Calculi	65	0.451936	0.604465	7	TAP1 (PSF1), SR-BI, SOD2, ACAT2, NQO1, LDLR, APRT
1076	Thrombocytopenia	90	0.261165	0.433692	11	MYH9, Thrombomodulin, von Willebrand factor, MCP, SAHH, CD20, Cytochrome c, ITGA2B, Tissue factor, CD36, FasR(CD95)
1077	Glomerulonephritis, IGA	90	0.261165	0.433692	11	RhoA, Heme oxygenase 1, Myelin basic protein, COL4A2, iNOS, Alpha adducin, CD14, p22-phox, NQO1, HLA-DPB1, sCD14
1078	Osteochondrodysplasias	87	0.342441	0.504593	10	ALPL, Filamin A, G-protein alpha-s, Carbonic anhydrase II, SLC26A2, c-Src, GNPAT, Filamin B (TABP), Filamin-A (CTF), GNAS1
1079	Female Urogenital Diseases	13490	0.264189	0.433692	1328	APG3, sEPCR, ARL6IP6, Ephrin-B3, GSTP1, CD69, CPSF1, DCTN1(p150Glued), G3P2, Syntaxin 6, TMPRSS4, SDHA, YES, PALM2, SLFN5, TRUNDD(TNFRSF10D), TGT, EIF5A2, Prp8, ILDR2, TSPAN11, G-protein beta-2, TMEM34, G-protein alpha-11, RhoG, MYH9, ALPL, CD151, L1CAM (CTF1), Rab-1A, Ankyrin 1, Syntaxin 8, ARFGAP1, Gdap1, ERp44, Alpha-fodrin, KIDINS220, RPS19, GLG1, IL-2R gamma chain, Plectin 1, Ankyrin-G, HDLB…
1080	Dwarfism	45	0.652242	0.760338	4	G-protein alpha-s, N-Ras, APEX, GNAS1
1081	Deltaretrovirus Infections	27	0.267361	0.436011	4	Galectin-1, Thioredoxin, CD45, Perforin
1082	HTLV-I Infections	27	0.267361	0.436011	4	Galectin-1, Thioredoxin, CD45, Perforin
1083	Guillain-Barre Syndrome	27	0.267361	0.436011	4	CD14, 14-3-3 theta, sCD14, FasR(CD95)
1084	Collagen Diseases	72	0.267638	0.436082	9	MYH9, GSTM1, COL4A2, CD3 epsilon, ACSL4, Filamin A, CD3 zeta, CD3 delta, Filamin-A (CTF)
1085	Polymyositis	63	0.270334	0.439323	8	COL4A2, COL4A1, IleRS, HSP60, HMGB1, FTL, RAGE, Mi-2 alpha
1086	Nasal Polyps	63	0.270334	0.439323	8	Galectin-1, MUC1-CT, RKIP, MUC1, CD14, MUC1-NT, Calgranulin B, sCD14
1087	Heart Valve Diseases	119	0.270857	0.439789	14	PCNA, Desmin, PKC-beta, ACTC, von Willebrand factor, Filamin A, PAFAH alpha (LIS1), SLC25A3, Titin, HLA-DPB1, PKC-beta2, LAMP2, Filamin-A (CTF), eNOS
1088	Infertility	205	0.271405	0.440295	23	GSTP1, SDHA, EIF5A2, GSTM1, HSPA2, MLSTD2, PDIA3, MUC1-CT, Nectin-2, PIP, gp130, Calmegin, MUC1, SDHD, CD9, MUC1-NT, CISY, G-protein alpha-12, HSP27, SPAG9, TIMP1, FasR(CD95), GPX4 (PHGPx)
1089	Mastocytosis, Systemic	36	0.272188	0.440799	5	Beta-catenin, U2AF35, CRM1, PDGF-R-alpha, TET2
1090	Polycystic Kidney, Autosomal Dominant	46	0.290648	0.464087	6	ITGB4, Heme oxygenase 1, ECE1, ITGA6, Alpha adducin, eNOS
1091	Suicide, Attempted	8	0.560459	0.687752	1	P2X7
1092	Dilatation, Pathologic	8	0.560459	0.687752	1	CD45
1093	Chondrodysplasia Punctata	8	0.560459	0.687752	1	GNPAT
1094	Heart Septal Defects, Atrial	8	0.560459	0.687752	1	ACTC
1095	ACTH-Secreting Pituitary Adenoma	8	0.560459	0.687752	1	PTTG1IP
1096	Skin Diseases, Infectious	133	0.317327	0.495808	15	Ku80, Nectin-2, Ku70, Nucleolin, iNOS, CRM1, HSC70, IGF-2 receptor, DSG4, PSGL-1, HLA-DPB1, H-Ras, FasR(CD95), Lamin B1, CDK1 (p34)
1097	Dermatitis, Atopic	216	0.281955	0.455033	24	GSTP1, GSTM1, TAP1 (PSF1), Heme oxygenase 1, Filaggrin, CRACM1, CD3 epsilon, CD68, OSMR, CD45, PSMB8(LMP7), Cathepsin E, CD14, CD20, TBXA2R, Carbonic anhydrase II, PRG2, CD30(TNFRSF8), PSGL-1, CD3 zeta, CD3 delta, sCD14, TIMP1, AL1A1
1098	Retinoblastoma	111	0.286466	0.461515	13	Esterase D, ABCC1, DES1, HDAC1, iNOS, DDX1, K-RAS, NDPK A, UBR4, RBBP4 (RbAp48), Antigen KI-67, FasR(CD95), CDK1 (p34)
1099	Atrophy	111	0.286466	0.461515	13	GSTP1, DCTN1(p150Glued), TEF-1, PAFAH gamma, SFRS10, SOD1, Vimentin, ACSL5, OPA1, NR2B, Histone H4, FasR(CD95), Ran
1100	Adenocarcinoma, Bronchiolo-Alveolar	37	0.291719	0.464087	5	MUC1-CT, gp130, MUC1, MUC1-NT, C1TC
1101	Immune System Phenomena	11	0.292544	0.464087	2	6PGD, FasR(CD95)
1102	Retinopathy of Prematurity	11	0.292544	0.464087	2	Angiopoietin 2, eNOS
1103	Antigen-Antibody Reactions	11	0.292544	0.464087	2	6PGD, FasR(CD95)
1104	Hemolysis	11	0.292544	0.464087	2	6PGD, FasR(CD95)
1105	Waldenstrom Macroglobulinemia	11	0.292544	0.464087	2	ITGA4, CD70(TNFSF7)
1106	Immune System Processes	11	0.292544	0.464087	2	6PGD, FasR(CD95)
1107	Encephalitis	93	0.297251	0.471152	11	MOG, Myelin basic protein, PMCA2b, gp130, ENO2, SOD1, BRSK2, Nucleophosmin, KCRB, HUC, TIMP1
1108	Retinal Neoplasms	112	0.297547	0.471222	13	Esterase D, ABCC1, DES1, HDAC1, iNOS, DDX1, K-RAS, NDPK A, UBR4, RBBP4 (RbAp48), Antigen KI-67, FasR(CD95), CDK1 (p34)
1109	Hypothyroidism	48	0.702212	0.797163	4	iNOS, G-protein alpha-s, N-Ras, GNAS1
1110	Burkitt Lymphoma	70	0.375072	0.543651	8	ROR1, Lck, CD20, Bak, K-RAS, Antigen KI-67, N-Ras, CD3 delta
1111	Hernia	56	0.304124	0.481228	7	SLC19A1, iNOS, Alpha adducin, PDGF-R-alpha, FTL, C1TC, eNOS
1112	Otorhinolaryngologic Neoplasms	3103	0.305784	0.483445	311	sEPCR, GSTP1, SLFN5, TRUNDD(TNFRSF10D), ILDR2, MYH9, CD151, Gdap1, Alpha-fodrin, RPS19, Plectin 1, Ankyrin-G, HDLBP, GSTM1, SH3TC1, EXOC3L2, ZFR, HSP12A, PYGB, Chapsyn-110, NUP210, InPP5A, ITGB4, hnRNP U, PCNA, RPL19, Galectin-1, FTDH, SPEC1, Ku80, TAGLN2, UBE2NL, LRRC1, Synaptotagmin IV, hnRNP A1, TAP1 (PSF1), PSMD11, Sideroflexin-3, HSPA2, CNTN1 (F3), Desmin, NEFL, ATP6V1A (70kD), FAM108A1, TIP…
1113	Heart Block	9	0.603391	0.722364	1	Calreticulin
1114	Aging, Premature	9	0.603391	0.722364	1	SOD2
1115	Erectile Dysfunction	9	0.603391	0.722364	1	eNOS
1116	Adenocarcinoma, Mucinous	9	0.603391	0.722364	1	K-RAS
1117	Sexual Dysfunction, Physiological	9	0.603391	0.722364	1	eNOS
1118	Melanoma, Amelanotic	9	0.603391	0.722364	1	Tubulin beta 3
1119	Turner Syndrome	9	0.603391	0.722364	1	RPS4X
1120	Vulvar Neoplasms	28	0.77325	0.845174	2	N-Ras, eNOS
1121	Periodontitis	132	0.306906	0.484808	15	GSTM1, gp130, COL4A1, PI3K reg class IA (p85-alpha), iNOS, CD14, SOD1, SOD2, p22-phox, PAFAH alpha (LIS1), Calgranulin B, Cathepsin D, sCD14, eNOS, RAGE
1122	Trauma, Nervous System	75	0.308593	0.485701	9	ITGB4, ITGA6, iNOS, RGMa, ENO2, NCX1, TIMP1, FasR(CD95), eNOS
1123	Purpura, Thrombocytopenic, Idiopathic	20	0.309556	0.485701	3	SAHH, CD20, ITGA2B
1124	Jaw Neoplasms	20	0.309556	0.485701	3	Beta-catenin, PDGF-R-alpha, K-RAS
1125	Bone Cysts	20	0.309556	0.485701	3	Keratin 17, Beta-catenin, CD147
1126	Agranulocytosis	29	0.312788	0.489535	4	ITPA, p22-phox, HSPA1A, HSPA1B
1127	Thyroiditis	85	0.315936	0.494048	10	HDLBP, ECE1, HLA-G, CD30(TNFRSF8), Tektin 1, N-Ras, HSPA1L, HSPA1A, FasR(CD95), HSPA1B
1128	Urogenital Neoplasms	14395	0.319752	0.497947	1413	APG3, sEPCR, ARL6IP6, Ephrin-B3, GSTP1, CD69, CPSF1, DCTN1(p150Glued), G3P2, FLJ45032, Syntaxin 6, TMPRSS4, SDHA, YES, PALM2, SLFN5, TRUNDD(TNFRSF10D), TGT, EIF5A2, Prp8, ILDR2, TSPAN11, TEF-1, G-protein beta-2, TMEM34, G-protein alpha-11, Rab-3B, RhoG, MYH9, COX VIc, ALPL, CD151, L1CAM (CTF1), Rab-1A, Ankyrin 1, Syntaxin 8, ARFGAP1, Gdap1, ERp44, T3JAM, Alpha-fodrin, KIDINS220, RPS19, GLG1, IL-2…
1129	Thrombotic Microangiopathies	57	0.320281	0.497947	7	Thrombomodulin, von Willebrand factor, MCP, SAHH, CD20, ITGA2B, Tissue factor
1130	Encephalomyelitis	57	0.320281	0.497947	7	CD69, MOG, PMCA2b, iNOS, COMT, HUC, MAOB
1131	Hyperhomocysteinemia	29	0.789917	0.85605	2	COMT, eNOS
1132	beta-Thalassemia	29	0.548236	0.68082	3	TfR1, Ankyrin-B, Beta-fodrin
1133	Neoplasms, Adipose Tissue	48	0.326037	0.497947	6	Beta-catenin, K-RAS, Antigen KI-67, H-Ras, Lhfpl3, LHFPL2
1134	Peroxisomal Disorders	48	0.326037	0.497947	6	SCPX, ACSBG1, ACAA1, Calgranulin B, GNPAT, TIMP1
1135	Premature Birth	48	0.326037	0.497947	6	SVCT2, iNOS, Alpha adducin, CD14, sCD14, eNOS
1136	Blood Coagulation Disorders, Inherited	67	0.329435	0.497947	8	ABCC4, CDC42, Thrombomodulin, von Willebrand factor, ITGA2B, LMAN1, CD63, ACTR3
1137	Craniocerebral Trauma	67	0.329435	0.497947	8	ITGB4, ITGA6, iNOS, ENO2, NCX1, TIMP1, FasR(CD95), eNOS
1138	Cluster Headache	12	0.330089	0.497947	2	iNOS, eNOS
1139	Trigeminal Autonomic Cephalalgias	12	0.330089	0.497947	2	iNOS, eNOS
1140	Diabetes Insipidus	12	0.330089	0.497947	2	Calnexin, CISD2
1141	Nervous System Physiological Phenomena	51	0.746776	0.830853	4	GABT, P2X7, PKC-gamma, LARS1
1142	Nervous System Physiological Processes	51	0.746776	0.830853	4	GABT, P2X7, PKC-gamma, LARS1
1143	Polyradiculoneuropathy	39	0.331414	0.497947	5	CD14, 14-3-3 theta, sCD14, FasR(CD95), SPT1
1144	Noonan Syndrome	10	0.642132	0.753263	1	K-RAS
1145	Contracture	10	0.642132	0.753263	1	HSP47
1146	Alveolitis, Extrinsic Allergic	10	0.642132	0.753263	1	TAP1 (PSF1)
1147	Spinal Muscular Atrophies of Childhood	10	0.642132	0.753263	1	UBE1
1148	Muscular Dystrophy, Facioscapulohumeral	10	0.642132	0.753263	1	SLC25A4
1149	Anemia, Hypochromic	10	0.642132	0.753263	1	TfR1
1150	Female Urogenital Diseases and Pregnancy Complications	13555	0.333785	0.497947	1331	APG3, sEPCR, ARL6IP6, Ephrin-B3, GSTP1, CD69, CPSF1, DCTN1(p150Glued), G3P2, Syntaxin 6, TMPRSS4, SDHA, YES, PALM2, SLFN5, TRUNDD(TNFRSF10D), TGT, EIF5A2, Prp8, ILDR2, TSPAN11, G-protein beta-2, TMEM34, G-protein alpha-11, RhoG, MYH9, ALPL, CD151, L1CAM (CTF1), Rab-1A, Ankyrin 1, Syntaxin 8, ARFGAP1, Gdap1, ERp44, Alpha-fodrin, KIDINS220, RPS19, GLG1, IL-2R gamma chain, Plectin 1, Ankyrin-G, HDLB…
1151	Bone Diseases, Metabolic	154	0.333799	0.497947	17	ALPL, GSTM1, ALDH2, TALDO, G-protein alpha-s, Syntaxin 16, CD14, COMT, CNR1, CD38, NQO1, Beta-fodrin, sCD14, GNAS1, ACP1, Mucolipin-1, eNOS
1152	Hypertrophy	165	0.445344	0.604369	17	Adenylate cyclase type VI, Desmin, Calcineurin B1, CPT-1A, G-protein alpha-q, KCRU, GRO-1, PARP-1, Alpha adducin, Ataxin-7, ACAT1, p22-phox, 14-3-3 theta, CD30(TNFRSF8), H-Ras, CAC, eNOS
1153	Lupus Erythematosus, Cutaneous	30	0.335772	0.497947	4	Antigen KI-67, ITGAL, CD70(TNFSF7), Perforin
1154	Urinary Bladder Neoplasms	4051	0.403039	0.55587	400	Ephrin-B3, GSTP1, CPSF1, Prp8, MYH9, ALPL, L1CAM (CTF1), Ankyrin 1, Syntaxin 8, Gdap1, Alpha-fodrin, KIDINS220, Ankyrin-G, HDLBP, GSTM1, BGAL, Macro-H2A.1 histone, Chapsyn-110, NUP210, Adenylate cyclase type VI, U5-200KD, SCPX, TXNRD2, JWA, PYC, PD-ECGF (TdRPase), PCNA, RhoA, ZDHHC6, SLC32A1, RPS12, CXADR, TMEM2, Ku80, LRRC59, P4HB, Calcineurin A (alpha), CNTN1 (F3), Desmin, WDR1, ATP6V1A (70kD),…
1155	Coronaviridae Infections	21	0.337396	0.497947	3	AATC, CD23, Cyclophilin A
1156	Severe Acute Respiratory Syndrome	21	0.337396	0.497947	3	AATC, CD23, Cyclophilin A
1157	Coronavirus Infections	21	0.337396	0.497947	3	AATC, CD23, Cyclophilin A
1158	Nidovirales Infections	21	0.337396	0.497947	3	AATC, CD23, Cyclophilin A
1159	Scleroderma, Systemic	184	0.340432	0.50203	20	CD28, Endoglin, TAP1 (PSF1), MUC1-CT, TRN-SR2, iNOS, CD45, MUC1, Caveolin-1, Tissue factor, MUC1-NT, HSPA4, p22-phox, ADAM17, HLA-DPB1, H-Ras, SPAG9, TIMP1, FasR(CD95), eNOS
1160	Carotid Artery Diseases	121	0.643725	0.754656	11	sEPCR, GSTP1, GSTM1, CD14, HSP60, Protein C receptor (endothelial), SOD2, CETP, sCD14, TIMP1, eNOS
1161	Liposarcoma	31	0.358819	0.526231	4	Beta-catenin, K-RAS, Antigen KI-67, H-Ras
1162	Renal Tubular Transport, Inborn Errors	31	0.594667	0.719378	3	SLC4A4, IGF-2 receptor, Carbonic anhydrase II
1163	Chest Pain	53	0.773534	0.845174	4	RPA1, Albumin, ITGA3, eNOS
1164	Cataract	59	0.352981	0.518484	7	GSTM1, PCNA, PRDX3, Connexin 46, FTL, Vimentin, PYCS
1165	Neurofibroma, Plexiform	59	0.352981	0.518484	7	DR5(TNFRSF10B), Thrombomodulin, GRO-1, Angiopoietin 2, DR4(TNFRSF10A), CaMK II beta, eNOS
1166	Chromosome Aberrations	215	0.353695	0.519124	23	MYH9, GSTM1, RACK1, Ku80, Beta-catenin, ABCC1, NFBD1, MCP, RKIP, Plakoglobin, SOD1, CD20, K-RAS, SMC1, Antigen KI-67, NQO1, TPM3, H-Ras, PREB, DNA-PK, FasR(CD95), MMP-14, PL scramblase 1
1167	Urinary Bladder Diseases	4067	0.439941	0.597704	400	Ephrin-B3, GSTP1, CPSF1, Prp8, MYH9, ALPL, L1CAM (CTF1), Ankyrin 1, Syntaxin 8, Gdap1, Alpha-fodrin, KIDINS220, Ankyrin-G, HDLBP, GSTM1, BGAL, Macro-H2A.1 histone, Chapsyn-110, NUP210, Adenylate cyclase type VI, U5-200KD, SCPX, TXNRD2, JWA, PYC, PD-ECGF (TdRPase), PCNA, RhoA, ZDHHC6, SLC32A1, RPS12, CXADR, TMEM2, Ku80, LRRC59, P4HB, Calcineurin A (alpha), CNTN1 (F3), Desmin, WDR1, ATP6V1A (70kD),…
1168	HIV Seropositivity	11	0.677091	0.779343	1	TAP1 (PSF1)
1169	Radiation Injuries	11	0.677091	0.779343	1	SOD2
1170	Diabetic Retinopathy	98	0.359929	0.527029	11	GSTM1, Endoglin, PKC-beta, von Willebrand factor, iNOS, ITGA2B, SOD2, p22-phox, PKC-beta2, eNOS, RAGE
1171	Pemphigoid, Bullous	32	0.381845	0.551442	4	ITGB4, ITGB1, ITGA6, HSP47
1172	Esophagitis	13	0.367051	0.533683	2	GSTP1, GSTM1
1173	Parotid Neoplasms	13	0.367051	0.533683	2	Beta-catenin, H-Ras
1174	Cryptorchidism	13	0.367051	0.533683	2	Ca-ATPase1, PMCA1
1175	Infertility, Male	128	0.368568	0.535472	14	GSTP1, SDHA, EIF5A2, GSTM1, HSPA2, MLSTD2, PDIA3, PIP, SDHD, CISY, G-protein alpha-12, HSP27, FasR(CD95), GPX4 (PHGPx)
1176	Angina Pectoris	55	0.798012	0.862316	4	RPA1, Albumin, ITGA3, eNOS
1177	Malaria, Cerebral	33	0.404774	0.557238	4	Heme oxygenase 1, PECAM1, iNOS, CD36
1178	Prion Diseases	33	0.637873	0.753263	3	ADAM10, 14-3-3 theta, Cathepsin D
1179	Carcinoma, Islet Cell	139	0.381448	0.551442	15	ASCT1 (SLC1A4), MAP-1A, AHNAK, HIST1H2BG, MIC2, Dynein 1, cytoplasmic, heavy chain, A2M receptor (ICD), MAP4, Csp, K-RAS, Antigen KI-67, ATP6V0A1, A2M receptor, ANKRD15, SIP1 (ZFHX1B)
1180	Ectodermal Dysplasia	32	0.381845	0.551442	4	Keratin 17, Filaggrin, Plakophilin 1, TRAF3
1181	Colitis	388	0.381927	0.551442	40	GSTP1, GSTM1, PCNA, MCM6, Thioredoxin, Heme oxygenase 1, APG16L1, ACTA2, ABCC4, gp130, TMBIM1, MCAM, GRO-1, Angiopoietin 2, CD68, iNOS, CD14, TRAF3, ITGA2B, Carbonic anhydrase II, K-RAS, STAT4, CNR1, ITGAL, Calgranulin B, Galectin-9, PTPR-sigma, PSGL-1, Claudin-1, IFITM3, ADAM17, Annexin II, APEX, Cyclin Y, MYH7B, sCD14, HSPA1A, TIMP1, RhoGDI alpha, HSPA1B
1182	Fabry Disease	12	0.708636	0.797163	1	eNOS
1183	Paraparesis	12	0.708636	0.797163	1	HSP60
1184	Paraparesis, Spastic	12	0.708636	0.797163	1	HSP60
1185	Iris Diseases	12	0.708636	0.797163	1	SOD2
1186	Corynebacterium Infections	12	0.708636	0.797163	1	TXNRD1
1187	Cryoglobulinemia	12	0.708636	0.797163	1	CD81
1188	Lentigo	12	0.708636	0.797163	1	K-RAS
1189	Diphtheria	12	0.708636	0.797163	1	TXNRD1
1190	Leukemia, Hairy Cell	12	0.708636	0.797163	1	CD45
1191	Hepatitis, Alcoholic	12	0.708636	0.797163	1	ALDH2
1192	Thyroiditis, Autoimmune	61	0.385983	0.55587	7	HDLBP, ECE1, HLA-G, Tektin 1, HSPA1L, HSPA1A, HSPA1B
1193	Oropharyngeal Neoplasms	600	0.387781	0.55587	61	SLFN5, TRUNDD(TNFRSF10D), RPS19, Plectin 1, HDLBP, LRRC1, PSMD11, Sideroflexin-3, Beta-catenin, ACTC, Filaggrin, Kindlin-2, B4GT5, SLC43A3, UBC, DHPR, ALDH2, HIST1H2BG, COL4A2, NUMA1, Protocadherin 9, HMGCS2, GOLGB1, LEC2, WARS, TFB2M, alpha-Taxilin, eIF4A1, Dynein 1, cytoplasmic, heavy chain, G-protein alpha-s, Rabconnectin-3, TAF12, FBP30, VILIP3, CD23, PSMA4, PCDHA10(CNR8), Syntaxin 1A, K-RAS,…
1194	Occupational Diseases	71	0.3904	0.55587	8	GSTP1, GSTM1, iNOS, SOD2, HSPA4, NQO1, HLA-DPB1, FasR(CD95)
1195	Mastocytosis	42	0.391653	0.55587	5	Beta-catenin, U2AF35, CRM1, PDGF-R-alpha, TET2
1196	Iron Overload	42	0.391653	0.55587	5	TfR1, GSTM1, Heme oxygenase 1, SOD2, FTL
1197	Photosensitivity Disorders	23	0.392729	0.55587	3	Heme oxygenase 1, DDB1, PDX1
1198	Parotid Diseases	23	0.392729	0.55587	3	Beta-catenin, HSP27, H-Ras
1199	Vulvar Diseases	34	0.857967	0.89713	2	N-Ras, eNOS
1200	Pharmacological Phenomena	290	0.396984	0.55587	30	PTPRF (LAR), Thioredoxin, Beta-catenin, ACTA2, von Willebrand factor, PI3K reg class IA (p85-alpha), MUNC18-3, Adenylate cyclase type V, CD68, G-protein alpha-s, GPX1, Caveolin-1, IGF-2 receptor, Syntaxin 1A, LEPROT, SR-BI, CNR1, p22-phox, SNAP-23, GFPT1, CETP, GPT2, Carbonyl reductase [NADPH] 3, CD36, FasR(CD95), GNAS1, Rac1, CDKAL1, eNOS, RAGE
1201	Drug Resistance	290	0.396984	0.55587	30	PTPRF (LAR), Thioredoxin, Beta-catenin, ACTA2, von Willebrand factor, PI3K reg class IA (p85-alpha), MUNC18-3, Adenylate cyclase type V, CD68, G-protein alpha-s, GPX1, Caveolin-1, IGF-2 receptor, Syntaxin 1A, LEPROT, SR-BI, CNR1, p22-phox, SNAP-23, GFPT1, CETP, GPT2, Carbonyl reductase [NADPH] 3, CD36, FasR(CD95), GNAS1, Rac1, CDKAL1, eNOS, RAGE
1202	Lens Diseases	62	0.402521	0.55587	7	GSTM1, PCNA, PRDX3, Connexin 46, FTL, Vimentin, PYCS
1203	Mandibular Diseases	14	0.403185	0.55587	2	Beta-catenin, K-RAS
1204	Neoplasms, Fibroepithelial	14	0.403185	0.55587	2	RHEB2, COMT
1205	Fibroadenoma	14	0.403185	0.55587	2	RHEB2, COMT
1206	Skin Abnormalities	161	0.404394	0.557125	17	Plectin 1, GSTM1, Keratin 17, ITGB4, ZIP4, ABCC1, Filaggrin, DDB1, Filamin A, Plakophilin 1, TRAF3, HSP47, Vimentin, AL3A2, Claudin-1, Filamin-A (CTF), Desmoplakin
1207	Carotid Stenosis	35	0.450062	0.604465	4	sEPCR, Protein C receptor (endothelial), CETP, TIMP1
1208	Central Nervous System Protozoal Infections	35	0.450062	0.604465	4	Heme oxygenase 1, PECAM1, iNOS, CD36
1209	Melanosis	13	0.737102	0.821745	1	K-RAS
1210	Gingival Diseases	43	0.411698	0.566351	5	BGAL, iNOS, Calgranulin B, c-Src, H-Ras
1211	Heart Failure	59	0.521793	0.655406	6	Adenylate cyclase type VI, Desmin, PD-1, gp130, von Willebrand factor, eNOS
1212	Multiple System Atrophy	24	0.419972	0.576457	3	NEFL, 14-3-3 beta/alpha, UCHL1
1213	Ependymoma	36	0.696422	0.796887	3	Nucleolin, Antigen KI-67, DAL1
1214	Pheochromocytoma	36	0.472296	0.614105	4	G-protein alpha-s, SDHD, COX II, GNAS1
1215	Central Nervous System Parasitic Infections	36	0.472296	0.614105	4	Heme oxygenase 1, PECAM1, iNOS, CD36
1216	Drug Hypersensitivity	113	0.424655	0.582456	12	Rab-1A, GSTM1, CD68, iNOS, TBXA2R, Fc epsilon RI gamma, HLA-DPB1, Annexin IV, Perforin, TIMP1, FasR(CD95), eNOS
1217	Polycystic Kidney Diseases	60	0.538719	0.67079	6	ITGB4, Heme oxygenase 1, ECE1, ITGA6, Alpha adducin, eNOS
1218	Chromosome Duplication	44	0.431643	0.590303	5	RACK1, SOD1, CD20, PREB, FasR(CD95)
1219	Trisomy	44	0.431643	0.590303	5	RACK1, SOD1, CD20, PREB, FasR(CD95)
1220	Paresis	14	0.762788	0.836028	1	HSP60
1221	Dyspepsia	14	0.762788	0.836028	1	COMT
1222	AIDS-Related Complex	14	0.762788	0.836028	1	CRACM1
1223	Femur Head Necrosis	14	0.762788	0.836028	1	eNOS
1224	Cardiomyopathy, Hypertrophic, Familial	14	0.762788	0.836028	1	ACTC
1225	Multiple Endocrine Neoplasia	14	0.762788	0.836028	1	RNF11
1226	Sarcoma, Synovial	54	0.434062	0.593175	6	Desmin, Beta-catenin, FXYD5, PDGF-R-alpha, Antigen KI-67, H-Ras
1227	Mucinoses	64	0.435525	0.594304	7	SCN9A, ENO1, CD36L2, SR-BI, FTL, OPA1, BNaC2 (ASIC1a)
1228	Uterine Diseases	10134	0.436698	0.595468	993	GSTP1, CD69, CPSF1, DCTN1(p150Glued), G3P2, Syntaxin 6, TMPRSS4, SDHA, YES, PALM2, SLFN5, TGT, Prp8, TSPAN11, G-protein beta-2, TMEM34, G-protein alpha-11, RhoG, MYH9, ALPL, L1CAM (CTF1), Ankyrin 1, ARFGAP1, Gdap1, ERp44, Alpha-fodrin, KIDINS220, RPS19, GLG1, IL-2R gamma chain, Plectin 1, Ankyrin-G, HDLBP, GSTM1, SH3TC1, Ribonuclease H1, BGAL, ZFR, HIST1H2BA, PSMB1, Esterase D, HSP12A, ERBIN, PYG…
1229	Anemia, Refractory	15	0.4383	0.59591	2	ABCB7, Nucleophosmin
1230	Hyperinsulinism	479	0.446609	0.604369	48	MCM6, PTPRF (LAR), LAMP1, Thioredoxin, Beta-catenin, ACTA2, A-FABP, CPT-1A, gp130, ECE1, von Willebrand factor, PI3K reg class IA (p85-alpha), MUNC18-3, Adenylate cyclase type V, ACSL4, DHE3, CD68, G-protein alpha-s, GPX1, CD14, Caveolin-1, IGF-2 receptor, ZMPSTE24, Syntaxin 1A, Tissue factor, LEPROT, PIB4, SR-BI, CNR1, p22-phox, FTL, SNAP-23, GFPT1, LDLR, Calpain 5, CETP, GPT2, Carbonyl reductas…
1231	Cerebral Amyloid Angiopathy	25	0.446792	0.604369	3	A2M receptor (ICD), Presenilin 1, A2M receptor
1232	Skull Neoplasms	25	0.446792	0.604369	3	Beta-catenin, PDGF-R-alpha, K-RAS
1233	Antiphospholipid Syndrome	25	0.446792	0.604369	3	von Willebrand factor, PSGL-1, Annexin II
1234	Seminoma	38	0.515679	0.6486	4	RhoA, CD147, FasR(CD95), Versican
1235	Eclampsia	62	0.571759	0.696676	6	Endoglin, TAP1 (PSF1), HLA-G, ASCT2 (SLC1A5), FasR(CD95), eNOS
1236	Uterine Neoplasms	10131	0.451102	0.604465	992	GSTP1, CD69, CPSF1, DCTN1(p150Glued), G3P2, Syntaxin 6, TMPRSS4, SDHA, YES, PALM2, SLFN5, TGT, Prp8, TSPAN11, G-protein beta-2, TMEM34, G-protein alpha-11, RhoG, MYH9, ALPL, L1CAM (CTF1), Ankyrin 1, ARFGAP1, Gdap1, ERp44, Alpha-fodrin, KIDINS220, RPS19, GLG1, IL-2R gamma chain, Plectin 1, Ankyrin-G, HDLBP, GSTM1, SH3TC1, Ribonuclease H1, BGAL, ZFR, HIST1H2BA, PSMB1, Esterase D, HSP12A, ERBIN, PYG…
1237	Acquired Immunodeficiency Syndrome	85	0.451195	0.604465	9	PCNA, Heme oxygenase 1, DDB1, A2M receptor (ICD), p22-phox, CD30(TNFRSF8), A2M receptor, FasR(CD95), Cyclophilin A
1238	Morbillivirus Infections	45	0.451441	0.604465	5	TAP1 (PSF1), MCP, CD20, JAK1, TIMP1
1239	Iron Metabolism Disorders	45	0.451441	0.604465	5	TfR1, GSTM1, Heme oxygenase 1, SOD2, FTL
1240	Measles	45	0.451441	0.604465	5	TAP1 (PSF1), MCP, CD20, JAK1, TIMP1
1241	Gestational Trophoblastic Disease	45	0.451441	0.604465	5	Adipophilin, MCM7, IRAP, NDPK A, ADA
1242	Esophageal and Gastric Varices	15	0.785966	0.852759	1	eNOS
1243	Spasm	15	0.785966	0.852759	1	eNOS
1244	Myasthenia Gravis	39	0.7475	0.830853	3	PD-1, CD45, CD276
1245	Slow Virus Diseases	106	0.462797	0.607502	11	PCNA, Heme oxygenase 1, DDB1, CRACM1, A2M receptor (ICD), p22-phox, CD30(TNFRSF8), A2M receptor, TIMP1, FasR(CD95), Cyclophilin A
1246	Pain	113	0.785392	0.852759	9	P2X7, PKC-gamma, RPA1, Albumin, iNOS, COMT, ITGA3, MAOB, eNOS
1247	Orthomyxoviridae Infections	66	0.468251	0.613797	7	Karyopherin beta-3, Thioredoxin, CDC42, Nucleolin, PI3K reg class IA (p85-alpha), HSC70, HMGB1
1248	Influenza, Human	66	0.468251	0.613797	7	Karyopherin beta-3, Thioredoxin, CDC42, Nucleolin, PI3K reg class IA (p85-alpha), HSC70, HMGB1
1249	Lupus Nephritis	198	0.471145	0.614105	20	sEPCR, PCNA, Heme oxygenase 1, P2X7, ACTA2, PD-1, Thrombomodulin, von Willebrand factor, Angiopoietin 2, CD68, iNOS, Caveolin-1, Protein C receptor (endothelial), C1qb, STAT4, TRAP-1, Neuropilin-1, FasR(CD95), eNOS, RAGE
1250	Hyperaldosteronism	16	0.472252	0.614105	2	Alpha adducin, G-protein alpha-12
1251	Myotonic Dystrophy	16	0.472252	0.614105	2	Tetraspanin-7, CNBP
1252	Opioid-Related Disorders	36	0.472296	0.614105	4	COMT, GABA-A receptor gamma-2 subunit, CNR1, HTR1B
1253	Picornaviridae Infections	26	0.473098	0.614105	3	PCBP-1, PVR, PCBP-2
1254	Hyperparathyroidism	26	0.473098	0.614105	3	ALPL, Albumin, SDHD
1255	Long QT Syndrome	26	0.473098	0.614105	3	ATP1B1, AKAP350, Ankyrin-B
1256	Bone Diseases, Developmental	178	0.474319	0.615261	18	ALPL, Filamin A, G-protein alpha-s, OFD1, PDGF-R-alpha, ZMPSTE24, Carbonic anhydrase II, PSME2, SLC26A2, SNRP116, c-Src, GNPAT, Filamin B (TABP), N-Ras, APEX, cytochrome P-450 reductase, Filamin-A (CTF), GNAS1
1257	Adrenal Gland Diseases	263	0.667726	0.775478	24	Beta-catenin, MUC1-CT, PECAM1, MPP2, Tubulin beta 6, MUC1, G-protein alpha-s, Alpha adducin, ACSBG1, CD9, IGF-2 receptor, MUC1-NT, p22-phox, Antigen KI-67, Vimentin, CD63, G-protein alpha-12, N-Ras, H-Ras, DHC24, cytochrome P-450 reductase, Histone H4, TIMP1, GNAS1
1258	Paraparesis, Tropical Spastic	16	0.80688	0.865376	1	CD45
1259	Respiratory System Abnormalities	16	0.80688	0.865376	1	K-RAS
1260	Sex Chromosome Disorders of Sex Development	16	0.80688	0.865376	1	RPS4X
1261	Supranuclear Palsy, Progressive	16	0.80688	0.865376	1	NSF
1262	Laryngeal Diseases	1905	0.479834	0.621983	187	sEPCR, GSTP1, SLFN5, ILDR2, Gdap1, Alpha-fodrin, Plectin 1, Ankyrin-G, GSTM1, SH3TC1, ZFR, HSP12A, PYGB, Chapsyn-110, NUP210, PCNA, Galectin-1, SPEC1, TAGLN2, UBE2NL, HSPA2, CNTN1 (F3), FAM108A1, AP-1 beta subunit, CAD, GRID1, MUC1-CT, Vezatin, NALCN, Ephrin-A receptor 3, ACTA2, Filaggrin, SLC4A4, eEF2, TMEM63A, RPL13, TESC, SLC43A3, LPCAT1, Hedls, ATP5B, NCAM2, MaxiK alpha subunit, SCN9A, NNTM, …
1263	Tuberculosis, Pulmonary	67	0.484446	0.627524	7	Esterase D, TAP1 (PSF1), P2X7, iNOS, CD3 zeta, HLA-DPB1, ACP1
1264	Drug Eruptions	47	0.49043	0.634835	5	GSTM1, iNOS, Perforin, FasR(CD95), eNOS
1265	Osteoporosis, Postmenopausal	66	0.63409	0.751872	6	ALPL, COMT, CNR1, CD38, ACP1, eNOS
1266	Retinal Diseases	415	0.492556	0.63704	41	GSTP1, Prp8, GSTM1, Esterase D, U5-200KD, Endoglin, RP2, ABCC1, PKC-beta, DES1, Adipophilin, von Willebrand factor, HDAC1, PKC-gamma, PARP-1, Angiopoietin 2, iNOS, GPX1, Ataxin-7, ITGA2B, DDX1, Fibulin-3, K-RAS, HMGB1, SMC1, NDPK A, SOD2, UBR4, p22-phox, RBBP4 (RbAp48), Antigen KI-67, KCRB, CRMP5, PKC-beta2, G-protein beta-1, Peripherin, CD36, FasR(CD95), CDK1 (p34), eNOS, RAGE
1267	Hypoglycemia	37	0.494184	0.63704	4	GLUT1, DHE3, ACADL, CAC
1268	Pulmonary Emphysema	37	0.494184	0.63704	4	GSTP1, GSTM1, Heme oxygenase 1, NQO1
1269	Purpura, Thrombocytopenic	37	0.494184	0.63704	4	von Willebrand factor, SAHH, CD20, ITGA2B
1270	Hepatoblastoma	37	0.494184	0.63704	4	TIP30, Beta-catenin, GLNA, FasR(CD95)
1271	Leukemia, B-Cell	1071	0.497647	0.64106	105	ATR/TEM8, Plectin 1, RhoA, Thioredoxin, ATP1B2, G-protein alpha-i1, P2X7, Dystrobrevin alpha, NALCN, PKC-beta, Ephrin-A receptor 3, ITGB1, HSP105, HSP90 alpha, Myelin basic protein, Dynamin-1, Astrotactin-1, CDC42, AHNAK, HIST1H2BG, ABHD12, Flotillin-1, PDZK10, HPIP, von Willebrand factor, SCN2A, Delta-catenin, DDX6, RSPRY1, ROR1, Lck, Angiopoietin 2, HLA-G, MARS, AF-9, CD74, iNOS, CD37, Dynein 1…
1272	Psychotic Disorders	17	0.825752	0.880046	1	COMT
1273	Gonadal Dysgenesis	17	0.825752	0.880046	1	RPS4X
1274	Heart Septal Defects	17	0.825752	0.880046	1	ACTC
1275	Renal Artery Obstruction	17	0.825752	0.880046	1	eNOS
1276	Personality Disorders	17	0.504933	0.646828	2	COMT, PKC-alpha
1277	Myotonic Disorders	17	0.504933	0.646828	2	Tetraspanin-7, CNBP
1278	Asthma, Aspirin-Induced	68	0.500498	0.643399	7	Rab-1A, CD68, TBXA2R, Fc epsilon RI gamma, HLA-DPB1, Annexin IV, TIMP1
1279	Purpura	68	0.500498	0.643399	7	von Willebrand factor, iNOS, SAHH, CD20, Caveolin-1, ITGA2B, eNOS
1280	Malaria, Falciparum	68	0.500498	0.643399	7	Heme oxygenase 1, PECAM1, Angiopoietin 2, iNOS, HLA-DPB1, CD36, gp91-phox
1281	Lymphoma, Follicular	109	0.500978	0.643572	11	GSTM1, ABCC1, PD-1, CD3 epsilon, CD68, CD20, CD23, RPS24, Antigen KI-67, N-Ras, TET2
1282	Retinal Degeneration	193	0.708565	0.797163	17	GSTP1, Prp8, GSTM1, U5-200KD, RP2, Adipophilin, PKC-gamma, PARP-1, GPX1, Ataxin-7, Fibulin-3, SMC1, SOD2, KCRB, G-protein beta-1, CD36, eNOS
1283	Pregnancy Complications, Neoplastic	48	0.509546	0.646828	5	Adipophilin, MCM7, IRAP, NDPK A, ADA
1284	Trophoblastic Neoplasms	48	0.509546	0.646828	5	Adipophilin, MCM7, IRAP, NDPK A, ADA
1285	Germinoma	68	0.663161	0.770656	6	RhoA, K-RAS, CD147, FasR(CD95), Lamin B1, Versican
1286	Birth Weight	68	0.806203	0.865376	5	GLUT1, IGF-2 receptor, NQO1, HSPA1A, HSPA1B
1287	Myositis	110	0.513557	0.647242	11	COL4A2, COL4A1, IleRS, HSP60, HMGB1, PRG2, FTL, CD47, CD36, RAGE, Mi-2 alpha
1288	Vitamin B Deficiency	43	0.615962	0.735442	4	CHDH, COMT, C1TC, eNOS
1289	Coronary Restenosis	38	0.515679	0.6486	4	Heme oxygenase 1, Thrombomodulin, p22-phox, eNOS
1290	Uremia	38	0.515679	0.6486	4	Thrombomodulin, von Willebrand factor, MCP, Tissue factor
1291	Endotoxemia	18	0.536267	0.668183	2	gp130, Angiopoietin 2
1292	Histiocytosis, Langerhans-Cell	18	0.84278	0.892074	1	PECAM1
1293	Enterobacteriaceae Infections	18	0.84278	0.892074	1	14-3-3 theta
1294	Toxemia	18	0.536267	0.668183	2	gp130, Angiopoietin 2
1295	Pterygium	18	0.536267	0.668183	2	GSTM1, Ku70
1296	Cerebral Small Vessel Diseases	18	0.84278	0.892074	1	eNOS
1297	Physiological Processes	145	0.848891	0.895491	11	GLUT1, G-protein alpha-s, IGF-2 receptor, GAT1, NQO1, LDLR, HTR1B, HSPA1A, GNAS1, HSPA1B, eNOS
1298	Growth	145	0.848891	0.895491	11	GLUT1, G-protein alpha-s, IGF-2 receptor, GAT1, NQO1, LDLR, HTR1B, HSPA1A, GNAS1, HSPA1B, eNOS
1299	Growth and Development	145	0.848891	0.895491	11	GLUT1, G-protein alpha-s, IGF-2 receptor, GAT1, NQO1, LDLR, HTR1B, HSPA1A, GNAS1, HSPA1B, eNOS
1300	Anorexia Nervosa	69	0.816286	0.873956	5	Fyn, gp130, COMT, NR2B, HTR1B
1301	Rhinitis	90	0.521649	0.655406	9	TAP1 (PSF1), Heme oxygenase 1, Filaggrin, PARP-1, HLA-G, iNOS, CD14, SOD1, sCD14
1302	Leukemia, Mast-Cell	28	0.523879	0.657029	3	Beta-catenin, U2AF35, CRM1
1303	Insulin Resistance	461	0.524143	0.657029	45	MCM6, PTPRF (LAR), LAMP1, Thioredoxin, Beta-catenin, ACTA2, A-FABP, gp130, ECE1, von Willebrand factor, PI3K reg class IA (p85-alpha), MUNC18-3, Adenylate cyclase type V, ACSL4, CD68, G-protein alpha-s, GPX1, CD14, Caveolin-1, IGF-2 receptor, ZMPSTE24, Syntaxin 1A, LEPROT, PIB4, SR-BI, CNR1, p22-phox, FTL, SNAP-23, GFPT1, LDLR, Calpain 5, CETP, GPT2, Carbonyl reductase [NADPH] 3, sCD14, CD36, gp9…
1304	Deafness	111	0.526043	0.658968	11	MYH9, PMCA2b, CISD2, TALDO, Actin cytoplasmic 2, CD36L2, MYH14, Jagged1, OPA1, Lhfpl3, LHFPL2
1305	Helminthiasis	44	0.93751	0.957746	2	TAP1 (PSF1), Tissue factor
1306	Leprosy	44	0.93751	0.957746	2	HSPA1A, HSPA1B
1307	Mouth Neoplasms	3592	0.527906	0.660857	350	GSTP1, CD69, CPSF1, SDHA, PALM2, ATR/TEM8, EIF5A2, Prp8, MYH9, L1CAM (CTF1), Ankyrin 1, T3JAM, Alpha-fodrin, KIDINS220, GLG1, Plectin 1, HDLBP, GSTM1, SH3TC1, Profilin I, Keratin 17, Chapsyn-110, NUP210, PYC, PD-ECGF (TdRPase), PCNA, UBE1DC1, RhoA, ZDHHC6, GABT, CD28, TMEM59, Galectin-1, Karyopherin beta-3, CD229, Synaptotagmin IV, HSPA2, PCDH1, CNTN1 (F3), Heme oxygenase 1, TIP30, DCBLD1, GRID1,…
1308	Phyllodes Tumor	19	0.566205	0.691616	2	Antigen KI-67, eNOS
1309	Hashimoto Disease	19	0.566205	0.691616	2	ECE1, HLA-G
1310	Severe Dengue	19	0.858145	0.89713	1	TAP1 (PSF1)
1311	Warts	19	0.566205	0.691616	2	H-Ras, CDK1 (p34)
1312	Leukemia, Megakaryoblastic, Acute	19	0.858145	0.89713	1	CD36
1313	Paraganglioma	45	0.652242	0.760338	4	G-protein alpha-s, SDHD, COX II, GNAS1
1314	Starvation	45	0.652242	0.760338	4	PECAM1, iNOS, ATP2C1, RPL11
1315	Encephalitis, Viral	45	0.652242	0.760338	4	SOD1, Nucleophosmin, KCRB, TIMP1
1316	Neuromuscular Junction Diseases	45	0.652242	0.760338	4	Plectin 1, PD-1, CD45, CD276
1317	Colitis, Ulcerative	371	0.54179	0.674163	36	GSTP1, GSTM1, MCM6, Heme oxygenase 1, APG16L1, ABCC4, gp130, TMBIM1, MCAM, GRO-1, Angiopoietin 2, CD68, iNOS, CD14, TRAF3, ITGA2B, Carbonic anhydrase II, K-RAS, STAT4, CNR1, ITGAL, Calgranulin B, Galectin-9, PTPR-sigma, Claudin-1, IFITM3, ADAM17, Annexin II, APEX, Cyclin Y, MYH7B, sCD14, HSPA1A, TIMP1, RhoGDI alpha, HSPA1B
1318	Tachycardia	29	0.548236	0.68082	3	TMEM43, Ankyrin-B, eNOS
1319	Chagas Disease	29	0.548236	0.68082	3	iNOS, HUC, Cathepsin B
1320	Celiac Disease	124	0.78124	0.852095	10	CD28, TAP1 (PSF1), CD44 (ICD), CD14, CD44, HLA-DPB1, CD44 soluble, sCD14, FasR(CD95), CD44 (EXT)
1321	Gallstones	46	0.839968	0.892074	3	SR-BI, ACAT2, LDLR
1322	Cholecystolithiasis	46	0.839968	0.892074	3	SR-BI, ACAT2, LDLR
1323	Epilepsy, Absence	20	0.594722	0.719378	2	DHE3, GABA-A receptor gamma-2 subunit
1324	Schistosomiasis	20	0.87201	0.909075	1	Tissue factor
1325	Hyperuricemia	20	0.594722	0.719378	2	HPRT, eNOS
1326	Tooth Abnormalities	20	0.87201	0.909075	1	CLIMP-63
1327	Granuloma	40	0.557324	0.687752	4	BGAL, Calgranulin B, c-Src, Clathrin heavy chain
1328	Adrenocortical Carcinoma	99	0.762434	0.836028	8	Beta-catenin, MPP2, Tubulin beta 6, CD9, IGF-2 receptor, p22-phox, Antigen KI-67, Histone H4
1329	Metabolic Syndrome X	280	0.711504	0.799424	25	MCM6, LAMP1, A-FABP, gp130, ECE1, ACSL4, GPX1, CD14, Caveolin-1, ZMPSTE24, LEPROT, PIB4, SR-BI, CNR1, p22-phox, FTL, LDLR, Calpain 5, CETP, sCD14, CD36, gp91-phox, CDKAL1, eNOS, NSGPeroxidase
1330	Leukemia, Lymphocytic, Chronic, B-Cell	1055	0.558897	0.687752	102	ATR/TEM8, Plectin 1, RhoA, Thioredoxin, ATP1B2, G-protein alpha-i1, P2X7, Dystrobrevin alpha, NALCN, PKC-beta, Ephrin-A receptor 3, ITGB1, HSP105, HSP90 alpha, Myelin basic protein, Dynamin-1, Astrotactin-1, CDC42, AHNAK, HIST1H2BG, ABHD12, Flotillin-1, PDZK10, von Willebrand factor, SCN2A, Delta-catenin, DDX6, RSPRY1, ROR1, Lck, Angiopoietin 2, HLA-G, MARS, AF-9, CD74, iNOS, CD37, Dynein 1, cyto…
1331	Rhinitis, Allergic, Perennial	47	0.686156	0.788044	4	TAP1 (PSF1), PARP-1, CD14, sCD14
1332	Lymphoma, Mantle-Cell	135	0.563659	0.691223	13	GSTP1, YES, Beta-catenin, PKC-beta, PD-1, CD45, CD5, DR4(TNFRSF10A), CNR1, Antigen KI-67, N-Ras, PKC-beta2, CDK1 (p34)
1333	Laryngeal Neoplasms	1891	0.565711	0.691616	183	sEPCR, GSTP1, SLFN5, ILDR2, Gdap1, Alpha-fodrin, Plectin 1, Ankyrin-G, GSTM1, SH3TC1, ZFR, HSP12A, PYGB, Chapsyn-110, NUP210, PCNA, Galectin-1, SPEC1, TAGLN2, UBE2NL, HSPA2, CNTN1 (F3), FAM108A1, AP-1 beta subunit, CAD, GRID1, Vezatin, NALCN, Ephrin-A receptor 3, ACTA2, Filaggrin, SLC4A4, eEF2, TMEM63A, RPL13, TESC, SLC43A3, LPCAT1, Hedls, ATP5B, NCAM2, MaxiK alpha subunit, SCN9A, NNTM, HIST1H2BG…
1334	Skin Manifestations	83	0.569578	0.695281	8	GSTM1, von Willebrand factor, iNOS, SAHH, CD20, Caveolin-1, ITGA2B, eNOS
1335	Conjunctival Neoplasms	30	0.571843	0.696676	3	PCNA, NCAM1, RPS6
1336	Dysgammaglobulinemia	21	0.88452	0.918009	1	PLCA
1337	IgA Deficiency	21	0.88452	0.918009	1	PLCA
1338	Trematode Infections	21	0.88452	0.918009	1	Tissue factor
1339	Constriction, Pathologic	52	0.582748	0.708572	5	PECAM1, ITGAL, LDLR, CETP, TIMP1
1340	Tooth Diseases	52	0.582748	0.708572	5	Gdap1, CLIMP-63, SAC3, CD14, sCD14
1341	Eating Disorders	76	0.764194	0.836931	6	Fyn, gp130, COMT, NR2B, HTR1B, SLC1A1/EAAT3
1342	Amyloidosis	63	0.587835	0.713827	6	Angiopoietin 2, A2M receptor (ICD), Calreticulin, Presenilin 1, A2M receptor, RAGE
1343	Cicatrix	63	0.587835	0.713827	6	PCNA, EBAG9, NCAM1, RGMa, HSP47, TIMP1
1344	Carcinoma, Embryonal	22	0.647473	0.757145	2	HDAC1, Podocalyxin-like 1
1345	Amphetamine-Related Disorders	22	0.647473	0.757145	2	COMT, GABA-A receptor gamma-2 subunit
1346	Endometrial Neoplasms	9290	0.590693	0.71683	903	GSTP1, CD69, CPSF1, DCTN1(p150Glued), G3P2, Syntaxin 6, SDHA, YES, PALM2, SLFN5, TGT, Prp8, TSPAN11, G-protein beta-2, TMEM34, G-protein alpha-11, RhoG, MYH9, ALPL, L1CAM (CTF1), Ankyrin 1, ARFGAP1, Gdap1, ERp44, Alpha-fodrin, KIDINS220, RPS19, GLG1, IL-2R gamma chain, Plectin 1, Ankyrin-G, HDLBP, SH3TC1, Ribonuclease H1, BGAL, ZFR, HIST1H2BA, PSMB1, Esterase D, HSP12A, ERBIN, PYGB, Profilin I, K…
1347	Muscular Atrophy	31	0.594667	0.719378	3	DCTN1(p150Glued), SFRS10, Ran
1348	Hepatitis, Autoimmune	42	0.59696	0.72115	4	iNOS, CD45, BCKD-E2, FasR(CD95)
1349	Fatigue Syndrome, Chronic	42	0.59696	0.72115	4	CD69, iNOS, COMT, MAOB
1350	Thrombophilia	53	0.600107	0.722364	5	Thrombomodulin, von Willebrand factor, Tissue factor, HMGB1, eNOS
1351	Respiratory Tract Diseases	14795	0.611506	0.731609	1441	APG3, sEPCR, COX16, ARL6IP6, Ephrin-B3, GSTP1, CD69, CPSF1, DCTN1(p150Glued), G3P2, FLJ45032, Syntaxin 6, TMPRSS4, SDHA, YES, PALM2, RPS10, RELL1, ATR/TEM8, SLFN5, TRUNDD(TNFRSF10D), TGT, EIF5A2, Prp8, ILDR2, TSPAN11, TfR1, TEF-1, G-protein beta-2, TMEM34, G-protein alpha-11, Rab-3B, MYH9, COX VIc, ALPL, CD151, L1CAM (CTF1), Rab-1A, Ankyrin 1, Syntaxin 8, ARFGAP1, MLCP (cat), Gdap1, ERp44, T3JAM,…
1352	Skin Diseases, Metabolic	43	0.615962	0.735442	4	HMBS, Caveolin-1, PPOX, FasR(CD95)
1353	Trypanosomiasis	32	0.616683	0.735442	3	iNOS, HUC, Cathepsin B
1354	Hyperlipidemia, Familial Combined	32	0.616683	0.735442	3	Alpha adducin, CD36, TIMP1
1355	Hematologic Neoplasms	52	0.894346	0.927692	3	GSTP1, NQO1, H-Ras
1356	Lymphoma, T-Cell, Cutaneous	76	0.621434	0.738249	7	PTPR-gamma, CD30(TNFRSF8), PSGL-1, HLA-DPB1, NTSR1, Histone H4, FasR(CD95)
1357	Substance Withdrawal Syndrome	24	0.694622	0.795805	2	ALDH2, CNR1
1358	Pharyngeal Diseases	1550	0.630915	0.748584	148	SLFN5, TRUNDD(TNFRSF10D), MYH9, CD151, RPS19, Plectin 1, HDLBP, GSTM1, EXOC3L2, ZFR, InPP5A, hnRNP U, RPL19, Galectin-1, FTDH, Ku80, LRRC1, Synaptotagmin IV, TAP1 (PSF1), PSMD11, Sideroflexin-3, ATP6V1A (70kD), TIP30, Beta-catenin, Dystrobrevin alpha, STT3B, HSDL1, Ephrin-A receptor 3, ACTA2, RFC1, ACTC, Galectin-7, TBL2, Filaggrin, Kindlin-2, B4GT5, TMEM63A, Ku70, MAP-1A, PSMD2, Neuromodulin, OX…
1359	Osteoporosis	136	0.686702	0.788186	12	ALPL, GSTM1, ALDH2, CD14, COMT, CNR1, CD38, NQO1, Beta-fodrin, sCD14, ACP1, eNOS
1360	Musculoskeletal and Neural Physiological Phenomena	109	0.961483	0.972151	6	GABT, P2X7, PKC-gamma, LARS1, Calgranulin B, Annexin II
1361	Hyperoxia	25	0.716172	0.802251	2	ALDH2, c-Src
1362	Bronchiectasis	25	0.923475	0.949976	1	TAP1 (PSF1)
1363	Wegener Granulomatosis	25	0.923475	0.949976	1	HSP60
1364	Pharyngeal Neoplasms	1543	0.641919	0.753263	147	SLFN5, TRUNDD(TNFRSF10D), MYH9, CD151, RPS19, Plectin 1, HDLBP, GSTM1, EXOC3L2, ZFR, InPP5A, hnRNP U, RPL19, Galectin-1, FTDH, Ku80, LRRC1, Synaptotagmin IV, TAP1 (PSF1), PSMD11, Sideroflexin-3, ATP6V1A (70kD), TIP30, Beta-catenin, Dystrobrevin alpha, STT3B, HSDL1, Ephrin-A receptor 3, ACTA2, RFC1, ACTC, Galectin-7, TBL2, Filaggrin, Kindlin-2, B4GT5, TMEM63A, Ku70, MAP-1A, PSMD2, Neuromodulin, OX…
1365	Adrenal Cortex Diseases	132	0.646127	0.75652	12	Beta-catenin, MUC1-CT, MPP2, Tubulin beta 6, MUC1, CD9, IGF-2 receptor, MUC1-NT, p22-phox, Antigen KI-67, Vimentin, Histone H4
1366	Adrenal Cortex Neoplasms	132	0.646127	0.75652	12	Beta-catenin, MUC1-CT, MPP2, Tubulin beta 6, MUC1, CD9, IGF-2 receptor, MUC1-NT, p22-phox, Antigen KI-67, Vimentin, Histone H4
1367	Water-Electrolyte Imbalance	26	0.736428	0.821745	2	G-protein alpha-11, ALPL
1368	Pregnancy Complications, Cardiovascular	26	0.930957	0.954512	1	GSTP1
1369	Adrenocortical Hyperfunction	56	0.920722	0.949765	3	Alpha adducin, CD63, G-protein alpha-12
1370	Hypertension, Renal	34	0.658229	0.765879	3	Heme oxygenase 1, Alpha adducin, NCX1
1371	Choriocarcinoma	34	0.658229	0.765879	3	Adipophilin, MCM7, IRAP
1372	Signs and Symptoms, Digestive	113	0.969967	0.978365	6	ABCC4, G-protein alpha-s, COMT, HAI-2, MAOB, GNAS1
1373	Obesity, Morbid	85	0.848869	0.895491	6	A-FABP, ACLY, GAD2, SR-BI, FASN, FN14(TNFRSF12A)
1374	Borrelia Infections	27	0.755437	0.836028	2	ENO2, CD38
1375	Subarachnoid Hemorrhage	27	0.755437	0.836028	2	Endoglin, eNOS
1376	Lyme Disease	27	0.755437	0.836028	2	ENO2, CD38
1377	Retinal Dystrophies	80	0.675408	0.779343	7	Prp8, U5-200KD, RP2, Adipophilin, PKC-gamma, SMC1, G-protein beta-1
1378	Avitaminosis	58	0.680398	0.781912	5	TALDO, CHDH, COMT, C1TC, eNOS
1379	Arteritis	35	0.677744	0.779343	3	iNOS, ITGA2B, eNOS
1380	Cholangitis, Sclerosing	35	0.677744	0.779343	3	CD28, K-RAS, Claudin-1
1381	Giant Cell Arteritis	28	0.77325	0.845174	2	iNOS, eNOS
1382	Bacteremia	28	0.77325	0.845174	2	gp130, Angiopoietin 2
1383	Retinitis Pigmentosa	81	0.688119	0.789326	7	Prp8, U5-200KD, RP2, Adipophilin, PKC-gamma, SMC1, G-protein beta-1
1384	Muscular Atrophy, Spinal	29	0.789917	0.85605	2	UBE1, SFRS10
1385	Cholelithiasis	60	0.849906	0.895549	4	SR-BI, ACAT2, LDLR, CETP
1386	Hemochromatosis	36	0.696422	0.796887	3	TfR1, Heme oxygenase 1, FTL
1387	Glucose Intolerance	61	0.945191	0.961701	3	PLCA, AATC, CD36
1388	Acute Coronary Syndrome	30	0.954253	0.967225	1	Albumin
1389	Lipodystrophy	30	0.805494	0.865376	2	Caveolin-1, FasR(CD95)
1390	Lung Diseases	14690	0.704363	0.797163	1427	APG3, sEPCR, COX16, ARL6IP6, Ephrin-B3, GSTP1, CD69, CPSF1, DCTN1(p150Glued), G3P2, FLJ45032, Syntaxin 6, TMPRSS4, SDHA, YES, PALM2, RPS10, RELL1, ATR/TEM8, SLFN5, TRUNDD(TNFRSF10D), TGT, EIF5A2, Prp8, ILDR2, TSPAN11, TfR1, TEF-1, G-protein beta-2, TMEM34, G-protein alpha-11, Rab-3B, MYH9, COX VIc, ALPL, CD151, L1CAM (CTF1), Rab-1A, Ankyrin 1, Syntaxin 8, ARFGAP1, MLCP (cat), Gdap1, ERp44, T3JAM,…
1391	Weight Loss	91	0.950005	0.964494	5	G-protein alpha-s, GAT1, LDLR, GNAS1, eNOS
1392	Growth Disorders	60	0.709299	0.797426	5	Endoglin, Heme oxygenase 1, ATP1A1, OFD1, ACP1
1393	Sleep Disorders, Intrinsic	83	0.712565	0.800133	7	A-FABP, NPC1, COMT, Ataxin-7, ITGB2, MAOB, HTR1B
1394	Tick-Borne Diseases	37	0.714266	0.800596	3	iNOS, ENO2, CD38
1395	Skin Ulcer	37	0.714266	0.800596	3	PCNA, Neuropilin-1, FasR(CD95)
1396	Fetal Growth Retardation	49	0.717665	0.802958	4	Endoglin, Heme oxygenase 1, ATP1A1, ACP1
1397	Pneumoconiosis	49	0.717665	0.802958	4	GSTP1, iNOS, HLA-DPB1, FasR(CD95)
1398	Cysts	264	0.812755	0.871176	22	Keratin 17, Beta-catenin, MUC1-CT, SCN9A, MYH10, ENO1, MUC1, RHEB2, CD36L2, CD9, PRKCSH, SR-BI, MUC1-NT, ITGA5, POMGNT1, Calpain 5, OPA1, CD147, BNaC2 (ASIC1a), CD36, TIMP1, Versican
1399	Hypercholesterolemia	64	0.761444	0.836028	5	SOAT1, SR-BI, LDLR, CETP, eNOS
1400	Bone Remodeling	64	0.95629	0.967712	3	P2X7, Calgranulin B, Annexin II
1401	Musculoskeletal Physiological Phenomena	64	0.95629	0.967712	3	P2X7, Calgranulin B, Annexin II
1402	Musculoskeletal Physiological Processes	64	0.95629	0.967712	3	P2X7, Calgranulin B, Annexin II
1403	Leg Ulcer	33	0.846218	0.894696	2	Neuropilin-1, FasR(CD95)
1404	Limb Deformities, Congenital	66	0.96248	0.972151	3	MYH9, GSTM1, eNOS
1405	Cholangitis	39	0.7475	0.830853	3	CD28, K-RAS, Claudin-1
1406	Spirochaetales Infections	34	0.857967	0.89713	2	ENO2, CD38
1407	Vasculitis, Central Nervous System	34	0.857967	0.89713	2	iNOS, eNOS
1408	Osteoarthritis	199	0.754048	0.836028	17	ALPL, TPI1, Heme oxygenase 1, JAM3, GRP78, PRDX5, iNOS, GDF5, CNR1, p22-phox, RhoB, SLC26A2, Jagged1, CD3 zeta, FN14(TNFRSF12A), FasR(CD95), RAGE
1409	Hereditary Breast and Ovarian Cancer Syndrome	35	0.86889	0.907345	2	Prohibitin, DR4(TNFRSF10A)
1410	Intracranial Hemorrhages	68	0.806203	0.865376	5	Endoglin, Tubulin beta 1, Alpha adducin, ITGA2B, eNOS
1411	Dementia, Vascular	40	0.76292	0.836028	3	GSTO1, Presenilin 1, RAGE
1412	Fibrosarcoma	36	0.879035	0.915375	2	SOD2, SLC26A2
1413	Erythema	41	0.777566	0.848585	3	Perforin, FasR(CD95), eNOS
1414	Polycythemia	41	0.777566	0.848585	3	ACSL6, eIF2S1, eNOS
1415	Chondrosarcoma	71	0.925537	0.951572	4	H-Ras, TIMP1, MMP-14, RAGE
1416	Medulloblastoma	2460	0.782043	0.852472	230	GSTP1, CPSF1, DCTN1(p150Glued), G3P2, Syntaxin 6, TMPRSS4, TEF-1, TMEM34, MYH9, L1CAM (CTF1), Ankyrin 1, Syntaxin 8, Plectin 1, Ankyrin-G, BGAL, PYGB, Keratin 17, Chapsyn-110, NUP210, U5-200KD, PUR-alpha, MA1B1, MCM6, FTDH, KHSRP, TMEM2, TAP1 (PSF1), SLC15A3, CNTN1 (F3), ATP1B2, DCBLD1, GRID1, TMEM85, Beta-catenin, NALCN, Ephrin-A receptor 3, ITGB1, ACTC, A-FABP, Rab-4A, Filaggrin, ZNF162, ABCC4,…
1417	Urogenital Abnormalities	134	0.853875	0.89713	10	MYH9, COL4A2, RPS4X, CD3 epsilon, ACSL4, Ca-ATPase1, CD3 zeta, PMCA1, CD3 delta, cytochrome P-450 reductase
1418	Anti-Neutrophil Cytoplasmic Antibody-Associated Vasculitis	38	0.979922	0.987335	1	HSP60
1419	Intracranial Arteriosclerosis	42	0.791458	0.856227	3	GSTO1, Presenilin 1, RAGE
1420	Systemic Vasculitis	39	0.981887	0.987715	1	HSP60
1421	Dyssomnias	91	0.797123	0.861854	7	A-FABP, NPC1, COMT, Ataxin-7, ITGB2, MAOB, HTR1B
1422	Body Weight Changes	107	0.982783	0.988084	5	G-protein alpha-s, GAT1, LDLR, GNAS1, eNOS
1423	Bone Resorption	76	0.94684	0.962328	4	P2X7, PSME2, Calgranulin B, Annexin II
1424	Cushing Syndrome	41	0.985258	0.990038	1	CD63
1425	Graves Disease	109	0.917192	0.947172	7	Alpha-fodrin, TAP1 (PSF1), PD-1, PRDX5, Bak, ITGAL, FasR(CD95)
1426	Exophthalmos	109	0.917192	0.947172	7	Alpha-fodrin, TAP1 (PSF1), PD-1, PRDX5, Bak, ITGAL, FasR(CD95)
1427	Sleep Disorders	93	0.815003	0.873084	7	A-FABP, NPC1, COMT, Ataxin-7, ITGB2, MAOB, HTR1B
1428	Orbital Diseases	111	0.860058	0.898626	8	Alpha-fodrin, TAP1 (PSF1), PD-1, PRDX5, Bak, ITGAL, Thy-1, FasR(CD95)
1429	Herpes Zoster	43	0.932036	0.955093	2	ARVCF, RLI
1430	Sensation	44	0.93751	0.957746	2	P2X7, PKC-gamma
1431	Hyperthyroidism	115	0.940368	0.959937	7	Alpha-fodrin, TAP1 (PSF1), PD-1, PRDX5, Bak, ITGAL, FasR(CD95)
1432	Goiter	116	0.943616	0.960809	7	Alpha-fodrin, TAP1 (PSF1), PD-1, PRDX5, Bak, ITGAL, FasR(CD95)
1433	Sarcoma, Ewing	60	0.849906	0.895549	4	Neuropilin-2, SOD2, HSP27, VIL2 (ezrin)
1434	Blindness	47	0.850455	0.89562	3	CISD2, PUR9, OPA1
1435	Cerebral Hemorrhage	47	0.951529	0.965514	2	Tubulin beta 1, Alpha adducin
1436	Respiratory Tract Neoplasms	14574	0.881118	0.917032	1406	APG3, sEPCR, COX16, ARL6IP6, Ephrin-B3, GSTP1, CD69, CPSF1, DCTN1(p150Glued), G3P2, FLJ45032, Syntaxin 6, TMPRSS4, SDHA, YES, PALM2, RPS10, RELL1, ATR/TEM8, SLFN5, TRUNDD(TNFRSF10D), TGT, EIF5A2, Prp8, ILDR2, TSPAN11, TfR1, TEF-1, G-protein beta-2, TMEM34, G-protein alpha-11, Rab-3B, MYH9, COX VIc, ALPL, CD151, L1CAM (CTF1), Rab-1A, Ankyrin 1, Syntaxin 8, ARFGAP1, MLCP (cat), Gdap1, ERp44, T3JAM,…
1437	Neoplasms	17141	0.991004	0.994739	1660	APG3, sEPCR, COX16, ARL6IP6, Ephrin-B3, GSTP1, ITPA, CD69, CPSF1, DCTN1(p150Glued), G3P2, FLJ45032, Syntaxin 6, TMPRSS4, SDHA, YES, PALM2, RPS10, RELL1, ATR/TEM8, SLFN5, TRUNDD(TNFRSF10D), TGT, EIF5A2, Prp8, ILDR2, TSPAN11, TfR1, TEF-1, G-protein beta-2, TMEM34, G-protein alpha-11, Rab-3B, RhoG, MYH9, COX VIc, ALPL, CD151, L1CAM (CTF1), Rab-1A, Ankyrin 1, Syntaxin 8, ARFGAP1, dUTPase (DUT), MLCP …
1438	Vision Disorders	57	0.926301	0.951833	3	CISD2, PUR9, OPA1
1439	Lung Neoplasms	14493	0.904405	0.936561	1396	APG3, sEPCR, COX16, ARL6IP6, Ephrin-B3, GSTP1, CD69, CPSF1, DCTN1(p150Glued), G3P2, FLJ45032, Syntaxin 6, TMPRSS4, SDHA, YES, PALM2, RPS10, RELL1, ATR/TEM8, SLFN5, TRUNDD(TNFRSF10D), TGT, EIF5A2, Prp8, ILDR2, TSPAN11, TfR1, TEF-1, G-protein beta-2, TMEM34, G-protein alpha-11, Rab-3B, MYH9, COX VIc, ALPL, CD151, L1CAM (CTF1), Rab-1A, Ankyrin 1, Syntaxin 8, ARFGAP1, MLCP (cat), Gdap1, ERp44, T3JAM,…
1440	Thoracic Neoplasms	14496	0.907748	0.93898	1396	APG3, sEPCR, COX16, ARL6IP6, Ephrin-B3, GSTP1, CD69, CPSF1, DCTN1(p150Glued), G3P2, FLJ45032, Syntaxin 6, TMPRSS4, SDHA, YES, PALM2, RPS10, RELL1, ATR/TEM8, SLFN5, TRUNDD(TNFRSF10D), TGT, EIF5A2, Prp8, ILDR2, TSPAN11, TfR1, TEF-1, G-protein beta-2, TMEM34, G-protein alpha-11, Rab-3B, MYH9, COX VIc, ALPL, CD151, L1CAM (CTF1), Rab-1A, Ankyrin 1, Syntaxin 8, ARFGAP1, MLCP (cat), Gdap1, ERp44, T3JAM,…
1441	Oligospermia	59	0.936391	0.957746	3	GSTM1, G-protein alpha-12, FasR(CD95)
1442	Hypopharyngeal Neoplasms	927	0.915864	0.94685	79	MYH9, CD151, Plectin 1, EXOC3L2, ZFR, InPP5A, hnRNP U, RPL19, Galectin-1, FTDH, Ku80, Synaptotagmin IV, ATP6V1A (70kD), TIP30, Dystrobrevin alpha, STT3B, HSDL1, Ephrin-A receptor 3, RFC1, Galectin-7, TBL2, Filaggrin, TMEM63A, Ku70, MAP-1A, PSMD2, Neuromodulin, OXSM, SLC43A3, Histone H3.3, PCDH17, LONP2, G-protein alpha-15, LMBRD1, ENO1, PI3K reg class IA (p85-alpha), CRMP1, SAHH, Ankyrin-B, CD5, …
1443	Arthritis, Psoriatic	62	0.949154	0.964154	3	Filaggrin, SOD2, Calgranulin B
1444	Rhabdoid Tumor	110	0.963788	0.972659	6	KHSRP, MAP-1A, GluR3, OGDHL, Antigen KI-67, NCX1
1445	Skin Neoplasms	3763	0.946535	0.962328	342	GSTP1, PALM2, TRUNDD(TNFRSF10D), G-protein alpha-11, L1CAM (CTF1), T3JAM, KIDINS220, Plectin 1, Ankyrin-G, HDLBP, GSTM1, SH3TC1, BGAL, HSP12A, Keratin 17, Chapsyn-110, NUP210, ITGB4, U5-200KD, hnRNP U, PCNA, RACK1, ZDHHC6, TMEM59, TPI1, MYG1, SEC62, CD229, PSMD11, TRPM7, HSPA2, PCDH1, CNTN1 (F3), KIAA2013, GRID1, Histone H2AX, Beta-catenin, ABCC1, P2X7, NALCN, Ephrin-A receptor 3, ACSL6, ITGB1, A…
1446	Neoplasms by Site	16883	0.990765	0.994739	1631	APG3, sEPCR, COX16, ARL6IP6, Ephrin-B3, GSTP1, CD69, CPSF1, DCTN1(p150Glued), G3P2, FLJ45032, Syntaxin 6, TMPRSS4, SDHA, YES, PALM2, RPS10, RELL1, ATR/TEM8, SLFN5, TRUNDD(TNFRSF10D), TGT, EIF5A2, Prp8, ILDR2, TSPAN11, TfR1, TEF-1, G-protein beta-2, TMEM34, G-protein alpha-11, Rab-3B, RhoG, MYH9, COX VIc, ALPL, CD151, L1CAM (CTF1), Rab-1A, Ankyrin 1, Syntaxin 8, ARFGAP1, dUTPase (DUT), MLCP (cat),…
1447	Disorders of Sex Development	80	0.997436	0.997971	2	RPS4X, cytochrome P-450 reductase
1448	Ovarian Cysts	175	0.980449	0.987335	10	MUC1-CT, MUC1, RHEB2, CD9, MUC1-NT, ITGA5, Calpain 5, CD36, TIMP1, Versican
1449	Polycystic Ovary Syndrome	153	0.99944	0.99944	5	ITGA5, Calpain 5, CD36, TIMP1, Versican
