# Supplementary material for: Curation of the Mammalian Palmitoylome Indicates a Pivotal Role for Palmitoylation in Diseases and Disorders of the Nervous System and Cancers
Source: PLoS Comput Biol. 2015 Aug 14;11(8):e1004405. doi: 10.1371/journal.pcbi.1004405 (PMC4537140; doi:10.1371/journal.pcbi.1004405)
Supplement: S3 Table — (XLS) [file pcbi.1004405.s003.xls]

## Sheet: Pathway Maps
S3 Table. MetaCore Enrichment Analysis output: Pathway map enrichments among all palmitoylated proteins.
#	Maps	Number of human proteins with the annotation	p-value	FDR	Number of palmitoylated proteins with the annotation	Palmitoylated proteins with the annotation
1	Neurophysiological process_Synaptic vesicle fusion and recycling in nerve terminals	40	3.77972e-09	3.10693e-06	23	Synapsin II, CADPS, SNAPalpha, Dynamin-1, NSF, SV2A, PIPKI gamma, Synapsin I, AP180, Endophilin A1, HSC70, DNAJC6, Csp, Syntaxin 1A, Synaptotagmin I, SLC17A7, MUNC18, SYNJ1, AP complex 2 medium (mu) chain, SNAP-25, VAMP2, Rab-3A, Beta-adaptin 2
2	Glycolysis and gluconeogenesis (short map)	34	2.37298e-08	9.75295e-06	20	G3P2, PYC, TPI1, G3PT, PFKM, ENO1, ALDOA, PGAM1, MDH2, ENO2, HXK1, ALDOC, ENO3, PFKP, MDH1, PGK1, PFKL, F16Q, PKM2, GPI
3	Cell adhesion_Role of tetraspanins in the integrin-mediated cell adhesion	22	8.56877e-08	2.34784e-05	15	CD151, RhoA, ITGB1, CDC42, CD82, Filamin A, CD9, CD81, PKC-alpha, CD53, CD63, c-Src, NAG-2, Rac1, VIL2 (ezrin)
4	Transport_ACM3 in salivary glands	14	7.80505e-05	0.00278846	9	G-protein alpha-11, Adenylate cyclase type VI, VAMP1, G-protein alpha-i1, G-protein alpha-q, G-protein alpha-i3, Syntaxin 1A, SNAP-25, eNOS
5	Development_S1P1 signaling pathway	21	3.33665e-06	0.000548545	13	CD69, RhoA, G-protein alpha-i1, S1P1 receptor, CDC42, G-protein alpha-i3, PI3K reg class IA (p85-alpha), CD44, c-Src, G-protein alpha-i2, G-protein alpha-o, Rac1, eNOS
6	CFTR folding and maturation (normal and CF)	22	8.4567e-07	0.000173785	14	MA1B1, Calnexin, HSP105, HSP90 alpha, DNAJB6 (Hdj-1), PARP-1, Glucosidase II, alpha subunits, Csp, ERp29, Sti1, Aha1, HSP90 beta, FKBP8, p23 co-chaperone
7	Mitochondrial dysfunction in neurodegenerative diseases	22	4.76364e-05	0.00186462	12	G3P2, SDHA, PSD-95, G-protein alpha-q, KCRU, VDAC 1, ODP2, SOD1, PPIF, Cytochrome c, SOD2, ACON
8	Transport_Clathrin-coated vesicle cycle	58	1.88639e-05	0.00103374	23	Syntaxin 6, Syntaxin 8, GDI2, YKT6, Syntaxin 7, GS15, NSF, VTI1B, AP180, Rab-7, VAMP4, Syntaxin 16, Rab-11A, ARF1, RABGDIA, VAMP7, Syntaxin 5, Syntaxin 12, SNAP-25, Clathrin heavy chain, VAMP2, PREB, Rab-8
9	Blood coagulation_GPVI-dependent platelet activation	34	5.87385e-06	0.00070694	17	RhoA, RAP-1A, CDC42, VAMP3, Fyn, PECAM1, von Willebrand factor, PI3K reg class IA (p85-alpha), ITGA2B, Syntaxin 4, PKC-alpha, LAT, Fc epsilon RI gamma, SNAP-23, Lyn, RAP-1B, Rac1
10	Gamma-aminobutyrate (GABA) biosynthesis and metabolism	19	6.02017e-06	0.00070694	12	GABT, AL1B1, ALDH2, ALD9A1, DHE3, AATC, GAD2, GAD1, AL3A2, SSDH, MAOB, AATM
11	Immune response_Antigen presentation by MHC class I	16	4.30676e-05	0.00183316	10	PSMB5, TAP1 (PSF1), Calnexin, PDIA3, PSMD1, PSMB8(LMP7), PSME2, HSP90 beta, CD3 delta, Calreticulin
12	Neurophysiological process_Constitutive and regulated NMDA receptor trafficking	31	0.000162366	0.00454285	14	Chapsyn-110, RACK1, Fyn, PSD-95, G-protein alpha-q, G-protein alpha-s, Syntaxin 1A, CASK, c-Src, NR2A, SNAP-25, NR2B, VAMP2, SAP97 (DLG1)
13	Neurophysiological process_GABAergic neurotransmission	17	1.07536e-05	0.000764858	11	GABT, SLC32A1, AATC, GAD2, GLSK, GAD1, GAT1, SLC6A11, SSDH, GLNA, G-protein alpha-o
14	Mitochondrial long chain fatty acid beta-oxidation	17	1.07536e-05	0.000764858	11	ACSL6, CPT-1A, HMGCS2, HADHA, ECHS1, ACSL4, ACADL, ACAA2, ACSL5, ACSL3, HADHB
15	Tryptophan metabolism	32	1.11171e-05	0.000764858	16	ODO2, AL1B1, ALDH2, WARS, HADHA, ALD9A1, ECHS1, ODO1, ACAT1, ACAT2, ACAA2, DHC24, MAOB, HADHB, HCD2, AL1A1
16	Tryptophan metabolism/ Rodent version	32	1.11171e-05	0.000764858	16	ODO2, AL1B1, ALDH2, WARS, HADHA, ALD9A1, ECHS1, ODO1, ACAT1, ACAT2, ACAA2, DHC24, MAOB, HADHB, HCD2, AL1A1
17	Mitochondrial unsaturated fatty acid beta-oxidation	12	1.17586e-05	0.000764858	9	ACSL6, DCI, HADHA, ECHS1, ACSL4, ACAA2, ACSL5, ACSL3, HADHB
18	Development_Role of cell-cell and ECM-cell interactions in oligodendrocyte differentiation and myelination	29	1.23968e-05	0.000764858	15	PLP1, ITGB1, Myelin basic protein, Claudin-11, Fyn, CD82, Caspr1, NCAM1, Tenascin-R, CD9, CD81, CNP1, Reticulon 4, GJC3, Neurofascin
19	Blood coagulation_GPIb-IX-V-dependent platelet activation	39	1.30268e-05	0.000764858	18	RAP-1A, VAMP3, Fyn, von Willebrand factor, PI3K reg class IA (p85-alpha), Filamin A, ITGA2B, Syntaxin 4, PKC-alpha, LAT, Fc epsilon RI gamma, c-Src, SNAP-23, Filamin B (TABP), Lyn, RAP-1B, 14-3-3 zeta/delta, eNOS
20	Cytoskeleton remodeling_Hyaluronic acid/ CD44 signaling pathways	28	0.000856485	0.0141303	12	Ankyrin 1, RhoA, CDC42, Fyn, Lck, CD44, MSN (moesin), c-Src, H-Ras, Rac1, RhoGDI alpha, VIL2 (ezrin)
21	Regulation of lipid metabolism_Stimulation of Arachidonic acid production by ACM receptors	40	8.35231e-05	0.00278846	17	G-protein alpha-11, RhoA, ARF6, CDC42, G-protein alpha-q, G-protein alpha-i3, DGL-beta, DGL-alpha, ARF1, PKC-alpha, ADAM10, c-Src, ADAM17, Monoglyceride lipase, PLC-beta1, Rac1, G-protein alpha-13
22	LRRK2 in neurons in Parkinson's disease	21	2.54355e-05	0.00130675	12	NSF, Actin cytoplasmic 2, RAB-5B, AP2A2, MSN (moesin), eEF1A2, Clathrin heavy chain, ACTB, Rac1, AP2A1, VIL2 (ezrin), Beta-adaptin 2
23	Propionate metabolism p.2	19	0.00164527	0.0221707	9	GABT, HADHA, SCOT, SUCLG1, ACAT1, ACAT2, ACAA2, MMSA, HADHB
24	Tricarbonic acid cycle	16	4.30676e-05	0.00183316	10	PYC, ODO2, IDH2, ODO1, MDH2, SUCLG1, CISY, IDH3A, DLDH, ACON
25	Leucine, isoleucine and valine metabolism/ Rodent version	25	4.46025e-05	0.00183316	13	GABT, ALDH2, HMGCS2, PCCB, HADHA, ECHS1, SCOT, ACAT1, PCCA, ACAA2, MMSA, HADHB, HCD2
26	Leucine, isoleucine and valine metabolism.p.2	25	4.46025e-05	0.00183316	13	GABT, ALDH2, HMGCS2, PCCB, HADHA, ECHS1, SCOT, ACAT1, PCCA, ACAA2, MMSA, HADHB, HCD2
27	Cytoskeleton remodeling_Regulation of actin cytoskeleton by Rho GTPases	11	0.00429546	0.0414946	6	MLCP (cat), RhoA, CDC42, Filamin A, Fascin, Rac1
28	Cytoskeleton remodeling_Thyroliberin in cytoskeleton remodeling	14	7.80505e-05	0.00278846	9	G-protein alpha-11, PKC-beta, G-protein alpha-q, MARCKS, G-protein alpha-s, PKC-alpha, PKC-epsilon, G-protein alpha-i2, PLC-beta1
29	Apoptosis and survival_Granzyme A signaling	23	8.48071e-05	0.00278846	12	Ku80, LAMP1, Rab-27A, Ku70, NDPK A, CD63, APEX, Synaptotagmin VII, Perforin, LAMP2, DNA-PK, Lamin B1
30	Lysine metabolism/ Rodent version	27	0.000574219	0.0110549	12	ODO2, ALDH2, HADHA, ALD9A1, ECHS1, ODO1, ACAT1, ACAA2, DLDH, HADHB, HCD2, SHMT2
31	Blood coagulation_GPCRs in platelet aggregation	37	0.000105191	0.00332567	16	MLCP (cat), RhoA, RAP-1A, VAMP3, G-protein alpha-q, G-protein alpha-z, G-protein alpha-s, Prostacyclin receptor, ITGA2B, TBXA2R, Syntaxin 4, PKC-alpha, SNAP-23, RAP-1B, G-protein alpha-i2, G-protein alpha-13
32	Development_S1P3 receptor signaling pathway	17	0.00316159	0.0351193	8	RhoA, G-protein alpha-q, CD44, c-Src, G-protein alpha-i2, Rac1, G-protein alpha-13, eNOS
33	Mechanisms of deltaF508 CFTR activation by S-nitrosoglutathione	17	0.000591746	0.0110549	9	TXNRD2, HSP90 alpha, iNOS, HSC70, SOD1, Csp, Sti1, TXNRD1, eNOS
34	Histidine-glutamate-glutamine and proline metabolism/ Rodent version	41	0.000121156	0.00368854	17	GABT, P4HB, CAD, AL1B1, ALDH2, ALD9A1, DHE3, AATC, GAD2, GLSK, GAD1, GFPT1, SSDH, GLNA, MAOB, PYCS, AATM
35	Neurophysiological process_Activity-dependent synaptic AMPA receptor removal	34	0.000131386	0.00385712	15	ARF6, eEF2, NSF, AKAP5, PSD-95, PIPKI gamma, G-protein alpha-q, MAP-1B, AP complex 2 medium (mu) chain, PKC-alpha, RalA, ADAM17, GluR1, GluR2, Beta-adaptin 2
36	wtCFTR and deltaF508-CFTR traffic / Generic schema (normal and CF)	23	0.00203516	0.024245	10	Syntaxin 6, Syntaxin 8, Rab-27A, VTI1B, Rab-7, Rab-11A, Syntaxin 12, SNAP-25, Clathrin heavy chain, VAMP2
37	Neurophysiological process_Role of CDK5 in presynaptic signaling	15	0.000166723	0.00454285	9	Dynamin-1, Endophilin A1, Syntaxin 1A, Synaptotagmin I, MUNC18, SYNJ1, SNAP-25, VAMP2, Beta-adaptin 2
38	Neurophysiological process_EphB receptors in dendritic spine morphogenesis and synaptogenesis	18	0.000171324	0.00454285	10	Drebrin, CDC42, Fyn, PSD-95, Syntaxin 1A, Kalirin, SNAP-25, Ephrin-B receptor 2, Rac1, GluR2
39	Mitochondrial ketone bodies biosynthesis and metabolism	10	0.000243638	0.00611577	7	HMGCS2, HADHA, SCOT, ACAT1, ACAT2, ACAA2, HADHB
40	Histidine-glutamate-glutamine metabolism	32	0.000245524	0.00611577	14	GABT, CAD, DHE3, GluProRS, AATC, GAD2, GLSK, GAD1, GFPT1, SSDH, GLNA, PYCS, GPT2, AATM
41	Influence of low doses of Arsenite on Glucose stimulated Insulin secretion in pancreatic cells	19	0.000308721	0.00708985	10	Thioredoxin, Heme oxygenase 1, SOD1, Syntaxin 1A, SOD2, Synaptotagmin I, PRDX1, NQO1, SNAP-25, VAMP2
42	Cytoskeleton remodeling_ACM3 and ACM4 in keratinocyte migration	14	0.000620443	0.011087	8	G-protein alpha-11, Adenylate cyclase type VI, RhoA, G-protein alpha-q, Adenylate cyclase type I, iNOS, G-protein alpha-i2, G-protein alpha-o
43	Role of cell adhesion in vaso-occlusion in Sickle cell disease	29	0.000305275	0.00708985	13	TfR1, GLG1, PECAM1, CD45, CD14, ITGB2, CD44, ITGAL, CD63, PKC-epsilon, PSGL-1, BCAM, CD36
44	Propionate metabolism p.1	13	0.000310504	0.00708985	8	ALDH2, PCCB, HADHA, PCCA, BCKD-E2, MMSA, HADHB, HCD2
45	Neurophysiological process_Constitutive and activity-dependent synaptic AMPA receptor delivery	33	0.000362782	0.00805965	14	Chapsyn-110, NSF, PSD-95, Rab-11A, Syntaxin 4, PKC-alpha, SNAP-23, Syntaxin 12, 4.1N, Myosin Va, VAMP2, GluR1, SAP97 (DLG1), GluR2
46	Transport_Alpha-2 adrenergic receptor regulation of ion channels	20	0.0103507	0.0834148	8	Adenylate cyclase type VI, G-protein alpha-i1, G-protein alpha-q, G-protein alpha-i3, Adenylate cyclase type V, G-protein alpha-s, G-protein alpha-i2, G-protein alpha-o
47	Lysine metabolism	26	0.00159865	0.0219015	11	ODO2, ALDH2, HADHA, ALD9A1, ECHS1, ODO1, ACAA2, DLDH, HADHB, HCD2, SHMT2
48	Neurophysiological process_GABA-B receptor signaling in presynaptic nerve terminals	23	0.000450403	0.00925579	11	Adenylate cyclase type VI, Adenylate cyclase type I, Adenylate cyclase type V, Syntaxin 1A, Synaptotagmin I, MUNC18, c-Src, SNAP-25, H-Ras, VAMP2, G-protein alpha-o
49	Phenylalanine metabolism/ Rodent version	23	0.000450403	0.00925579	11	FARSB, HADHA, SCOT, AATC, ACAT1, AL3B1, ACAT2, ACAA2, MAOB, HADHB, AATM
50	Role of red blood cell adhesion to endothelium in vaso-occlusion in Sickle cell disease	23	0.000450403	0.00925579	11	TfR1, RAP-1A, von Willebrand factor, ITGA4, CD44, c-Src, RAP-1B, BCAM, CD47, CD147, CD36
51	Cytoskeleton remodeling_RalA regulation pathway	21	0.0143601	0.103544	8	RAP-1A, CDC42, Filamin A, ARF1, AP complex 2 medium (mu) chain, RalA, H-Ras, Rac1
52	Triacylglycerol metabolism p.1	27	0.000574219	0.0110549	12	TPI1, ACSL6, AL1B1, ALDH2, PLCA, ALD9A1, ACSL4, GNPAT, AL3A2, GPD2, ACSL5, ACSL3
53	Neurophysiological process_Thyroliberin in cell hyperpolarization and excitability	17	0.000591746	0.0110549	9	G-protein alpha-11, RhoA, MaxiK alpha subunit, G-protein alpha-q, PKC-alpha, G-protein alpha-i2, PKC-beta2, PLC-beta1, G-protein alpha-13
54	Neurophysiological process_GABA-A receptor life cycle	14	0.000620443	0.011087	8	Dynamin-1, NSF, Gephyrin, Dynein 1, cytoplasmic, heavy chain, GABA-A receptor gamma-2 subunit, AP complex 2 medium (mu) chain, c-Src, Clathrin heavy chain
55	Glycolysis and gluconeogenesis p. 2 / Human version	16	0.00195225	0.024245	8	G3P2, TPI1, G3PT, ALDOA, PGAM1, ALDOC, GPD2, PGK1
56	G-protein signaling_Regulation of cAMP levels by ACM	28	0.00323889	0.0354983	11	G-protein alpha-11, Adenylate cyclase type VI, G-protein alpha-q, G-protein alpha-i3, Adenylate cyclase type I, Adenylate cyclase type V, G-protein alpha-s, PKC-alpha, G-protein alpha-i2, RAP-2B, G-protein alpha-o
57	Phenylalanine metabolism	24	0.00070929	0.012405	11	FARSB, HADHA, SCOT, AATC, ACAT1, AL3B1, ACAT2, ACAA2, MAOB, HADHB, AATM
58	NMDA-independent presynaptic long-term potentiation in Huntington's disease	28	0.000856485	0.0141303	12	G-protein alpha-q, MARCKS, Adenylate cyclase type I, Syntaxin 1A, Synaptotagmin I, PKC-alpha, c-Src, PKC-epsilon, SNAP-25, GluR6, VAMP2, Rab-3A
59	Aspartate and asparagine metabolism	21	0.000859508	0.0141303	10	GABT, CAD, CPSM, AATC, GAD2, GAD1, DARS2, ASNS, PUR6, AATM
60	Transport_The role of AVP in regulation of Aquaporin 2 and renal water reabsorption	29	0.00124557	0.0176528	12	MYH9, Adenylate cyclase type VI, RAP-1A, VAMP3, Actin cytoplasmic 2, G-protein alpha-s, Syntaxin 4, AKAP7 gamma, SNAP-23, Annexin II, VAMP2, ACTB
61	Pyruvate metabolism	23	0.0078242	0.068022	9	AL1B1, ALDH2, ODP2, MDH2, AL3B1, MDH1, PDH beta, DLDH, PKM2
62	Role of Tissue factor in cancer independent of coagulation protease signaling	23	0.00203516	0.024245	10	YES, CDC42, PI3K reg class IA (p85-alpha), Filamin A, Tissue factor, PKC-alpha, c-Src, Lyn, H-Ras, Rac1
63	Development_Thromboxane A2 signaling pathway	18	0.00101217	0.016	9	RhoA, Beta-catenin, G-protein alpha-q, G-protein alpha-s, TBXA2R, c-Src, RAP-1B, H-Ras, G-protein alpha-13
64	Neurophysiological process_ACM1 and ACM2 in neuronal membrane polarization	25	0.00108068	0.0164504	11	G-protein alpha-11, RhoA, G-protein alpha-i1, G-protein alpha-q, G-protein alpha-i3, KCNQ2, PKC-alpha, c-Src, G-protein alpha-i2, G-protein alpha-o, PLC-beta1
65	wtCFTR and deltaF508 traffic / Membrane expression (normal and CF)	25	0.00108068	0.0164504	11	RACK1, Filamin A, Rab-11A, Syntaxin 1A, MUNC18, SNAP-23, PKC-epsilon, Filamin B (TABP), Calreticulin, Rac1, VIL2 (ezrin)
66	Cannabinoid receptor signaling in nicotine addiction	12	0.00118446	0.0170812	7	G-protein alpha-i1, G-protein alpha-i3, DGL-alpha, CNR1, SNAP-25, Monoglyceride lipase, G-protein alpha-i2
67	Glycolysis and gluconeogenesis p. 2/ Rodent version	12	0.00118446	0.0170812	7	G3P2, TPI1, G3PT, ALDOA, ALDOC, GPD2, PGK1
68	Glycolysis and gluconeogenesis p. 2	12	0.00118446	0.0170812	7	G3P2, TPI1, G3PT, ALDOA, ALDOC, GPD2, PGK1
69	Muscle contraction_S1P2 receptor-mediated smooth muscle contraction	18	0.00488113	0.0455942	8	MLCP (cat), RhoA, G-protein alpha-q, PKC-alpha, G-protein alpha-12, G-protein alpha-i2, PLC-beta1, G-protein alpha-13
70	Cytoskeleton remodeling_Role of PKA in cytoskeleton reorganisation	18	0.0192423	0.122613	7	MLCP (cat), RhoA, 14-3-3 beta/alpha, CDC42, G-protein alpha-s, Alpha adducin, Rac1
71	wtCFTR traffic / Sorting endosome formation (normal)	18	0.0619262	0.290876	6	TfR1, NSF, Rab-7, Syntaxin 12, SNAP-25, VAMP2
72	Cell adhesion_Chemokines and adhesion	69	0.00623155	0.0550788	20	RhoA, RAP-1A, Beta-catenin, Drebrin, CDC42, PIPKI gamma, GRO-1, Filamin A, Alpha-actinin 1, Caveolin-1, CD44, Caveolin-2, MSN (moesin), c-Src, Flotillin-2, LAMA4, H-Ras, CD47, G-protein alpha-o, Rac1
73	Development_Activation of ERK by Alpha-1 adrenergic receptors	26	0.00159865	0.0219015	11	G-protein alpha-11, G-protein alpha-q, G-protein alpha-15, PI3K reg class IA (p85-alpha), PKC-alpha, c-Src, PKC-epsilon, G-protein alpha-14, H-Ras, G-protein alpha-o, PLC-beta1
74	Amitraz-induced inhibition of Insulin secretion	8	0.00434128	0.0414946	5	Adenylate cyclase type VI, G-protein alpha-i1, G-protein alpha-i3, Adenylate cyclase type V, G-protein alpha-i2
75	Immune response_iC3b-induced phagocytosis via alpha-M/beta-2 integrin	25	0.0042499	0.0414946	10	Profilin I, RhoA, RAP-1A, CDC42, PI4K2B, Rac2, ITGB2, DIA1, PI4KII, Rac1
76	Development_Regulation of cytoskeleton proteins in oligodendrocyte differentiation and myelination	46	0.00187643	0.024245	16	MLCP (cat), RhoA, CNTN1 (F3), Myelin basic protein, CDC42, Fyn, MAP6, MAP-1B, PCBP-1, NCAM1, MAP4, PDGF-R-alpha, CNP1, hnRNP A2, L1CAM, Rac1
77	Transcription_Sirtuin6 regulation and functions	47	0.0361585	0.202192	13	CPT-1A, PFKM, GLUT1, PARP-1, HMGCS1, LDHB, LDHA, SOD2, FASN, ALDOC, LDLR, CD36, DNA-PK
78	Transport_Intracellular cholesterol transport	42	0.00191221	0.024245	15	SCPX, MENTHO, NPC1, Rab-7, Rab-11A, CD36L2, Caveolin-1, SOAT1, ARF1, SR-BI, Caveolin-2, LDLR, VIP36, CETP, Cyclophilin A
79	Nicotine signaling in glutamatergic neurons	16	0.00195225	0.024245	8	Synapsin I, MARCKS, Adenylate cyclase type V, G-protein alpha-s, PKC-alpha, SNAP-25, VAMP2, CaMK II alpha
80	Cell adhesion_Endothelial cell contacts by junctional mechanisms	23	0.00203516	0.024245	10	Beta-catenin, Plakophilin 4, JAM2, Claudin-5, Plakoglobin, p120-catenin, Vimentin, Claudin-3, Claudin-1, Desmoplakin
81	(L)-Alanine, (L)-cysteine, and (L)-methionine metabolism	23	0.00203516	0.024245	10	PYC, SAHH3, SAHH2, LDHB, AATC, SAHH, LDHA, THTM, GPT2, AATM
82	Glycolysis and gluconeogenesis p.3	14	0.00378772	0.0389189	7	ENO1, PGAM1, LDHB, ENO2, LDHA, ENO3, PKM2
83	Glycolysis and gluconeogenesis p.3 / Human version	14	0.00378772	0.0389189	7	ENO1, PGAM1, LDHB, ENO2, LDHA, ENO3, PKM2
84	Peroxisomal branched chain fatty acid oxidation	20	0.00256008	0.0292276	9	SCPX, CPT-1A, PCCB, HADHA, PCCA, AL3A2, ACADL, ACAA2, HADHB
85	Butanoate metabolism	20	0.00256008	0.0292276	9	HMGCS2, HMGCS1, ECHS1, SCOT, ACAT1, ACAT2, ACAA2, BCKD-E2, HCD2
86	n-3 Polyunsaturated fatty acid biosynthesis	20	0.00256008	0.0292276	9	SCPX, TER, ACSL6, KAR, ACSL4, ACAA1, ELOVL1, ACSL5, ACSL3
87	Methionine-cysteine-glutamate metabolism	17	0.00316159	0.0351193	8	SAHH3, SAHH2, GluProRS, AATC, SAHH, GSHR, THTM, AATM
88	Development_S1P2 and S1P3 receptors in cell proliferation and differentiation	21	0.0450293	0.243513	7	RhoA, ACTA2, G-protein alpha-q, G-protein alpha-12, G-protein alpha-i2, H-Ras, G-protein alpha-13
89	Oxidative stress_Role of Sirtuin1 and PGC1-alpha in activation of antioxidant defense system	40	0.00333262	0.0358953	14	GSTP1, SCPX, TXNRD2, PRDX3, Thioredoxin, Heme oxygenase 1, PRDX5, GPX1, SOD1, SOD2, PRDX1, TXNRD1, GSHR, NQO1
90	Regulation of degradation of deltaF508-CFTR in CF	32	0.00336245	0.0358953	12	HSP105, BAG-2, UBE1, VCP, Dynein 1, cytoplasmic, heavy chain, HSC70, Csp, Sti1, Aha1, HSP27, Derlin1, UCHL1
91	Pyruvate metabolism/ Rodent version	28	0.0307065	0.184239	9	AL1B1, ALDH2, ODP2, MDH2, AL3B1, MDH1, PDH beta, DLDH, PKM2
92	Muscle contraction_ACM regulation of smooth muscle contraction	28	0.0106869	0.0839958	10	MLCP (cat), RhoA, CDC42, G-protein alpha-q, G-protein alpha-i3, c-Src, PKC-epsilon, PLC-beta1, Rac1, G-protein alpha-13
93	Development_Thrombospondin-1 signaling	15	0.0859696	0.351195	5	MLCP (cat), Fyn, CD47, CD36, eNOS
94	Cholesterol and Sphingolipid transport / Transport from Golgi and ER to the apical membrane (normal and CF)	14	0.00378772	0.0389189	7	SCPX, Caveolin-1, SOAT1, ARF1, VIP36, CETP, Cyclophilin A
95	n-6 Polyunsaturated fatty acid biosynthesis	21	0.00383551	0.0389233	9	SCPX, TER, ACSL6, KAR, ACSL4, ACAA1, ELOVL1, ACSL5, ACSL3
96	G-protein signaling_G-Protein alpha-12 signaling pathway	22	0.0569945	0.275585	7	RhoA, RAP-1A, 14-3-3 beta/alpha, CDC42, R-Ras, TC21, Rac1
97	G-protein signaling_Ras family GTPases in kinase cascades (schema)	22	0.0569945	0.275585	7	RAP-1A, CDC42, K-RAS, R-Ras, N-Ras, H-Ras, Rac1
98	(L)-Alanine, (L)-cysteine, and (L)-methionine metabolism / Human version	25	0.0042499	0.0414946	10	PYC, SAHH3, SAHH2, LDHB, AATC, SAHH, LDHA, THTM, GPT2, AATM
99	Urea cycle	25	0.0042499	0.0414946	10	KCRU, DHE3, CPSM, AATC, MDH2, KCRB, MDH1, GATM, PYCS, AATM
100	Development_Neural stem cell lineage commitment (schema)	33	0.00450885	0.0426008	12	PLP1, CNTN1 (F3), Myelin basic protein, Tubulin beta 3, MAP-1B, PDGF-R-alpha, CNP1, Reticulon 4, Vimentin, ATP1A2, SLC6A11, GLAST1/EAAT1
101	Regulation of degradation of wtCFTR	16	0.00933558	0.0767385	7	HSP105, BAG-2, UBE1, VCP, HSC70, Csp, Derlin1
102	G-protein signaling_S1P2 receptor signaling	16	0.0356838	0.200905	6	RhoA, G-protein alpha-q, G-protein alpha-12, G-protein alpha-i2, PLC-beta1, G-protein alpha-13
103	Chemotaxis_CXCR4 signaling pathway	30	0.107381	0.414229	8	RhoA, CDC42, Fyn, Lck, CD45, c-Src, H-Ras, Rac1
104	Development_Alpha-2 adrenergic receptor activation of ERK	30	0.0179425	0.12189	10	G-protein alpha-i1, G-protein alpha-i3, PI3K reg class IA (p85-alpha), DGL-beta, DGL-alpha, c-Src, Monoglyceride lipase, G-protein alpha-i2, H-Ras, G-protein alpha-o
105	DeltaF508-CFTR traffic / Sorting endosome formation in CF	23	0.165427	0.549177	6	TfR1, NSF, Rab-7, Syntaxin 12, SNAP-25, VAMP2
106	Development_S1P1 receptor signaling via beta-arrestin	23	0.0255575	0.156778	8	G-protein alpha-i1, S1P1 receptor, G-protein alpha-i3, PI3K reg class IA (p85-alpha), c-Src, G-protein alpha-i2, H-Ras, G-protein alpha-o
107	Development_SDF-1 signaling in hematopoietic stem cell homing	23	0.0707482	0.314352	7	RhoA, RAP-1A, CDC42, Lyn, G-protein alpha-i2, H-Ras, Rac1
108	Development_Role of CDK5 in neuronal development	22	0.00555892	0.051342	9	DCTN1(p150Glued), NEFL, Beta-catenin, Fyn, Delta-catenin, PI3K reg class IA (p85-alpha), Dynein 1, cytoplasmic, heavy chain, NEFM, PAFAH alpha (LIS1)
109	(L)-Arginine metabolism	26	0.00590693	0.0537251	10	ALDH2, KCRU, ALD9A1, CPSM, iNOS, RARS, KCRB, GATM, AL1A1, eNOS
110	Regulation of lipid metabolism_Alpha-1 adrenergic receptors signaling via arachidonic acid	34	0.00594767	0.0537251	12	G-protein alpha-11, RhoA, G-protein alpha-q, PGES2, DGL-beta, DGL-alpha, PKC-alpha, c-Src, Monoglyceride lipase, H-Ras, G-protein alpha-o, PLC-beta1
111	Oxidative stress_Angiotensin II-induced production of ROS	15	0.00610537	0.0545502	7	RhoA, PKC-beta, PKC-alpha, p22-phox, gp91-phox, Rac1, RhoGDI alpha
112	Cytoskeleton remodeling_Fibronectin-binding integrins in cell motility	17	0.0136574	0.101138	7	RhoA, CDC42, Fyn, Caveolin-1, ITGA5, c-Src, Rac1
113	G-protein signaling_Cross-talk between Ras-family GTPases	17	0.0476982	0.243527	6	RhoA, RAP-1A, CDC42, RalA, H-Ras, Rac1
114	Immune response_LTBR1 signaling	24	0.0107294	0.0839958	9	YES, RAP-1A, AUF1, G-protein alpha-15, iNOS, CRM1, H-Ras, Rac1, eNOS
115	Arginine metabolism/ Rodent version	31	0.00796464	0.068022	11	AL1B1, ALDH2, KCRU, ALD9A1, CPSM, iNOS, RARS, KCRB, MAOB, GATM, eNOS
116	Ca(2+)-dependent NF-AT signaling in cardiac hypertrophy	27	0.00802692	0.068022	10	G-protein alpha-11, Adenylate cyclase type VI, PKC-beta, G-protein alpha-q, PKC-gamma, Adenylate cyclase type V, G-protein alpha-s, PKC-alpha, NCX1, PLC-beta1
117	Membrane-bound ESR1: interaction with G-proteins signaling	27	0.00802692	0.068022	10	G-protein alpha-q, PKC-gamma, G-protein alpha-s, Caveolin-1, PKC-alpha, c-Src, H-Ras, PLC-beta1, MMP-14, eNOS
118	Cell cycle_Role of 14-3-3 proteins in cell cycle regulation	18	0.0192423	0.122613	7	14-3-3 gamma, 14-3-3 beta/alpha, 14-3-3 epsilon, 14-3-3 eta, 14-3-3 theta, 14-3-3 zeta/delta, CDK1 (p34)
119	Histamine metabolism	9	0.00845212	0.0708943	5	AL1B1, ALDH2, ALD9A1, MAOB, AL1A1
120	Translation_Regulation of translation initiation	16	0.00933558	0.0767385	7	RACK1, eIF5, eIF3S3, eIF6 (ITGB4BP), eIF3S8, eIF3S4, RPS6
121	Apoptosis and survival_Inhibition of ROS-induced apoptosis by 17beta-estradiol	20	0.0103507	0.0834148	8	Thioredoxin, GPX1, SOD1, Cytochrome c, SOD2, p22-phox, gp91-phox, Rac1
122	Muscle contraction_Regulation of eNOS activity in cardiomyocytes	19	0.0262468	0.159814	7	Adenylate cyclase type VI, PDE2A, Adenylate cyclase type V, G-protein alpha-s, Ca-ATPase1, Ca-ATPase2, eNOS
123	Signal transduction_Calcium signaling	19	0.0783936	0.332162	6	RhoA, CD44, NCX1, RhoGDI alpha, Ca-ATPase2, VIL2 (ezrin)
124	Immune response_Regulation of T cell function by CTLA-4	24	0.0107294	0.0839958	9	CD28, AP-1 beta subunit, Fyn, Lck, AP complex 2 medium (mu) chain, LAT, Lyn, CD3 zeta, Beta-adaptin 2
125	Immune response _CCR3 signaling in eosinophils	41	0.0116561	0.0895454	13	MLCP (cat), Profilin I, RhoA, Rac2, iNOS, PKC-alpha, p22-phox, DIA1, c-Src, H-Ras, gp91-phox, Rac1, FGR
126	Neurophysiological process_NMDA-dependent postsynaptic long-term potentiation in CA1 hippocampal neurons	41	0.0116561	0.0895454	13	RAP-1A, G-protein alpha-q, PI3K reg class IA (p85-alpha), Adenylate cyclase type I, PKC-alpha, c-Src, NR2A, H-Ras, NR2B, PLC-beta1, GluR1, eNOS, GluR2
127	Development_FGF2-dependent induction of EMT	13	0.153043	0.524172	4	RhoA, CDC42, FRS2, Rac1
128	wtCFTR and deltaF508 traffic / Late endosome and lysosome (normal and CF)	13	0.0487748	0.247487	5	Syntaxin 6, Syntaxin 8, Rab-27A, VTI1B, Rab-7
129	Immune response_T cell receptor signaling pathway	35	0.208423	0.63689	8	Fyn, E2N(UBC13), Lck, CD45, LAT, CD3 zeta, H-Ras, Rac1
130	Translation_Translation regulation by Alpha-1 adrenergic receptors	33	0.0133085	0.101138	11	G-protein alpha-11, RhoA, eEF2, G-protein alpha-q, PI3K reg class IA (p85-alpha), RHEB2, c-Src, PKC-epsilon, H-Ras, G-protein alpha-o, PLC-beta1
131	Unsaturated fatty acid biosynthesis	17	0.0136574	0.101138	7	TER, ACSL6, KAR, ACSL4, ELOVL1, ACSL5, ACSL3
132	CoA biosynthesis	17	0.0136574	0.101138	7	CTE2, ACSL6, PANK4, ACSL4, ACSL5, MMSA, ACSL3
133	Immune response_Fc gamma R-mediated phagocytosis in macrophages	21	0.0143601	0.103544	8	RhoA, ARF6, CDC42, PKC-alpha, Fc epsilon RI gamma, PKC-epsilon, Lyn, Rac1
134	Regulation of intrinsic membrane properties and excitability of striatonigral medium spiny neurons in Huntington's disease	21	0.0143601	0.103544	8	MaxiK alpha subunit, SCN2A, Adenylate cyclase type V, Na(v) I alpha, KCNQ2, PDE10A, PLC-beta1, G-protein alpha-olf
135	Neurophysiological process_Receptor-mediated axon growth repulsion	36	0.125564	0.460774	9	RhoA, RAP-1A, CDC42, Fyn, CRMP2, c-Src, Semaphorin 4D, Neuropilin-1, Rac1
136	ATP metabolism	56	0.0157595	0.112646	16	ITPA, Adenylate cyclase type VI, BPNT1, PDE2A, WARS, Adenylate cyclase type I, Adenylate cyclase type V, NDPK A, CD38, ENP1, Adenylate cyclase type IX, PDE10A, NDPK B, AK1, AK3, PKM2
137	Development_Thyroliberin signaling	34	0.016829	0.119253	11	G-protein alpha-11, PKC-beta, G-protein alpha-q, G-protein alpha-s, PKC-alpha, c-Src, PKC-epsilon, G-protein alpha-i2, H-Ras, CaMK II alpha, PLC-beta1
138	Development_S1P4 receptor signaling pathway	8	0.131201	0.473015	3	RhoA, CDC42, H-Ras
139	Platelet activation during ADAM-TS13-deficient thrombotic microangiopathy development	14	0.0179241	0.12189	6	JAM3, von Willebrand factor, PSGL-1, RAP-1B, Histone H4, CD36
140	Translation_Role of Retinoic acid signaling in the initiation of translation	14	0.0179241	0.12189	6	PUR-alpha, CRM1, RPS6, H-Ras, CaMK II alpha, GluR1
141	Regulation of CFTR activity (normal and CF)	30	0.0179425	0.12189	10	RACK1, Filamin A, G-protein alpha-s, Syntaxin 1A, MUNC18, SNAP-23, PKC-epsilon, Filamin B (TABP), Annexin II, VIL2 (ezrin)
142	Immune response_Neurotensin-induced activation of IL-8 in colonocytes	26	0.0188567	0.122613	9	G-protein alpha-11, CDC42, G-protein alpha-q, PKC-alpha, c-Src, H-Ras, NTSR1, PLC-beta1, Rac1
143	Oxidative phosphorylation	76	0.0188707	0.122613	20	COX VIc, NDUFA9, ATP5B, NDUFS1, NDUFV1, COX II, ATP5L, ATP5F1, Cytochrome c, CYC1, ATP5C, NDUFB4, NDUFA4, NDUFB8, UQCRC2, UQCRFS1, ATP5A, UQCRC1, COX Vb, ATP5I
144	Aminoacyl-tRNA biosynthesis in cytoplasm	18	0.0192423	0.122613	7	WARS, MARS, GluProRS, IleRS, LARS1, RARS, AARS
145	Development_Osteopontin signaling in osteoclasts	18	0.0192423	0.122613	7	RhoA, CDC42, PI3K reg class IA (p85-alpha), CD44, MSN (moesin), c-Src, VIL2 (ezrin)
146	Aminoacyl-tRNA biosynthesis in cytoplasm/ Rodent version	18	0.0192423	0.122613	7	WARS, MARS, GluProRS, IleRS, LARS1, RARS, AARS
147	Development_Delta-type opioid receptor signaling via G-protein alpha-14	18	0.0192423	0.122613	7	PKC-alpha, c-Src, PKC-epsilon, G-protein alpha-14, H-Ras, PLC-beta1, Rac1
148	Development_Role of IL-8 in angiogenesis	39	0.0958537	0.378806	10	RhoA, E2N(UBC13), PI3K reg class IA (p85-alpha), Caveolin-1, FASN, c-Src, LDLR, Cathepsin B, Rac1, MMP-14
149	Translation_(L)-selenoaminoacids incorporation in proteins during translation	31	0.0226938	0.142399	10	TXNRD2, SEP15, Selenoprotein H, Selenoprotein O, MARS, GPX1, SelT, TXNRD1, RPL30, GPX4 (PHGPx)
150	Fructose metabolism/ Rodent version	31	0.0226938	0.142399	10	TPI1, PFKM, ALDOA, HXK1, ALDOC, PFKP, AMYS, PFKL, F16Q, GPI
151	Hyaluronic acid/ CD44 signaling in cancer	31	0.0568569	0.275585	9	Ankyrin 1, RhoA, CDC42, Filamin A, CD44, DDX5, c-Src, PKC-epsilon, Rac1
152	Immune response_BCR pathway	31	0.240388	0.674399	7	PKC-beta, CDC42, CD45, CD81, Lyn, H-Ras, Rac1
153	Platelet activation as a result of endothelial dysfunction after stenting	23	0.0707482	0.314352	7	RhoA, G-protein alpha-q, PDE2A, G-protein alpha-s, Prostacyclin receptor, TBXA2R, G-protein alpha-13
154	Neurophysiological process_ACM regulation of nerve impulse	23	0.165427	0.549177	6	G-protein alpha-11, RhoA, G-protein alpha-q, PKC-alpha, G-protein alpha-i2, G-protein alpha-o
155	Cytoskeleton remodeling_ESR1 action on cytoskeleton remodeling and cell migration	9	0.0461205	0.243527	4	RhoA, MSN (moesin), c-Src, G-protein alpha-13
156	Cell adhesion_Endothelial cell contacts by non-junctional mechanisms	9	0.0461205	0.243527	4	Beta-catenin, PECAM1, Plakoglobin, p120-catenin
157	Signal transduction_cAMP signaling	23	0.0255575	0.156778	8	Adenylate cyclase type VI, RAP-1A, RAP-2A, Adenylate cyclase type I, Adenylate cyclase type V, G-protein alpha-s, PKC-alpha, Adenylate cyclase type IX
158	G-protein signaling_G-Protein alpha-s signaling cascades	23	0.0255575	0.156778	8	RAP-1A, Adenylate cyclase type I, G-protein alpha-s, Alpha adducin, c-Src, H-Ras, AK1, PKM2
159	Development_Angiotensin activation of Akt	16	0.108827	0.414229	5	CDC42, GPX1, PKC-alpha, Rac1, NSGPeroxidase
160	Chemotaxis_CCL2-induced chemotaxis	24	0.0863034	0.351195	7	RhoA, PKC-beta, CDC42, c-Src, Lyn, H-Ras, Rac1
161	Development_Slit-Robo signaling	24	0.0863034	0.351195	7	Profilin I, RhoA, CDC42, Fyn, CRMP2, c-Src, ACTB
162	Development_MAG-dependent inhibition of neurite outgrowth	24	0.360976	0.865212	5	MLCP (cat), RhoA, Reticulon 4, ADAM17, RhoGDI alpha
163	Beta-alanine metabolism	8	0.029379	0.17757	4	GABT, ALD9A1, GAD2, GAD1
164	Cell adhesion_Tight junctions	33	0.0804937	0.337581	9	ITGB1, JAM2, Claudin-11, JAM3, Claudin-5, Caveolin-1, LYRIC, Claudin-3, Claudin-1
165	Cell adhesion_Ephrin signaling	33	0.0804937	0.337581	9	RhoA, RAP-1A, CDC42, Fyn, Kalirin, ADAM10, c-Src, H-Ras, Rac1
166	Nicotine signaling in dopaminergic neurons, Pt. 2 - axon terminal	17	0.134297	0.479966	5	G-protein alpha-q, Adenylate cyclase type V, G-protein alpha-s, SNAP-25, VAMP2
167	Development_Activation of astroglial cells proliferation by ACM3	17	0.0476982	0.243527	6	RhoA, ARF6, G-protein alpha-q, ARF1, PLC-beta1, G-protein alpha-13
168	Transport_Rab-9 regulation pathway	10	0.0671086	0.303095	4	GDI2, IGF-2 receptor, RABGDIA, CD-MPR
169	Muscle contraction_Oxytocin signaling in uterus and mammary gland	24	0.0329715	0.194982	8	RhoA, PKC-beta, eEF2, G-protein alpha-i3, PGES2, PKC-alpha, H-Ras, PLC-beta1
170	G-protein signaling_Proinsulin C-peptide signaling	24	0.0329715	0.194982	8	ATP1A1, ATP1B1, PI3K reg class IA (p85-alpha), PKC-alpha, c-Src, PKC-epsilon, H-Ras, eNOS
171	Immune response_MIF-induced cell adhesion, migration and angiogenesis	25	0.219642	0.642068	6	RhoA, CD74, CD44, c-Src, H-Ras, Rac1
172	LRRK2 in neuronal apoptosis in Parkinson's disease	12	0.034579	0.197315	5	PRDX3, Thioredoxin, KCRU, VDAC 1, Cytochrome c
173	Proline metabolism	12	0.034579	0.197315	5	P4HB, DHE3, GluProRS, AATC, AATM
174	Action of lithium on synaptic transmission and autophagy	12	0.034579	0.197315	5	MARCKS, Adenylate cyclase type V, G-protein alpha-s, IMPA1, PKC-alpha
175	Transport_RAB3 regulation pathway	12	0.034579	0.197315	5	Rab-3B, NSF, Synapsin I, Rabconnectin-3, Rab-3A
176	Cell adhesion_Cadherin-mediated cell adhesion	20	0.0348062	0.197315	7	PTPRF (LAR), Beta-catenin, CDC42, Fyn, Plakoglobin, p120-catenin, c-Src
177	Blood coagulation_Platelet microparticle generation	34	0.0422996	0.233357	10	Alpha-fodrin, ITGB1, CRACM1, G-protein alpha-q, von Willebrand factor, Talin-1, Filamin A, TBXA2R, Tissue factor, MSN (moesin)
178	Apoptosis and survival_TNF-alpha-induced ROS-dependent Caspase-3 signaling	34	0.18576	0.593443	8	Rac2, GPX1, SOD1, Cytochrome c, p22-phox, ADAM17, gp91-phox, Rac1
179	Regulation of lipid metabolism_Insulin regulation of fatty acid metabolism	34	0.32354	0.818811	7	ACLY, ODP2, PDHA (somatic), ELOVL1, FASN, CISY, H-Ras
180	Apoptosis and survival_Granzyme B signaling	29	0.0382398	0.212386	9	LAMP1, Rab-27A, NUMA1, PARP-1, Cytochrome c, Synaptotagmin VII, Perforin, LAMP2, Lamin B1
181	Immune response_ICOS pathway in T-helper cell	26	0.122707	0.458479	7	CD28, CDC42, ICOS-L, G-protein alpha-15, Lck, LAT, Rac1
182	Role of growth factor receptors transactivation by Hyaluronic acid / CD44 signaling in tumor progression	26	0.248722	0.693049	6	Ankyrin 1, CD44, PKC-alpha, H-Ras, Rac1, RhoGDI alpha
183	Immune response_CXCR4 signaling via second messenger	18	0.343859	0.843738	4	Fyn, Lck, CD45, LAT
184	Immune response_CCL2 signaling	35	0.208423	0.63689	8	RhoA, CDC42, iNOS, Claudin-5, Caveolin-1, PKC-alpha, Rac1, MMP-14
185	Transport_cAMP/ Ca(2+)-dependent Insulin secretion	21	0.0450293	0.243513	7	RAP-1A, Syntaxin 1A, PKC-alpha, PKC-epsilon, SNAP-25, RAP-2B, VAMP2
186	Leucine, isoleucine and valine metabolism	9	0.0461205	0.243527	4	IleRS, LARS1, DLDH, BCKD-E2
187	Development_Activation of Erk by ACM1, ACM3 and ACM5	30	0.0469386	0.243527	9	G-protein alpha-11, RAP-1A, G-protein alpha-q, PKC-alpha, c-Src, PKC-epsilon, ADAM17, H-Ras, PLC-beta1
188	Fructose metabolism	30	0.0469386	0.243527	9	PFKM, ALDOA, HXK1, ALDOC, PFKP, AMYS, PFKL, F16Q, GPI
189	Neurophysiological process_Long-term depression in cerebellum	19	0.0783936	0.332162	6	G-protein alpha-q, G-protein alpha-s, PIB4, PKC-alpha, H-Ras, GluR2
190	LRRK2 and immune function in Parkinson's disease	17	0.0476982	0.243527	6	PSMD11, PR65-alpha, CD14, JAK1, CSE1L, HSP90 beta
191	CHDI_Correlations from Replication data_Causal network (positive correlations)	46	0.123881	0.460595	11	RhoA, CD28, PSD-95, Lck, CD45, CD44, PKC-alpha, LAT, NR2A, RhoGDI alpha, VIL2 (ezrin)
192	Development_Growth factors in regulation of oligodendrocyte precursor cell survival	28	0.309657	0.797926	6	14-3-3 beta/alpha, 14-3-3 epsilon, Fyn, PDGF-R-alpha, Lyn, 14-3-3 zeta/delta
193	G-protein signaling_RhoA regulation pathway	28	0.0766359	0.332162	8	RhoA, LyGDI, Fyn, RhoGDI gamma, DIA1, Rac1, RhoGDI alpha, VIL2 (ezrin)
194	Muscle contraction_Relaxin signaling pathway	28	0.0766359	0.332162	8	Adenylate cyclase type VI, RAP-1A, G-protein alpha-i3, Adenylate cyclase type V, iNOS, G-protein alpha-s, G-protein alpha-o, eNOS
195	Development_G-Proteins mediated regulation MAPK-ERK signaling	26	0.0518861	0.260063	8	RAP-1A, Adenylate cyclase type I, G-protein alpha-s, R-Ras, c-Src, PKC-epsilon, SynGAP, H-Ras
196	Apoptosis and survival_Anti-apoptotic action of Gastrin	26	0.0518861	0.260063	8	RhoA, PKC-beta, CDC42, G-protein alpha-q, PKC-gamma, PKC-alpha, c-Src, Rac1
197	Main pathways of Schwann cells transformation in neurofibromatosis type 1	37	0.14307	0.49536	9	Beta-catenin, ITGB1, CDC42, Rac2, RHEB2, K-RAS, TC21, N-Ras, H-Ras
198	Cytoskeleton remodeling_Cytoskeleton remodeling	67	0.425802	0.91866	12	MLCP (cat), RhoA, Beta-catenin, CDC42, Nucleolin, PIPKI gamma, Filamin A, Alpha-actinin 1, Caveolin-1, c-Src, H-Ras, Rac1
199	Cell adhesion_Alpha-4 integrins in cell migration and adhesion	22	0.0569945	0.275585	7	ARF6, ITGB1, CDC42, Filamin A, ITGA4, c-Src, Rac1
200	Tyrosine metabolism p.2 (melanin)	22	0.0569945	0.275585	7	HADHA, SCOT, AATC, ACAA2, MAOB, HADHB, AATM
201	Oxidative stress_Role of IL-8 signaling pathway in respiratory burst	22	0.0569945	0.275585	7	PKC-beta, Rac2, PKC-alpha, p22-phox, PKC-epsilon, PKC-beta2, gp91-phox
202	Inhibition of neutrophil migration by proresolving lipid mediators in COPD	38	0.281967	0.75744	8	PECAM1, Rac2, ITGB2, MSN (moesin), ICAM2, ADAM17, Rac1, VIL2 (ezrin)
203	Ascorbate metabolism / Rodent version	6	0.0603789	0.288699	3	ALDH2, ALD9A1, AL3A2
204	Immune response_Immunological synapse formation	36	0.0604091	0.288699	10	CD28, RAP-1A, ARF6, CDC42, Fyn, Rac2, ITGB2, ICAM2, LFA-3, Rac1
205	G-protein signaling_G-Protein alpha-i signaling cascades	18	0.0619262	0.290876	6	RAP-1A, Adenylate cyclase type I, Caveolin-1, RGS7, c-Src, H-Ras
206	Glycolysis and gluconeogenesis p. 1	18	0.0619262	0.290876	6	PFKM, HXK1, PFKP, PFKL, F16Q, GPI
207	Development_A2B receptor: action via G-protein alpha s	27	0.0635132	0.296636	8	RAP-1A, Beta-catenin, CDC42, Adenylate cyclase type I, G-protein alpha-s, PKC-epsilon, H-Ras, eNOS
208	CHDI_Correlations from Discovery data_Causal network (positive)	21	0.117892	0.446576	6	CDC42, gp130, JAK1, Kalirin, CD47, Rac1
209	G-protein signaling_RhoB regulation pathway	14	0.0659141	0.303095	5	RhoGDI gamma, RhoB, DIA1, RhoGDI alpha, VIL2 (ezrin)
210	Pentose phosphate pathway	14	0.0659141	0.303095	5	TKT, TALDO, 6PGD, KPR2, GPI
211	DeltaF508-CFTR traffic / ER-to-Golgi in CF	10	0.0671086	0.303095	4	Syntaxin 6, TC10, MARCH2, PREB
212	Apoptosis and survival_NO signaling in survival	10	0.0671086	0.303095	4	PI3K reg class IA (p85-alpha), c-Src, H-Ras, eNOS
213	wtCFTR traffic / ER-to-Golgi (normal)	10	0.0671086	0.303095	4	Syntaxin 6, TC10, MARCH2, PREB
214	Polyamine metabolism	23	0.0707482	0.314352	7	AL1B1, ALDH2, ALD9A1, AL3A2, MAOB, GATM, AL1A1
215	Cell cycle_Influence of Ras and Rho proteins on G1/S Transition	40	0.496621	0.977355	7	MLCP (cat), RhoA, CDC42, RalA, DIA1, H-Ras, Rac1
216	HIV-1 signaling via CCR5 in macrophages and T lymphocytes	22	0.140728	0.492249	6	CRACM1, G-protein alpha-q, PKC-alpha, H-Ras, PLC-beta1, Rac1
217	Development_Beta-adrenergic receptors regulation of ERK	22	0.140728	0.492249	6	RAP-1A, G-protein alpha-s, CD44, c-Src, H-Ras, RAP-2B
218	Regulation of AKT(PKB)/ GSK3 beta cascade in bipolar disorder	31	0.404474	0.903472	6	14-3-3 beta/alpha, G-protein alpha-i1, G-protein alpha-i3, CNR1, G-protein alpha-i2, H-Ras
219	Development_EPO-induced MAPK pathway	31	0.124955	0.460595	8	RAP-1A, K-RAS, PKC-alpha, PKC-epsilon, Lyn, N-Ras, H-Ras, Rac1
220	Signal transduction_ERK1/2 signaling pathway	28	0.0766359	0.332162	8	RAP-1A, PKC-beta, PKC-gamma, K-RAS, PKC-alpha, PKC-epsilon, N-Ras, H-Ras
221	Regulation of lipid metabolism_Regulation of lipid metabolism by niacin and isoprenaline	19	0.0783936	0.332162	6	Adenylate cyclase type VI, Adenylate cyclase type I, Adenylate cyclase type V, G-protein alpha-s, PKC-alpha, Adenylate cyclase type IX
222	G-protein signaling_Rac2 regulation pathway	19	0.0783936	0.332162	6	Rac2, iNOS, p22-phox, gp91-phox, RhoGDI alpha, VIL2 (ezrin)
223	Regulation of intrinsic membrane properties and excitability of striatopallidal medium spiny neurons in Huntington's disease	19	0.0783936	0.332162	6	MaxiK alpha subunit, SCN2A, Na(v) I alpha, KCNQ2, PDE10A, PLC-beta1
224	Transcription_Role of Akt in hypoxia induced HIF1 activation	19	0.0783936	0.332162	6	Heme oxygenase 1, GLUT1, ENO1, ALDOA, APEX, PGK1
225	Nicotine signaling in dopaminergic neurons, Pt. 1 - cell body	14	0.413002	0.915062	3	G-protein alpha-q, SNAP-25, VAMP2
226	Immune response_Role of integrins in NK cells cytotoxicity	32	0.267397	0.725413	7	RACK1, HLA-E, ICAM2, PKC-epsilon, Lyn, H-Ras, Rac1
227	Nicotine signaling in chromaffin cells	23	0.165427	0.549177	6	Chapsyn-110, Beta-catenin, PSD-95, PKC-alpha, SNAP-25, VAMP2
228	Airway smooth muscle contraction in asthma	23	0.325731	0.818811	5	MLCP (cat), RhoA, G-protein alpha-s, PKC-alpha, Ca-ATPase2
229	Development_EGFR signaling via small GTPases	23	0.539646	0.999283	4	K-RAS, N-Ras, H-Ras, Rac1
230	Pentose phosphate pathway/ Rodent version	15	0.0859696	0.351195	5	TKT, TALDO, 6PGD, KPR2, GPI
231	Immune response_HMGB1 release from the cell	24	0.0863034	0.351195	7	PKC-beta, PKC-gamma, PARP-1, CRM1, HMGB1, PKC-alpha, HSPA1A
232	Neurophysiological process_GABA-B receptor-mediated regulation of glutamate signaling in Purkinje cells	7	0.0930179	0.371169	3	G-protein alpha-q, G-protein alpha-o, PLC-beta1
233	Vitamin B7 (biotin) metabolism	7	0.0930179	0.371169	3	SPC25, SPC22, SPC18
234	Protein folding_Membrane trafficking and signal transduction of G-alpha (i) heterotrimeric G-protein	11	0.0921667	0.371169	4	Adenylate cyclase type VI, Adenylate cyclase type I, RGS7, CAAX prenyl protease 2
235	Development_IGF-1 receptor signaling	33	0.467426	0.940278	6	14-3-3 beta/alpha, 14-3-3 epsilon, RHEB2, RPS6, H-Ras, 14-3-3 zeta/delta
236	Regulation of lipid metabolism_Insulin signaling:generic cascades	33	0.467426	0.940278	6	eEF2, ACLY, RHEB2, PDHA (somatic), RPS6, H-Ras
237	GTP metabolism	33	0.295173	0.782685	7	ITPA, PDE2A, NDPK A, ENP1, PDE10A, NDPK B, PKM2
238	Immune response_MIF - the neuroendocrine-macrophage connector	15	0.224958	0.642068	4	Thioredoxin, CD74, G-protein alpha-s, PRDX1
239	Immune response_HMGB1/RAGE signaling pathway	39	0.0958537	0.378806	10	CDC42, PI3K reg class IA (p85-alpha), iNOS, K-RAS, Tissue factor, HMGB1, DIA1, c-Src, Rac1, RAGE
240	Immune response_TCR and CD28 co-stimulation in activation of NF-kB	24	0.191801	0.593443	6	CD28, E2N(UBC13), Lck, LAT, CD3 zeta, Rac1
241	Development_A2A receptor signaling	24	0.360976	0.865212	5	Adenylate cyclase type VI, RAP-1A, CDC42, G-protein alpha-s, H-Ras
242	p53 signaling in Prostate Cancer	20	0.0970738	0.381793	6	ABCC1, DR5(TNFRSF10B), HDAC1, MAP4, DR4(TNFRSF10A), Bak
243	Development_PDGF signaling via MAPK cascades	25	0.10364	0.405677	7	G-protein alpha-s, Prostacyclin receptor, PDGF-R-alpha, PKC-alpha, PKC-epsilon, H-Ras, Rac1
244	Development_VEGF signaling via VEGFR2 - generic cascades	50	0.108848	0.414229	12	RhoA, Beta-catenin, PKC-beta, CDC42, Fyn, iNOS, PKC-alpha, c-Src, HSP27, H-Ras, Rac1, eNOS
245	Chemotaxis_Lipoxin inhibitory action on fMLP-induced neutrophil chemotaxis	25	0.39631	0.892512	5	RhoA, CDC42, Lyn, HSP27, Rac1
246	Transcription_CREB pathway	25	0.219642	0.642068	6	Adenylate cyclase type I, G-protein alpha-s, LDHA, PKC-alpha, H-Ras, Rac1
247	Immune response_IL-6 signaling pathway	25	0.39631	0.892512	5	gp130, JAK1, ADAM10, ADAM17, H-Ras
248	Immune response_NFAT in immune response	25	0.219642	0.642068	6	CD28, Lck, LAT, Lyn, CD3 zeta, Rac1
249	Cytoskeleton remodeling_Role of PDGFs in cell migration	16	0.263669	0.724868	4	RhoA, CDC42, PDGF-R-alpha, Rac1
250	CHDI_Correlations from Replication data_Cytoskeleton and adhesion module	35	0.352319	0.854295	7	MLCP (cat), RhoA, RAP-1A, CDC42, Fyn, ITGB2, Rac1
251	Cytoskeleton remodeling_FAK signaling	35	0.352319	0.854295	7	RhoA, RAP-1A, CDC42, TRAF3, c-Src, H-Ras, Rac1
252	Cytoskeleton remodeling_Substance P mediated membrane blebbing	8	0.131201	0.473015	3	MLCP (cat), RhoA, Dynamin-1
253	Transcription_Transcription factor Tubby signaling pathways	8	0.389568	0.8846	2	G-protein alpha-11, G-protein alpha-q
254	Development_ACM2 and ACM4 activation of ERK	26	0.122707	0.458479	7	RAP-1A, Fyn, PKC-alpha, PKC-epsilon, G-protein alpha-i2, H-Ras, G-protein alpha-o
255	Cytoskeleton remodeling_Keratin filaments	26	0.122707	0.458479	7	Plectin 1, Keratin 17, 14-3-3 gamma, Plakophilin 1, Vimentin, CDK1 (p34), Desmoplakin
256	Heme metabolism	31	0.124955	0.460595	8	TfR1, HCCS, Heme oxygenase 1, DHPR, Heme oxygenase 2, HMBS, FTL, PPOX
257	Cholesterol and Sphingolipid transport / Distribution to the intracellular membrane compartments (normal and CF)	17	0.303475	0.791926	4	SCPX, MENTHO, NPC1, Rab-7
258	Regulation of lipid metabolism_PPAR regulation of lipid metabolism	17	0.134297	0.479966	5	CPT-1A, HADHA, ACAA1, CAC, CD36
259	Plasmalogen biosynthesis	17	0.548577	0.999283	3	PLCA, GNPAT, CEPT1
260	Transcription_ChREBP regulation pathway	4	0.129293	0.47026	2	Adenylate cyclase type I, G-protein alpha-s
261	Muscle contraction_GPCRs in the regulation of smooth muscle tone	37	0.14307	0.49536	9	MLCP (cat), RhoA, MaxiK alpha subunit, G-protein alpha-q, G-protein alpha-s, Prostacyclin receptor, TBXA2R, PKC-alpha, NCX1
262	Cholesterol and Sphingolipid transport / Influx to the early endosome in lung (normal and CF)	9	0.173742	0.568987	3	Caveolin-1, Caveolin-2, LDLR
263	Development_TGF-beta-induction of EMT via ROS	9	0.451233	0.940278	2	SOD1, Rac1
264	Cholesterol Biosynthesis	22	0.140728	0.492249	6	HMGCS1, ACAT1, LSS, ERG1, DHCR7, DHC24
265	Cell adhesion_Histamine H1 receptor signaling in the interruption of cell barrier integrity	22	0.140728	0.492249	6	MLCP (cat), RhoA, Beta-catenin, PKC-alpha, p120-catenin, c-Src
266	Impaired inhibitory action of lipoxins on ROS production in neutrophils in CF	22	0.140728	0.492249	6	G-protein alpha-15, Rac2, SOD1, PKC-alpha, p22-phox, gp91-phox
267	High shear stress-induced platelet activation	27	0.143425	0.49536	7	von Willebrand factor, PI3K reg class IA (p85-alpha), Filamin A, TBXA2R, RAP-1B, 14-3-3 zeta/delta, L1CAM
268	Proteolysis_Role of Parkin in the Ubiquitin-Proteasomal Pathway	18	0.343859	0.843738	4	UBE1, UBCH8, CASK, UBCH7
269	Neurophysiological process_Netrin-1 in regulation of axon guidance	18	0.343859	0.843738	4	CDC42, Fyn, SAC, Rac1
270	G-protein signaling_G-Protein beta/gamma signaling cascades	18	0.162132	0.546199	5	G-protein alpha-15, Adenylate cyclase type V, Caveolin-1, c-Src, H-Ras
271	Immune response_Role of DAP12 receptors in NK cells	38	0.439438	0.93338	7	Fyn, HLA-E, Lck, HLA-G, LAT, H-Ras, Rac1
272	Transport_Macropinocytosis regulation by growth factors	38	0.281967	0.75744	8	Profilin I, CDC42, PI3K reg class IA (p85-alpha), PDGF-R-alpha, K-RAS, H-Ras, PLC-beta1, Rac1
273	Apoptosis and survival_TNF-alpha-induced Caspase-8 signaling	28	0.50016	0.977355	5	HSP90 alpha, Cytochrome c, ADAM17, Cathepsin D, Cathepsin B
274	Apoptosis and survival_NO signaling in apoptosis	13	0.153043	0.524172	4	G3P2, iNOS, Bak, Rac1
275	Proteolysis_Putative ubiquitin pathway	19	0.192039	0.593443	5	E2N(UBC13), UBE1, UBCH8, UEV1A, UBCH7
276	Chemotaxis_C5a-induced chemotaxis	19	0.192039	0.593443	5	RAP-1A, CDC42, G-protein alpha-15, HSP27, Rac1
277	Chemotaxis_Inhibitory action of lipoxins on IL-8- and Leukotriene B4-induced neutrophil migration	19	0.384345	0.882489	4	MLCP (cat), Rac2, ITGB2, Rac1
278	Development_SSTR1 in regulation of cell proliferation and migration	19	0.384345	0.882489	4	RhoA, G-protein alpha-i3, c-Src, H-Ras
279	Nitrogen metabolism	19	0.192039	0.593443	5	DHE3, CPSM, GLSK, Carbonic anhydrase II, GLNA
280	Nitrogen metabolism/ Rodent version	19	0.192039	0.593443	5	DHE3, CPSM, GLSK, Carbonic anhydrase II, GLNA
281	Apoptosis and survival_Anti-apoptotic action of membrane-bound ESR1	18	0.162132	0.546199	5	Cytochrome c, PKC-alpha, c-Src, PKC-epsilon, eNOS
282	N-Glycan biosynthesis p2	18	0.162132	0.546199	5	MA1B1, B4GT5, Glucosidase II, alpha subunits, B4GT1, GCS1
283	Immune response_HTR2A-induced activation of cPLA2	18	0.162132	0.546199	5	RhoA, MaxiK alpha subunit, PKC-alpha, c-Src, H-Ras
284	Apoptosis and survival_NO synthesis and signaling	28	0.165689	0.549177	7	PSD-95, PI3K reg class IA (p85-alpha), iNOS, c-Src, H-Ras, CaMK II alpha, eNOS
285	G-protein signaling_Rap2A regulation pathway	10	0.219442	0.642068	3	RAP-2A, Adenylate cyclase type I, G-protein alpha-s
286	Nicotine signaling in GABAergic neurons	10	0.219442	0.642068	3	Syntaxin 1A, GAT1, SNAP-25
287	Immune response _Sialic-acid receptors (Siglecs) signaling	10	0.219442	0.642068	3	CD45, MUC1, Lyn
288	IMP biosynthesis	9	0.173742	0.568987	3	PUR9, KPR2, PUR6
289	G-protein signaling_Rap1B regulation pathway	9	0.173742	0.568987	3	Ca-ATPase3, RAP-1B, CAAX prenyl protease 2
290	Immune response_Fc epsilon RI pathway	30	0.752988	0.999283	4	LAT, Lyn, H-Ras, Rac1
291	Immune response_CD28 signaling	30	0.565429	0.999283	5	CD28, Fyn, Lck, LAT, Rac1
292	Development_Endothelin-1/EDNRA signaling	30	0.214322	0.642068	7	Beta-catenin, CDC42, G-protein alpha-s, c-Src, PKC-epsilon, H-Ras, Rac1
293	Role of prenatal nicotine exposure in apoptosis and proliferation of pancreatic beta cells	20	0.424507	0.918276	4	GPX1, Cytochrome c, SOD2, FasR(CD95)
294	G-protein signaling_N-RAS regulation pathway	20	0.424507	0.918276	4	Lck, LAT, CD3 zeta, N-Ras
295	Immune response_Murine NKG2D signaling	20	0.6639	0.999283	3	Fyn, Lck, Rac1
296	Immune response_PIP3 signaling in B lymphocytes	20	0.424507	0.918276	4	PKC-beta, CD45, Lyn, Rac1
297	Impaired inhibitory action of lipoxins on neutrophil migration in CF	20	0.424507	0.918276	4	MLCP (cat), Rac2, ITGB2, Rac1
298	Neurophysiological process_Dynein-dynactin motor complex in axonal transport in neurons	39	0.181505	0.592052	9	DCTN1(p150Glued), Sortilin, Rab-7, Dynein 1, cytoplasmic, heavy chain, NEFM, PAFAH alpha (LIS1), DYNC1I1, Vimentin, SPTBN2
299	Immune response_CCR5 signaling in macrophages and T lymphocytes	34	0.18576	0.593443	8	CRACM1, G-protein alpha-q, Lck, Adenylate cyclase type I, JAK1, PKC-alpha, PLC-beta1, Rac1
300	Methionine metabolism	14	0.187895	0.593443	4	SAHH3, SAHH2, MARS, SAHH
301	Development_Transactivation of PDGFR in non-neuronal cells by Dopamine D2 receptor	14	0.187895	0.593443	4	PKC-gamma, c-Src, PKC-epsilon, H-Ras
302	Immune response_Oncostatin M signaling via MAPK in mouse cells	29	0.189369	0.593443	7	gp130, OSMR, JAK1, LDLR, H-Ras, TIMP1, Rac1
303	Development_EDNRB signaling	24	0.191801	0.593443	6	RAP-1A, Caveolin-1, c-Src, PKC-epsilon, H-Ras, eNOS
304	Role of alpha-6/beta-4 integrins in carcinoma progression	24	0.191801	0.593443	6	Plectin 1, ITGB4, 14-3-3 gamma, PKC-alpha, 14-3-3 theta, Rac1
305	Sulfur metabolism	19	0.192039	0.593443	5	SAHH3, SAHH2, AATC, THTM, AATM
306	Prostaglandin 2 biosynthesis and metabolism	19	0.192039	0.593443	5	PGES2, PRDX4, PRDX1, Carbonyl reductase [NADPH] 3, DHRS4
307	Tissue Factor signaling in cancer via PAR1 and PAR2	31	0.404474	0.903472	6	YES, Tissue factor, PKC-alpha, ADAM17, H-Ras, PLC-beta1
308	Cytoskeleton remodeling_RalB regulation pathway	11	0.562961	0.999283	2	RalB, H-Ras
309	Chemotaxis_CCL19- and CCl21-mediated chemotaxis	11	0.562961	0.999283	2	RhoA, G-protein alpha-s
310	Cell cycle_Nucleocytoplasmic transport of CDK/Cyclins	11	0.26717	0.725413	3	Karyopherin beta 1, CRM1, CDK1 (p34)
311	Immune response_CD16 signaling in NK cells	42	0.387969	0.8846	8	ARF6, CDC42, HLA-E, Lck, LAT, CD3 zeta, H-Ras, Rac1
312	Chemotaxis_CCR1 signaling	21	0.463978	0.940278	4	G-protein alpha-15, c-Src, G-protein alpha-14, G-protein alpha-o
313	Regulation of lipid metabolism_Regulation of lipid metabolism via LXR, NF-Y and SREBP	21	0.463978	0.940278	4	ACLY, Caveolin-1, FASN, LDLR
314	HETE and HPETE biosynthesis and metabolism	21	0.69722	0.999283	3	MGST3, GPX1, GPX4 (PHGPx)
315	Saturated fatty acid biosynthesis	3	0.417499	0.917605	1	FASN
316	Glutathione metabolism	35	0.208423	0.63689	8	GSTP1, GSTM1, MGST3, GPX1, GGTL3, GSHR, GSTO1, GPX4 (PHGPx)
317	Development_Flt3 signaling	32	0.626063	0.999283	5	CDC42, Fyn, c-Src, H-Ras, Rac1
318	G-protein signaling_Regulation of CDC42 activity	32	0.436107	0.931117	6	LyGDI, CDC42, Fyn, RhoGDI gamma, RhoGDI alpha, VIL2 (ezrin)
319	Immune response_Oncostatin M signaling via MAPK in human cells	30	0.214322	0.642068	7	gp130, OSMR, JAK1, LDLR, H-Ras, TIMP1, Rac1
320	Development_Regulation of telomere length and cellular immortalization	25	0.219642	0.642068	6	Ku80, hnRNP A1, Ku70, PKC-alpha, hnRNP C, p23 co-chaperone
321	Development_Gastrin in differentiation of the gastric mucosa	25	0.219642	0.642068	6	PKC-beta, G-protein alpha-q, PKC-gamma, PKC-alpha, c-Src, PKC-epsilon
322	Signal transduction_PTMs in IL-17-induced CIKS-dependent NF-kB signaling and mRNA stabilization	22	0.502444	0.977355	4	E2N(UBC13), UBE1, TRAF3, UEV1A
323	ENaC regulation in normal and CF airways	22	0.290883	0.773804	5	RAP-1A, G-protein alpha-s, Syntaxin 1A, c-Src, Prostasin
324	G-protein signaling_RAC1 in cellular process	22	0.290883	0.773804	5	RhoA, CDC42, p22-phox, gp91-phox, Rac1
325	Cell cycle_Spindle assembly and chromosome separation	20	0.223694	0.642068	5	NUMA1, Dynein 1, cytoplasmic, heavy chain, CSE1L, Ran, CDK1 (p34)
326	Immune response_Inhibitory action of lipoxins on superoxide production induced by IL-8 and Leukotriene B4 in neutrophils	20	0.223694	0.642068	5	G-protein alpha-15, Rac2, PKC-alpha, p22-phox, gp91-phox
327	Development_GDNF signaling	15	0.224958	0.642068	4	ITGB1, Fyn, NCAM1, H-Ras
328	Cell adhesion_IL-8-dependent cell migration and adhesion	15	0.224958	0.642068	4	RhoA, RAP-1A, ITGB2, Rac1
329	Folic acid metabolism	15	0.224958	0.642068	4	FTDH, PUR9, C1TC, SHMT2
330	G-protein signaling_Regulation of RAC1 activity	33	0.654391	0.999283	5	LyGDI, H-Ras, Rac1, RhoGDI alpha, VIL2 (ezrin)
331	Glutathione metabolism / Human version	36	0.232097	0.655613	8	GSTP1, GSTM1, MGST3, GPX1, GGTL3, GSHR, GSTO1, GPX4 (PHGPx)
332	Transport_ACM3 signaling in lacrimal glands	36	0.232097	0.655613	8	MaxiK alpha subunit, CRACM1, ATP1A1, CD14, PKC-alpha, c-Src, PKC-epsilon, H-Ras
333	Glutathione metabolism / Rodent version	36	0.232097	0.655613	8	GSTP1, GSTM1, MGST3, GPX1, GGTL3, GSHR, GSTO1, GPX4 (PHGPx)
334	Chemotaxis_Leukocyte chemotaxis	47	0.237013	0.667209	10	RhoA, CD28, RAP-1A, ARF6, ITGB1, CDC42, ITGB2, ICAM5, ICAM2, Rac1
335	Cytoskeleton remodeling_TGF, WNT and cytoskeletal remodeling	80	0.789793	0.999283	11	MLCP (cat), RhoA, Beta-catenin, CDC42, Nucleolin, RHEB2, Alpha-actinin 1, Caveolin-1, c-Src, H-Ras, Rac1
336	Apoptosis and survival_BAD phosphorylation	23	0.325731	0.818811	5	Adenylate cyclase type I, G-protein alpha-s, Cytochrome c, H-Ras, CDK1 (p34)
337	Cell adhesion_Integrin-mediated cell adhesion and migration	23	0.325731	0.818811	5	MLCP (cat), RhoA, PIPKI gamma, c-Src, Rac1
338	Development_A1 receptor signaling	26	0.248722	0.693049	6	G-protein alpha-15, Adenylate cyclase type I, PKC-alpha, c-Src, H-Ras, Rac1
339	Regulation of lipid metabolism_G-alpha(q) regulation of lipid metabolism	13	0.657391	0.999283	2	G-protein alpha-q, CD36
340	G-protein signaling_G-Protein alpha-q signaling cascades	13	0.364765	0.871619	3	RhoA, PKC-epsilon, H-Ras
341	Cytoskeleton remodeling_Alpha-1A adrenergic receptor-dependent inhibition of PI3K	6	0.258703	0.716005	2	G-protein alpha-q, PI3K reg class IA (p85-alpha)
342	Immune response_Regulatory role of C1q in platelet activation	6	0.258703	0.716005	2	GC1QBP, PSGL-1
343	Development_EPO-induced PI3K/AKT pathway and Ca(2+) influx	24	0.782058	0.999283	3	Lyn, G-protein alpha-i2, Rac1
344	Apoptosis and survival_HTR1A signaling	24	0.57538	0.999283	4	PARP-1, Cytochrome c, c-Src, H-Ras
345	Development_Adiponectin signaling	24	0.57538	0.999283	4	gp130, c-Src, H-Ras, eNOS
346	Immune response_Oncostatin M signaling via JAK-Stat in mouse cells	16	0.263669	0.724868	4	gp130, OSMR, JAK1, TIMP1
347	Regulation of lipid metabolism_Regulation of acetyl-CoA carboxylase 1 activity in lipogenic tissue	4	0.513568	0.979472	1	CPT-1A
348	Regulation of lipid metabolism_Regulation of acetyl-CoA carboxylase 1 activity in keratinocytes	4	0.513568	0.979472	1	CPT-1A
349	Cholesterol and Sphingolipid transport / Recycling to plasma membrane in lung (normal and CF)	11	0.26717	0.725413	3	SCPX, Rab-11A, Caveolin-1
350	Bacterial infections in CF airways	32	0.267397	0.725413	7	iNOS, MUC1, CD14, TRAF3, JAK1, Cathepsin B, FasR(CD95)
351	Muscle contraction_Regulation of eNOS activity in endothelial cells	36	0.730804	0.999283	5	CAT-1 (SLC7A1), G-protein alpha-q, Caveolin-1, c-Src, eNOS
352	Development_GH-RH signaling	14	0.698123	0.999283	2	G-protein alpha-s, H-Ras
353	Glycogen metabolism	14	0.413002	0.915062	3	PYGB, HXK1, GPI
354	Oxidative stress_Role of ASK1 under oxidative stress	14	0.413002	0.915062	3	Thioredoxin, GPX1, SOD1
355	Cytoskeleton remodeling_Integrin outside-in signaling	27	0.278807	0.753879	6	Beta-catenin, PIPKI gamma, Filamin A, c-Src, H-Ras, Rac1
356	Role of tumor microenvironment in plexiform neurofibroma formation in neurofibromatosis type 1	25	0.609489	0.999283	4	Rac2, PI3K reg class IA (p85-alpha), K-RAS, H-Ras
357	Development_Membrane-bound ESR1: interaction with growth factors signaling	25	0.609489	0.999283	4	Caveolin-1, c-Src, H-Ras, eNOS
358	Development_VEGF-family signaling	22	0.290883	0.773804	5	Neuropilin-2, PKC-alpha, H-Ras, Neuropilin-1, L1CAM
359	Development_GM-CSF signaling	37	0.586414	0.999283	6	RACK1, PKC-beta, PI3K reg class IA (p85-alpha), Lyn, H-Ras, 14-3-3 zeta/delta
360	G-protein signaling_Regulation of p38 and JNK signaling mediated by G-proteins	26	0.43145	0.923572	5	RhoA, CDC42, c-Src, PKC-epsilon, Rac1
361	Tyrosine metabolism p.1 (dopamine)	17	0.303475	0.791926	4	AL1B1, ALD9A1, COMT, MAOB
362	Immune response_IL-27 signaling pathway	17	0.303475	0.791926	4	CD28, gp130, JAK1, IL27RA
363	Immune response_Oncostatin M signaling via JAK-Stat in human cells	17	0.303475	0.791926	4	gp130, OSMR, JAK1, TIMP1
364	Development_Lipoxin inhibitory action on PDGF, EGF and LTD4 signaling	17	0.303475	0.791926	4	RhoA, Thioredoxin, PRDX2, c-Src
365	Immune response_PGE2 common pathways	15	0.460013	0.940278	3	ABCC4, G-protein alpha-s, PKC-epsilon
366	Apoptosis and survival_NGF signaling pathway	15	0.460013	0.940278	3	Nucleophosmin, 4.1N, H-Ras
367	Development_Signaling of Beta-adrenergic receptors via Beta-arrestins	15	0.460013	0.940278	3	GRK6, c-Src, H-Ras
368	DNA damage_NHEJ mechanisms of DSBs repair	15	0.460013	0.940278	3	Ku80, Ku70, DNA-PK
369	Development_Role of proteases in hematopoietic stem cell mobilization	15	0.734755	0.999283	2	CD44, MMP-14
370	Transport_RAN regulation pathway	15	0.460013	0.940278	3	CRM1, RanBP2, Ran
371	Multiple myeloma (general schema)	15	0.734755	0.999283	2	K-RAS, N-Ras
372	Development_Melanocyte development and pigmentation	28	0.309657	0.797926	6	RACK1, Beta-catenin, PKC-beta, Adenylate cyclase type I, G-protein alpha-s, H-Ras
373	Signal transduction_PTMs in BAFF-induced non-canonical NF-kB signaling	28	0.309657	0.797926	6	PSMD11, E2N(UBC13), UBE1, TRAF3, UEV1A, UBC12
374	Role of platelets in the initiation of in-stent restenosis	28	0.309657	0.797926	6	JAM3, von Willebrand factor, TBXA2R, Tissue factor, ICAM2, PSGL-1
375	Neurophysiological process_Mu-type opioid receptor-mediated analgesia	12	0.315906	0.808956	3	Adenylate cyclase type VI, Adenylate cyclase type I, Adenylate cyclase type V
376	TLR2-induced platelet activation	12	0.315906	0.808956	3	G-protein alpha-q, TBXA2R, PKC-alpha
377	G-protein signaling_Rap2B regulation pathway	5	0.593811	0.999283	1	RAP-2B
378	Development_Beta adrenergic receptors in brown adipocyte differentiation	27	0.672419	0.999283	4	G3P2, A-FABP, G-protein alpha-s, FASN
379	Impaired NO signaling in CF airways	7	0.324976	0.818811	2	iNOS, eNOS
380	Aberrant B-Raf signaling in melanoma progression	40	0.334293	0.837772	8	ITGB1, ITGA6, RKIP, RHEB2, SPRY2, Nicastrin, RalA, CDK1 (p34)
381	Transport_Aldosterone-mediated regulation of ENaC sodium transport	16	0.505324	0.977355	3	SAHH, K-RAS, COMTD1
382	Galactose metabolism/ Rodent version	16	0.767531	0.999283	2	B4GT1, HXK1
383	Development_Transcriptional regulation of megakaryopoiesis	29	0.341037	0.843738	6	von Willebrand factor, CD45, ITGA2B, CD38, Jagged1, CD36
384	Main growth factor signaling cascades in multiple myeloma cells	28	0.701129	0.999283	4	PI3K reg class IA (p85-alpha), K-RAS, N-Ras, H-Ras
385	Translation_Insulin regulation of translation	28	0.701129	0.999283	4	eEF2, RHEB2, RPS6, H-Ras
386	Influence of smoking on activation of EGFR signaling in lung cancer cells	28	0.50016	0.977355	5	RAP-1A, G-protein alpha-s, c-Src, ADAM17, H-Ras
387	Development_Beta-adrenergic receptors signaling via cAMP	28	0.701129	0.999283	4	CDC42, G-protein alpha-s, Ca-ATPase1, Ca-ATPase2
388	Impaired Lipoxin A4 signaling in CF	18	0.343859	0.843738	4	RhoA, Thioredoxin, PRDX2, c-Src
389	Development_TGF-beta-dependent induction of EMT via RhoA, PI3K and ILK.	35	0.352319	0.854295	7	RhoA, Beta-catenin, ACTA2, Vimentin, Claudin-1, H-Ras, ACTB
390	Effect of H. pylori infection on gastric epithelial cell proliferation	35	0.352319	0.854295	7	RAP-1A, HDAC1, c-Src, Lyn, H-Ras, Histone H4, Rac1
391	Development_CNTF receptor signaling	24	0.360976	0.865212	5	gp130, RHEB2, JAK1, CNTFR alpha, H-Ras
392	IL-6 signaling in multiple myeloma	41	0.829531	0.999283	5	gp130, JAK1, K-RAS, Lyn, N-Ras
393	Development_c-Kit ligand signaling pathway during hemopoiesis	41	0.829531	0.999283	5	Fyn, PKC-alpha, Lyn, H-Ras, Rac1
394	Development_Gastrin in cell growth and proliferation	41	0.361031	0.865212	8	Beta-catenin, PKC-beta, G-protein alpha-q, PI3K reg class IA (p85-alpha), PKC-alpha, c-Src, PKC-epsilon, H-Ras
395	Catecholamine metabolism / Human version	17	0.548577	0.999283	3	AL1B1, COMT, MAOB
396	Catecholamine metabolism	17	0.548577	0.999283	3	AL1B1, COMT, MAOB
397	Immune response_Mast cell proliferation, differentiation and survival	17	0.796725	0.999283	2	Fyn, Lyn
398	Cytoskeleton remodeling_CDC42 in cellular processes	17	0.796725	0.999283	2	SPEC1, CDC42
399	Development_Ligand-independent activation of ESR1 and ESR2	29	0.72798	0.999283	4	Adenylate cyclase type V, G-protein alpha-s, Caveolin-1, H-Ras
400	Apoptosis and survival_Regulation of Apoptosis by Mitochondrial Proteins	29	0.53331	0.99859	5	VDAC 1, VDAC 2, Bak, Cytochrome c, FasR(CD95)
401	dATP/dITP metabolism	47	0.367988	0.87677	9	ITPA, NDPK A, NDPK B, RRM1, PNPH, AK1, AK3, PKM2, ADA
402	Beta-adrenergic-dependent CFTR expression	6	0.660833	0.999283	1	G-protein alpha-s
403	Signal transduction_Activation of PKC via G-Protein coupled receptor	30	0.372715	0.882489	6	MLCP (cat), PKC-beta, PKC-gamma, PKC-alpha, c-Src, PKC-epsilon
404	Development_Prolactin receptor signaling	42	0.845262	0.999283	5	RhoA, Fyn, c-Src, H-Ras, Rac1
405	Development_Growth factors in regulation of oligodendrocyte precursor cell proliferation	42	0.55185	0.999283	7	PLP1, Myelin basic protein, Fyn, FRS2, PDGF-R-alpha, Lyn, H-Ras
406	Regulation of intrinsic membrane properties and excitability of cortical pyramidal neurons	36	0.381338	0.882489	7	MaxiK alpha subunit, G-protein alpha-q, SCN2A, G-protein alpha-s, Na(v) I alpha, KCNQ2, PLC-beta1
407	Neurophysiological process_Glutamate regulation of Dopamine D1A receptor signaling	19	0.384345	0.882489	4	G-protein alpha-q, Adenylate cyclase type V, G-protein alpha-s, PLC-beta1
408	Signal transduction_IP3 signaling	19	0.384345	0.882489	4	PKC-gamma, LAT, PKC-epsilon, H-Ras
409	Development_Role of CNTF and LIF in regulation of oligodendrocyte development	19	0.384345	0.882489	4	gp130, IMPA1, JAK1, RhoGDI alpha
410	Development_PDGF signaling via STATs and NF-kB	19	0.384345	0.882489	4	PDGF-R-alpha, JAK1, c-Src, H-Ras
411	Substance P-mediated inflammation and pain in Sickle cell disease	19	0.384345	0.882489	4	G-protein alpha-q, CD14, Tissue factor, PSGL-1
412	G-protein signaling_TC21 regulation pathway	19	0.384345	0.882489	4	RAP-1A, Lck, c-Src, TC21
413	N-Glycan biosynthesis p1	19	0.384345	0.882489	4	RIB1, OST48, DOPP1, RIB2
414	G-protein signaling_R-RAS regulation pathway	19	0.384345	0.882489	4	RAP-1A, Lck, R-Ras, c-Src
415	Cell adhesion_PLAU signaling	30	0.565429	0.999283	5	Nucleolin, gp130, JAK1, c-Src, H-Ras
416	Development_Role of G-CSF in hematopoietic stem cell mobilization	18	0.58952	0.999283	3	S1P1 receptor, JAK1, MMP-14
417	Development_Regulation of CDK5 in CNS	18	0.58952	0.999283	3	Adenylate cyclase type V, G-protein alpha-s, H-Ras
418	Immune response_Role of the Membrane attack complex in cell survival	18	0.58952	0.999283	3	PKC-alpha, H-Ras, G-protein alpha-o
419	Galactose metabolism	18	0.58952	0.999283	3	PYGB, B4GT1, HXK1
420	Transport_Macropinocytosis	8	0.389568	0.8846	2	LAMP1, Rab-7
421	Neurophysiological process_nNOS signaling in neuronal synapses	8	0.389568	0.8846	2	PSD-95, NR2B
422	Apoptosis and survival_Endoplasmic reticulum stress response pathway	43	0.414975	0.916962	8	GRP78, eIF2S1, Bak, Cytochrome c, SOD2, Endoplasmin, Derlin1, ERP5
423	Immune response_IL-7 signaling in T lymphocytes	25	0.39631	0.892512	5	GLUT1, Fyn, Lck, PI3K reg class IA (p85-alpha), JAK1
424	Immune response_IL-7 signaling in B lymphocytes	31	0.404474	0.903472	6	IL-2R gamma chain, Fyn, PI3K reg class IA (p85-alpha), JAK1, Lyn, H-Ras
425	O-glycan biosynthesis	31	0.596382	0.999283	5	GALNT1, GALNT12, B4GT1, GALNT2, GALNT10
426	Development_PIP3 signaling in cardiac myocytes	31	0.776189	0.999283	4	CDC42, RHEB2, RPS6, H-Ras
427	Development_Neurotrophin family signaling	31	0.776189	0.999283	4	RAP-1A, Sortilin, H-Ras, Rac1
428	Apoptosis and survival_Anti-apoptotic action of nuclear ESR1 and ESR2	19	0.627991	0.999283	3	Thioredoxin, Cytochrome c, SOD2
429	Regulation of lipid metabolism_Regulation of acetyl-CoA carboxylase 2 activity in muscle	7	0.716809	0.999283	1	ACLY
430	CHDI_Correlations from Replication data_Causal network (negative correlations)	20	0.424507	0.918276	4	RhoA, Beta-catenin, G-protein alpha-q, PLC-beta1
431	Development_Mu-type opioid receptor signaling	20	0.424507	0.918276	4	CDC42, RHEB2, c-Src, Rac1
432	FGF signaling in pancreatic cancer	32	0.797636	0.999283	4	Beta-catenin, FRS2, H-Ras, MMP-14
433	Neurophysiological process_Corticoliberin signaling via CRHR1	26	0.43145	0.923572	5	RAP-1A, NURR1, G-protein alpha-s, PKC-alpha, GRK6
434	Arachidonic acid production	26	0.43145	0.923572	5	ACSL6, ASAH, ACSL4, ACSL5, ACSL3
435	Immune response_HSP60 and HSP70/ TLR signaling pathway	38	0.439438	0.93338	7	CD69, E2N(UBC13), UBE1, iNOS, CD14, HSP60, UEV1A
436	Cell adhesion_ECM remodeling	44	0.441923	0.936239	8	CD44, MSN (moesin), MMP-15, LAMA4, TIMP1, MMP-14, Versican, VIL2 (ezrin)
437	Development_Leptin signaling via JAK/STAT and MAPK cascades	20	0.6639	0.999283	3	Cytochrome c, H-Ras, TIMP1
438	O-glycan biosynthesis / Human version	33	0.654391	0.999283	5	GALNT1, GALNT12, B4GT1, GALNT2, GALNT10
439	DNA damage_DNA-damage-induced responses	9	0.451233	0.940278	2	NFBD1, DNA-PK
440	Immune response_Antigen presentation by MHC class II	8	0.763557	0.999283	1	CD74
441	NF-AT signaling in cardiac hypertrophy	47	0.67646	0.999283	7	ACTC, gp130, G-protein alpha-s, PKC-alpha, c-Src, PKC-epsilon, NCX1
442	Translation_Non-genomic (rapid) action of Androgen Receptor	27	0.466141	0.940278	5	Beta-catenin, PI3K reg class IA (p85-alpha), Caveolin-1, c-Src, H-Ras
443	Development_Non-genomic action of Retinoic acid in cell differentiation	27	0.466141	0.940278	5	RhoA, PI3K reg class IA (p85-alpha), PKC-alpha, c-Src, Rac1
444	Normal and pathological TGF-beta-mediated regulation of cell proliferation	27	0.466141	0.940278	5	Beta-catenin, PDGF-R-alpha, DDX5, c-Src, Rac1
445	Immune response_IL-13 signaling via PI3K-ERK	27	0.466141	0.940278	5	PI3K reg class IA (p85-alpha), Adenylate cyclase type I, JAK1, PKC-epsilon, H-Ras
446	Development_FGFR signaling pathway	34	0.935969	0.999283	3	FRS2, H-Ras, Rac1
447	Immune response_TREM1 signaling pathway	34	0.935969	0.999283	3	E2N(UBC13), H-Ras, WBSCR5(NTAL)
448	Transcription_Role of AP-1 in regulation of cellular metabolism	33	0.467426	0.940278	6	ITGB4, ALDOA, HMBS, ITGA5, NQO1, FasR(CD95)
449	Immune response_NF-AT signaling and leukocyte interactions	21	0.69722	0.999283	3	Lck, LAT, FasR(CD95)
450	G-protein signaling_K-RAS regulation pathway	21	0.883439	0.999283	2	Lck, K-RAS
451	Development_Leptin signaling via PI3K-dependent pathway	21	0.883439	0.999283	2	CPT-1A, ATP1A1
452	Immune response_Signaling pathway mediated by IL-6 and IL-1	21	0.69722	0.999283	3	gp130, JAK1, H-Ras
453	dCTP/dUTP metabolism	39	0.468214	0.940278	7	dUTPase (DUT), PD-ECGF (TdRPase), NDPK A, NDPK B, RRM1, AK1, AK3
454	ATP/ITP metabolism	75	0.468995	0.940278	13	ITPA, RRP4, NDPK A, ENP1, HPRT, APRT, NDPK B, ADAR1, RRM1, PNPH, AK1, AK3, ADA
455	K-RAS signaling in pancreatic cancer	35	0.852151	0.999283	4	GLUT1, K-RAS, RalA, Rac1
456	Development_PACAP signaling in neural cells	22	0.502444	0.977355	4	RAP-1A, Adenylate cyclase type I, G-protein alpha-s, Cytochrome c
457	Transcription_Role of the non-genomic action of Retinoic acid and phosphorylation of Retinoic acid receptors in the initiation of transcription	22	0.727974	0.999283	3	G-protein alpha-q, c-Src, Flotillin-2
458	Development_Inhibition of angiogenesis by PEDF	22	0.727974	0.999283	3	Cytochrome c, Presenilin 1, FasR(CD95)
459	Sphingolipid metabolism	34	0.498259	0.977355	6	BGAL, DES1, ASAH, SPP lyase, SMPD3, SPT1
460	Cell adhesion_Cell-matrix glycoconjugates	34	0.498259	0.977355	6	MUC1, NCAM1, Tenascin-R, LYVE-1, CD44, Versican
461	Transport_RAB1A regulation pathway	9	0.802598	0.999283	1	Rab-1A
462	Regulation of lipid metabolism_Regulation of fatty acid synthase activity in hepatocytes	9	0.802598	0.999283	1	FASN
463	Apoptosis and survival_Ceramides signaling pathway	28	0.50016	0.977355	5	PI3K reg class IA (p85-alpha), Cytochrome c, H-Ras, Cathepsin D, FasR(CD95)
464	Signal transduction_Production and main functions of biologically active prostaglandins and Thromboxane A2	22	0.502444	0.977355	4	ABCC4, Prostacyclin receptor, PGES2, TBXA2R
465	Development_FGF-family signaling	36	0.557876	0.999283	6	PKC-beta, FRS2, PKC-alpha, PKC-epsilon, H-Ras, Rac1
466	Regulation of metabolism_Role of Adiponectin in regulation of metabolism	36	0.86732	0.999283	4	CPT-1A, RHEB2, Cytochrome c, SOD2
467	Development_Thrombopoietin-regulated cell processes	36	0.730804	0.999283	5	RAP-1A, Fyn, PKC-alpha, H-Ras, Rac1
468	Apoptosis and survival_nAChR in apoptosis inhibition and cell cycle progression	16	0.505324	0.977355	3	Fyn, RHEB2, c-Src
469	Cell adhesion_Gap junctions	16	0.505324	0.977355	3	Caveolin-1, Connexin 46, c-Src
470	Immune response_TLR ligands	16	0.505324	0.977355	3	CD14, HSP60, HMGB1
471	Apoptosis and survival_Beta-2 adrenergic receptor anti-apoptotic action	10	0.509181	0.977912	2	PI3K reg class IA (p85-alpha), G-protein alpha-s
472	Serotonin modulation of dopamine release in nicotine addiction	10	0.509181	0.977912	2	G-protein alpha-q, HTR1B
473	Putative pathways of hormone action in neurofibromatosis type 1	10	0.509181	0.977912	2	PI3K reg class IA (p85-alpha), K-RAS
474	Ligand-independent activation of Androgen receptor in Prostate Cancer	50	0.739787	0.999283	7	Beta-catenin, HDAC1, FRS2, K-RAS, DDX5, N-Ras, H-Ras
475	Development_ERK5 in cell proliferation and neuronal survival	23	0.912582	0.999283	2	Lck, H-Ras
476	Immune response_C5a signaling	23	0.912582	0.999283	2	Rac2, Rac1
477	Development_Beta-adrenergic receptors transactivation of EGFR	23	0.539646	0.999283	4	RHEB2, CD44, c-Src, H-Ras
478	Adiponectin in pathogenesis of type 2 diabetes	23	0.912582	0.999283	2	CPT-1A, FASN
479	Development_EGFR signaling pathway	53	0.518458	0.986511	9	PKC-beta, PKC-gamma, PARP-1, JAK1, PKC-alpha, c-Src, PKC-epsilon, H-Ras, Rac1
480	Translation_Regulation of EIF4F activity	37	0.881132	0.999283	4	CDC42, RHEB2, H-Ras, Rac1
481	Role of Tissue factor-induced Thrombin signaling in cancerogenesis	41	0.524537	0.995772	7	MLCP (cat), RhoA, GRO-1, PI3K reg class IA (p85-alpha), Tissue factor, PKC-alpha, c-Src
482	Sphingolipid metabolism / Human version	35	0.528453	0.99859	6	BGAL, DES1, ASAH, SPP lyase, SMPD3, SPT1
483	Development_TGF-beta-dependent induction of EMT via MAPK	35	0.528453	0.99859	6	ITGB1, Vimentin, c-Src, Claudin-1, H-Ras, Rac1
484	Regulation of metabolism_Triiodothyronine and Thyroxine signaling	29	0.53331	0.99859	5	GLUT1, PI3K reg class IA (p85-alpha), FASN, PFKP, SLC16A3
485	Immune response_HMGB1/TLR signaling pathway	29	0.53331	0.99859	5	E2N(UBC13), UBE1, UEV1A, HMGB1, RAGE
486	PGE2 pathways in cancer	29	0.53331	0.99859	5	Beta-catenin, ABCC4, NURR1, G-protein alpha-s, c-Src
487	Development_Alpha-1 adrenergic receptors signaling via cAMP	10	0.8352	0.999283	1	G-protein alpha-s
488	Nicotine signaling in cholinergic neurons	24	0.924448	0.999283	2	SNAP-25, VAMP2
489	Signal transduction_PTMs in IL-17-induced CIKS-dependent MAPK signaling pathways	24	0.782058	0.999283	3	E2N(UBC13), UBE1, UEV1A
490	Development_WNT5A signaling	24	0.57538	0.999283	4	Beta-catenin, CDC42, Filamin A, PKC-alpha
491	Development_Oxytocin receptor signaling	17	0.548577	0.999283	3	iNOS, PLC-beta1, eNOS
492	Development_Activation of ERK by Kappa-type opioid receptor	17	0.548577	0.999283	3	PKC-alpha, c-Src, H-Ras
493	Development_Delta- and kappa-type opioid receptors signaling via beta-arrestin	17	0.548577	0.999283	3	Dynamin-1, GRK6, Histone H4
494	Development_SSTR2 in regulation of cell proliferation	17	0.548577	0.999283	3	RAP-1A, c-Src, H-Ras
495	G-protein signaling_M-RAS regulation pathway	17	0.548577	0.999283	3	RAP-1A, Lck, c-Src
496	Development_Role of Thyroid hormone in regulation of oligodendrocyte differentiation	36	0.557876	0.999283	6	PLP1, MOG, Myelin basic protein, PI3K reg class IA (p85-alpha), PDGF-R-alpha, GLNA
497	Signal transduction_JNK pathway	39	0.905049	0.999283	4	CDC42, H-Ras, FasR(CD95), Rac1
498	Development_Angiotensin signaling via PYK2	25	0.609489	0.999283	4	c-Src, PKC-epsilon, H-Ras, Rac1
499	Apoptosis and survival_Role of CDK5 in neuronal death and survival	25	0.80559	0.999283	3	Cytochrome c, H-Ras, CDK1 (p34)
500	Transcription_PPAR Pathway	25	0.80559	0.999283	3	Adenylate cyclase type I, G-protein alpha-s, H-Ras
501	Neurophysiological process_PGE2-induced pain processing	11	0.562961	0.999283	2	G-protein alpha-s, PGES2
502	Selenoamino acid metabolism	11	0.562961	0.999283	2	MARS, SAHH
503	Muscle contraction_Role of kappa-type opioid receptor in heart	11	0.562961	0.999283	2	G-protein alpha-s, PKC-epsilon
504	Transport_HDL-mediated reverse cholesterol transport	11	0.562961	0.999283	2	SR-BI, CETP
505	G-protein signaling_Rac3 regulation pathway	11	0.862424	0.999283	1	Actin cytoplasmic 2
506	NAD metabolism	54	0.900818	0.999283	6	ALPL, NNTM, PARP-1, CD38, PNPH, CYB5R3
507	Development_A3 receptor signaling	24	0.57538	0.999283	4	Beta-catenin, Adenylate cyclase type I, PKC-epsilon, H-Ras
508	Development_VEGF signaling and activation	24	0.57538	0.999283	4	PKC-beta, PKC-alpha, c-Src, H-Ras
509	CHDI_Discovery data_Regulation subnetwork_Huntingtin	43	0.578465	0.999283	7	Beta-catenin, PSD-95, PKC-alpha, SynGAP, H-Ras, NR2B, CaMK II alpha
510	Immune response_T regulatory cell-mediated modulation of effector T cell and NK cell functions	37	0.586414	0.999283	6	Galectin-1, eIF2S1, STAT4, Jagged1, ENP1, Perforin
511	Development_Angiotensin signaling via beta-Arrestin	18	0.58952	0.999283	3	GRK6, c-Src, Beta-adaptin 2
512	Apoptosis and survival_Apoptotic TNF-family pathways	41	0.829531	0.999283	5	DR5(TNFRSF10B), TRAF3, DR4(TNFRSF10A), CD70(TNFSF7), FasR(CD95)
513	Immune response_IL-5 signalling	31	0.596382	0.999283	5	RAP-1A, ITGB2, JAK1, Lyn, H-Ras
514	Niacin-HDL metabolism	12	0.885156	0.999283	1	SR-BI
515	Neurophysiological process_GABA-B receptor signaling at postsynaptic sides of synapses	12	0.885156	0.999283	1	G-protein alpha-o
516	Muscle contraction_nNOS signaling in skeletal muscle	12	0.612372	0.999283	2	Dystrobrevin alpha, Dystroglycan
517	Keratan sulfate metabolism p.1	12	0.612372	0.999283	2	B4GT5, B4GT1
518	Muscle contraction_Delta-type opioid receptor in smooth muscle contraction	12	0.885156	0.999283	1	MLCP (cat)
519	Mechanism of action of DGAT1 inhibitors in obesity and diabetes mellitus, type II (Variant 1)	12	0.885156	0.999283	1	PLCA
520	Triacylglycerol biosynthesis in obesity and diabetes mellitus, type II	12	0.885156	0.999283	1	PLCA
521	Development_GDNF family signaling	27	0.846263	0.999283	3	FRS2, c-Src, H-Ras
522	Apoptosis and survival_Role of IAP-proteins in apoptosis	27	0.672419	0.999283	4	Cytochrome c, Presenilin 1, FasR(CD95), CDK1 (p34)
523	G-protein signaling_H-RAS regulation pathway	27	0.846263	0.999283	3	Lck, c-Src, H-Ras
524	Development_NOTCH1-mediated pathway for NF-KB activity modulation	25	0.609489	0.999283	4	HDAC1, Jagged1, ADAM17, Histone H4
525	Transcription_Effect of Folic acid on genome stability	25	0.609489	0.999283	4	HCP1, SAHH3, SAHH2, SHMT2
526	Role of platelets in allograft rejection	25	0.609489	0.999283	4	von Willebrand factor, TBXA2R, Tissue factor, PSGL-1
527	Neuroprotective action of lithium	38	0.613972	0.999283	6	Thioredoxin, Beta-catenin, PSD-95, c-Src, NR2A, NR2B
528	Some pathways of EMT in cancer cells	38	0.613972	0.999283	6	Beta-catenin, PDGF-R-alpha, JAK1, DDX5, c-Src, H-Ras
529	Immune response_Histamine H1 receptor signaling in immune response	28	0.701129	0.999283	4	iNOS, Tissue factor, PKC-alpha, eNOS
530	Transcription_Receptor-mediated HIF regulation	28	0.863679	0.999283	3	RHEB2, RPS6, H-Ras
531	Immune response_PGE2 signaling in immune response	28	0.958331	0.999283	2	G-protein alpha-s, H-Ras
532	Signal transduction_PTMs in BAFF-induced canonical NF-kB signaling	28	0.701129	0.999283	4	PKC-beta, E2N(UBC13), UBE1, UEV1A
533	PDE4 regulation of cyto/chemokine expression in inflammatory skin diseases	28	0.863679	0.999283	3	G-protein alpha-i1, iNOS, G-protein alpha-i2
534	Development_Cytokine-mediated regulation of megakaryopoiesis	43	0.859775	0.999283	5	gp130, MYCT1, ITGA2B, JAK1, 14-3-3 zeta/delta
535	Immune response_IL-18 signaling	43	0.734962	0.999283	6	PI3K reg class IA (p85-alpha), iNOS, c-Src, H-Ras, CD147, Rac1
536	Role of Diethylhexyl Phthalate and Tributyltin in fat cell differentiation	19	0.627991	0.999283	3	A-FABP, ACSBG1, CD36
537	Development_Mu-type opioid receptor regulation of proliferation	19	0.627991	0.999283	3	PKC-epsilon, H-Ras, PLC-beta1
538	Cytoskeleton remodeling_Reverse signaling by ephrin B	19	0.627991	0.999283	3	Beta-catenin, c-Src, H-Ras
539	Phospholipid metabolism p.1	13	0.657391	0.999283	2	PLCA, GPD2
540	Development_Transcription factors in segregation of hepatocytic lineage	26	0.64186	0.999283	4	Beta-catenin, Albumin, CPSM, GGTL3
541	HBV signaling via protein kinases leading to HCC	26	0.64186	0.999283	4	JAK1, PKC-alpha, c-Src, H-Ras
542	Immune response_Differentiation and clonal expansion of CD8+ T cells	26	0.64186	0.999283	4	CD28, STAT4, CD70(TNFSF7), Perforin
543	Reproduction_GnRH signaling	44	0.755594	0.999283	6	Dynamin-1, CDC42, G-protein alpha-s, c-Src, PKC-epsilon, H-Ras
544	Immune response_IL-15 signaling	44	0.755594	0.999283	6	IL-2R gamma chain, Lck, PKC-epsilon, ADAM17, H-Ras, PLC-beta1
545	CHDI_DEGs from Replication data_Causal network	44	0.755594	0.999283	6	RhoA, Beta-catenin, G-protein alpha-q, NEFM, H-Ras, PLC-beta1
546	Signal transduction_PTMs (ubiquitination and phosphorylation) in TNF-alpha-induced NF-kB signaling	29	0.72798	0.999283	4	E2N(UBC13), UEV1A, PKC-epsilon, ADAM17
547	Role and regulation of Prostaglandin E2 in gastric cancer	29	0.72798	0.999283	4	G-protein alpha-s, PGES2, Jagged1, H-Ras
548	Development_Growth hormone signaling via STATs and PLC/IP3	29	0.72798	0.999283	4	RAP-1A, Fyn, c-Src, ADAM17
549	Transcription_P53 signaling pathway	33	0.654391	0.999283	5	Beta-catenin, MAP4, RanBP2, HSP27, APEX
550	Development_HGF signaling pathway	33	0.654391	0.999283	5	RAP-1A, Beta-catenin, H-Ras, FasR(CD95), Rac1
551	Neurophysiological process_Delta-type opioid receptor in the nervous system	14	0.919983	0.999283	1	Adenylate cyclase type VI
552	Development_Role of HGF in hematopoietic stem cell mobilization	14	0.698123	0.999283	2	RHEB2, MMP-14
553	Estrone metabolism	14	0.919983	0.999283	1	COMT
554	Development_Dopamine D2 receptor transactivation of EGFR	14	0.698123	0.999283	2	c-Src, H-Ras
555	Apoptosis and survival_DNA-damage-induced apoptosis	14	0.698123	0.999283	2	Histone H2AX, DNA-PK
556	Development_EGFR signaling via PIP3	14	0.919983	0.999283	1	Rac1
557	CFTR-dependent regulation of ion channels in CF	14	0.698123	0.999283	2	YES, VIL2 (ezrin)
558	Immune response_Lipoxins and Resolvin E1 inhibitory action on neutrophil functions	14	0.919983	0.999283	1	SOD1
559	Apoptosis and survival_Caspase cascade	30	0.752988	0.999283	4	NUMA1, PARP-1, Cytochrome c, FasR(CD95)
560	Immune response_Substance P-stimulated expression of proinflammatory cytokines via MAPKs	20	0.6639	0.999283	3	G-protein alpha-q, PKC-alpha, PKC-epsilon
561	Immune response_IL-15 signaling via JAK-STAT cascade	20	0.6639	0.999283	3	IL-2R gamma chain, JAK1, ADAM17
562	Apoptosis and survival_APRIL and BAFF signaling	31	0.90593	0.999283	3	Cyclophilin B, TRAF3, CD23
563	Signal transduction_Additional pathways of NF-kB activation (in the cytoplasm)	34	0.68131	0.999283	5	PKC-beta, Lck, PKC-alpha, c-Src, PKC-epsilon
564	Neurophysiological process_Melatonin signaling	15	0.734755	0.999283	2	G-protein alpha-11, MaxiK alpha subunit
565	Transcription_CREM signaling in testis	15	0.734755	0.999283	2	Adenylate cyclase type I, G-protein alpha-s
566	Development_Mu-type opioid receptor signaling via Beta-arrestin	15	0.734755	0.999283	2	Dynamin-1, GRK6
567	wtCFTR and deltaF508-CFTR traffic / Clathrin coated vesicles formation (normal and CF)	15	0.734755	0.999283	2	AP180, Clathrin heavy chain
568	Development_NOTCH-induced EMT	15	0.734755	0.999283	2	Jagged1, ADAM17
569	Estrone metabolism / Human version	15	0.933214	0.999283	1	COMT
570	Immune response_Gastrin in inflammatory response	47	0.810375	0.999283	6	RhoA, G-protein alpha-q, PKC-alpha, c-Src, PKC-epsilon, H-Ras
571	Expression targets of Tissue factor signaling in cancer	21	0.69722	0.999283	3	ITGB1, GRO-1, Tissue factor
572	Development_EPO-induced Jak-STAT pathway	32	0.917133	0.999283	3	c-Src, Lyn, H-Ras
573	TTP metabolism	32	0.917133	0.999283	3	PD-ECGF (TdRPase), NDPK A, NDPK B
574	dGTP metabolism	32	0.917133	0.999283	3	NDPK A, NDPK B, PNPH
575	Regulation of Tissue factor signaling in cancer	32	0.917133	0.999283	3	K-RAS, Tissue factor, PSGL-1
576	Signal transduction_PTEN pathway	35	0.706786	0.999283	5	PCNA, Beta-catenin, RHEB2, c-Src, H-Ras
577	Immune response_MIF-mediated glucocorticoid regulation	16	0.767531	0.999283	2	CD74, iNOS
578	Keratan sulfate metabolism p.2	16	0.767531	0.999283	2	B4GT5, B4GT1
579	Immune response_MIF-JAB1 signaling	16	0.767531	0.999283	2	CRM1, UCHL1
580	Vitamin B3 (nicotinamide) metabolism	16	0.944259	0.999283	1	CD38
581	Development_Angiotensin signaling via STATs	16	0.767531	0.999283	2	Fyn, c-Src
582	CHDI_Correlations from Discovery data_Causal network	42	0.713125	0.999283	6	Beta-catenin, G-protein alpha-q, RHEB2, PDGF-R-alpha, c-Src, H-Ras
583	Signal transduction_PKA signaling	33	0.927107	0.999283	3	G-protein alpha-s, AKAP7 gamma, G-protein alpha-13
584	Immune response_IL-2 activation and signaling pathway	33	0.817394	0.999283	4	IL-2R gamma chain, Lck, JAK1, H-Ras
585	Mucin expression in CF airways	33	0.817394	0.999283	4	PKC-alpha, c-Src, ADAM17, H-Ras
586	Development_Astrocyte differentiation from adult stem cells	33	0.817394	0.999283	4	JAK1, CD44, Vimentin, H-Ras
587	Putative pathways for stimulation of fat cell differentiation by Bisphenol A	22	0.727974	0.999283	3	Beta-catenin, A-FABP, FASN
588	Huntingtin-depended transcription deregulation in Huntington's Disease	22	0.727974	0.999283	3	CNR1, TCERG1 (CA150), HSPA1A
589	Transcription_CoREST complex-mediated epigenetic gene silencing	29	0.72798	0.999283	4	Synapsin I, Tubulin beta 3, SCN2A, HDAC1
590	Immune response_Function of MEF2 in T lymphocytes	34	0.935969	0.999283	3	HDAC1, Lck, LAT
591	Apoptosis and survival_NGF activation of NF-kB	17	0.95348	0.999283	1	H-Ras
592	Impaired inhibitory action of lipoxins and Resolvin E1 on neutrophil functions in CF	17	0.95348	0.999283	1	SOD1
593	Transport_FXR-regulated cholesterol and bile acids cellular transport	17	0.95348	0.999283	1	SR-BI
594	Serotonin - melatonin biosynthesis and metabolism	17	0.796725	0.999283	2	ALDH2, MAOB
595	Immune response_IL-1 signaling pathway	36	0.730804	0.999283	5	Heme oxygenase 1, E2N(UBC13), iNOS, Tissue factor, UEV1A
596	Development_G-CSF signaling	35	0.943827	0.999283	3	JAK1, Lyn, H-Ras
597	Signal transduction_Erk Interactions: Inhibition of Erk	18	0.961177	0.999283	1	Lck
598	Neolacto-series GSL Metabolism p.3	18	0.961177	0.999283	1	B4GT1
599	Estradiol metabolism / Human version	18	0.961177	0.999283	1	COMT
600	Estradiol metabolism	18	0.961177	0.999283	1	COMT
601	Cytoskeleton remodeling_Role of Activin A in cytoskeleton remodeling	18	0.822626	0.999283	2	RhoA, ACTA2
602	Development_Growth hormone signaling via PI3K/AKT and MAPK cascades	37	0.753365	0.999283	5	PI3K reg class IA (p85-alpha), RHEB2, c-Src, ADAM17, H-Ras
603	Development_WNT signaling pathway. Part 2	44	0.755594	0.999283	6	RhoA, Beta-catenin, CD44, Vimentin, Claudin-1, NRCAM
604	Immune response_Production and main functions of biologically active leukotrienes and Lipoxin A4	23	0.756224	0.999283	3	ABCC1, ABCC4, LTA4H
605	Reproduction_Progesterone-mediated oocyte maturation	23	0.756224	0.999283	3	c-Src, H-Ras, CDK1 (p34)
606	Signal transduction_PTMs (phosphorylation and acetylation) in TNF-alpha-induced NF-kB signaling	23	0.756224	0.999283	3	PKC-alpha, c-Src, ADAM17
607	Apoptosis and survival_Lymphotoxin-beta receptor signaling	36	0.987864	0.999283	2	TRAF3, Cytochrome c
608	CTP/UTP metabolism	58	0.762682	0.999283	8	ITPA, PD-ECGF (TdRPase), RRP4, NDPK A, ENP1, NDPK B, AK1, AK3
609	Development_Angiotensin activation of ERK	19	0.845524	0.999283	2	c-Src, H-Ras
610	Estradiol metabolism / Rodent version	19	0.967603	0.999283	1	COMT
611	Neolacto-series GSL Metabolism p.2 / Human version	19	0.967603	0.999283	1	B4GT1
612	Apoptosis and survival_Apoptotic Activin A signaling	19	0.967603	0.999283	1	H-Ras
613	Cell cycle_Initiation of mitosis	19	0.845524	0.999283	2	Nucleolin, CDK1 (p34)
614	Neolacto-series GSL Metabolism p.2	19	0.967603	0.999283	1	B4GT1
615	Neurophysiological process_HTR1A receptor signaling in neuronal cells	19	0.845524	0.999283	2	H-Ras, GluR1
616	Development_Endothelin-1/EDNRA transactivation of EGFR	24	0.782058	0.999283	3	RHEB2, c-Src, H-Ras
617	Immune response_CRTH2 signaling in Th2 cells	20	0.865704	0.999283	2	ITGB2, Cytochrome c
618	Immune response_Human NKG2D signaling	20	0.972966	0.999283	1	Rac1
619	Immune response_IL-4 - antiapoptotic action	20	0.865704	0.999283	2	JAK1, H-Ras
620	Development_Thrombopoetin signaling via JAK-STAT pathway	20	0.972966	0.999283	1	TAP1 (PSF1)
621	Cell cycle_Role of Nek in cell cycle regulation	20	0.865704	0.999283	2	Ran, CDK1 (p34)
622	HCV-dependent regulation of membrane receptors signaling in HCC	20	0.865704	0.999283	2	c-Src, H-Ras
623	Ubiquinone metabolism	46	0.793279	0.999283	6	NDUFA9, NDUFS1, NDUFV1, NDUFB4, NDUFA4, NDUFB8
624	GTP-XTP metabolism	53	0.793895	0.999283	7	ITPA, RRP4, NDPK A, HPRT, NDPK B, PNPH, IMD2
625	Regulation of lipid metabolism_RXR-dependent regulation of lipid metabolism via PPAR, RAR and VDR	21	0.883439	0.999283	2	CPT-1A, HMGCS2
626	Immune response_Delta-type opioid receptor signaling in T-cells	21	0.883439	0.999283	2	c-Src, Rac1
627	Signal transduction_Soluble CXCL16 signaling	21	0.883439	0.999283	2	RHEB2, CD44
628	Immune response_TSLP signalling	25	0.80559	0.999283	3	JAK1, STAT4, H-Ras
629	Signal transduction_PTMs (phosphorylation) in TNF-alpha-induced NF-kB signaling	25	0.80559	0.999283	3	c-Src, PKC-epsilon, ADAM17
630	Apoptosis and survival_FAS signaling cascades	40	0.812526	0.999283	5	NUMA1, PARP-1, Cytochrome c, HSP27, FasR(CD95)
631	Development_TGF-beta receptor signaling	40	0.993557	0.999283	2	Caveolin-1, H-Ras
632	Stimulation of TGF-beta signaling in lung cancer	40	0.812526	0.999283	5	ITGB1, ACTA2, Fyn, PI3K reg class IA (p85-alpha), Vimentin
633	Immune response_Inflammasome in inflammatory response	22	0.981178	0.999283	1	P2X7
634	Development_HGF-dependent inhibition of TGF-beta-induced EMT	22	0.898986	0.999283	2	PGES2, H-Ras
635	Immune response_Platelet activating factor/ PTAFR pathway signaling	22	0.898986	0.999283	2	G-protein alpha-q, c-Src
636	Immune response_Innate immune response to RNA viral infection	22	0.981178	0.999283	1	TRAF3
637	Colorectal cancer (general schema)	22	0.898986	0.999283	2	Beta-catenin, gp130
638	Development_Hedgehog and PTH signaling pathways in bone and cartilage development	22	0.898986	0.999283	2	Adenylate cyclase type I, G-protein alpha-s
639	Glycine, serine, cysteine and threonine metabolism	41	0.829531	0.999283	5	CHDH, SERA, DLDH, GATM, SHMT2
640	Ovarian cancer (main signaling cascades)	41	0.924605	0.999283	4	Beta-catenin, K-RAS, c-Src, H-Ras
641	Glycine, serine, cysteine and threonine metabolism/ Rodent version	41	0.829531	0.999283	5	CHDH, SERA, DLDH, GATM, SHMT2
642	Immune response_IL-4 signaling pathway	26	0.826947	0.999283	3	CD23, JAK1, H-Ras
643	Immune response_IL-9 signaling pathway	26	0.826947	0.999283	3	IL-2R gamma chain, JAK1, H-Ras
644	G-protein signaling_Rap1A regulation pathway	26	0.826947	0.999283	3	RAP-1A, Adenylate cyclase type I, G-protein alpha-s
645	Immune response_TLR2 and TLR4 signaling pathways	42	0.845262	0.999283	5	E2N(UBC13), iNOS, CD14, UEV1A, CD36
646	Protein folding and maturation_Bradykinin / Kallidin maturation	23	0.984296	0.999283	1	ECE1
647	IL-1 beta-dependent CFTR expression	23	0.912582	0.999283	2	E2N(UBC13), UEV1A
648	Immune response_IL-3 activation and signaling pathway	23	0.984296	0.999283	1	H-Ras
649	Cell cycle_ESR1 regulation of G1/S transition	23	0.984296	0.999283	1	CRM1
650	Development_Oligodendrocyte differentiation from adult stem cells	43	0.859775	0.999283	5	PLP1, CNTN1 (F3), Myelin basic protein, PDGF-R-alpha, CNP1
651	Development_Insulin, IGF-1 and TNF-alpha in brown adipocyte differentiation	43	0.859775	0.999283	5	G3P2, A-FABP, PI3K reg class IA (p85-alpha), COX II, FASN
652	Development_ERBB-family signaling	24	0.986898	0.999283	1	H-Ras
653	Neolacto-series GSL Metabolism p.1 / Human version	24	0.986898	0.999283	1	B4GT1
654	Neolacto-series GSL Metabolism p.1	24	0.986898	0.999283	1	B4GT1
655	Translation _Regulation of EIF2 activity	24	0.924448	0.999283	2	eIF2S1, H-Ras
656	Apoptosis and survival_Anti-apoptotic TNFs/NF-kB/IAP pathway	24	0.924448	0.999283	2	TRAF3, CD30(TNFRSF8)
657	PDE4 regulation of cyto/chemokine expression in arthritis	27	0.846263	0.999283	3	CD28, RAP-1A, Lck
658	Immune response_Generation of memory CD4+ T cells	27	0.846263	0.999283	3	CD28, JAK1, CD44
659	Retinol metabolism	35	0.852151	0.999283	4	ALD9A1, UGT1A8, DHRS4, AL1A1
660	Cell cycle_Role of SCF complex in cell cycle regulation	25	0.934783	0.999283	2	UBE1, CDK1 (p34)
661	Immune response_C3a signaling	25	0.989069	0.999283	1	RhoA
662	Chemotaxis_CCL16-, CCL20-, CXCL16- and CCL25-mediated cell migration	25	0.989069	0.999283	1	RhoA
663	Neurophysiological process_Circadian rhythm	25	0.989069	0.999283	1	LDHA
664	Immune response_CD40 signaling	45	0.953225	0.999283	4	TRAF3, CD23, Lyn, FasR(CD95)
665	IGF family signaling in colorectal cancer	45	0.953225	0.999283	4	Beta-catenin, PI3K reg class IA (p85-alpha), IGF-2 receptor, H-Ras
666	Development_Keratinocyte differentiation	43	0.859775	0.999283	5	Filaggrin, PKC-alpha, c-Src, H-Ras, PLC-beta1
667	Development_Transcription regulation of granulocyte development	28	0.863679	0.999283	3	CD45, JAK1, gp91-phox
668	Signal transduction_AKT signaling	28	0.863679	0.999283	3	PCNA, RHEB2, RPS6
669	Development_G-CSF-induced myeloid differentiation	28	0.863679	0.999283	3	ITGB2, JAK1, H-Ras
670	Cell adhesion_Plasmin signaling	26	0.990881	0.999283	1	FRS2
671	Immune response_TNF-R2 signaling pathways	26	0.990881	0.999283	1	TRAF3
672	Apoptosis and survival_p53-dependent apoptosis	26	0.94377	0.999283	2	14-3-3 theta, CDK1 (p34)
673	Immune response_Histamine signaling in dendritic cells	26	0.94377	0.999283	2	G-protein alpha-s, PKC-alpha
674	Development_Notch Signaling Pathway	36	0.86732	0.999283	4	HDAC1, Jagged1, ADAM17, Histone H4
675	Possible pathway of TGF-beta 1-dependent inhibition of CFTR expression	27	0.95157	0.999283	2	PI3K reg class IA (p85-alpha), Rac1
676	Immune response_Inhibitory PD-1 signaling in T cells	37	0.881132	0.999283	4	CD28, PD-1, Lck, CD3 zeta
677	Development_BMP7 in brown adipocyte differentiation	37	0.881132	0.999283	4	COX IV-1, Cytochrome c, Annexin I, COX Vb
678	Regulation of metabolism_Bile acids regulation of glucose and lipid metabolism via FXR	28	0.958331	0.999283	2	ME1, FASN
679	Regulation of lipid metabolism_Insulin regulation of glycogen metabolism	28	0.993655	0.999283	1	H-Ras
680	Immune response_ETV3 affect on CSF1-promoted macrophage differentiation	28	0.958331	0.999283	2	H-Ras, CDK1 (p34)
681	Regulation of GSK3 beta in bipolar disorder	28	0.993655	0.999283	1	H-Ras
682	Development_Role of Activin A in cell differentiation and proliferation	29	0.994707	0.999283	1	G-protein alpha-s
683	Immune response_T cell subsets: cell surface markers	29	0.964183	0.999283	2	CD44, IL27RA
684	Development_PEDF signaling	30	0.995586	0.999283	1	SOD2
685	Protein folding and maturation_Angiotensin system maturation \ Rodent version	30	0.969241	0.999283	2	IRAP, Cathepsin D
686	Protein folding and maturation_Angiotensin system maturation \ Human version	30	0.969241	0.999283	2	IRAP, Cathepsin D
687	Retinol metabolism / Rodent version	31	0.90593	0.999283	3	UGT1A8, DHRS4, AL1A1
688	Apoptosis and survival_Role of PKR in stress-induced apoptosis	40	0.915329	0.999283	4	eIF2S1, TRAF3, JAK1, FasR(CD95)
689	Apoptosis and survival_Cytoplasmic/mitochondrial transport of proapoptotic proteins Bid, Bmf and Bim	32	0.917133	0.999283	3	Cytochrome c, Myosin Va, FasR(CD95)
690	Transcription_Androgen Receptor nuclear signaling	33	0.927107	0.999283	3	Beta-catenin, H-Ras, VIL2 (ezrin)
691	Immune response_TLR5, TLR7, TLR8 and TLR9 signaling pathways	33	0.980615	0.999283	2	E2N(UBC13), UEV1A
692	Development_Regulation of endothelial progenitor cell differentiation from adult stem cells	33	0.927107	0.999283	3	von Willebrand factor, PSGL-1, eNOS
693	Inflammatory factors-induced expression of mucins in normal and asthmatic epithelium	34	0.935969	0.999283	3	PGES2, JAK1, H-Ras
694	Cell cycle_The metaphase checkpoint	35	0.998219	0.999283	1	Dynein 1, cytoplasmic, heavy chain
695	Signal transduction_PTMs in IL-12 signaling pathway	35	0.943827	0.999283	3	Lck, iNOS, STAT4
696	Blood coagulation_Blood coagulation	35	0.943827	0.999283	3	Thrombomodulin, von Willebrand factor, Tissue factor
697	Immune response_IL-33 signaling pathway	35	0.943827	0.999283	3	GRO-1, eNOS, ST2L
698	Apoptosis and survival_Anti-apoptotic TNFs/NF-kB/Bcl-2 pathway	36	0.987864	0.999283	2	TRAF3, FN14(TNFRSF12A)
699	Apoptosis and survival_TNFR1 signaling pathway	37	0.998762	0.999283	1	Cytochrome c
700	Signal transduction_PTMs in BAFF-induced signaling	38	0.962349	0.999283	3	PKC-beta, RHEB2, RPS6
701	Transcription_Role of VDR in regulation of genes involved in osteoporosis	39	0.967124	0.999283	3	PKC-beta, Carbonic anhydrase II, Calreticulin
702	Signal transduction_NF-kB activation pathways	40	0.999283	0.999283	1	TRAF3
703	Immune response_Role of PKR in stress-induced antiviral cell response	44	0.996609	0.999283	2	TRAF3, JAK1
704	Development_Differentiation of white adipocytes	48	0.998229	0.999283	2	A-FABP, H-Ras
