# Supplementary material for: Curation of the Mammalian Palmitoylome Indicates a Pivotal Role for Palmitoylation in Diseases and Disorders of the Nervous System and Cancers
Source: PLoS Comput Biol. 2015 Aug 14;11(8):e1004405. doi: 10.1371/journal.pcbi.1004405 (PMC4537140; doi:10.1371/journal.pcbi.1004405)
Supplement: S4 Table — (XLS) [file pcbi.1004405.s004.xls]

## Sheet: Process Networks
S4 Table. MetaCore Enrichment Analysis output: Process network enrichments among all palmitoylated proteins.
#	Networks	Number of human proteins with the annotation	p-value	FDR	Number of palmitoylated proteins with the annotation	Palmitoylated proteins with the annotation
1	Translation_Elongation-Termination	136	8.01127e-25	6.40902e-23	72	RPS10, RPS19, RPS30, RACK1, RPS3, RPL19, RPL12, RPS12, RP40, RPS5, FARSB, RPL18, eEF2, RPL13A, RPL13, RPL9, RPS15, RPL21, RPS11, RPL8, eRF1, WARS, RPL6, MARS, RPS20, GluProRS, eIF6 (ITGB4BP), RPS27A, RPS9, hnRNP K, RPS15a, IleRS, RPS7, RPS25, RPS16, RPL5, RPL18a, DDX1, RPL7, RPS13, LARS1, RPS24, RARS, RPL3, RPS3A, RPL29, eIF2C2 (Argonaute-2), eEF1A2, RPS23, RPL7A, RPS17, eEF1D, RPS8, RPL4, eEF1A1…
2	Translation_Elongation-Termination_test	136	8.01127e-25	6.40902e-23	72	RPS10, RPS19, RPS30, RACK1, RPS3, RPL19, RPL12, RPS12, RP40, RPS5, FARSB, RPL18, eEF2, RPL13A, RPL13, RPL9, RPS15, RPL21, RPS11, RPL8, eRF1, WARS, RPL6, MARS, RPS20, GluProRS, eIF6 (ITGB4BP), RPS27A, RPS9, hnRNP K, RPS15a, IleRS, RPS7, RPS25, RPS16, RPL5, RPL18a, DDX1, RPL7, RPS13, LARS1, RPS24, RARS, RPL3, RPS3A, RPL29, eIF2C2 (Argonaute-2), eEF1A2, RPS23, RPL7A, RPS17, eEF1D, RPS8, RPL4, eEF1A1…
3	Translation_Translation initiation	145	1.1467e-19	6.11574e-18	68	RPS10, RPS19, RPS30, RACK1, RPS3, RPL19, RPL12, RPS12, RP40, RPS5, MetAP-2, RPL18, RPL13A, RPL13, RPL9, RPS15, Casein kinase I gamma 2, RPL21, RPS11, RPL8, eIF5, RPL6, eIF3S3, MARS, RPS20, eIF2S1, eIF4A1, eIF6 (ITGB4BP), RPS27A, RPS9, RPS15a, RPS7, RPS25, Nop56, RPS16, RPL5, RPL18a, M9, RENT1, RPL7, RPS13, RPS24, RPL3, RPS3A, RPL29, eIF5A, RPS23, RPL7A, RPS17, RPS8, RPL4, eIF3S8, eIF3S4, RPS6, RP…
4	Cell adhesion_Synaptic contact	141	2.20631e-14	8.82526e-13	59	Ephrin-B3, Syntaxin 6, YES, Syntaxin 8, Alpha-fodrin, Profilin I, Chapsyn-110, CNTN1 (F3), GluR4, Synaptotagmin III, Beta-catenin, Neurotrimin, Alpha-actinin 4, Rab-27A, Drebrin, Syntaxin 7, CDC42, Fyn, PSD-95, Delta-catenin, Actin cytoplasmic 2, iNOS, NCAM1, CaMK II gamma, OBCAM, Syntaxin 16, Alpha-actinin 1, 14-3-3 eta, Synaptotagmin-IX, Syntaxin 1A, Synaptotagmin XI, GABA-A receptor gamma-2 su…
5	Neurophysiological process_GABAergic neurotransmission	67	7.15103e-11	2.28833e-09	33	Adenylate cyclase type VI, GABT, SLC32A1, Dynamin-1, NSF, G-protein alpha-q, Gephyrin, Adenylate cyclase type I, Adenylate cyclase type V, Dynein 1, cytoplasmic, heavy chain, AATC, MDH2, GAD2, GLSK, GAD1, Syntaxin 1A, GABA-A receptor gamma-2 subunit, GAT1, Synaptotagmin I, MUNC18, AP complex 2 medium (mu) chain, c-Src, SNAP-25, Clathrin heavy chain, SLC6A11, SSDH, GLNA, MDH1, H-Ras, NR2B, VAMP2, …
6	Protein folding_Folding in normal condition	100	4.91261e-10	1.31003e-08	41	ERp44, HSPA2, Calcineurin A (alpha), Calcineurin B1, TCP1-theta, HSP105, HSP90 alpha, BAG-2, DNAJB6 (Hdj-1), HYOU1, HSP10 (mitochondrial), TTC1, TCP1-delta, TCP1-eta, HDAC1, Cyclophilin B, CD74, HSC70, HSP60, TCP1-zeta-1, DNAJC6, HSP47, Csp, Sti1, ERO1Lalpha, HSPA4, TCP1-beta, Aha1, HMGE, RanBP2, TRAP-1, TCP1-gamma, HSP27, Endoplasmin, HSP90 beta, HSPA1A, FKBP8, p23 co-chaperone, HSPA1B, TCP1-alp…
7	Cytoskeleton_Regulation of cytoskeleton rearrangement	142	3.43816e-09	7.85866e-08	50	Ankyrin 1, Alpha-fodrin, Plectin 1, Ankyrin-G, Profilin I, RhoA, RAP-1A, ARF6, 14-3-3 gamma, Desmin, 14-3-3 beta/alpha, ARPC1A, G-protein alpha-i1, ACTC, Alpha-actinin 4, Drebrin, LyGDI, 14-3-3 epsilon, CDC42, RAP-2A, ACTA1, ARF3, Tubulin beta 3, Tubulin beta 1, Cofilin, non-muscle, Filamin A, G-protein alpha-s, Alpha adducin, CAPZ beta, Alpha-actinin 1, 14-3-3 eta, RhoJ, Tubulin alpha 1A, ARF1, …
8	Development_Neurogenesis_Synaptogenesis	149	2.15962e-08	4.31923e-07	50	Ephrin-B3, Syntaxin 6, Syntaxin 8, Chapsyn-110, Synapsin II, VAMP1, RhoA, SNAPalpha, MOG, 14-3-3 gamma, Synaptotagmin III, Dystrobrevin alpha, DLGAP2, Drebrin, Syntaxin 7, NSF, VAMP3, PSD-95, Synapsin I, FRS2, Endophilin A1, VAMP4, Syntaxin 16, KCNQ2, SYT13, 14-3-3 eta, Synaptotagmin-IX, Syntaxin 1A, Synaptotagmin XI, VAMP7, Syntaxin 4, Synaptotagmin I, Synaptotagmin II, MUNC18, PKC-alpha, CASK, …
9	Immune response_Phagosome in antigen presentation	169	3.97059e-08	7.05882e-07	54	PSMB1, Profilin I, PSMB5, RhoA, ARF6, TAP1 (PSF1), PSMD11, Calnexin, PDIA3, PSMB3, ITGB1, Alpha-actinin 4, HSP90 alpha, PSMD1, PSMD2, CDC42, PSMA1, PIPKI gamma, GRP78, PI3K reg class IA (p85-alpha), VCP, Actin cytoplasmic 2, CD74, SEC61 alpha, PSMA7, CD14, PSMA3, Alpha-actinin 1, CD23, PSMA4, PSME2, PKC-alpha, LAT, ITGA5, RalA, MSN (moesin), Fc epsilon RI gamma, CD63, Lyn, Endoplasmin, Derlin1, H…
10	Transport_Synaptic vesicle exocytosis	124	7.3574e-08	1.17718e-06	43	Rab-3B, VAMP1, SLC32A1, Synaptotagmin III, Syntaxin 7, Dynamin-1, VAMP3, SV2A, SLC18A1, VAPA, SCAMP1, VTI1B, Rab-3D, MUNC18-3, alpha-Taxilin, Syntaxin 1B, COMT, Rab-11A, GAD2, GAD1, Syntaxin 1A, Synaptotagmin XI, SNIP, GAT1, Syntaxin 4, Synaptotagmin I, SLC17A7, Synaptotagmin II, MUNC18, SLC1A2/EAAT2, Beta-synuclein, Syntaxin 12, SNAP-25, SLC6A11, GLNA, STXBP5, Rab-14, Annexin IV, MAOB, VAMP2, GL…
11	Cell adhesion_Cell junctions	124	2.21786e-07	2.95715e-06	42	YES, Alpha-fodrin, ERBIN, RhoA, Beta-catenin, Plakophilin 4, Nectin-2, ITGB1, Alpha-actinin 4, JAM2, 14-3-3 epsilon, Claudin-11, PSD-95, JAM3, Delta-catenin, ATP1B1, SCRIB, Actin cytoplasmic 2, Plakophilin 1, Claudin-5, Desmoglein 1, Alpha-actinin 1, Plakoglobin, Caveolin-1, 14-3-3 eta, Connexin 46, LYRIC, CASK, p120-catenin, Vimentin, ARVCF, Claudin-3, Desmoglein 2, c-Src, Claudin-1, Beta-fodrin…
12	Cell adhesion_Integrin-mediated cell-matrix adhesion	148	1.38122e-07	2.00905e-06	48	CD151, Profilin I, ITGB4, RhoA, Galectin-1, Beta-catenin, ITGB1, Alpha-actinin 4, Kindlin-2, CDC42, Fyn, PIPKI gamma, Flotillin-1, Tubulin beta 3, CD82, ITGA6, Tubulin beta 1, Filamin A, Actin cytoplasmic 2, Alpha-actinin 1, CD9, Caveolin-1, ITGA4, ITGB2, ITGA2B, Tubulin alpha 1A, CD81, ITGA3, RhoGDI gamma, Caveolin-2, PKC-alpha, CD53, ITGA5, MSN (moesin), RhoB, DIA1, c-Src, Migfilin, Filamin B (…
13	Protein folding_Response to unfolded proteins	60	3.47001e-06	4.27078e-05	24	ERp44, P4HB, HSPA2, Calnexin, HSP105, HSP90 alpha, DNAJB6 (Hdj-1), HYOU1, HSP10 (mitochondrial), GRP78, VCP, HSC70, HSP60, HSP47, HSPA4, OSP94, HSP27, Endoplasmin, Derlin1, HSP90 beta, Calreticulin, A2M receptor, HSPA1A, HSPA1B
14	Cytoskeleton_Actin filaments	141	9.88762e-06	0.000113001	42	MYH9, Ankyrin 1, Alpha-fodrin, Plectin 1, Ankyrin-G, ERBIN, Profilin I, RhoA, Annexin VI, ARPC1A, ACTC, Alpha-actinin 4, Kindlin-2, Drebrin, CDC42, MYH10, Fyn, ACTA1, Cofilin, non-muscle, Filamin A, CAPZ beta, Alpha-actinin 1, RhoJ, CD44, DAAM1, MSN (moesin), CapG, DIA1, c-Src, Migfilin, Filamin B (TABP), ARPC3, CAPZA1, Annexin II, Beta-fodrin, DAL1, Myosin Va, ACTB, Fascin, Rac1, SPTBN2, VIL2 (e…
15	Cell adhesion_Platelet aggregation	93	1.25313e-05	0.000133667	31	Adenylate cyclase type VI, RhoA, Alpha-actinin 4, PECAM1, G-protein alpha-q, G-protein alpha-z, von Willebrand factor, PI3K reg class IA (p85-alpha), Adenylate cyclase type I, Adenylate cyclase type V, Filamin A, G-protein alpha-s, Prostacyclin receptor, Alpha-actinin 1, ITGB2, TBXA2R, PIB4, LAT, Fc epsilon RI gamma, Ca-ATPase3, c-Src, ENP1, Adenylate cyclase type IX, Lyn, RAP-1B, G-protein alpha…
16	Development_Neurogenesis_Axonal guidance	183	4.46117e-05	0.000446117	49	Ephrin-B3, DCTN1(p150Glued), MYH9, Neuropilin-2, RhoA, RAP-1A, RP40, NEFL, Neogenin, Ephrin-A receptor 3, ITGB1, Drebrin, CDC42, AHNAK, MYH10, Fyn, ADAM23, CRMP2, Cofilin, non-muscle, Adenylate cyclase type I, Oligophrenin 1, NCAM1, G-protein alpha-s, CRMP1, CRMP4, Tenascin-R, ITM2B, 14-3-3 eta, Plexin B2, ITGB2, NEFM, R-Ras, ADAM10, Reticulon 4, Ephrin-A receptor 5, c-Src, CRMP5, ADAM17, NRCAM, …
17	Inflammation_Neutrophil activation	141	0.000274425	0.00258282	38	Syntaxin 6, Adenylate cyclase type VI, RhoA, PKC-beta, Syntaxin 7, G-protein alpha-15, Rac2, VTI1B, GRO-1, PI3K reg class IA (p85-alpha), Adenylate cyclase type I, Adenylate cyclase type V, iNOS, TRAF3, ITGB2, Cytochrome c, JAK1, Syntaxin 1A, PIB4, Syntaxin 4, PKC-alpha, p22-phox, LTA4H, ICAM2, CD63, SNAP-23, Adenylate cyclase type IX, PSGL-1, Annexin I, G-protein alpha-i2, H-Ras, PKC-beta2, VAMP…
18	Cytoskeleton_Intermediate filaments	64	0.000399134	0.00354785	21	DCTN1(p150Glued), Plectin 1, ERBIN, Keratin 17, RhoA, 14-3-3 gamma, Desmin, NEFL, Alpha-actinin 4, Plakophilin 1, Alpha-actinin 1, Alpha-internexin, 14-3-3 eta, NEFM, MUNC18, Vimentin, Myosin Va, Peripherin, Lamin B1, CDK1 (p34), Desmoplakin
19	Neurophysiological process_Transmission of nerve impulse	149	0.000437511	0.00368431	39	G-protein alpha-11, GABT, KCC2, GluR4, G-protein alpha-i1, PKC-beta, S1P1 receptor, MaxiK alpha subunit, SCN9A, PKA-cat beta, PSD-95, G-protein alpha-q, SCN2A, PKC-gamma, Adenylate cyclase type I, MAP-1B, AKAP350, G-protein alpha-s, CaMK II gamma, Na(v) I alpha, KCNQ2, Csp, GABA-A receptor gamma-2 subunit, GluR3, PKC-alpha, CASK, NR2A, EAAT4, GluR6, G-protein alpha-i2, NR2B, CaMK II alpha, NTSR1,…
20	Protein folding_Protein folding nucleus	44	0.000539124	0.00431299	16	Calcineurin A (alpha), Beta-catenin, Nucleolin, HYOU1, AUF1, HDAC1, GRP78, HSC70, Nucleophosmin, HSPA4, OSP94, BAT1 (UAP56), RanBP2, FKBP8, HSPA1B, DJ-1
21	Immune response_Antigen presentation	151	0.000583119	0.00444281	39	PSMB1, PSMB5, CD28, TAP1 (PSF1), PSMD11, Calnexin, PDIA3, PSMB3, HSP90 alpha, PSMD1, PSMD2, PSMA1, HLA-E, ICOS-L, GRP78, CD3 epsilon, HLA-G, CD74, CD45, SEC61 alpha, PSMA7, PSMA3, PSMA4, JAK1, PSME2, Fc epsilon RI gamma, ITGAL, ICAM2, TRAP-1, LFA-3, CD3 zeta, Endoplasmin, HSP90 beta, PSMA6, HLA-DPB1, CD3 delta, Calreticulin, PSMD6, SEC61 beta
22	Cell adhesion_Amyloid proteins	148	0.0436402	0.170303	31	RhoA, Beta-catenin, Plakophilin 4, CDC42, Fyn, G-protein alpha-q, Delta-catenin, Filamin A, Actin cytoplasmic 2, Plakoglobin, Caveolin-1, SR-BI, FZD6, MUNC18, Nicastrin, PKC-alpha, ADAM10, Reticulon 4, CASK, Jagged1, p120-catenin, c-Src, Filamin B (TABP), ADAM17, Presenilin 1, Cathepsin D, CD147, G-protein alpha-o, ACTB, Rac1, RhoGDI alpha
23	Immune response_Phagocytosis	143	0.00153914	0.0111937	36	Profilin I, RhoA, PKC-beta, ITGB1, Alpha-actinin 4, CDC42, PIPKI gamma, PKC-gamma, PI3K reg class IA (p85-alpha), MARCKS, Actin cytoplasmic 2, MLP, CD14, Alpha-actinin 1, CD23, ITGB2, SR-BI, PKC-alpha, LAT, ITGA5, p22-phox, MSN (moesin), Fc epsilon RI gamma, CD63, PKC-epsilon, CORO1A(CLABP, TACO), Lyn, Myosin Va, Calreticulin, CD47, PLC-beta1, ACTB, gp91-phox, Rac1, FGR, VIL2 (ezrin)
24	Cell adhesion_Attractive and repulsive receptors	139	0.00177235	0.0123294	35	Ephrin-B3, Neuropilin-2, RhoA, RAP-1A, Galectin-1, Neogenin, Ephrin-A receptor 3, ITGB1, CDC42, Fyn, CRMP2, ITGA6, PI3K reg class IA (p85-alpha), Actin cytoplasmic 2, NCAM1, Plexin B2, ITGB2, 5T4, R-Ras, Kalirin, ITGA5, ICAM5, Ephrin-A receptor 5, ITGAL, ICAM2, c-Src, CRMP5, MACF1, NRCAM, Ephrin-B receptor 2, Semaphorin 4D, Neuropilin-1, ACTB, L1CAM, Rac1
25	Apoptosis_Anti-Apoptosis mediated by external signals by Estrogen	51	0.00321444	0.0214296	16	Thioredoxin, G-protein alpha-q, PKC-gamma, GPX1, SOD1, Bak, SOD2, PKC-alpha, p22-phox, c-Src, PKC-epsilon, H-Ras, PLC-beta1, gp91-phox, Rac1, eNOS
26	Cytoskeleton_Cytoplasmic microtubules	97	0.0110314	0.0549277	24	DCTN1(p150Glued), Alpha-fodrin, RhoA, RP2, Tubulin alpha-1B, 14-3-3 epsilon, CDC42, PSD-95, Tubulin beta 3, KIF3B, Tubulin beta 1, MAP6, Dynein 1, cytoplasmic, heavy chain, MAP4, Tubulin alpha 1A, PAFAH alpha (LIS1), CLASP1, Vimentin, Tektin 1, Myosin Va, 14-3-3 zeta/delta, SAP97 (DLG1), CDK1 (p34), TCP1-alpha
27	Transport_Manganese transport	79	0.00727059	0.0412609	21	TfR1, TRPM7, Calcineurin A (alpha), MetAP-2, NCX2, DHPR, ME1, GALNT1, ATP2C1, B4GT1, SOD2, SLC1A2/EAAT2, CDIPT, GALNT2, SFN, NCX1, GLNA, 14-3-3 zeta/delta, GLAST1/EAAT1, PP2C gamma, ACON
28	Protein folding_ER and cytoplasm	34	0.00351549	0.0224992	12	P4HB, Calnexin, HYOU1, Calmegin, GRP78, VCP, SEC61 alpha, HSC70, HSP47, ERp29, ERO1Lalpha, Calreticulin
29	Cell adhesion_Cadherins	151	0.00747853	0.0412609	35	YES, CD151, ERBIN, RACK1, RhoA, RAP-1A, PTPRF (LAR), Beta-catenin, Plakophilin 4, Nectin-2, PKC-beta, ITGB1, Alpha-actinin 4, CDC42, Fyn, FXYD5, Delta-catenin, Actin cytoplasmic 2, Plakophilin 1, Desmoglein 1, Alpha-actinin 1, Plakoglobin, ITGA3, PKC-alpha, Protocadherin 7, p120-catenin, ARVCF, Desmoglein 2, c-Src, G-protein alpha-12, Presenilin 1, PTPR-zeta, Alpha-1 catenin, Rac1, ACP1
30	Cell adhesion_Integrin priming	58	0.00530691	0.0326579	17	ITGB1, ACTA2, PIPKI gamma, PI3K reg class IA (p85-alpha), Actin cytoplasmic 2, CaMK II gamma, ITGB2, ITGA2B, TBXA2R, PIB4, CaMK II beta, ITGA5, c-Src, PKC-epsilon, H-Ras, PLC-beta1, CaMK II delta
31	Transcription_mRNA processing	154	0.00583515	0.0345787	36	CPSF1, Prp8, U5-200KD, hnRNP U, KHSRP, SAM68, hnRNP A1, DDX39, ZNF162, U2AF35, DDX17, hnRNP R, hnRNP L, AUF1, Pcf11, SFRS10, PCBP-1, CRM1, SF3B3, NRB54, hnRNP K, hnRNP H1, DDX1, PSF, hnRNP F, hnRNP C, SF3B1, hnRNP A2, BAT1 (UAP56), SNRP116, DDX5, TCERG1 (CA150), NMP200, DHX15, SNRPD3 (SMD3), PTBP1
32	Response to hypoxia and oxidative stress	98	0.0234248	0.10411	23	GSTP1, G3P2, GSTM1, MGST3, PRDX3, Thioredoxin, Heme oxygenase 1, DHE3, PRDX5, GPX1, GGTL3, SOD1, PRDX4, Nucleophosmin, SOD2, PRDX2, PRDX1, TXNRD1, GSHR, GSTO1, HSP90 beta, GPX4 (PHGPx), NSGPeroxidase
33	Development_Neuromuscular junction	101	0.00955302	0.0509494	25	VAMP1, 14-3-3 gamma, Dystrobrevin alpha, PKC-beta, ITGB1, CDC42, VAMP3, Fyn, G-protein alpha-q, Talin-1, PKC-gamma, Actin cytoplasmic 2, NCAM1, PIB4, PKC-alpha, c-Src, SNAP-25, LAMA4, H-Ras, PKC-beta2, VAMP2, PLC-beta1, ACTB, Rac1, Dystroglycan
34	Neurophysiological process_Long-term potentiation	43	0.0106297	0.0548628	13	RAP-1A, G-protein alpha-q, PI3K reg class IA (p85-alpha), Adenylate cyclase type I, PKC-alpha, c-Src, NR2A, H-Ras, NR2B, PLC-beta1, GluR1, eNOS, GluR2
35	Transport_Sodium transport	155	0.0113288	0.0549277	35	ASCT1 (SLC1A4), TRPM7, ATP1B2, P2X7, SLC4A4, NCX2, SCN9A, TRPV2, SVCT2, SCN2A, ATP1A1, ATP1B1, SCN3A, Na(v) I alpha, ATP1B3, SLC38A2, SMVT, ATP1A3, GAT1, SLC1A2/EAAT2, P2X4, c-Src, ATP1A2, NHE6, EAAT4, SLC6A11, NCX1, ASCT2 (SLC1A5), SLC4A7, Prostasin, GLAST1/EAAT1, BNaC2 (ASIC1a), SLC1A1/EAAT3, SLC6A17, Mucolipin-1
36	Inflammation_NK cell cytotoxicity	123	0.0198377	0.0925295	28	TfR1, IL-2R gamma chain, CHP, DR5(TNFRSF10B), Fyn, HLA-E, Lck, CD3 epsilon, HLA-G, JAK1, NDPK A, PKC-alpha, LAT, CD48, ICAM2, PKC-epsilon, LFA-3, CD3 zeta, APEX, NDPK B, H-Ras, Calreticulin, CD59, Perforin, PLC-beta1, FasR(CD95), Rac1, Serglycin
37	Signal transduction_ESR1-membrane pathway	61	0.0202408	0.0925295	16	Adenylate cyclase type VI, RhoA, G-protein alpha-q, PKC-gamma, PI3K reg class IA (p85-alpha), Adenylate cyclase type I, Adenylate cyclase type V, G-protein alpha-s, Caveolin-1, MSN (moesin), c-Src, Adenylate cyclase type IX, H-Ras, PLC-beta1, G-protein alpha-13, eNOS
38	Transport_Calcium transport	152	0.0595625	0.221628	31	TRPM7, Calcineurin B1, PKC-beta, NCX2, PMCA2b, TRPV2, CRACM1, PSD-95, PKC-gamma, Syntaxin 1B, PMCA3, CCG8, Csp, PRKCSH, Synaptotagmin-IX, Ca-ATPase1, ATP2C1, PRG2, Synaptotagmin I, PKC-alpha, P2X4, Ca-ATPase3, PMCA1, NCX1, Calreticulin, 14-3-3 zeta/delta, Aralar1 (SLC25A12), VILIP1, PMCA4, Mucolipin-1, Ca-ATPase2
39	DNA damage_Core	25	0.0297758	0.12876	8	PCNA, Ku80, Histone H2AX, RFC1, Ku70, NFBD1, RPA1, DNA-PK
40	Signal transduction_Oxytocin signaling	35	0.034776	0.146425	10	RhoA, PKC-beta, eEF2, G-protein alpha-i3, iNOS, PGES2, PKC-alpha, H-Ras, PLC-beta1, eNOS
41	Signal Transduction_Cholecystokinin signaling	71	0.039571	0.162343	17	RhoA, PKC-beta, G-protein alpha-q, PI3K reg class IA (p85-alpha), FRS2, PIB4, R-Ras, PKC-alpha, c-Src, PKC-epsilon, G-protein alpha-12, TC21, H-Ras, PKC-beta2, PLC-beta1, Rac1, G-protein alpha-13
42	Signal transduction_Insulin signaling	86	0.167129	0.534814	17	eEF2, PFKM, GLUT1, ACLY, ODP2, RHEB2, PDHA (somatic), ELOVL1, FASN, CISY, HXK1, RPS6, H-Ras, PFKL, PDH beta, PKM2, eNOS
43	Translation_Selenium pathway	51	0.0426527	0.170303	13	TXNRD2, SEP15, Selenoprotein H, Selenoprotein O, SAHH3, SAHH2, MARS, GPX1, SAHH, SelT, TXNRD1, RPL30, GPX4 (PHGPx)
44	Cell adhesion_Leucocyte chemotaxis	144	0.0496163	0.189015	30	RhoA, CD28, RAP-1A, ARF6, ITGB1, S1P1 receptor, CDC42, Fyn, PIPKI gamma, G-protein alpha-q, Rac2, GRO-1, Lck, Actin cytoplasmic 2, CaMK II gamma, ITGB2, PIB4, CaMK II beta, LAT, ICAM5, ITGAL, ICAM2, c-Src, LFA-3, G-protein alpha-i2, PLC-beta1, ACTB, Rac1, CaMK II delta, G-protein alpha-13
45	Cytoskeleton_Macropinocytosis and its regulation	49	0.125175	0.445068	11	Profilin I, ARF6, CDC42, PI3K reg class IA (p85-alpha), Rab-7, Dynein 1, cytoplasmic, heavy chain, PDGF-R-alpha, K-RAS, H-Ras, PLC-beta1, Rac1
46	Immune response_TCR signaling	119	0.147233	0.501219	23	RhoA, CD28, AP-1 beta subunit, ITGB1, PD-1, CDC42, Fyn, ICOS-L, E2N(UBC13), Lck, CD3 epsilon, CD45, PAG, ITGB2, AP complex 2 medium (mu) chain, LAT, ICAM2, CD3 zeta, CD3 delta, H-Ras, NR2B, Rac1, Beta-adaptin 2
47	Cell adhesion_Glycoconjugates	108	0.101439	0.368868	22	RhoA, Galectin-1, ITGB1, Galectin-7, CDC42, Actin cytoplasmic 2, CD45, MUC1, Tenascin-R, CD44, PKC-alpha, Reticulon 4, c-Src, PSGL-1, Lyn, NRCAM, ACTB, L1CAM, FasR(CD95), Rac1, RhoGDI alpha, Versican
48	Inflammation_Protein C signaling	68	0.156627	0.511434	14	RhoA, ABCC1, S1P1 receptor, Alpha-actinin 4, Thrombomodulin, Alpha-actinin 1, Protein C receptor (endothelial), Tissue factor, PIB4, c-Src, PLC-beta1, ACTB, Rac1, G-protein alpha-13
49	Muscle contraction	115	0.2352	0.663961	21	MLCP (cat), Annexin VI, Desmin, Calnexin, Dystrobrevin alpha, ACTA2, ACTC, MAP-1A, MaxiK alpha subunit, ACTA1, PSD-95, ALDOA, TBXA2R, Syntaxin 1A, Ca-ATPase1, PKC-alpha, Titin, NCX1, Calreticulin, CD47, Dystroglycan
50	Reproduction_Feeding and Neurohormone signaling	158	0.130222	0.452945	30	14-3-3 gamma, G-protein alpha-i1, PIP, G-protein alpha-q, PI3K reg class IA (p85-alpha), Adenylate cyclase type I, CPSM, MUC1, RHEB2, G-protein alpha-s, CD9, JAK1, CD44, ITGA3, B4GT1, PKC-alpha, RPL29, ITGAL, c-Src, PKC-epsilon, Lyn, TC21, HSP27, Epimorphin, H-Ras, Cathepsin D, PREB, G-protein alpha-o, PLC-beta1, RPL14
51	Cell cycle_G2-M	166	0.675462	0.999961	24	SAM68, 14-3-3 gamma, 14-3-3 beta/alpha, TCP1-theta, 14-3-3 epsilon, UBC, Nucleolin, TCP1-delta, E2N(UBC13), UBE1, NFBD1, TCP1-eta, PDGF-R-alpha, TCP1-zeta-1, 14-3-3 eta, UEV1A, TCP1-beta, 14-3-3 theta, H-Ras, 14-3-3 zeta/delta, Lamin B1, CDK1 (p34), TCP1-alpha, TCP1-epsilon
52	Immune response_BCR pathway	84	0.85733	0.999961	10	IFI17, PKC-beta, CDC42, Fyn, CD45, CD81, Lyn, H-Ras, WBSCR5(NTAL), Rac1
53	Muscle contraction_Relaxin signaling	50	0.236536	0.663961	10	Adenylate cyclase type VI, RAP-1A, G-protein alpha-i3, Adenylate cyclase type V, iNOS, G-protein alpha-s, c-Src, H-Ras, G-protein alpha-o, eNOS
54	Muscle contraction_Nitric oxide signaling in the cardiovascular system	73	0.335499	0.865804	13	Adenylate cyclase type VI, CAT-1 (SLC7A1), G-protein alpha-q, PDE2A, Adenylate cyclase type V, iNOS, G-protein alpha-s, Caveolin-1, Ca-ATPase1, c-Src, PKC-epsilon, Ca-ATPase2, eNOS
55	Signal transduction_Nitric oxide signaling	51	0.154341	0.511434	11	G3P2, PSD-95, PI3K reg class IA (p85-alpha), iNOS, Bak, c-Src, H-Ras, NR2B, CaMK II alpha, Rac1, eNOS
56	Inflammation_IL-6 signaling	89	0.634775	0.999961	13	14-3-3 gamma, 14-3-3 beta/alpha, 14-3-3 epsilon, gp130, PI3K reg class IA (p85-alpha), 14-3-3 eta, ITGA2B, JAK1, ADAM10, 14-3-3 theta, ADAM17, H-Ras, 14-3-3 zeta/delta
57	Apoptosis_Apoptotic mitochondria	66	0.211728	0.63918	13	SNAPalpha, 14-3-3 gamma, TIP30, VDAC 1, PR65-alpha, VDAC 2, 14-3-3 eta, Bak, Cytochrome c, Reticulon 4, Reticulon 1, OPA1, Cathepsin D
58	Cell adhesion_Platelet-endothelium-leucocyte interactions	142	0.200379	0.616699	26	Endoglin, ITGB1, JAM2, SREC-I, gp130, PECAM1, JAM3, Thrombomodulin, von Willebrand factor, CD68, PDGF-R-alpha, CD9, ITGA4, ITGB2, CD81, CD44, Fc epsilon RI gamma, ITGAL, c-Src, PSGL-1, LDLR, Endoplasmin, Semaphorin 4D, CD47, A2M receptor, CD36
59	Proteolysis_Ubiquitin-proteasomal proteolysis	148	0.200427	0.616699	27	TGT, PSMB1, PSMB5, PSMD11, PSMB3, PSMD1, PSMD2, PSMA1, Otubain1, E2N(UBC13), UBE1, VCP, PSMB8(LMP7), PSMA7, PSMA3, UBCH8, PSMA4, UEV1A, PSME2, Syntaxin 5, RNF11, Derlin1, PSMA6, UCHL1, PSMD6, UBCH7, PSMC1
60	Translation_Regulation of initiation	96	0.220886	0.654476	18	MLCP (cat), IL-2R gamma chain, CDC42, Fyn, G-protein alpha-q, eIF3S3, PI3K reg class IA (p85-alpha), eIF2S1, eIF4A1, RHEB2, PP1-cat gamma, c-Src, eIF3S8, eIF3S4, HSP27, eIF3S9, H-Ras, Rac1
61	Proliferation_Positive regulation cell proliferation	182	0.833554	0.999961	24	G-protein alpha-11, RhoG, MLCP (cat), PUR-alpha, RhoA, RAP-1A, Calnexin, ITGB1, CDC42, gp130, G-protein alpha-q, G-protein alpha-15, FRS2, JAK1, CD81, RalA, DIA1, c-Src, G-protein alpha-i2, H-Ras, CNBP, Neuropilin-1, TIMP1, Rac1
62	Apoptosis_Endoplasmic reticulum stress pathway	67	0.228131	0.663655	13	eIF5, eIF3S3, GRP78, eIF2S1, Bak, Cytochrome c, SOD2, eIF3S8, eIF3S4, Endoplasmin, Derlin1, FasR(CD95), ERP5
63	Development_Melanocyte development and pigmentation	28	0.257806	0.711189	6	RACK1, Beta-catenin, PKC-beta, Adenylate cyclase type I, G-protein alpha-s, H-Ras
64	Cell adhesion_Cell-matrix interactions	161	0.277242	0.751842	28	ITGB4, Galectin-1, ITGB1, Galectin-7, COL4A2, ADAM23, ITGA6, COL4A1, CD44 (ICD), Tenascin-R, ITGA4, ITGB2, ITGA2B, Fibulin-3, LYVE-1, CD44, ITGA3, ITGA5, CD38, MMP-15, ADAM17, LAMA4, CD44 soluble, BCAM, TIMP1, MMP-14, CD44 (EXT), Versican
65	Reproduction_GnRH signaling pathway	95	0.294471	0.785256	17	PKC-beta, ABCC4, CDC42, G-protein alpha-i3, PKC-gamma, Adenylate cyclase type I, MAP-1B, iNOS, G-protein alpha-s, PGES2, GABA-A receptor gamma-2 subunit, PKC-alpha, c-Src, PKC-epsilon, H-Ras, PKC-beta2, PLC-beta1
66	Inflammation_Histamine signaling	120	0.302781	0.794181	21	Adenylate cyclase type VI, RhoA, PKA-cat beta, SLC18A1, Adenylate cyclase type I, Adenylate cyclase type V, iNOS, G-protein alpha-s, CaMK II gamma, CD14, PIB4, CaMK II beta, PKC-alpha, p22-phox, Adenylate cyclase type IX, CaMK II alpha, PLC-beta1, gp91-phox, Rac1, CaMK II delta, eNOS
67	Transport_Iron transport	78	0.679129	0.999961	11	TfR1, GABT, ABCB6, ABCB7, SFXN1, iNOS, TTYH1, TSAP6, FTL, ETF-QO, ACON
68	Blood coagulation	78	0.679129	0.999961	11	G-protein alpha-q, Thrombomodulin, von Willebrand factor, CD9, Caveolin-1, Protein C receptor (endothelial), Tissue factor, LMAN1, Annexin IV, CD36, PL scramblase 1
69	Development_Blood vessel morphogenesis	175	0.772687	0.999961	24	G-protein alpha-11, Neuropilin-2, PD-ECGF (TdRPase), RhoA, Beta-catenin, G-protein alpha-i1, S1P1 receptor, Angiopoietin 2, ALDOA, G-protein alpha-s, APJ, LDHA, Nicastrin, PKC-alpha, Jagged1, c-Src, Thy-1, ADAM17, G-protein alpha-i2, PGK1, H-Ras, Neuropilin-1, L1CAM, eNOS
70	Neurophysiological process_Corticoliberin signaling	26	0.375134	0.948907	5	RAP-1A, NURR1, G-protein alpha-s, PKC-alpha, GRK6
71	Reproduction_Gonadotropin regulation	119	0.379563	0.948907	20	G-protein alpha-11, PKC-beta, ABCC4, Dynamin-1, CDC42, G-protein alpha-q, G-protein alpha-i3, PKC-gamma, Adenylate cyclase type I, MAP-1B, iNOS, G-protein alpha-s, PGES2, GABA-A receptor gamma-2 subunit, PKC-alpha, c-Src, PKC-epsilon, H-Ras, PKC-beta2, PLC-beta1
72	DNA damage_Checkpoint	101	0.392398	0.965903	17	PCNA, Ku80, 14-3-3 gamma, Heme oxygenase 1, Histone H2AX, 14-3-3 beta/alpha, RFC1, 14-3-3 epsilon, Ku70, RFC2, NFBD1, 14-3-3 eta, SMC1, 14-3-3 theta, 14-3-3 zeta/delta, DNA-PK, CDK1 (p34)
73	Signal transduction_ESR2 pathway	72	0.803931	0.999961	9	GSTP1, G-protein alpha-q, PP5, G-protein alpha-s, 14-3-3 eta, SR-BI, c-Src, H-Ras, eNOS
74	Inflammation_MIF signaling	83	0.406891	0.986402	14	Adenylate cyclase type VI, Adenylate cyclase type I, Adenylate cyclase type V, CD74, iNOS, G-protein alpha-s, CRM1, CD14, PIB4, PRDX1, Adenylate cyclase type IX, UCHL1, PLC-beta1, CDK1 (p34)
75	Signal transduction_WNT signaling	141	0.425224	0.999961	23	RhoA, Calcineurin A (alpha), Beta-catenin, PKC-beta, Casein kinase I gamma 2, G-protein alpha-q, PKC-gamma, Adenylate cyclase type I, Adenylate cyclase type V, G-protein alpha-s, CaMK II gamma, Casein kinase I gamma-3, CD44, CaMK II beta, DAAM1, PKC-alpha, Vimentin, c-Src, PKC-beta2, G-protein alpha-o, PLC-beta1, Rac1, CaMK II delta
76	Apoptosis_Anti-Apoptosis mediated by external signals via MAPK and JAK/STAT	130	0.733465	0.999961	18	Adenylate cyclase type VI, CDC42, Fyn, G-protein alpha-q, PI3K reg class IA (p85-alpha), Adenylate cyclase type I, G-protein alpha-s, PDGF-R-alpha, JAK1, SOD2, PKC-alpha, c-Src, PKC-epsilon, Lyn, H-Ras, G-protein alpha-o, Rac1, CDK1 (p34)
77	Cytoskeleton_Spindle microtubules	89	0.634775	0.999961	13	DCTN1(p150Glued), NUMA1, Tubulin beta 3, Tubulin beta 1, Dynein 1, cytoplasmic, heavy chain, MAP4, Tubulin alpha 1A, SMC1, PAFAH alpha (LIS1), 4.1N, Ran, CDK1 (p34), TCP1-alpha
78	Inflammation_TREM1 signaling	98	0.449121	0.999961	16	14-3-3 gamma, ITGB1, 14-3-3 epsilon, PI3K reg class IA (p85-alpha), CD14, 14-3-3 eta, ITGA4, ITGB2, Cytochrome c, HMGB1, ITGA5, 14-3-3 theta, H-Ras, 14-3-3 zeta/delta, TIMP1, WBSCR5(NTAL)
79	Signal transduction_Leptin signaling	63	0.939604	0.999961	6	CPT-1A, ATP1A1, Cytochrome c, ADAM17, H-Ras, TIMP1
80	Chemotaxis	107	0.864588	0.999961	13	PD-ECGF (TdRPase), Beta-catenin, Fyn, GRO-1, Lck, CD45, NCAM1, ITGB2, CD44, ppl2/A4, RalA, H-Ras, Rac1
81	Development_ERK5 in cell proliferation and neuronal survival	24	0.904903	0.999961	2	Lck, H-Ras
82	Signal transduction_ERBB-family signaling	53	0.732798	0.999961	7	PKC-gamma, K-RAS, c-Src, PKC-epsilon, N-Ras, H-Ras, Rac1
83	Cell cycle_Mitosis	142	0.533036	0.999961	22	DCTN1(p150Glued), NF45 (ILF2), 14-3-3 gamma, Dynamin-1, Karyopherin beta 1, NUMA1, Tubulin beta 3, Dynein 1, cytoplasmic, heavy chain, LIC-1, CAPZ beta, 14-3-3 eta, Tubulin alpha 1A, SMC1, CSE1L, PAFAH alpha (LIS1), Dynactin (p62), CAPZA1, MACF1, ACTB, Ran, SAP97 (DLG1), CDK1 (p34)
84	Inflammation_IL-13 signaling pathway	59	0.573866	0.999961	9	PI3K reg class IA (p85-alpha), Adenylate cyclase type I, iNOS, SCCA-2, CD23, JAK1, PKC-alpha, PKC-epsilon, H-Ras
85	Immune response_IL-5 signalling	27	0.619162	0.999961	4	RAP-1A, JAK1, Lyn, H-Ras
86	Signal transduction_Neuropeptide signaling pathways	116	0.877898	0.999961	14	G-protein alpha-i1, PSD-95, G-protein alpha-q, LEC2, G-protein alpha-i3, Adenylate cyclase type I, G-protein alpha-s, PKC-alpha, c-Src, PKC-epsilon, G-protein alpha-i2, H-Ras, PLC-beta1, SAP97 (DLG1)
87	Cell cycle_Meiosis	74	0.727954	0.999961	10	14-3-3 gamma, HSPA2, 14-3-3 beta/alpha, 14-3-3 epsilon, Myelin basic protein, PP5, 14-3-3 eta, 14-3-3 theta, 14-3-3 zeta/delta, CDK1 (p34)
88	Inflammation_IL-2 signaling	68	0.621126	0.999961	10	PKC-gamma, Lck, PI3K reg class IA (p85-alpha), CD45, JAK1, PKC-alpha, CD63, PKC-epsilon, Thy-1, H-Ras
89	Cardiac development_Wnt_beta-catenin, Notch, VEGF, IP3 and integrin signaling	116	0.636295	0.999961	17	G-protein alpha-11, Neuropilin-2, RhoA, Calcineurin B1, Beta-catenin, ITGB1, ACTA2, PECAM1, G-protein alpha-q, ITGA4, PKC-alpha, c-Src, Titin, ADAM17, VANGL2, PLC-beta1, Versican
90	Cardiac development_FGF_ErbB signaling	107	0.864588	0.999961	13	TEF-1, 14-3-3 epsilon, MYH10, gp130, FRS2, PKC-alpha, c-Src, PKC-epsilon, Titin, G-protein alpha-i2, H-Ras, Presenilin 1, Versican
91	Development_Regulation of telomere length	42	0.64961	0.999961	6	Ku80, hnRNP A1, Ku70, PKC-alpha, hnRNP C, p23 co-chaperone
92	Proliferation_Lymphocyte proliferation	164	0.651185	0.999961	24	IL-2R gamma chain, BST2, CD28, Fyn, CRACM1, G-protein alpha-q, ICOS-L, CD3 epsilon, CD45, CD5, TRAF3, JAK1, CD81, STAT4, PKC-alpha, IL10RB, CD30(TNFRSF8), H-Ras, CD70(TNFSF7), FAP48, PLC-beta1, IMD2, Rac1, IL27RA
93	Development_Hemopoiesis, Erythropoietin pathway	93	0.795119	0.999961	12	RAP-1A, PI3K reg class IA (p85-alpha), K-RAS, PKC-alpha, c-Src, PKC-epsilon, Lyn, N-Ras, G-protein alpha-i2, H-Ras, PKC-beta2, Rac1
94	Transport_Bile acids transport and its regulation	31	0.963872	0.999961	2	ABCC4, SR-BI
95	Inflammation_Amphoterin signaling	78	0.679129	0.999961	11	RhoA, CDC42, PI3K reg class IA (p85-alpha), ITGB2, HMGB1, Calgranulin B, H-Ras, ACTB, Rac1, MMP-14, RAGE
96	DNA damage_DBS repair	91	0.6677	0.999961	13	PCNA, Ku80, Histone H2AX, Ku70, E2N(UBC13), RPA1, NRB54, HMGB1, PSF, RBBP4 (RbAp48), NMP200, Histone H4, DNA-PK
97	Neurophysiological process_Melatonin signaling	15	0.699194	0.999961	2	G-protein alpha-11, MaxiK alpha subunit
98	Signal transduction_Androgen receptor signaling cross-talk	50	0.673079	0.999961	7	Beta-catenin, PI3K reg class IA (p85-alpha), RHEB2, G-protein alpha-s, Caveolin-1, c-Src, H-Ras
99	Cell cycle_G1-S	140	0.988984	0.999961	13	PCNA, Prohibitin, 14-3-3 gamma, 14-3-3 beta/alpha, 14-3-3 epsilon, Karyopherin beta 1, UBE1, NFBD1, CRM1, 14-3-3 eta, 14-3-3 theta, 14-3-3 zeta/delta, CDK1 (p34)
100	Transport_Potassium transport	154	0.693435	0.999961	22	KCC2, TRPM7, ATP1B2, MaxiK alpha subunit, NHE9, ATP4A, ATP1A1, FXYD5, ATP1B1, ATP1B3, KCNQ2, ATP1A3, SLC1A2/EAAT2, Kir1.2, P2X4, ATP1A2, EAAT4, BNaC2 (ASIC1a), SLC1A1/EAAT3, KCNAB2, PKM2, Mucolipin-1
101	Immune response_T helper cell differentiation	98	0.910073	0.999961	11	CD28, Fyn, gp130, E2N(UBC13), Lck, CD14, JAK1, STAT4, LAT, CD3 zeta, H-Ras
102	Apoptosis_Apoptosis stimulation by external signals	114	0.951712	0.999961	12	DR5(TNFRSF10B), G-protein alpha-q, DR4(TNFRSF10A), Bak, Cytochrome c, ADAM17, H-Ras, CD70(TNFSF7), Cathepsin D, PLC-beta1, FasR(CD95), Rac1
103	Signal transduction_Androgen receptor nuclear signaling	114	0.791085	0.999961	15	Ku80, Beta-catenin, PIP, Ku70, HDAC1, PR65-alpha, Filamin A, NRB54, Caveolin-1, ADAM10, c-Src, ADAM17, Calreticulin, CDK1 (p34), VIL2 (ezrin)
104	Signal transduction_ESR1-nuclear pathway	185	0.735799	0.999961	26	Adenylate cyclase type VI, CAD, EBAG9, HDAC1, GRP78, Adenylate cyclase type I, Adenylate cyclase type V, PP5, G-protein alpha-s, REA, COMT, SOD1, Caveolin-1, APJ, KCRB, DDX5, c-Src, Adenylate cyclase type IX, LDLR, COBRA1, HSP27, H-Ras, MAOB, Cathepsin D, ADA, RAGE
105	Inflammation_IgE signaling	72	0.943481	0.999961	7	PIB4, LAT, Fc epsilon RI gamma, Lyn, H-Ras, PLC-beta1, Rac1
106	Neurophysiological process_Circadian rhythm	39	0.874082	0.999961	4	RAP-1A, Adenylate cyclase type I, G-protein alpha-s, LDHA
107	Development_EMT_Regulation of epithelial-to-mesenchymal transition	170	0.790872	0.999961	23	RhoA, Desmin, Calcineurin B1, Beta-catenin, ITGB1, ACTA2, CDC42, MUC1, FRS2, PDGF-R-alpha, JAK1, ABBP1, Jagged1, Vimentin, DDX5, c-Src, Claudin-1, ADAM17, H-Ras, ACTB, Rac1, SIP1 (ZFHX1B), Desmoplakin
108	Apoptosis_Anti-Apoptosis mediated by external signals via PI3K/AKT	173	0.997404	0.999961	15	Adenylate cyclase type VI, CD28, Fyn, G-protein alpha-q, PI3K reg class IA (p85-alpha), G-protein alpha-s, PDGF-R-alpha, JAK1, CD81, SOD2, c-Src, TC21, H-Ras, G-protein alpha-o, eNOS
109	Development_Regulation of angiogenesis	173	0.96582	0.999961	19	PD-ECGF (TdRPase), Endoglin, TIP30, Calnexin, Beta-catenin, G-protein alpha-i1, ITGB1, ACTC, Actin cytoplasmic 2, ITGA4, PKC-alpha, Reticulon 4, RhoB, c-Src, Annexin II, H-Ras, FAP48, Cathepsin B, MMP-14
110	Reproduction_Male sex differentiation	201	0.818145	0.999961	27	SEP15, HSPA2, Histone H2AX, Beta-catenin, PKC-beta, ITGB1, PAFAH gamma, Claudin-11, HYOU1, G-protein alpha-q, NASP, RKIP, PDGF-R-alpha, ITGA4, ITGA3, FASN, PAFAH alpha (LIS1), c-Src, Tektin 1, Clathrin heavy chain, HSPA1L, H-Ras, HSPA1A, G-protein alpha-olf, Ran, CDK1 (p34), TCP1-alpha
111	Proteolysis_Proteolysis in cell cycle and apoptosis	113	0.947841	0.999961	12	E2N(UBC13), SCCA-2, UEV1A, Nicastrin, ADAM10, HIP-2, Impas 1, Presenilin 1, UBC12, Cathepsin D, Cathepsin B, CDK1 (p34)
112	Immune response_Innate immune response to RNA viral infection	59	0.828365	0.999961	7	WARS, eIF2S1, iNOS, TRAF3, JAK1, ADAR1, RLI
113	Development_Hedgehog signaling	211	0.998232	0.999961	19	RhoA, Beta-catenin, G-protein alpha-z, G-protein alpha-i3, Adenylate cyclase type I, Adenylate cyclase type V, Filamin A, FRS2, Plakoglobin, FZD6, FASN, Jagged1, c-Src, ADAM17, G-protein alpha-i2, H-Ras, G-protein alpha-o, G-protein alpha-olf, G-protein alpha-13
114	Development_Skeletal muscle development	119	0.841827	0.999961	15	TEF-1, RhoA, Desmin, Dystrobrevin alpha, ITGB1, ACTA2, ACTA1, PSD-95, HDAC1, MAP-1B, Filamin B (TABP), Titin, G-protein alpha-i2, ACTG2, Dystroglycan
115	Inflammation_Kallikrein-kinin system	112	0.843977	0.999961	14	Thrombomodulin, von Willebrand factor, G-protein alpha-i3, iNOS, G-protein alpha-s, PGES2, JAK1, Tissue factor, PIB4, c-Src, PKC-epsilon, H-Ras, PLC-beta1, eNOS
116	Development_Keratinocyte differentiation	45	0.846905	0.999961	5	Filaggrin, PKC-alpha, c-Src, H-Ras, PLC-beta1
117	Reproduction_FSH-beta signaling pathway	117	0.980668	0.999961	11	Beta-catenin, Histone H3.3, Adenylate cyclase type I, RHEB2, G-protein alpha-s, GRK6, 14-3-3 theta, c-Src, RPS6, H-Ras, Ran
118	Development_Neurogenesis in general	167	0.995547	0.999961	15	PAFAH gamma, Myelin basic protein, Neuromodulin, TCFbeta1, Filamin A, CD9, Alpha-internexin, FZD6, Nicastrin, PAFAH alpha (LIS1), Jagged1, ADAM17, Presenilin 1, PTPR-zeta, G-protein alpha-o
119	Inflammation_IL-4 signaling	83	0.91307	0.999961	9	CD74, CD45, CD20, CD23, Cytochrome c, JAK1, PRG2, HLA-DPB1, H-Ras
120	Signal transduction_CREM pathway	76	0.851932	0.999961	9	Rab-27A, CD68, G-protein alpha-s, c-Src, CD3 zeta, GPD2, H-Ras, Rab-3A, CDK1 (p34)
121	Proliferation_Negative regulation of cell proliferation	155	0.997194	0.999961	13	IFI17, RAP-1A, Prohibitin, gp130, WARS, GRO-1, OSMR, NDPK A, Nucleophosmin, RBBP4 (RbAp48), G-protein alpha-14, NDPK B, H-Ras
122	Cell cycle_G0-G1	57	0.894146	0.999961	6	RAP-1A, RAP-2A, HDAC1, RHEB2, RBBP4 (RbAp48), CDK1 (p34)
123	Apoptosis_Apoptotic nucleus	144	0.970426	0.999961	15	Ku80, Galectin-7, Ku70, NUMA1, HDAC1, PARP-1, Cytochrome c, SMC1, NDPK A, APEX, Perforin, DNA-PK, Rac1, Lamin B1, DJ-1
124	Cell cycle_G1-S Growth factor regulation	145	0.972589	0.999961	15	PKC-beta, G-protein alpha-q, PKC-gamma, PI3K reg class IA (p85-alpha), FRS2, PDGF-R-alpha, NDPK A, PKC-alpha, RalA, c-Src, PKC-epsilon, N-Ras, NDPK B, H-Ras, PLC-beta1
125	Apoptosis_Anti-apoptosis mediated by external signals via NF-kB	80	0.989766	0.999961	6	PDGF-R-alpha, TRAF3, BCL2L12, CD30(TNFRSF8), H-Ras, FN14(TNFRSF12A)
126	DNA damage_BER-NER repair	86	0.931824	0.999961	9	PCNA, Histone H2AX, RFC1, RFC2, DDB1, NFBD1, RPA1, PARP-1, APEX
127	Apoptosis_Death Domain receptors & caspases in apoptosis	120	0.993364	0.999961	10	TRUNDD(TNFRSF10D), DR5(TNFRSF10B), PARP-1, TRAF3, DR4(TNFRSF10A), CD30(TNFRSF8), Presenilin 1, CD70(TNFSF7), FN14(TNFRSF12A), FasR(CD95)
128	Reproduction_Progesterone signaling	157	0.940238	0.999961	18	DCTN1(p150Glued), RhoA, Beta-catenin, Dynamin-1, G-protein alpha-q, HDAC1, PKC-gamma, PI3K reg class IA (p85-alpha), Adenylate cyclase type I, MUC1, Dynein 1, cytoplasmic, heavy chain, G-protein alpha-s, PGRMC1, GABA-A receptor gamma-2 subunit, DYNC1I1, c-Src, H-Ras, CDK1 (p34)
129	Inflammation_Innate inflammatory response	126	0.981897	0.999961	12	G-protein alpha-i1, PKC-beta, G-protein alpha-15, iNOS, CD14, Tissue factor, PIB4, G-protein alpha-i2, PKC-beta2, sCD14, PLC-beta1, HSPA1A
130	Cardiac development_Role of NADPH oxidase and ROS	111	0.967649	0.999961	11	TEF-1, TXNRD2, 14-3-3 epsilon, MYH10, HDAC1, SOD2, p22-phox, c-Src, PKC-epsilon, H-Ras, gp91-phox
131	Regulation of metabolism_Bile acid regulation of lipid metabolism and negative FXR-dependent regulation of bile acids concentration	44	0.994557	0.999961	2	ME1, FASN
132	Cell cycle_G1-S Interleukin regulation	93	0.999359	0.999961	5	PI3K reg class IA (p85-alpha), JAK1, RalA, N-Ras, H-Ras
133	Inflammation_Interferon signaling	94	0.984562	0.999961	8	IFI17, TAP1 (PSF1), IFITM2, iNOS, JAK1, IL10RB, TIMP1, FasR(CD95)
134	Inflammation_Jak-STAT Pathway	140	0.997819	0.999961	11	IL-2R gamma chain, RACK1, Fyn, gp130, OSMR, ITGB2, JAK1, STAT4, IL10RB, Lyn, H-Ras
135	Cell cycle_S phase	123	0.97665	0.999961	12	PCNA, MCM6, MCM3, RFC1, RFC2, NFBD1, MCM7, RPA1, CRM1, SMC1, Histone H4, CDK1 (p34)
136	Translation_Translation in mitochondria	93	0.982957	0.999961	8	MRPL1, MRPS18B, TUFM, VARSL, MRPL12, MRPL10, DARS2, CARS2
137	Proteolysis_Connective tissue degradation	106	0.995529	0.999961	8	ADAM23, CD23, IRAP, MMP-15, ADAM17, A2M receptor, TIMP1, MMP-14
138	Cardiac development_BMP_TGF_beta_signaling	108	0.99085	0.999961	9	TEF-1, Endoglin, Beta-catenin, ACTC, MYH10, PECAM1, PKC-alpha, c-Src, PKC-epsilon
139	Signal Transduction_TGF-beta, GDF and Activin signaling	118	0.99881	0.999961	8	RhoA, Endoglin, HDAC1, c-Src, H-Ras, PLC-beta1, Rac1, SIP1 (ZFHX1B)
140	Proteolysis_ECM remodeling	75	0.993917	0.999961	5	MMP-15, NEPH2, A2M receptor, TIMP1, MMP-14
141	Transcription_Nuclear receptors transcriptional regulation	147	0.999611	0.999961	10	Adenylate cyclase type I, NURR1, G-protein alpha-s, REA, PDGF-R-alpha, HMGB1, RPL7A, H-Ras, Calreticulin, FasR(CD95)
142	Reproduction_Spermatogenesis, motility and copulation	184	0.995681	0.999961	17	HSPA2, Histone H2AX, PKC-beta, Calmegin, NASP, PDGF-R-alpha, ITGA4, SPRY4, c-Src, GSHR, HSP27, HSPA1L, H-Ras, SPAG9, HSPA1A, Ran, GPX4 (PHGPx)
143	Development_Ossification and bone remodeling	131	0.999738	0.999961	8	ALPL, Beta-catenin, Filamin A, GDF5, PRDX1, SLC26A2, c-Src, Annexin II
144	Signal transduction_NOTCH signaling	199	0.999495	0.999961	16	PCNA, Beta-catenin, GLUT1, Lck, PI3K reg class IA (p85-alpha), RHEB2, PDGF-R-alpha, CD44, FZD6, Jagged1, c-Src, SHARP (SPEN), RPS6, ADAM17, H-Ras, Presenilin 1
145	Neurophysiological process_Visual perception	81	0.999255	0.999961	4	VILIP3, Connexin 46, Quinone oxidoreductase, Peripherin
146	Signal Transduction_BMP and GDF signaling	82	0.999878	0.999961	3	HDAC1, GDF5, CD44
147	Inflammation_Inflammasome	87	0.999942	0.999961	3	P2X7, eIF2S1, EIF2S3
148	Cell cycle_Core	94	0.999437	0.999961	5	MCM6, MCM3, MCM7, RPA1, CDK1 (p34)
149	Transcription_Transcription by RNA polymerase II	140	0.999912	0.999961	8	SSRP1, PARP-1, SF3B3, TAF12, HMGB1, SUPT16H, COBRA1, TCERG1 (CA150)
