# Supplementary material for: Curation of the Mammalian Palmitoylome Indicates a Pivotal Role for Palmitoylation in Diseases and Disorders of the Nervous System and Cancers
Source: PLoS Comput Biol. 2015 Aug 14;11(8):e1004405. doi: 10.1371/journal.pcbi.1004405 (PMC4537140; doi:10.1371/journal.pcbi.1004405)
Supplement: S5 Table — (XLS) [file pcbi.1004405.s005.xls]

## Sheet: GO Processes
S5 Table. MetaCore Enrichment Analysis output: Gene Ontology biological process enrichments among all palmitoylated proteins.
#	Processes	Number of human proteins with the annotation	p-value	FDR	Number of palmitoylated proteins with the annotation	Palmitoylated proteins with the annotation
1	establishment of localization	3710	1.90783e-68	1.35666e-64	686	SEC22B, APG3, CPSF1, DCTN1(p150Glued), Syntaxin 6, TMPRSS4, SDHA, YES, RPS10, EIF5A2, ILDR2, TfR1, Rab-3B, MYH9, COX VIc, Rab-1A, Ankyrin 1, Syntaxin 8, ARFGAP1, Gdap1, KIDINS220, RPS19, GLG1, Ankyrin-G, HDLBP, HCP1, EXOC3L2, Macro-H2A.1 histone, ERBIN, Profilin I, Rab-5C, NUP210, Adenylate cyclase type VI, Synapsin II, SCPX, Rab-1B, VAMP1, JWA, RPS30, hnRNP U, SLC2A6, CADPS, TST, TIMM50, SNAPalp…
2	transport	3623	6.6488e-66	2.36398e-62	669	SEC22B, APG3, CPSF1, DCTN1(p150Glued), Syntaxin 6, TMPRSS4, SDHA, YES, RPS10, EIF5A2, ILDR2, TfR1, Rab-3B, MYH9, COX VIc, Rab-1A, Ankyrin 1, Syntaxin 8, ARFGAP1, Gdap1, KIDINS220, RPS19, GLG1, Ankyrin-G, HDLBP, HCP1, EXOC3L2, ERBIN, Profilin I, Rab-5C, NUP210, Adenylate cyclase type VI, Synapsin II, SCPX, Rab-1B, VAMP1, JWA, RPS30, hnRNP U, SLC2A6, CADPS, TST, TIMM50, SNAPalpha, SURF1, GABT, RPS3…
3	localization	4505	9.36721e-63	2.22034e-59	769	SEC22B, APG3, GSTP1, CPSF1, DCTN1(p150Glued), Syntaxin 6, TMPRSS4, SDHA, YES, RPS10, EIF5A2, ILDR2, TfR1, GAA, Rab-3B, MYH9, RhoG, COX VIc, Rab-1A, CD151, Ankyrin 1, Syntaxin 8, ARFGAP1, Gdap1, KIDINS220, RPS19, GLG1, Ankyrin-G, HDLBP, HCP1, EXOC3L2, HIST1H2BA, Macro-H2A.1 histone, ERBIN, Profilin I, Neuropilin-2, Chapsyn-110, Rab-5C, NUP210, Adenylate cyclase type VI, Synapsin II, ITGB4, SCPX, R…
4	single-organism transport	2869	2.37427e-62	4.22086e-59	563	SEC22B, APG3, DCTN1(p150Glued), Syntaxin 6, YES, RPS10, ILDR2, TfR1, MYH9, COX VIc, Rab-1A, Ankyrin 1, Syntaxin 8, ARFGAP1, Gdap1, RPS19, Ankyrin-G, HDLBP, HCP1, EXOC3L2, ERBIN, Profilin I, NUP210, Adenylate cyclase type VI, Synapsin II, SCPX, VAMP1, JWA, RPS30, SLC2A6, CADPS, TST, TIMM50, SNAPalpha, SURF1, GABT, RPS3, SLC32A1, TOM40, RPL12, RPL19, RPS12, ASCT1 (SLC1A4), Karyopherin beta-3, SPEC1…
5	establishment of localization in cell	1663	9.59019e-58	1.36392e-54	383	SEC22B, APG3, CPSF1, DCTN1(p150Glued), Syntaxin 6, RPS10, ILDR2, MYH9, Rab-1A, Ankyrin 1, Syntaxin 8, ARFGAP1, Gdap1, KIDINS220, RPS19, GLG1, Ankyrin-G, EXOC3L2, ERBIN, Profilin I, Synapsin II, VAMP1, RPS30, CADPS, TST, TIMM50, SNAPalpha, GABT, RPS3, SLC32A1, TOM40, RPL12, RPL19, RPS12, Karyopherin beta-3, SEC62, Endoglin, Synaptotagmin IV, hnRNP A1, TAP1 (PSF1), 14-3-3 gamma, RP40, DDX39, LAMP1,…
6	small molecule metabolic process	2682	3.0535e-57	3.6189e-54	526	PLP1, GSTP1, ITPA, G3P2, SDHA, G-protein beta-2, G-protein alpha-11, MYH9, RhoG, COX VIc, Rab-1A, dUTPase (DUT), MLCP (cat), HDLBP, GSTM1, HCP1, BGAL, PSMB1, Esterase D, PYGB, PSMB5, Chapsyn-110, Rab-5C, NUP210, Adenylate cyclase type VI, InPP5A, U5-200KD, SCPX, PYC, PD-ECGF (TdRPase), TST, RhoA, SURF1, GABT, ODO2, EEF1E1, TPI1, RAP-1A, FTDH, MGST3, CTE2, ARF6, MYL6, P4HB, TAP1 (PSF1), PSMD11, RP…
7	cellular localization	1969	4.64222e-54	4.71584e-51	420	SEC22B, APG3, CPSF1, DCTN1(p150Glued), Syntaxin 6, RPS10, ILDR2, GAA, MYH9, Rab-1A, Ankyrin 1, Syntaxin 8, ARFGAP1, Gdap1, KIDINS220, RPS19, GLG1, Ankyrin-G, EXOC3L2, Macro-H2A.1 histone, ERBIN, Profilin I, Chapsyn-110, Adenylate cyclase type VI, Synapsin II, SCPX, VAMP1, RPS30, CADPS, TST, TIMM50, SNAPalpha, GABT, RPS3, SLC32A1, TOM40, RPL12, RPL19, RPS12, Karyopherin beta-3, ARF6, SEC62, Endogl…
8	membrane organization	742	3.3819e-53	3.00609e-50	224	SEC22B, APG3, Syntaxin 6, RPS10, Ankyrin 1, Syntaxin 8, ARFGAP1, RPS19, Ankyrin-G, Chapsyn-110, NUP210, Adenylate cyclase type VI, SCPX, VAMP1, RPS30, TIMM50, SNAPalpha, RPS3, RPL12, RPL19, RPS12, SEC62, 14-3-3 gamma, RP40, RPS5, AP-1 beta subunit, Tetraspanin-14, 14-3-3 beta/alpha, P2X7, RPL18, Nectin-2, ITGB1, VAMP5, Rab-4A, CHP, Kindlin-2, YKT6, HSP90 alpha, Syntaxin 7, Pacsin 3, RPL13A, 14-3-…
9	catabolic process	2230	6.76004e-50	5.34119e-47	447	APG3, ITPA, G3P2, RPS10, TGT, G-protein beta-2, G-protein alpha-11, GAA, MYH9, RhoG, Rab-1A, dUTPase (DUT), MLCP (cat), RPS19, GSTM1, Ribonuclease H1, BGAL, PSMB1, Esterase D, PYGB, PSMB5, Rab-5C, InPP5A, ITGB4, U5-200KD, SCPX, RPS30, PD-ECGF (TdRPase), TST, RhoA, GABT, MA1B1, ODO2, RPS3, TMEM59, RPL12, RPL19, TPI1, RPS12, RAP-1A, FTDH, KHSRP, CTE2, ARF6, MYL6, TAP1 (PSF1), PSMD11, RP40, DDX39, L…
10	organic substance catabolic process	2005	6.38011e-48	4.53689e-45	411	ITPA, G3P2, RPS10, TGT, G-protein beta-2, G-protein alpha-11, GAA, MYH9, RhoG, Rab-1A, dUTPase (DUT), MLCP (cat), RPS19, Ribonuclease H1, BGAL, PSMB1, Esterase D, PYGB, PSMB5, Rab-5C, InPP5A, U5-200KD, SCPX, RPS30, PD-ECGF (TdRPase), TST, RhoA, GABT, MA1B1, ODO2, RPS3, RPL12, RPL19, TPI1, RPS12, RAP-1A, FTDH, KHSRP, CTE2, ARF6, MYL6, TAP1 (PSF1), PSMD11, RP40, DDX39, ATP6V0C, SLC15A3, RPS5, Heme …
11	single-organism membrane organization	579	1.01014e-47	6.53009e-45	185	SEC22B, APG3, Syntaxin 6, RPS10, Ankyrin 1, Syntaxin 8, ARFGAP1, RPS19, Ankyrin-G, Chapsyn-110, NUP210, Adenylate cyclase type VI, SCPX, VAMP1, RPS30, TIMM50, RPS3, RPL12, RPL19, RPS12, SEC62, RP40, RPS5, Tetraspanin-14, P2X7, RPL18, ITGB1, VAMP5, Kindlin-2, YKT6, HSP90 alpha, Syntaxin 7, Pacsin 3, RPL13A, RPL13, NSF, RPL9, TESC, VAMP3, RPS15, MYH10, PSD-95, Flotillin-1, RPL21, RPS11, AFG3L2, RIB…
12	single-organism intracellular transport	1002	1.73087e-47	1.02568e-44	259	SEC22B, APG3, DCTN1(p150Glued), Syntaxin 6, RPS10, Rab-1A, Ankyrin 1, Syntaxin 8, ARFGAP1, Gdap1, RPS19, Ankyrin-G, ERBIN, RPS30, TST, TIMM50, SNAPalpha, RPS3, TOM40, RPL12, RPL19, RPS12, Karyopherin beta-3, SEC62, TAP1 (PSF1), 14-3-3 gamma, RP40, LAMP1, Calcineurin A (alpha), RPS5, NEFL, CCS, Calcineurin B1, RP2, Tubulin alpha-1B, AP-1 beta subunit, 14-3-3 beta/alpha, PDIA3, P2X7, RPL18, ITGB1, …
13	cellular catabolic process	1879	5.525e-47	3.02217e-44	391	APG3, ITPA, RPS10, TGT, G-protein beta-2, G-protein alpha-11, MYH9, RhoG, Rab-1A, dUTPase (DUT), MLCP (cat), RPS19, GSTM1, Ribonuclease H1, BGAL, PSMB1, Esterase D, PSMB5, Rab-5C, ITGB4, U5-200KD, SCPX, RPS30, PD-ECGF (TdRPase), TST, RhoA, GABT, MA1B1, ODO2, RPS3, TMEM59, RPL12, RPL19, RPS12, RAP-1A, FTDH, KHSRP, CTE2, ARF6, MYL6, TAP1 (PSF1), PSMD11, RP40, DDX39, LAMP1, ATP6V0C, RPS5, PRDX3, Hem…
14	single-organism catabolic process	1362	1.62861e-46	8.27216e-44	314	APG3, ITPA, G3P2, G-protein beta-2, G-protein alpha-11, GAA, MYH9, RhoG, Rab-1A, dUTPase (DUT), MLCP (cat), BGAL, Esterase D, PYGB, Rab-5C, InPP5A, U5-200KD, SCPX, PD-ECGF (TdRPase), TST, RhoA, GABT, ODO2, TPI1, RAP-1A, FTDH, CTE2, ARF6, MYL6, TAP1 (PSF1), DDX39, ATP6V0C, PRDX3, Heme oxygenase 1, ATP1B2, Tubulin alpha-1B, CAD, APG16L1, ABCC1, G3PT, G-protein alpha-i1, P2X7, ABCB6, PAFAH gamma, RF…
15	establishment of protein localization	1209	2.39945e-46	1.1375e-43	290	SEC22B, APG3, Syntaxin 6, RPS10, EIF5A2, TfR1, Rab-3B, MYH9, Rab-1A, Ankyrin 1, Syntaxin 8, ARFGAP1, Gdap1, RPS19, GLG1, Ankyrin-G, Macro-H2A.1 histone, ERBIN, Rab-5C, NUP210, Rab-1B, VAMP1, RPS30, CADPS, TIMM50, SNAPalpha, RPS3, TOM40, RPL12, RPL19, RPS12, RAP-1A, Karyopherin beta-3, ARF6, SEC62, TAP1 (PSF1), 14-3-3 gamma, RP40, LAMP1, Calcineurin A (alpha), ATP6V0C, SLC15A3, RPS5, ATP6V1A (70kD…
16	intracellular transport	1228	7.16126e-46	3.18273e-43	292	SEC22B, APG3, CPSF1, DCTN1(p150Glued), Syntaxin 6, RPS10, Rab-1A, Ankyrin 1, Syntaxin 8, ARFGAP1, Gdap1, KIDINS220, RPS19, GLG1, Ankyrin-G, ERBIN, VAMP1, RPS30, TST, TIMM50, SNAPalpha, RPS3, TOM40, RPL12, RPL19, RPS12, Karyopherin beta-3, SEC62, hnRNP A1, TAP1 (PSF1), 14-3-3 gamma, RP40, DDX39, LAMP1, Calcineurin A (alpha), RPS5, NEFL, CCS, Calcineurin B1, RP2, Tubulin alpha-1B, TIP30, AP-1 beta …
17	cellular nitrogen compound catabolic process	1015	7.67118e-46	3.20881e-43	258	ITPA, RPS10, G-protein beta-2, G-protein alpha-11, MYH9, RhoG, Rab-1A, dUTPase (DUT), RPS19, Ribonuclease H1, Rab-5C, U5-200KD, RPS30, PD-ECGF (TdRPase), TST, RhoA, RPS3, RPL12, RPL19, RPS12, RAP-1A, FTDH, KHSRP, ARF6, MYL6, TAP1 (PSF1), RP40, DDX39, ATP6V0C, RPS5, Heme oxygenase 1, ATP1B2, Tubulin alpha-1B, ABCC1, G-protein alpha-i1, RPL18, ABCB6, RFC1, TCP1-theta, ACTC, Rab-4A, Tubulin alpha-1C…
18	organic substance transport	1801	2.52968e-45	9.99365e-43	376	SEC22B, APG3, CPSF1, Syntaxin 6, YES, RPS10, EIF5A2, ILDR2, TfR1, Rab-3B, MYH9, Rab-1A, Ankyrin 1, Syntaxin 8, ARFGAP1, Gdap1, RPS19, GLG1, Ankyrin-G, HDLBP, HCP1, ERBIN, Rab-5C, NUP210, SCPX, Rab-1B, VAMP1, JWA, RPS30, SLC2A6, CADPS, TST, TIMM50, SNAPalpha, RPS3, SLC32A1, TOM40, RPL12, RPL19, RPS12, RAP-1A, ASCT1 (SLC1A4), KHSRP, Karyopherin beta-3, ARF6, SEC62, hnRNP A1, TAP1 (PSF1), 14-3-3 gam…
19	heterocycle catabolic process	1020	6.668e-45	2.49559e-42	257	ITPA, RPS10, G-protein beta-2, G-protein alpha-11, MYH9, RhoG, Rab-1A, dUTPase (DUT), RPS19, Ribonuclease H1, Rab-5C, U5-200KD, RPS30, PD-ECGF (TdRPase), RhoA, RPS3, RPL12, RPL19, RPS12, RAP-1A, FTDH, KHSRP, ARF6, MYL6, TAP1 (PSF1), RP40, DDX39, ATP6V0C, RPS5, Heme oxygenase 1, ATP1B2, Tubulin alpha-1B, ABCC1, G-protein alpha-i1, RPL18, ABCB6, RFC1, TCP1-theta, ACTC, Rab-4A, Tubulin alpha-1C, ABC…
20	organic cyclic compound catabolic process	1063	2.00489e-44	7.12838e-42	263	ITPA, RPS10, G-protein beta-2, G-protein alpha-11, MYH9, RhoG, Rab-1A, dUTPase (DUT), RPS19, Ribonuclease H1, Rab-5C, U5-200KD, RPS30, PD-ECGF (TdRPase), RhoA, RPS3, RPL12, RPL19, RPS12, RAP-1A, FTDH, KHSRP, ARF6, MYL6, TAP1 (PSF1), RP40, DDX39, ATP6V0C, RPS5, Heme oxygenase 1, ATP1B2, Tubulin alpha-1B, ABCC1, G-protein alpha-i1, RPL18, ABCB6, RFC1, TCP1-theta, ACTC, Rab-4A, Tubulin alpha-1C, ABC…
21	protein transport	1140	8.21754e-44	2.78262e-41	274	SEC22B, APG3, Syntaxin 6, RPS10, EIF5A2, TfR1, Rab-3B, MYH9, Rab-1A, Ankyrin 1, Syntaxin 8, ARFGAP1, Gdap1, RPS19, GLG1, Ankyrin-G, ERBIN, Rab-5C, NUP210, Rab-1B, VAMP1, RPS30, CADPS, TIMM50, SNAPalpha, RPS3, TOM40, RPL12, RPL19, RPS12, RAP-1A, Karyopherin beta-3, ARF6, SEC62, TAP1 (PSF1), 14-3-3 gamma, RP40, Calcineurin A (alpha), ATP6V0C, SLC15A3, RPS5, ATP6V1A (70kD), Calcineurin B1, RP2, AP-1…
22	nucleobase-containing compound catabolic process	968	4.70966e-42	1.39543e-39	243	ITPA, RPS10, G-protein beta-2, G-protein alpha-11, MYH9, RhoG, Rab-1A, dUTPase (DUT), RPS19, Ribonuclease H1, Rab-5C, U5-200KD, RPS30, PD-ECGF (TdRPase), RhoA, RPS3, RPL12, RPL19, RPS12, RAP-1A, KHSRP, ARF6, MYL6, TAP1 (PSF1), RP40, DDX39, ATP6V0C, RPS5, ATP1B2, Tubulin alpha-1B, ABCC1, G-protein alpha-i1, RPL18, ABCB6, RFC1, TCP1-theta, ACTC, Rab-4A, Tubulin alpha-1C, ABCC4, Rab-27A, HSP90 alpha…
23	macromolecule localization	1835	1.03604e-43	3.34876e-41	377	SEC22B, APG3, CPSF1, Syntaxin 6, RPS10, EIF5A2, TfR1, Rab-3B, MYH9, Rab-1A, Ankyrin 1, Syntaxin 8, ARFGAP1, Gdap1, RPS19, GLG1, Ankyrin-G, HDLBP, Macro-H2A.1 histone, ERBIN, Profilin I, Chapsyn-110, Rab-5C, NUP210, Adenylate cyclase type VI, SCPX, Rab-1B, VAMP1, RPS30, RACK1, CADPS, TST, TIMM50, SNAPalpha, RPS3, TOM40, RPL12, RPL19, RPS12, RAP-1A, KHSRP, Karyopherin beta-3, ARF6, SEC62, hnRNP A1,…
24	protein localization	1552	1.34818e-43	4.16823e-41	336	SEC22B, APG3, Syntaxin 6, RPS10, EIF5A2, TfR1, Rab-3B, MYH9, Rab-1A, Ankyrin 1, Syntaxin 8, ARFGAP1, Gdap1, RPS19, GLG1, Ankyrin-G, Macro-H2A.1 histone, ERBIN, Profilin I, Chapsyn-110, Rab-5C, NUP210, Adenylate cyclase type VI, SCPX, Rab-1B, VAMP1, RPS30, RACK1, CADPS, TIMM50, SNAPalpha, RPS3, TOM40, RPL12, RPL19, RPS12, RAP-1A, Karyopherin beta-3, ARF6, SEC62, TAP1 (PSF1), 14-3-3 gamma, RP40, LA…
25	aromatic compound catabolic process	1023	1.27903e-41	3.49815e-39	251	ITPA, RPS10, G-protein beta-2, G-protein alpha-11, MYH9, RhoG, Rab-1A, dUTPase (DUT), RPS19, Ribonuclease H1, Rab-5C, U5-200KD, RPS30, PD-ECGF (TdRPase), RhoA, RPS3, RPL12, RPL19, RPS12, RAP-1A, FTDH, KHSRP, ARF6, MYL6, TAP1 (PSF1), RP40, DDX39, ATP6V0C, RPS5, Heme oxygenase 1, ATP1B2, Tubulin alpha-1B, ABCC1, G-protein alpha-i1, RPL18, ABCB6, RFC1, TCP1-theta, ACTC, Rab-4A, Tubulin alpha-1C, ABC…
26	protein localization to membrane	306	7.44359e-42	2.11726e-39	121	APG3, RPS10, Ankyrin 1, RPS19, Ankyrin-G, Chapsyn-110, Adenylate cyclase type VI, SCPX, RPS30, RPS3, RPL12, RPL19, RPS12, SEC62, RP40, RPS5, Tetraspanin-14, RPL18, VAMP5, Kindlin-2, HSP90 alpha, RPL13A, RPL13, RPL9, TESC, VAMP3, RPS15, PSD-95, Flotillin-1, RPL21, RPS11, RIB1, RPL8, NPC1, RPL6, MYADM, Gephyrin, RPS4X, CGI-51, MPP5, Filamin A, RPS20, SPC25, SEC61 alpha, RPS27A, RPS9, RPS15a, VAMP4,…
27	organophosphate metabolic process	1338	8.19812e-41	2.15914e-38	298	ITPA, G-protein beta-2, G-protein alpha-11, MYH9, RhoG, Rab-1A, dUTPase (DUT), Chapsyn-110, Rab-5C, Adenylate cyclase type VI, InPP5A, U5-200KD, SCPX, PD-ECGF (TdRPase), RhoA, SURF1, ODO2, TPI1, RAP-1A, CTE2, ARF6, MYL6, TAP1 (PSF1), DDX39, ATP6V0C, ATP6V1A (70kD), RP2, Heme oxygenase 1, ATP1B2, Tubulin alpha-1B, MLSTD2, CAD, ABCC1, G-protein alpha-i1, DLGAP2, ACSL6, ABCB6, RFC1, TCP1-theta, NDUF…
28	establishment of protein localization to membrane	228	2.89793e-40	7.35971e-38	101	APG3, RPS10, Ankyrin 1, RPS19, Ankyrin-G, RPS30, RPS3, RPL12, RPL19, RPS12, SEC62, RP40, RPS5, Tetraspanin-14, RPL18, VAMP5, HSP90 alpha, RPL13A, RPL13, RPL9, TESC, VAMP3, RPS15, RPL21, RPS11, RIB1, RPL8, NPC1, RPL6, MYADM, RPS4X, CGI-51, MPP5, RPS20, SPC25, SEC61 alpha, RPS27A, RPS9, RPS15a, VAMP4, Ankyrin-B, RPS7, Plakoglobin, RPS25, OST48, RPS16, RPL5, RPL18a, NET-7, RPS17L, Nesprin 3, RPL7, V…
29	cotranslational protein targeting to membrane	111	4.74723e-39	1.16405e-36	68	RPS10, RPS19, RPS30, RPS3, RPL12, RPL19, RPS12, SEC62, RP40, RPS5, RPL18, RPL13A, RPL13, RPL9, RPS15, RPL21, RPS11, RIB1, RPL8, RPL6, RPS4X, RPS20, SPC25, SEC61 alpha, RPS27A, RPS9, RPS15a, RPS7, RPS25, OST48, RPS16, RPL5, RPL18a, RPS17L, RPL7, RPS13, Ubi-L, RPS24, QM, RPL3, RPS3A, RPL29, RPS23, RPL7A, RPS17, RPS8, RPL3L, SRP-beta receptor, RPL4, RIB2, RPS6, RPL10A (CsA-19), RPL23, RPL27, RPL30, …
30	single-organism cellular localization	365	1.91844e-38	4.40064e-36	129	APG3, RPS10, MYH9, Ankyrin 1, RPS19, Ankyrin-G, Chapsyn-110, Adenylate cyclase type VI, SCPX, RPS30, RPS3, RPL12, RPL19, RPS12, SEC62, RP40, RPS5, Tetraspanin-14, RPL18, VAMP5, Kindlin-2, HSP90 alpha, RPL13A, RPL13, RPL9, TESC, VAMP3, RPS15, PSD-95, Flotillin-1, LONP2, RPL21, NUMA1, RPS11, RIB1, RPL8, NPC1, RPL6, MYADM, Gephyrin, RPS4X, CGI-51, MPP5, Filamin A, RPS20, SPC25, SEC61 alpha, MAP4, RP…
31	single-organism localization	365	1.91844e-38	4.40064e-36	129	APG3, RPS10, MYH9, Ankyrin 1, RPS19, Ankyrin-G, Chapsyn-110, Adenylate cyclase type VI, SCPX, RPS30, RPS3, RPL12, RPL19, RPS12, SEC62, RP40, RPS5, Tetraspanin-14, RPL18, VAMP5, Kindlin-2, HSP90 alpha, RPL13A, RPL13, RPL9, TESC, VAMP3, RPS15, PSD-95, Flotillin-1, LONP2, RPL21, NUMA1, RPS11, RIB1, RPL8, NPC1, RPL6, MYADM, Gephyrin, RPS4X, CGI-51, MPP5, Filamin A, RPS20, SPC25, SEC61 alpha, MAP4, RP…
32	translational elongation	116	2.04366e-38	4.54139e-36	69	RPS10, EIF5A2, RPS19, RPS30, RPS3, EEF1E1, RPL12, RPL19, RPS12, RP40, RPS5, RPL18, eEF2, RPL13A, RPL13, RPL9, RPS15, RPL21, RPS11, RPL8, RPL6, RPS4X, TUFM, RPS20, RPS27A, RPS9, RPS15a, RPS7, SelT, RPS25, RPS16, RPL5, RPL18a, RPS17L, RPL7, RPS13, Ubi-L, RPS24, QM, RPL3, RPS3A, RPL29, eIF5A, eEF1A2, RPS23, RPL7A, SNRP116, RPS17, eEF1D, RPS8, RPL3L, RPL4, eEF1A1, eEF1B, RPS6, RPL10A (CsA-19), RPL23,…
33	intracellular protein transport	647	2.43099e-38	5.23841e-36	182	APG3, Syntaxin 6, RPS10, Rab-1A, Ankyrin 1, Syntaxin 8, Gdap1, RPS19, GLG1, Ankyrin-G, ERBIN, VAMP1, RPS30, TIMM50, SNAPalpha, RPS3, TOM40, RPL12, RPL19, RPS12, Karyopherin beta-3, SEC62, TAP1 (PSF1), 14-3-3 gamma, RP40, Calcineurin A (alpha), RPS5, Calcineurin B1, AP-1 beta subunit, 14-3-3 beta/alpha, PDIA3, RPL18, ITGB1, VAMP5, CHP, Rab-27A, HSP90 alpha, Syntaxin 7, RPL13A, 14-3-3 epsilon, Sort…
34	protein targeting to ER	115	1.21464e-37	2.54038e-35	68	RPS10, RPS19, RPS30, RPS3, RPL12, RPL19, RPS12, SEC62, RP40, RPS5, RPL18, RPL13A, RPL13, RPL9, RPS15, RPL21, RPS11, RIB1, RPL8, RPL6, RPS4X, RPS20, SPC25, SEC61 alpha, RPS27A, RPS9, RPS15a, RPS7, RPS25, OST48, RPS16, RPL5, RPL18a, RPS17L, RPL7, RPS13, Ubi-L, RPS24, QM, RPL3, RPS3A, RPL29, RPS23, RPL7A, RPS17, RPS8, RPL3L, SRP-beta receptor, RPL4, RIB2, RPS6, RPL10A (CsA-19), RPL23, RPL27, MACF1, …
35	SRP-dependent cotranslational protein targeting to membrane	109	1.76616e-37	3.58833e-35	66	RPS10, RPS19, RPS30, RPS3, RPL12, RPL19, RPS12, RP40, RPS5, RPL18, RPL13A, RPL13, RPL9, RPS15, RPL21, RPS11, RIB1, RPL8, RPL6, RPS4X, RPS20, SPC25, SEC61 alpha, RPS27A, RPS9, RPS15a, RPS7, RPS25, OST48, RPS16, RPL5, RPL18a, RPS17L, RPL7, RPS13, Ubi-L, RPS24, QM, RPL3, RPS3A, RPL29, RPS23, RPL7A, RPS17, RPS8, RPL3L, SRP-beta receptor, RPL4, RIB2, RPS6, RPL10A (CsA-19), RPL23, RPL27, RPL30, RPL35, …
36	establishment of protein localization to endoplasmic reticulum	116	2.64585e-37	5.22629e-35	68	RPS10, RPS19, RPS30, RPS3, RPL12, RPL19, RPS12, SEC62, RP40, RPS5, RPL18, RPL13A, RPL13, RPL9, RPS15, RPL21, RPS11, RIB1, RPL8, RPL6, RPS4X, RPS20, SPC25, SEC61 alpha, RPS27A, RPS9, RPS15a, RPS7, RPS25, OST48, RPS16, RPL5, RPL18a, RPS17L, RPL7, RPS13, Ubi-L, RPS24, QM, RPL3, RPS3A, RPL29, RPS23, RPL7A, RPS17, RPS8, RPL3L, SRP-beta receptor, RPL4, RIB2, RPS6, RPL10A (CsA-19), RPL23, RPL27, MACF1, …
37	cellular protein localization	986	3.65636e-37	7.02714e-35	236	APG3, Syntaxin 6, RPS10, Rab-1A, Ankyrin 1, Syntaxin 8, Gdap1, RPS19, GLG1, Ankyrin-G, Macro-H2A.1 histone, ERBIN, Chapsyn-110, Adenylate cyclase type VI, SCPX, VAMP1, RPS30, TIMM50, SNAPalpha, RPS3, TOM40, RPL12, RPL19, RPS12, Karyopherin beta-3, ARF6, SEC62, TAP1 (PSF1), 14-3-3 gamma, RP40, LAMP1, Calcineurin A (alpha), RPS5, Calcineurin B1, AP-1 beta subunit, Tetraspanin-14, Beta-catenin, 14-3…
38	nucleobase-containing small molecule metabolic process	1058	4.97715e-37	9.31382e-35	247	ITPA, G-protein beta-2, G-protein alpha-11, MYH9, RhoG, Rab-1A, dUTPase (DUT), Chapsyn-110, Rab-5C, Adenylate cyclase type VI, U5-200KD, PD-ECGF (TdRPase), RhoA, SURF1, ODO2, TPI1, RAP-1A, CTE2, ARF6, MYL6, TAP1 (PSF1), DDX39, ATP6V0C, Thioredoxin, ATP6V1A (70kD), RP2, ATP1B2, Tubulin alpha-1B, CAD, ABCC1, G-protein alpha-i1, DLGAP2, ABCB6, RFC1, TCP1-theta, MAT2B, NDUFA9, ACTC, BPNT1, Rab-4A, Tu…
39	nucleotide metabolic process	988	5.18042e-37	9.44563e-35	236	ITPA, G-protein beta-2, G-protein alpha-11, MYH9, RhoG, Rab-1A, dUTPase (DUT), Chapsyn-110, Rab-5C, Adenylate cyclase type VI, U5-200KD, PD-ECGF (TdRPase), RhoA, SURF1, ODO2, TPI1, RAP-1A, CTE2, ARF6, MYL6, TAP1 (PSF1), DDX39, ATP6V0C, ATP6V1A (70kD), RP2, ATP1B2, Tubulin alpha-1B, CAD, ABCC1, G-protein alpha-i1, DLGAP2, ABCB6, RFC1, TCP1-theta, NDUFA9, ACTC, BPNT1, Rab-4A, Tubulin alpha-1C, ABCC…
40	cellular macromolecule localization	991	8.71533e-37	1.54937e-34	236	APG3, Syntaxin 6, RPS10, Rab-1A, Ankyrin 1, Syntaxin 8, Gdap1, RPS19, GLG1, Ankyrin-G, Macro-H2A.1 histone, ERBIN, Chapsyn-110, Adenylate cyclase type VI, SCPX, VAMP1, RPS30, TIMM50, SNAPalpha, RPS3, TOM40, RPL12, RPL19, RPS12, Karyopherin beta-3, ARF6, SEC62, TAP1 (PSF1), 14-3-3 gamma, RP40, LAMP1, Calcineurin A (alpha), RPS5, Calcineurin B1, AP-1 beta subunit, Tetraspanin-14, Beta-catenin, 14-3…
41	protein targeting to membrane	164	8.96436e-37	1.55477e-34	81	APG3, RPS10, Ankyrin 1, RPS19, Ankyrin-G, RPS30, RPS3, RPL12, RPL19, RPS12, SEC62, RP40, RPS5, RPL18, RPL13A, RPL13, RPL9, TESC, RPS15, RPL21, RPS11, RIB1, RPL8, RPL6, MYADM, RPS4X, RPS20, SPC25, SEC61 alpha, RPS27A, RPS9, RPS15a, Ankyrin-B, RPS7, RPS25, OST48, RPS16, RPL5, RPL18a, RPS17L, RPL7, RPS13, Ubi-L, RPS24, QM, RPL3, RPS3A, Rab8B, RPL29, RPS23, RPL7A, RPS17, RPS8, RPL3L, SRP-beta recepto…
42	nucleoside phosphate metabolic process	995	1.73603e-36	2.93926e-34	236	ITPA, G-protein beta-2, G-protein alpha-11, MYH9, RhoG, Rab-1A, dUTPase (DUT), Chapsyn-110, Rab-5C, Adenylate cyclase type VI, U5-200KD, PD-ECGF (TdRPase), RhoA, SURF1, ODO2, TPI1, RAP-1A, CTE2, ARF6, MYL6, TAP1 (PSF1), DDX39, ATP6V0C, ATP6V1A (70kD), RP2, ATP1B2, Tubulin alpha-1B, CAD, ABCC1, G-protein alpha-i1, DLGAP2, ABCB6, RFC1, TCP1-theta, NDUFA9, ACTC, BPNT1, Rab-4A, Tubulin alpha-1C, ABCC…
43	protein localization to endoplasmic reticulum	133	2.98333e-36	4.9336e-34	72	RPS10, RPS19, RPS30, RPS3, RPL12, RPL19, RPS12, SEC62, RP40, RPS5, PDIA3, RPL18, RPL13A, RPL13, RPL9, RPS15, RPL21, RPS11, RIB1, RPL8, VAPA, RPL6, RPS4X, GRP78, RPS20, SPC25, SEC61 alpha, RPS27A, RPS9, RPS15a, Ankyrin-B, RPS7, RPS25, OST48, RPS16, RPL5, RPL18a, RPS17L, RPL7, RPS13, Ubi-L, RPS24, QM, RPL3, RPS3A, RPL29, RPS23, RPL7A, RPS17, RPS8, RPL3L, SRP-beta receptor, RPL4, RIB2, RPS6, RPL10A …
44	viral transcription	86	1.1236e-35	1.8159e-33	57	RPS10, RPS19, RPS30, RPS3, RPL12, RPL19, RPS12, RP40, RPS5, RPL18, RPL13A, RPL13, RPL9, RPS15, RPL21, RPS11, RPL8, RPL6, RPS4X, RPS20, RPS27A, RPS9, RPS15a, RPS7, RPS25, RPS16, RPL5, RPL18a, RPS17L, RPL7, RPS13, Ubi-L, RPS24, QM, RPL3, RPS3A, RPL29, RPS23, RPL7A, RPS17, RPS8, RPL3L, RPL4, RPS6, RPL10A (CsA-19), RPL23, RPL27, RPL30, RPL35, RPS2, RPLP1, RPL11, RPL17, RPL37, RPLP0, RPL15, RPL14
45	organonitrogen compound catabolic process	908	6.12003e-35	9.67101e-33	219	ITPA, G-protein beta-2, G-protein alpha-11, MYH9, RhoG, Rab-1A, dUTPase (DUT), BGAL, Rab-5C, U5-200KD, PD-ECGF (TdRPase), TST, RhoA, GABT, ODO2, RAP-1A, FTDH, ARF6, MYL6, TAP1 (PSF1), DDX39, ATP6V0C, Heme oxygenase 1, ATP1B2, Tubulin alpha-1B, CAD, ABCC1, G-protein alpha-i1, ABCB6, RFC1, TCP1-theta, ACTC, Rab-4A, Tubulin alpha-1C, ABCC4, Rab-27A, HSP90 alpha, eEF2, Tubulin beta 2B, Dynamin-1, DDX…
46	single-organism cellular process	10790	9.62733e-35	1.48826e-32	1331	SEC22B, PLP1, APG3, Ephrin-B3, GSTP1, ITPA, CD69, DCTN1(p150Glued), G3P2, Syntaxin 6, SDHA, YES, RPS10, SLFN5, ATR/TEM8, TRUNDD(TNFRSF10D), TGT, ILDR2, TEF-1, TfR1, G-protein beta-2, G-protein alpha-11, GAA, Rab-3B, MYH9, RhoG, COX VIc, ALPL, Rab-1A, CD151, Ankyrin 1, Syntaxin 8, ARFGAP1, dUTPase (DUT), MLCP (cat), Gdap1, ERp44, Alpha-fodrin, KIDINS220, RPS19, GLG1, IL-2R gamma chain, Plectin 1, …
47	regulation of biological quality	2862	1.02844e-34	1.556e-32	489	GSTP1, G3P2, YES, PALM2, EIF5A2, ILDR2, TfR1, G-protein alpha-11, GAA, Rab-3B, MYH9, RhoG, Rab-1A, Ankyrin 1, ERp44, Alpha-fodrin, RPS19, GLG1, Ankyrin-G, HCP1, Profilin I, Adenylate cyclase type VI, Synapsin II, SCPX, TXNRD2, VAMP1, JWA, hnRNP U, PCNA, CADPS, RhoA, GABT, SLC32A1, RAP-1A, Galectin-1, SPEC1, KCC2, ARF6, SAM68, CXADR, Ku80, Endoglin, P4HB, PTPRF (LAR), Synaptotagmin IV, TAP1 (PSF1)…
48	purine ribonucleoside triphosphate metabolic process	692	1.23555e-34	1.82432e-32	183	ITPA, G-protein beta-2, G-protein alpha-11, MYH9, RhoG, Rab-1A, Rab-5C, U5-200KD, RhoA, SURF1, RAP-1A, ARF6, MYL6, TAP1 (PSF1), DDX39, ATP6V0C, ATP6V1A (70kD), RP2, ATP1B2, Tubulin alpha-1B, ABCC1, G-protein alpha-i1, ABCB6, RFC1, TCP1-theta, NDUFA9, ACTC, Rab-4A, Tubulin alpha-1C, ABCC4, Rab-27A, HSP90 alpha, eEF2, Tubulin beta 2B, Dynamin-1, DDX30, NSF, DDX17, PMCA2b, CDC42, RAP-2A, ATP5B, MYH1…
49	purine nucleoside triphosphate metabolic process	698	1.25709e-34	1.82432e-32	184	ITPA, G-protein beta-2, G-protein alpha-11, MYH9, RhoG, Rab-1A, Rab-5C, U5-200KD, RhoA, SURF1, RAP-1A, ARF6, MYL6, TAP1 (PSF1), DDX39, ATP6V0C, ATP6V1A (70kD), RP2, ATP1B2, Tubulin alpha-1B, ABCC1, G-protein alpha-i1, ABCB6, RFC1, TCP1-theta, NDUFA9, ACTC, Rab-4A, Tubulin alpha-1C, ABCC4, Rab-27A, HSP90 alpha, eEF2, Tubulin beta 2B, Dynamin-1, DDX30, NSF, DDX17, PMCA2b, CDC42, RAP-2A, ATP5B, MYH1…
50	ribonucleoside triphosphate metabolic process	699	1.54302e-34	2.19449e-32	184	ITPA, G-protein beta-2, G-protein alpha-11, MYH9, RhoG, Rab-1A, Rab-5C, U5-200KD, RhoA, SURF1, RAP-1A, ARF6, MYL6, TAP1 (PSF1), DDX39, ATP6V0C, ATP6V1A (70kD), RP2, ATP1B2, Tubulin alpha-1B, CAD, ABCC1, G-protein alpha-i1, ABCB6, RFC1, TCP1-theta, NDUFA9, ACTC, Rab-4A, Tubulin alpha-1C, ABCC4, Rab-27A, HSP90 alpha, eEF2, Tubulin beta 2B, Dynamin-1, DDX30, NSF, DDX17, PMCA2b, CDC42, RAP-2A, ATP5B,…
51	translational termination	92	1.78087e-34	2.48309e-32	58	RPS10, RPS19, RPS30, RPS3, RPL12, RPL19, RPS12, RP40, RPS5, RPL18, RPL13A, RPL13, RPL9, RPS15, RPL21, RPS11, RPL8, eRF1, RPL6, RPS4X, RPS20, RPS27A, RPS9, RPS15a, RPS7, RPS25, RPS16, RPL5, RPL18a, RPS17L, RPL7, RPS13, Ubi-L, RPS24, QM, RPL3, RPS3A, RPL29, RPS23, RPL7A, RPS17, RPS8, RPL3L, RPL4, RPS6, RPL10A (CsA-19), RPL23, RPL27, RPL30, RPL35, RPS2, RPLP1, RPL11, RPL17, RPL37, RPLP0, RPL15, RPL14
52	purine nucleotide metabolic process	821	1.91389e-34	2.61724e-32	204	ITPA, G-protein beta-2, G-protein alpha-11, MYH9, RhoG, Rab-1A, Rab-5C, Adenylate cyclase type VI, U5-200KD, RhoA, SURF1, RAP-1A, CTE2, ARF6, MYL6, TAP1 (PSF1), DDX39, ATP6V0C, ATP6V1A (70kD), RP2, ATP1B2, Tubulin alpha-1B, ABCC1, G-protein alpha-i1, ABCB6, RFC1, TCP1-theta, NDUFA9, ACTC, BPNT1, Rab-4A, Tubulin alpha-1C, ABCC4, Rab-27A, HSP90 alpha, eEF2, Tubulin beta 2B, Dynamin-1, DDX30, NSF, D…
53	purine ribonucleotide metabolic process	804	2.50016e-34	3.35446e-32	201	ITPA, G-protein beta-2, G-protein alpha-11, MYH9, RhoG, Rab-1A, Rab-5C, Adenylate cyclase type VI, U5-200KD, RhoA, SURF1, RAP-1A, CTE2, ARF6, MYL6, TAP1 (PSF1), DDX39, ATP6V0C, ATP6V1A (70kD), RP2, ATP1B2, Tubulin alpha-1B, ABCC1, G-protein alpha-i1, ABCB6, RFC1, TCP1-theta, NDUFA9, ACTC, BPNT1, Rab-4A, Tubulin alpha-1C, ABCC4, Rab-27A, HSP90 alpha, eEF2, Tubulin beta 2B, Dynamin-1, DDX30, NSF, D…
54	nucleoside triphosphate metabolic process	717	5.28333e-34	6.95737e-32	186	ITPA, G-protein beta-2, G-protein alpha-11, MYH9, RhoG, Rab-1A, dUTPase (DUT), Rab-5C, U5-200KD, RhoA, SURF1, RAP-1A, ARF6, MYL6, TAP1 (PSF1), DDX39, ATP6V0C, ATP6V1A (70kD), RP2, ATP1B2, Tubulin alpha-1B, CAD, ABCC1, G-protein alpha-i1, ABCB6, RFC1, TCP1-theta, NDUFA9, ACTC, Rab-4A, Tubulin alpha-1C, ABCC4, Rab-27A, HSP90 alpha, eEF2, Tubulin beta 2B, Dynamin-1, DDX30, NSF, DDX17, PMCA2b, CDC42,…
55	organonitrogen compound metabolic process	1857	7.09104e-34	9.16807e-32	355	GSTP1, ITPA, G-protein beta-2, G-protein alpha-11, MYH9, RhoG, Rab-1A, Ankyrin 1, dUTPase (DUT), GSTM1, HCP1, BGAL, Rab-5C, Adenylate cyclase type VI, U5-200KD, PYC, PD-ECGF (TdRPase), TST, RhoA, SURF1, GABT, ODO2, EEF1E1, TPI1, RAP-1A, FTDH, MGST3, CTE2, ARF6, MYL6, P4HB, TAP1 (PSF1), DDX39, ATP6V0C, ATP6V1A (70kD), RP2, Heme oxygenase 1, ATP1B2, Tubulin alpha-1B, CAD, FARSB, ABCC1, G-protein al…
56	single-organism process	12150	7.95422e-34	1.01004e-31	1446	SEC22B, PLP1, APG3, Ephrin-B3, GSTP1, ITPA, CD69, DCTN1(p150Glued), G3P2, Syntaxin 6, SDHA, YES, RPS10, SLFN5, ATR/TEM8, TRUNDD(TNFRSF10D), TGT, EIF5A2, ILDR2, TEF-1, TfR1, G-protein beta-2, G-protein alpha-11, GAA, Rab-3B, MYH9, RhoG, COX VIc, ALPL, Rab-1A, CD151, Ankyrin 1, Syntaxin 8, NipSnap1, ARFGAP1, dUTPase (DUT), MLCP (cat), Gdap1, ERp44, Alpha-fodrin, KIDINS220, RPS19, GLG1, IL-2R gamma …
57	ribose phosphate metabolic process	826	1.4898e-33	1.85859e-31	203	ITPA, G-protein beta-2, G-protein alpha-11, MYH9, RhoG, Rab-1A, Rab-5C, Adenylate cyclase type VI, U5-200KD, RhoA, SURF1, RAP-1A, CTE2, ARF6, MYL6, TAP1 (PSF1), DDX39, ATP6V0C, ATP6V1A (70kD), RP2, ATP1B2, Tubulin alpha-1B, CAD, ABCC1, G-protein alpha-i1, ABCB6, RFC1, TCP1-theta, NDUFA9, ACTC, BPNT1, Rab-4A, Tubulin alpha-1C, ABCC4, Rab-27A, HSP90 alpha, eEF2, Tubulin beta 2B, Dynamin-1, DDX30, N…
58	ribonucleotide metabolic process	821	1.85123e-33	2.26967e-31	202	ITPA, G-protein beta-2, G-protein alpha-11, MYH9, RhoG, Rab-1A, Rab-5C, Adenylate cyclase type VI, U5-200KD, RhoA, SURF1, RAP-1A, CTE2, ARF6, MYL6, TAP1 (PSF1), DDX39, ATP6V0C, ATP6V1A (70kD), RP2, ATP1B2, Tubulin alpha-1B, CAD, ABCC1, G-protein alpha-i1, ABCB6, RFC1, TCP1-theta, NDUFA9, ACTC, BPNT1, Rab-4A, Tubulin alpha-1C, ABCC4, Rab-27A, HSP90 alpha, eEF2, Tubulin beta 2B, Dynamin-1, DDX30, N…
59	purine ribonucleoside metabolic process	781	3.29523e-33	3.97159e-31	195	G-protein beta-2, G-protein alpha-11, MYH9, RhoG, Rab-1A, Rab-5C, U5-200KD, RhoA, SURF1, RAP-1A, CTE2, ARF6, MYL6, TAP1 (PSF1), DDX39, ATP6V0C, ATP6V1A (70kD), RP2, ATP1B2, Tubulin alpha-1B, ABCC1, G-protein alpha-i1, ABCB6, RFC1, TCP1-theta, MAT2B, NDUFA9, ACTC, BPNT1, Rab-4A, Tubulin alpha-1C, ABCC4, Rab-27A, HSP90 alpha, eEF2, Tubulin beta 2B, Dynamin-1, DDX30, NSF, DDX17, PMCA2b, CDC42, RAP-2…
60	viral gene expression	96	5.28484e-33	6.26342e-31	58	RPS10, RPS19, RPS30, RPS3, RPL12, RPL19, RPS12, RP40, RPS5, RPL18, RPL13A, RPL13, RPL9, UBC, RPS15, RPL21, RPS11, RPL8, RPL6, RPS4X, RPS20, RPS27A, RPS9, RPS15a, RPS7, RPS25, RPS16, RPL5, RPL18a, RPS17L, RPL7, RPS13, Ubi-L, RPS24, QM, RPL3, RPS3A, RPL29, RPS23, RPL7A, RPS17, RPS8, RPL3L, RPL4, RPS6, RPL10A (CsA-19), RPL23, RPL27, RPL30, RPL35, RPS2, RPLP1, RPL11, RPL17, RPL37, RPLP0, RPL15, RPL14
61	purine nucleoside metabolic process	784	5.75837e-33	6.71275e-31	195	G-protein beta-2, G-protein alpha-11, MYH9, RhoG, Rab-1A, Rab-5C, U5-200KD, RhoA, SURF1, RAP-1A, CTE2, ARF6, MYL6, TAP1 (PSF1), DDX39, ATP6V0C, ATP6V1A (70kD), RP2, ATP1B2, Tubulin alpha-1B, ABCC1, G-protein alpha-i1, ABCB6, RFC1, TCP1-theta, MAT2B, NDUFA9, ACTC, BPNT1, Rab-4A, Tubulin alpha-1C, ABCC4, Rab-27A, HSP90 alpha, eEF2, Tubulin beta 2B, Dynamin-1, DDX30, NSF, DDX17, PMCA2b, CDC42, RAP-2…
62	multi-organism metabolic process	103	7.75577e-33	8.89537e-31	60	RPS10, RPS19, RPS30, RPS3, RPL12, RPL19, RPS12, RP40, RPS5, APG16L1, RPL18, RPL13A, RPL13, RPL9, UBC, RPS15, RPL21, RPS11, RPL8, RPL6, RPS4X, RPS20, RPS27A, RPS9, RPS15a, RPS7, RPS25, RPS16, RPL5, RPL18a, RPS17L, RPL7, RPS13, Ubi-L, RPS24, QM, RPL3, RPS3A, RPL29, RPS23, RPL7A, RPS17, RPS8, RPL3L, RPL4, RPS6, RPL10A (CsA-19), RPL23, RPL27, RPL30, RPL35, RPS2, RPLP1, RPL11, RPL17, APG7, RPL37, RPLP…
63	cellular protein complex disassembly	121	1.43432e-32	1.61896e-30	65	RPS10, RPS19, RPS30, SNAPalpha, RPS3, RPL12, RPL19, RPS12, RP40, RPS5, RPL18, RPL13A, RPL13, RPL9, AKAP5, RPS15, RPL21, RPS11, RPL8, eRF1, RPL6, RPS4X, Cofilin, non-muscle, RPS20, RPS27A, RPS9, RPS15a, HSC70, RPS7, RPS25, DNAJC6, RPS16, RPL5, RPL18a, RPS17L, RPL7, Cofilin, muscle, RPS13, Ubi-L, RPS24, SYNJ1, QM, RPL3, RPS3A, RPL29, RPS23, RPL7A, RPS17, RPS8, RPL3L, RPL4, RPS6, RPL10A (CsA-19), RP…
64	nucleoside triphosphate catabolic process	592	1.5006e-32	1.6673e-30	162	ITPA, G-protein beta-2, G-protein alpha-11, MYH9, RhoG, Rab-1A, dUTPase (DUT), Rab-5C, U5-200KD, RhoA, RAP-1A, ARF6, MYL6, TAP1 (PSF1), DDX39, ATP6V0C, ATP1B2, Tubulin alpha-1B, ABCC1, G-protein alpha-i1, ABCB6, RFC1, TCP1-theta, ACTC, Rab-4A, Tubulin alpha-1C, ABCC4, Rab-27A, HSP90 alpha, eEF2, Tubulin beta 2B, Dynamin-1, DDX30, NSF, DDX17, PMCA2b, CDC42, RAP-2A, ATP5B, MYH10, G-protein alpha-q,…
65	purine nucleoside triphosphate catabolic process	587	1.77284e-32	1.93949e-30	161	ITPA, G-protein beta-2, G-protein alpha-11, MYH9, RhoG, Rab-1A, Rab-5C, U5-200KD, RhoA, RAP-1A, ARF6, MYL6, TAP1 (PSF1), DDX39, ATP6V0C, ATP1B2, Tubulin alpha-1B, ABCC1, G-protein alpha-i1, ABCB6, RFC1, TCP1-theta, ACTC, Rab-4A, Tubulin alpha-1C, ABCC4, Rab-27A, HSP90 alpha, eEF2, Tubulin beta 2B, Dynamin-1, DDX30, NSF, DDX17, PMCA2b, CDC42, RAP-2A, ATP5B, MYH10, G-protein alpha-q, LONP2, ATP6V1H…
66	purine nucleoside catabolic process	599	1.95647e-32	2.07648e-30	163	G-protein beta-2, G-protein alpha-11, MYH9, RhoG, Rab-1A, Rab-5C, U5-200KD, RhoA, RAP-1A, ARF6, MYL6, TAP1 (PSF1), DDX39, ATP6V0C, ATP1B2, Tubulin alpha-1B, ABCC1, G-protein alpha-i1, ABCB6, RFC1, TCP1-theta, ACTC, Rab-4A, Tubulin alpha-1C, ABCC4, Rab-27A, HSP90 alpha, eEF2, Tubulin beta 2B, Dynamin-1, DDX30, NSF, DDX17, PMCA2b, CDC42, RAP-2A, ATP5B, MYH10, G-protein alpha-q, LONP2, ATP6V1H, ARF3…
67	purine ribonucleoside catabolic process	599	1.95647e-32	2.07648e-30	163	G-protein beta-2, G-protein alpha-11, MYH9, RhoG, Rab-1A, Rab-5C, U5-200KD, RhoA, RAP-1A, ARF6, MYL6, TAP1 (PSF1), DDX39, ATP6V0C, ATP1B2, Tubulin alpha-1B, ABCC1, G-protein alpha-i1, ABCB6, RFC1, TCP1-theta, ACTC, Rab-4A, Tubulin alpha-1C, ABCC4, Rab-27A, HSP90 alpha, eEF2, Tubulin beta 2B, Dynamin-1, DDX30, NSF, DDX17, PMCA2b, CDC42, RAP-2A, ATP5B, MYH10, G-protein alpha-q, LONP2, ATP6V1H, ARF3…
68	purine ribonucleoside triphosphate catabolic process	584	3.24204e-32	3.39031e-30	160	ITPA, G-protein beta-2, G-protein alpha-11, MYH9, RhoG, Rab-1A, Rab-5C, U5-200KD, RhoA, RAP-1A, ARF6, MYL6, TAP1 (PSF1), DDX39, ATP6V0C, ATP1B2, Tubulin alpha-1B, ABCC1, G-protein alpha-i1, ABCB6, RFC1, TCP1-theta, ACTC, Rab-4A, Tubulin alpha-1C, ABCC4, Rab-27A, HSP90 alpha, eEF2, Tubulin beta 2B, Dynamin-1, DDX30, NSF, DDX17, PMCA2b, CDC42, RAP-2A, ATP5B, MYH10, G-protein alpha-q, LONP2, ATP6V1H…
69	ribonucleoside triphosphate catabolic process	585	4.03237e-32	4.15568e-30	160	ITPA, G-protein beta-2, G-protein alpha-11, MYH9, RhoG, Rab-1A, Rab-5C, U5-200KD, RhoA, RAP-1A, ARF6, MYL6, TAP1 (PSF1), DDX39, ATP6V0C, ATP1B2, Tubulin alpha-1B, ABCC1, G-protein alpha-i1, ABCB6, RFC1, TCP1-theta, ACTC, Rab-4A, Tubulin alpha-1C, ABCC4, Rab-27A, HSP90 alpha, eEF2, Tubulin beta 2B, Dynamin-1, DDX30, NSF, DDX17, PMCA2b, CDC42, RAP-2A, ATP5B, MYH10, G-protein alpha-q, LONP2, ATP6V1H…
70	purine-containing compound catabolic process	632	1.48599e-31	1.42796e-29	167	ITPA, G-protein beta-2, G-protein alpha-11, MYH9, RhoG, Rab-1A, Rab-5C, U5-200KD, RhoA, RAP-1A, ARF6, MYL6, TAP1 (PSF1), DDX39, ATP6V0C, ATP1B2, Tubulin alpha-1B, ABCC1, G-protein alpha-i1, ABCB6, RFC1, TCP1-theta, ACTC, Rab-4A, Tubulin alpha-1C, ABCC4, Rab-27A, HSP90 alpha, eEF2, Tubulin beta 2B, Dynamin-1, DDX30, NSF, DDX17, PMCA2b, CDC42, RAP-2A, ATP5B, MYH10, G-protein alpha-q, LONP2, ATP6V1H…
71	cellular component organization	4560	4.37698e-32	4.44639e-30	684	SEC22B, PLP1, APG3, Ephrin-B3, ITPA, DCTN1(p150Glued), G3P2, Syntaxin 6, RPS10, ATR/TEM8, GAA, Rab-3B, MYH9, RhoG, Rab-1A, CD151, Ankyrin 1, Syntaxin 8, ARFGAP1, dUTPase (DUT), Gdap1, Alpha-fodrin, KIDINS220, RPS19, Plectin 1, Ankyrin-G, LEDGF, Ribonuclease H1, HIST1H2BA, Macro-H2A.1 histone, ERBIN, Profilin I, Keratin 17, Neuropilin-2, Chapsyn-110, Rab-5C, NUP210, Adenylate cyclase type VI, ITGB…
72	purine ribonucleotide catabolic process	612	3.07957e-31	2.80754e-29	163	ITPA, G-protein beta-2, G-protein alpha-11, MYH9, RhoG, Rab-1A, Rab-5C, U5-200KD, RhoA, RAP-1A, ARF6, MYL6, TAP1 (PSF1), DDX39, ATP6V0C, ATP1B2, Tubulin alpha-1B, ABCC1, G-protein alpha-i1, ABCB6, RFC1, TCP1-theta, ACTC, Rab-4A, Tubulin alpha-1C, ABCC4, Rab-27A, HSP90 alpha, eEF2, Tubulin beta 2B, Dynamin-1, DDX30, NSF, DDX17, PMCA2b, CDC42, RAP-2A, ATP5B, MYH10, G-protein alpha-q, LONP2, ATP6V1H…
73	purine nucleotide catabolic process	624	9.6002e-32	9.61507e-30	166	ITPA, G-protein beta-2, G-protein alpha-11, MYH9, RhoG, Rab-1A, Rab-5C, U5-200KD, RhoA, RAP-1A, ARF6, MYL6, TAP1 (PSF1), DDX39, ATP6V0C, ATP1B2, Tubulin alpha-1B, ABCC1, G-protein alpha-i1, ABCB6, RFC1, TCP1-theta, ACTC, Rab-4A, Tubulin alpha-1C, ABCC4, Rab-27A, HSP90 alpha, eEF2, Tubulin beta 2B, Dynamin-1, DDX30, NSF, DDX17, PMCA2b, CDC42, RAP-2A, ATP5B, MYH10, G-protein alpha-q, LONP2, ATP6V1H…
74	ribonucleotide catabolic process	613	3.79073e-31	3.41213e-29	163	ITPA, G-protein beta-2, G-protein alpha-11, MYH9, RhoG, Rab-1A, Rab-5C, U5-200KD, RhoA, RAP-1A, ARF6, MYL6, TAP1 (PSF1), DDX39, ATP6V0C, ATP1B2, Tubulin alpha-1B, ABCC1, G-protein alpha-i1, ABCB6, RFC1, TCP1-theta, ACTC, Rab-4A, Tubulin alpha-1C, ABCC4, Rab-27A, HSP90 alpha, eEF2, Tubulin beta 2B, Dynamin-1, DDX30, NSF, DDX17, PMCA2b, CDC42, RAP-2A, ATP5B, MYH10, G-protein alpha-q, LONP2, ATP6V1H…
75	purine-containing compound metabolic process	875	9.93604e-32	9.81322e-30	207	ITPA, G-protein beta-2, G-protein alpha-11, MYH9, RhoG, Rab-1A, Rab-5C, Adenylate cyclase type VI, U5-200KD, RhoA, SURF1, RAP-1A, CTE2, ARF6, MYL6, TAP1 (PSF1), DDX39, ATP6V0C, ATP6V1A (70kD), RP2, ATP1B2, Tubulin alpha-1B, ABCC1, G-protein alpha-i1, ABCB6, RFC1, TCP1-theta, MAT2B, NDUFA9, ACTC, BPNT1, Rab-4A, Tubulin alpha-1C, ABCC4, Rab-27A, HSP90 alpha, eEF2, Tubulin beta 2B, Dynamin-1, DDX30,…
76	single-organism metabolic process	4521	1.15693e-31	1.12698e-29	678	PLP1, APG3, GSTP1, ITPA, CD69, G3P2, SDHA, G-protein beta-2, G-protein alpha-11, GAA, MYH9, RhoG, COX VIc, Rab-1A, dUTPase (DUT), MLCP (cat), HDLBP, GSTM1, HCP1, BGAL, PSMB1, HIST1H2BA, Esterase D, PYGB, PSMB5, Chapsyn-110, Rab-5C, NUP210, Adenylate cyclase type VI, InPP5A, U5-200KD, SCPX, TXNRD2, STT3A, PYC, PD-ECGF (TdRPase), PCNA, UBE1DC1, TST, RhoA, SURF1, GABT, MA1B1, ODO2, RPS3, EEF1E1, TPI…
77	ribonucleoside metabolic process	809	1.73411e-31	1.64417e-29	196	G-protein beta-2, G-protein alpha-11, MYH9, RhoG, Rab-1A, Rab-5C, U5-200KD, RhoA, SURF1, RAP-1A, CTE2, ARF6, MYL6, TAP1 (PSF1), DDX39, ATP6V0C, ATP6V1A (70kD), RP2, ATP1B2, Tubulin alpha-1B, CAD, ABCC1, G-protein alpha-i1, ABCB6, RFC1, TCP1-theta, MAT2B, NDUFA9, ACTC, BPNT1, Rab-4A, Tubulin alpha-1C, ABCC4, Rab-27A, HSP90 alpha, eEF2, Tubulin beta 2B, Dynamin-1, DDX30, NSF, DDX17, PMCA2b, CDC42, …
78	nucleotide catabolic process	645	6.23959e-31	5.54621e-29	168	ITPA, G-protein beta-2, G-protein alpha-11, MYH9, RhoG, Rab-1A, dUTPase (DUT), Rab-5C, U5-200KD, RhoA, RAP-1A, ARF6, MYL6, TAP1 (PSF1), DDX39, ATP6V0C, ATP1B2, Tubulin alpha-1B, ABCC1, G-protein alpha-i1, ABCB6, RFC1, TCP1-theta, ACTC, Rab-4A, Tubulin alpha-1C, ABCC4, Rab-27A, HSP90 alpha, eEF2, Tubulin beta 2B, Dynamin-1, DDX30, NSF, DDX17, PMCA2b, CDC42, RAP-2A, ATP5B, MYH10, G-protein alpha-q,…
79	ribonucleoside catabolic process	611	2.50034e-31	2.30908e-29	163	G-protein beta-2, G-protein alpha-11, MYH9, RhoG, Rab-1A, Rab-5C, U5-200KD, RhoA, RAP-1A, ARF6, MYL6, TAP1 (PSF1), DDX39, ATP6V0C, ATP1B2, Tubulin alpha-1B, ABCC1, G-protein alpha-i1, ABCB6, RFC1, TCP1-theta, ACTC, Rab-4A, Tubulin alpha-1C, ABCC4, Rab-27A, HSP90 alpha, eEF2, Tubulin beta 2B, Dynamin-1, DDX30, NSF, DDX17, PMCA2b, CDC42, RAP-2A, ATP5B, MYH10, G-protein alpha-q, LONP2, ATP6V1H, ARF3…
80	nucleoside metabolic process	829	2.14683e-31	2.00869e-29	199	G-protein beta-2, G-protein alpha-11, MYH9, RhoG, Rab-1A, dUTPase (DUT), Rab-5C, U5-200KD, PD-ECGF (TdRPase), RhoA, SURF1, RAP-1A, CTE2, ARF6, MYL6, TAP1 (PSF1), DDX39, ATP6V0C, ATP6V1A (70kD), RP2, ATP1B2, Tubulin alpha-1B, CAD, ABCC1, G-protein alpha-i1, ABCB6, RFC1, TCP1-theta, MAT2B, NDUFA9, ACTC, BPNT1, Rab-4A, Tubulin alpha-1C, ABCC4, Rab-27A, HSP90 alpha, eEF2, Tubulin beta 2B, Dynamin-1, …
81	nucleoside phosphate catabolic process	653	3.04249e-30	2.51572e-28	168	ITPA, G-protein beta-2, G-protein alpha-11, MYH9, RhoG, Rab-1A, dUTPase (DUT), Rab-5C, U5-200KD, RhoA, RAP-1A, ARF6, MYL6, TAP1 (PSF1), DDX39, ATP6V0C, ATP1B2, Tubulin alpha-1B, ABCC1, G-protein alpha-i1, ABCB6, RFC1, TCP1-theta, ACTC, Rab-4A, Tubulin alpha-1C, ABCC4, Rab-27A, HSP90 alpha, eEF2, Tubulin beta 2B, Dynamin-1, DDX30, NSF, DDX17, PMCA2b, CDC42, RAP-2A, ATP5B, MYH10, G-protein alpha-q,…
82	nucleoside catabolic process	623	8.8274e-31	7.74959e-29	164	G-protein beta-2, G-protein alpha-11, MYH9, RhoG, Rab-1A, Rab-5C, U5-200KD, PD-ECGF (TdRPase), RhoA, RAP-1A, ARF6, MYL6, TAP1 (PSF1), DDX39, ATP6V0C, ATP1B2, Tubulin alpha-1B, ABCC1, G-protein alpha-i1, ABCB6, RFC1, TCP1-theta, ACTC, Rab-4A, Tubulin alpha-1C, ABCC4, Rab-27A, HSP90 alpha, eEF2, Tubulin beta 2B, Dynamin-1, DDX30, NSF, DDX17, PMCA2b, CDC42, RAP-2A, ATP5B, MYH10, G-protein alpha-q, L…
83	cytoplasmic transport	653	9.36184e-31	8.11854e-29	169	SEC22B, CPSF1, RPS10, Rab-1A, Ankyrin 1, Syntaxin 8, Gdap1, KIDINS220, RPS19, Ankyrin-G, RPS30, TST, TIMM50, RPS3, TOM40, RPL12, RPL19, RPS12, Karyopherin beta-3, SEC62, hnRNP A1, TAP1 (PSF1), RP40, DDX39, LAMP1, Calcineurin A (alpha), RPS5, Calcineurin B1, TIP30, PDIA3, P2X7, RPL18, VAMP5, BET3 (TRAPPC3), CHP, YKT6, HSP90 alpha, Syntaxin 7, U2AF35, RPL13A, Sortilin, RPL13, TRN-SR2, RPL9, NCX2, T…
84	GTP metabolic process	255	5.11187e-27	3.56377e-25	90	G-protein beta-2, G-protein alpha-11, RhoG, Rab-1A, Rab-5C, RhoA, RAP-1A, ARF6, RP2, Tubulin alpha-1B, G-protein alpha-i1, Rab-4A, Tubulin alpha-1C, Rab-27A, eEF2, Tubulin beta 2B, Dynamin-1, CDC42, RAP-2A, G-protein alpha-q, ARF3, Tubulin beta 3, G-protein alpha-z, G-protein alpha-15, Rac2, eIF5, G-protein alpha-i3, Rab-3D, Tubulin beta 1, Tubulin beta 6, TUFM, Rab-7, Tubulin beta 2C, Atlastin, …
85	organophosphate catabolic process	702	1.09108e-30	9.3478e-29	177	ITPA, G-protein beta-2, G-protein alpha-11, MYH9, RhoG, Rab-1A, dUTPase (DUT), Rab-5C, InPP5A, U5-200KD, RhoA, RAP-1A, ARF6, MYL6, TAP1 (PSF1), DDX39, ATP6V0C, ATP1B2, Tubulin alpha-1B, ABCC1, G-protein alpha-i1, ABCB6, RFC1, TCP1-theta, ACTC, Rab-4A, Tubulin alpha-1C, ABCC4, Rab-27A, HSP90 alpha, eEF2, Tubulin beta 2B, Dynamin-1, DDX30, NSF, DDX17, PMCA2b, CDC42, RAP-2A, ATP5B, MYH10, ABHD12, G-…
86	glycosyl compound metabolic process	848	1.88259e-30	1.5937e-28	200	G-protein beta-2, G-protein alpha-11, MYH9, RhoG, Rab-1A, dUTPase (DUT), Rab-5C, U5-200KD, PD-ECGF (TdRPase), RhoA, SURF1, RAP-1A, CTE2, ARF6, MYL6, TAP1 (PSF1), DDX39, ATP6V0C, ATP6V1A (70kD), RP2, ATP1B2, Tubulin alpha-1B, CAD, ABCC1, G-protein alpha-i1, ABCB6, RFC1, TCP1-theta, MAT2B, NDUFA9, ACTC, BPNT1, Rab-4A, Tubulin alpha-1C, ABCC4, Rab-27A, HSP90 alpha, eEF2, Tubulin beta 2B, Dynamin-1, …
87	glycosyl compound catabolic process	629	2.96859e-30	2.48349e-28	164	G-protein beta-2, G-protein alpha-11, MYH9, RhoG, Rab-1A, Rab-5C, U5-200KD, PD-ECGF (TdRPase), RhoA, RAP-1A, ARF6, MYL6, TAP1 (PSF1), DDX39, ATP6V0C, ATP1B2, Tubulin alpha-1B, ABCC1, G-protein alpha-i1, ABCB6, RFC1, TCP1-theta, ACTC, Rab-4A, Tubulin alpha-1C, ABCC4, Rab-27A, HSP90 alpha, eEF2, Tubulin beta 2B, Dynamin-1, DDX30, NSF, DDX17, PMCA2b, CDC42, RAP-2A, ATP5B, MYH10, G-protein alpha-q, L…
88	protein complex disassembly	142	5.29464e-30	4.32761e-28	68	RPS10, RPS19, HIST1H2BA, RPS30, SNAPalpha, RPS3, RPL12, RPL19, RPS12, RP40, RPS5, RPL18, BAZ1B, RPL13A, RPL13, RPL9, AKAP5, RPS15, RPL21, RPS11, RPL8, eRF1, RPL6, RPS4X, Cofilin, non-muscle, RPS20, RPS27A, RPS9, RPS15a, HSC70, RPS7, RPS25, DNAJC6, RPS16, RPL5, RPL18a, RPS17L, RPL7, Cofilin, muscle, RPS13, Ubi-L, RPS24, SYNJ1, QM, RPL3, RPS3A, RPL29, RPS23, RPL7A, RPS17, RPS8, RPL3L, RPL4, SUPT16H…
89	cellular component organization or biogenesis	4673	1.20708e-29	9.754e-28	688	SEC22B, PLP1, APG3, Ephrin-B3, ITPA, DCTN1(p150Glued), G3P2, Syntaxin 6, RPS10, ATR/TEM8, GAA, Rab-3B, MYH9, RhoG, Rab-1A, CD151, Ankyrin 1, Syntaxin 8, ARFGAP1, dUTPase (DUT), Gdap1, Alpha-fodrin, KIDINS220, RPS19, Plectin 1, Ankyrin-G, LEDGF, Ribonuclease H1, HIST1H2BA, Macro-H2A.1 histone, ERBIN, Profilin I, Keratin 17, Neuropilin-2, Chapsyn-110, Rab-5C, NUP210, Adenylate cyclase type VI, ITGB…
90	translational initiation	144	1.55373e-29	1.24141e-27	68	RPS10, RPS19, RPS30, RPS3, RPL12, RPL19, RPS12, RP40, RPS5, RPL18, RPL13A, RPL13, RPL9, RPS15, RPL21, RPS11, RPL8, eIF5, RPL6, RPS4X, eIF3S3, RPS20, eIF2S1, eIF4A1, eIF6 (ITGB4BP), RPS27A, RPS9, RPS15a, RPS7, RPS25, RPS16, RPL5, RPL18a, EIF2S3, M9, RPS17L, RPL7, RPS13, Ubi-L, RPS24, QM, RPL3, RPS3A, RPL29, eIF2C2 (Argonaute-2), RPS23, RPL7A, RPS17, RPS8, RPL3L, RPL4, eIF3S8, eIF3S4, RPS6, RPL10A …
91	GTP catabolic process	241	1.48828e-25	9.79921e-24	85	G-protein beta-2, G-protein alpha-11, RhoG, Rab-1A, Rab-5C, RhoA, RAP-1A, ARF6, Tubulin alpha-1B, G-protein alpha-i1, Rab-4A, Tubulin alpha-1C, Rab-27A, eEF2, Tubulin beta 2B, Dynamin-1, CDC42, RAP-2A, G-protein alpha-q, ARF3, Tubulin beta 3, G-protein alpha-z, G-protein alpha-15, Rac2, eIF5, G-protein alpha-i3, Rab-3D, Tubulin beta 1, Tubulin beta 6, TUFM, Rab-7, Tubulin beta 2C, Atlastin, RHEB2…
92	guanosine-containing compound metabolic process	267	1.05628e-26	7.29246e-25	92	G-protein beta-2, G-protein alpha-11, RhoG, Rab-1A, Rab-5C, RhoA, RAP-1A, ARF6, RP2, Tubulin alpha-1B, G-protein alpha-i1, Rab-4A, Tubulin alpha-1C, Rab-27A, eEF2, Tubulin beta 2B, Dynamin-1, CDC42, RAP-2A, G-protein alpha-q, ARF3, Tubulin beta 3, G-protein alpha-z, G-protein alpha-15, Rac2, eIF5, G-protein alpha-i3, Rab-3D, Tubulin beta 1, Tubulin beta 6, TUFM, Rab-7, Tubulin beta 2C, Atlastin, …
93	vesicle-mediated transport	1026	5.75243e-29	4.54506e-27	224	SEC22B, Syntaxin 6, TMPRSS4, YES, TfR1, Rab-1A, Ankyrin 1, Syntaxin 8, ARFGAP1, Ankyrin-G, EXOC3L2, Profilin I, VAMP1, CADPS, SNAPalpha, SPEC1, ARF6, Synaptotagmin IV, LAMP1, WDR1, RP2, AP-1 beta subunit, Calnexin, ARF4, Synaptotagmin III, Beta-catenin, ARPC1A, P2X7, GDI2, VAMP5, BET3 (TRAPPC3), CHP, Alpha-actinin 4, ABCC4, Rab-27A, YKT6, HSP90 alpha, Syntaxin 7, Pacsin 3, GS15, Dynamin-1, Sortil…
94	guanosine-containing compound catabolic process	246	3.17084e-26	2.16806e-24	87	G-protein beta-2, G-protein alpha-11, RhoG, Rab-1A, Rab-5C, RhoA, RAP-1A, ARF6, Tubulin alpha-1B, G-protein alpha-i1, Rab-4A, Tubulin alpha-1C, Rab-27A, eEF2, Tubulin beta 2B, Dynamin-1, CDC42, RAP-2A, G-protein alpha-q, ARF3, Tubulin beta 3, G-protein alpha-z, G-protein alpha-15, Rac2, eIF5, G-protein alpha-i3, Rab-3D, Tubulin beta 1, Tubulin beta 6, TUFM, Rab-7, Tubulin beta 2C, Atlastin, RHEB2…
95	hemostasis	493	7.21422e-29	5.6374e-27	138	YES, G-protein alpha-11, RhoG, GLG1, Profilin I, RhoA, RAP-1A, CXADR, WDR1, ATP1B2, G-protein alpha-i1, PKC-beta, ITGB1, Alpha-actinin 4, ABCC4, Rab-27A, JAM2, NCX2, PMCA2b, CDC42, MaxiK alpha subunit, PKA-cat beta, Histone H3.3, Fyn, CRACM1, PECAM1, PIPKI gamma, G-protein alpha-q, JAM3, PDE2A, Thrombomodulin, von Willebrand factor, KIF3B, G-protein alpha-15, Rac2, ITGA6, Talin-1, G-protein alpha…
96	coagulation	488	8.37676e-29	6.40507e-27	137	YES, G-protein alpha-11, RhoG, GLG1, Profilin I, RhoA, RAP-1A, CXADR, WDR1, ATP1B2, G-protein alpha-i1, PKC-beta, ITGB1, Alpha-actinin 4, ABCC4, Rab-27A, JAM2, NCX2, PMCA2b, CDC42, MaxiK alpha subunit, PKA-cat beta, Histone H3.3, Fyn, CRACM1, PECAM1, PIPKI gamma, G-protein alpha-q, JAM3, PDE2A, Thrombomodulin, von Willebrand factor, KIF3B, G-protein alpha-15, Rac2, ITGA6, Talin-1, G-protein alpha…
97	blood coagulation	488	8.37676e-29	6.40507e-27	137	YES, G-protein alpha-11, RhoG, GLG1, Profilin I, RhoA, RAP-1A, CXADR, WDR1, ATP1B2, G-protein alpha-i1, PKC-beta, ITGB1, Alpha-actinin 4, ABCC4, Rab-27A, JAM2, NCX2, PMCA2b, CDC42, MaxiK alpha subunit, PKA-cat beta, Histone H3.3, Fyn, CRACM1, PECAM1, PIPKI gamma, G-protein alpha-q, JAM3, PDE2A, Thrombomodulin, von Willebrand factor, KIF3B, G-protein alpha-15, Rac2, ITGA6, Talin-1, G-protein alpha…
98	nuclear-transcribed mRNA catabolic process, nonsense-mediated decay	121	1.29252e-28	9.69756e-27	61	RPS10, RPS19, RPS30, RPS3, RPL12, RPL19, RPS12, RP40, RPS5, RPL18, RPL13A, RPL13, RPL9, RPS15, RPL21, RPS11, RPL8, eRF1, RPL6, RPS4X, PR65-alpha, RPS20, RPS27A, RPS9, RPS15a, RPS7, RPS25, RPS16, RPL5, RPL18a, RPS17L, RENT1, RPL7, RPS13, Ubi-L, RPS24, QM, RPL3, RPS3A, RPL29, RPS23, RPL7A, RPS17, RPS8, RPL3L, DDX48, RPL4, RPS6, RPL10A (CsA-19), RPL23, RPL27, RPL30, RPL35, RPS2, RPLP1, RPL11, RPL17,…
99	protein targeting	396	1.29555e-28	9.69756e-27	120	APG3, RPS10, Ankyrin 1, Gdap1, RPS19, Ankyrin-G, ERBIN, RPS30, TIMM50, RPS3, TOM40, RPL12, RPL19, RPS12, Karyopherin beta-3, SEC62, 14-3-3 gamma, RP40, Calcineurin A (alpha), RPS5, Calcineurin B1, 14-3-3 beta/alpha, PDIA3, RPL18, Rab-27A, HSP90 alpha, RPL13A, 14-3-3 epsilon, RPL13, TRN-SR2, RPL9, TESC, TOM70, AKAP5, RPS15, LONP2, Karyopherin beta 1, RPL21, RPS11, PDE2A, RIB1, RPL8, RPL6, MYADM, G…
100	multi-organism cellular process	649	4.59225e-28	3.40162e-26	163	Ephrin-B3, RPS10, TfR1, RPS19, IL-2R gamma chain, LEDGF, PSMB1, PSMB5, NUP210, RPS30, RACK1, RhoA, CD28, RPS3, RPL12, RPL19, RPS12, Karyopherin beta-3, CXADR, Ku80, hnRNP A1, TAP1 (PSF1), PSMD11, RP40, ATP6V0C, RPS5, TIP30, AP-1 beta subunit, APG16L1, RPL18, Nectin-2, PSMB3, ITGB1, SSRP1, PSMD1, RPL13A, 14-3-3 epsilon, Ku70, PSMD2, RPL13, RPL9, DDB1, UBC, RPS15, Fyn, PSMA1, gp130, Reticulon 3, VD…
101	viral process	643	4.65442e-28	3.41212e-26	162	Ephrin-B3, RPS10, TfR1, RPS19, IL-2R gamma chain, LEDGF, PSMB1, PSMB5, NUP210, RPS30, RACK1, RhoA, CD28, RPS3, RPL12, RPL19, RPS12, Karyopherin beta-3, CXADR, Ku80, hnRNP A1, TAP1 (PSF1), PSMD11, RP40, ATP6V0C, RPS5, TIP30, AP-1 beta subunit, APG16L1, RPL18, Nectin-2, PSMB3, ITGB1, SSRP1, PSMD1, RPL13A, 14-3-3 epsilon, Ku70, PSMD2, RPL13, RPL9, DDB1, UBC, RPS15, Fyn, PSMA1, gp130, Reticulon 3, VD…
102	macromolecular complex disassembly	151	5.57454e-28	4.04495e-26	68	RPS10, RPS19, HIST1H2BA, RPS30, SNAPalpha, RPS3, RPL12, RPL19, RPS12, RP40, RPS5, RPL18, BAZ1B, RPL13A, RPL13, RPL9, AKAP5, RPS15, RPL21, RPS11, RPL8, eRF1, RPL6, RPS4X, Cofilin, non-muscle, RPS20, RPS27A, RPS9, RPS15a, HSC70, RPS7, RPS25, DNAJC6, RPS16, RPL5, RPL18a, RPS17L, RPL7, Cofilin, muscle, RPS13, Ubi-L, RPS24, SYNJ1, QM, RPL3, RPS3A, RPL29, RPS23, RPL7A, RPS17, RPS8, RPL3L, RPL4, SUPT16H…
103	wound healing	646	8.17193e-28	5.86976e-26	162	YES, G-protein alpha-11, RhoG, GLG1, Profilin I, RhoA, RAP-1A, CXADR, Endoglin, WDR1, Heme oxygenase 1, ATP1B2, G-protein alpha-i1, PKC-beta, ITGB1, Alpha-actinin 4, ABCC4, Rab-27A, JAM2, NCX2, Neuromodulin, PMCA2b, CDC42, MaxiK alpha subunit, PKA-cat beta, Histone H3.3, MYH10, Fyn, CRACM1, PECAM1, PIPKI gamma, G-protein alpha-q, MCAM, JAM3, PDE2A, Thrombomodulin, von Willebrand factor, KIF3B, G-…
104	interspecies interaction between organisms	713	2.16796e-27	1.52637e-25	172	Ephrin-B3, RPS10, TfR1, RPS19, IL-2R gamma chain, LEDGF, PSMB1, PSMB5, NUP210, RPS30, RACK1, RhoA, CD28, RPS3, RPL12, RPL19, RPS12, Karyopherin beta-3, CXADR, Ku80, hnRNP A1, TAP1 (PSF1), PSMD11, RP40, ATP6V0C, RPS5, ATP6V1A (70kD), TIP30, AP-1 beta subunit, APG16L1, RPL18, Nectin-2, PSMB3, ITGB1, SSRP1, PSMD1, RPL13A, 14-3-3 epsilon, Ku70, PSMD2, RPL13, RPL9, DDB1, UBC, RPS15, ATP6V1B2, Fyn, PSM…
105	symbiosis, encompassing mutualism through parasitism	713	2.16796e-27	1.52637e-25	172	Ephrin-B3, RPS10, TfR1, RPS19, IL-2R gamma chain, LEDGF, PSMB1, PSMB5, NUP210, RPS30, RACK1, RhoA, CD28, RPS3, RPL12, RPL19, RPS12, Karyopherin beta-3, CXADR, Ku80, hnRNP A1, TAP1 (PSF1), PSMD11, RP40, ATP6V0C, RPS5, ATP6V1A (70kD), TIP30, AP-1 beta subunit, APG16L1, RPL18, Nectin-2, PSMB3, ITGB1, SSRP1, PSMD1, RPL13A, 14-3-3 epsilon, Ku70, PSMD2, RPL13, RPL9, DDB1, UBC, RPS15, ATP6V1B2, Fyn, PSM…
106	carbohydrate derivative catabolic process	751	5.46356e-26	3.70013e-24	175	ITPA, G-protein beta-2, G-protein alpha-11, MYH9, RhoG, Rab-1A, dUTPase (DUT), BGAL, Rab-5C, U5-200KD, PD-ECGF (TdRPase), RhoA, RAP-1A, ARF6, MYL6, TAP1 (PSF1), DDX39, ATP6V0C, ATP1B2, Tubulin alpha-1B, ABCC1, G-protein alpha-i1, STT3B, ABCB6, RFC1, TCP1-theta, ACTC, Rab-4A, Tubulin alpha-1C, ABCC4, Rab-27A, HSP90 alpha, eEF2, Tubulin beta 2B, Dynamin-1, DDX30, NSF, DDX17, PMCA2b, CDC42, RAP-2A, …
107	translation	351	7.66758e-26	5.14379e-24	107	RPS10, EIF5A2, RPS19, MRPS18A, RPS30, MRPL1, RPS3, EEF1E1, RPL12, RPL19, RPS12, RP40, RPS5, FARSB, RPL18, eEF2, RPL13A, RPL13, RPL9, RPS15, RPL21, RPS11, RIB1, RPL8, eRF1, WARS, eIF5, RPL6, RPS4X, MRPS18B, eIF3S3, TUFM, MARS, RPS20, eIF2S1, SPC25, eIF4A1, GluProRS, eIF6 (ITGB4BP), RPS27A, RPS9, RPS15a, IleRS, RPS7, SelT, VARSL, RPS25, OST48, RPS16, MRPL12, RPL5, RPL18a, EIF2S3, M9, MRPL10, RPS17L…
108	viral life cycle	175	9.19751e-26	6.11247e-24	71	RPS10, RPS19, RPS30, RPS3, RPL12, RPL19, RPS12, TAP1 (PSF1), RP40, RPS5, APG16L1, RPL18, Nectin-2, RPL13A, RPL13, RPL9, UBC, RPS15, Karyopherin beta 1, RPL21, RPS11, RPL8, RPL6, SLC25A6, RPS4X, NFIA, RPS20, CRM1, RPS27A, RPS9, RPS15a, RPS7, RPS25, RPS16, RPL5, RPL18a, CD81, RPS17L, RPL7, RPS13, Ubi-L, RPS24, QM, RPL3, RPS3A, RPL29, RPS23, RPL7A, BAT1 (UAP56), RPS17, RPS8, RPL3L, RPL4, RPS6, RPL10…
109	establishment of protein localization to organelle	337	5.19556e-25	3.38951e-23	103	RPS10, Gdap1, RPS19, Macro-H2A.1 histone, RPS30, TIMM50, RPS3, TOM40, RPL12, RPL19, RPS12, Karyopherin beta-3, SEC62, RP40, LAMP1, Calcineurin A (alpha), RPS5, Calcineurin B1, PDIA3, RPL18, HSP90 alpha, RPL13A, RPL13, TRN-SR2, RPL9, TOM70, RPS15, LONP2, Karyopherin beta 1, RPL21, RPS11, PDE2A, RIB1, RPL8, RPL6, SLC25A6, RPS4X, CGI-51, PI3K reg class IA (p85-alpha), Cofilin, non-muscle, Rab-7, RPS…
110	protein complex subunit organization	1300	8.63509e-25	5.58219e-23	253	DCTN1(p150Glued), RPS10, MYH9, dUTPase (DUT), RPS19, HIST1H2BA, Macro-H2A.1 histone, Profilin I, Keratin 17, RPS30, CADPS, RhoA, SNAPalpha, SURF1, RPS3, RPL12, RPL19, RPS12, Annexin VI, PSMD11, RP40, RPS5, NEFL, Heme oxygenase 1, Tubulin alpha-1B, AP-1 beta subunit, Histone H2AX, Beta-catenin, 14-3-3 beta/alpha, APG16L1, P2X7, RPL18, BAZ1B, ACTC, CPT-1A, CHP, Tubulin alpha-1C, Filaggrin, Alpha-ac…
111	oxidation-reduction process	1000	2.07609e-24	1.33001e-22	209	G3P2, SDHA, G-protein beta-2, GAA, COX VIc, MLCP (cat), PYGB, Adenylate cyclase type VI, SCPX, TXNRD2, UBE1DC1, TST, SURF1, ODO2, TPI1, RAP-1A, FTDH, MGST3, SEP15, P4HB, HCCS, 14-3-3 gamma, RP40, PRDX3, Thioredoxin, CCS, Heme oxygenase 1, TIP30, MLSTD2, TER, 14-3-3 beta/alpha, PDIA3, G3PT, HSDL1, MAT2B, NDUFA9, COX IV-1, DES1, CPT-1A, ABCC4, DCI, 14-3-3 epsilon, AL1B1, IDH1, TKT, ECH1, UBC, ATP5B…
112	macromolecular complex subunit organization	1468	2.40671e-24	1.52804e-22	275	DCTN1(p150Glued), RPS10, MYH9, dUTPase (DUT), RPS19, LEDGF, HIST1H2BA, Macro-H2A.1 histone, Profilin I, Keratin 17, U5-200KD, RPS30, CADPS, RhoA, SNAPalpha, SURF1, RPS3, RPL12, RPL19, RPS12, Annexin VI, PSMD11, RP40, RPS5, NEFL, Heme oxygenase 1, Tubulin alpha-1B, AP-1 beta subunit, Histone H2AX, Beta-catenin, 14-3-3 beta/alpha, APG16L1, P2X7, RPL18, BAZ1B, ACTC, CPT-1A, ZNF162, CHP, Tubulin alph…
113	phosphorus metabolic process	2440	9.23515e-24	5.81161e-22	400	ITPA, YES, G-protein beta-2, G-protein alpha-11, MYH9, RhoG, ALPL, Rab-1A, dUTPase (DUT), MLCP (cat), Chapsyn-110, Rab-5C, Adenylate cyclase type VI, InPP5A, U5-200KD, SCPX, PD-ECGF (TdRPase), RhoA, TIMM50, SURF1, ODO2, TPI1, RAP-1A, CTE2, ARF6, Endoglin, MYL6, PTPRF (LAR), TAP1 (PSF1), TRPM7, RP40, DDX39, Calcineurin A (alpha), ATP6V0C, ATP6V1A (70kD), Calcineurin B1, RP2, Heme oxygenase 1, ATP1…
114	regulation of body fluid levels	626	3.70693e-23	2.31228e-21	149	YES, G-protein alpha-11, RhoG, GLG1, Profilin I, RhoA, RAP-1A, CXADR, WDR1, ATP1B2, CAD, G-protein alpha-i1, PKC-beta, ITGB1, Filaggrin, Alpha-actinin 4, ABCC4, Rab-27A, JAM2, NCX2, PMCA2b, CDC42, MaxiK alpha subunit, PKA-cat beta, Histone H3.3, Fyn, CRACM1, PECAM1, PIPKI gamma, G-protein alpha-q, JAM3, PDE2A, Thrombomodulin, von Willebrand factor, KIF3B, G-protein alpha-15, Rac2, ITGA6, Talin-1,…
115	carbohydrate derivative metabolic process	1511	4.56063e-22	2.82005e-20	274	ITPA, G-protein beta-2, G-protein alpha-11, MYH9, RhoG, Rab-1A, dUTPase (DUT), ERp44, BGAL, Rab-5C, Adenylate cyclase type VI, U5-200KD, STT3A, PD-ECGF (TdRPase), RhoA, SURF1, MA1B1, TPI1, RAP-1A, CTE2, ARF6, MYL6, TAP1 (PSF1), DDX39, ATP6V0C, ATP6V1A (70kD), DC2, RP2, ATP1B2, Tubulin alpha-1B, Calnexin, CAD, ARF4, ABCC1, PDIA3, G-protein alpha-i1, STT3B, ABCB6, RFC1, TCP1-theta, MAT2B, NDUFA9, A…
116	generation of precursor metabolites and energy	394	5.57031e-22	3.41469e-20	108	G3P2, SDHA, G-protein beta-2, GAA, COX VIc, MLCP (cat), PYGB, Adenylate cyclase type VI, SURF1, ODO2, TPI1, RAP-1A, RP40, G3PT, NDUFA9, COX IV-1, PFKM, IDH1, TKT, UBC, ATP5B, GLUT1, AKAP5, NNTM, PKA-cat beta, gp130, NDUFS1, ACLY, PLCA, TALDO, SLC25A6, NDUFV1, IDH2, ENO1, MARCKS, Adenylate cyclase type I, Adenylate cyclase type V, ALDOA, PGAM1, ODP2, ODO1, ATP5O, LDHB, CPSM, G-protein alpha-s, RPS…
117	phosphate-containing compound metabolic process	2391	7.669e-22	4.66105e-20	387	ITPA, YES, G-protein beta-2, G-protein alpha-11, MYH9, RhoG, ALPL, Rab-1A, dUTPase (DUT), MLCP (cat), Chapsyn-110, Rab-5C, Adenylate cyclase type VI, InPP5A, U5-200KD, SCPX, PD-ECGF (TdRPase), RhoA, TIMM50, SURF1, ODO2, TPI1, RAP-1A, CTE2, ARF6, Endoglin, MYL6, PTPRF (LAR), TAP1 (PSF1), TRPM7, RP40, DDX39, Calcineurin A (alpha), ATP6V0C, ATP6V1A (70kD), Calcineurin B1, RP2, Heme oxygenase 1, ATP1…
118	exocytosis	280	7.94979e-22	4.79076e-20	87	SEC22B, Ankyrin 1, EXOC3L2, Profilin I, CADPS, Synaptotagmin IV, WDR1, Synaptotagmin III, P2X7, VAMP5, CHP, Alpha-actinin 4, ABCC4, Rab-27A, YKT6, Syntaxin 7, NSF, VAMP3, MYH10, PECAM1, PIPKI gamma, von Willebrand factor, LEC2, DOC2A, SCAMP1, Talin-1, VTI1B, SCRIB, GRP78, Rab-3D, MUNC18-3, Cofilin, non-muscle, ALDOA, Albumin, C14orf73, Filamin A, alpha-Taxilin, MUNC13-2, VAMP4, Alpha-actinin 1, S…
119	response to chemical	3603	9.15897e-21	5.47306e-19	529	Ephrin-B3, GSTP1, CD69, DCTN1(p150Glued), G3P2, ILDR2, TfR1, G-protein beta-2, MYH9, RhoG, ALPL, Ankyrin 1, ARFGAP1, dUTPase (DUT), MLCP (cat), Gdap1, ERp44, Alpha-fodrin, KIDINS220, RPS19, IL-2R gamma chain, Plectin 1, Ankyrin-G, GSTM1, HCP1, HIST1H2BA, Profilin I, Neuropilin-2, NUP210, Adenylate cyclase type VI, BST2, TXNRD2, JWA, PD-ECGF (TdRPase), PCNA, RhoA, GABT, CD28, IFI17, RAP-1A, Galect…
120	mRNA catabolic process	199	1.69981e-20	1.00728e-18	69	RPS10, RPS19, RPS30, RPS3, RPL12, RPL19, RPS12, KHSRP, RP40, RPS5, RPL18, RPL13A, RPL13, RPL9, Hedls, RPS15, RPL21, AUF1, RPS11, RPL8, eRF1, RPL6, RPS4X, DDX6, PR65-alpha, RPS20, eIF4A1, RPS27A, RPS9, RPS15a, RPS7, RPS25, RPS16, RPL5, RPL18a, RRP4, RPS17L, RENT1, RPL7, RPS13, Ubi-L, RPS24, QM, RPL3, RPS3A, RPL29, RPS23, RPL7A, RPS17, RPS8, RPL3L, DDX48, RPL4, RPS6, RPL10A (CsA-19), RPL23, RPL27, …
121	response to wounding	1077	2.83977e-20	1.66889e-18	209	PLP1, YES, TfR1, G-protein alpha-11, RhoG, GLG1, HIST1H2BA, Profilin I, ITGB4, RhoA, RAP-1A, Galectin-1, CXADR, Endoglin, NEFL, Thioredoxin, WDR1, Heme oxygenase 1, ATP1B2, ARF4, Attractin, G-protein alpha-i1, P2X7, PKC-beta, Ephrin-A receptor 3, ITGB1, Alpha-actinin 4, ABCC4, Rab-27A, JAM2, NCX2, Neuromodulin, PMCA2b, CDC42, MaxiK alpha subunit, SCN9A, PKA-cat beta, Histone H3.3, MYH10, Fyn, CRA…
122	secretion by cell	467	3.06671e-20	1.78749e-18	117	SEC22B, ILDR2, Rab-1A, Ankyrin 1, EXOC3L2, Profilin I, Synapsin II, VAMP1, CADPS, GABT, SLC32A1, Endoglin, Synaptotagmin IV, WDR1, Calnexin, Synaptotagmin III, P2X7, VAMP5, CHP, Alpha-actinin 4, ABCC4, Rab-27A, YKT6, Syntaxin 7, NSF, VAMP3, MYH10, PECAM1, PIPKI gamma, Synapsin I, von Willebrand factor, LEC2, DOC2A, SCAMP1, Talin-1, VTI1B, SCRIB, GRP78, Rab-3D, AP180, MUNC18-3, Cofilin, non-muscle…
123	nuclear-transcribed mRNA catabolic process	187	3.9186e-20	2.26546e-18	66	RPS10, RPS19, RPS30, RPS3, RPL12, RPL19, RPS12, RP40, RPS5, RPL18, RPL13A, RPL13, RPL9, Hedls, RPS15, RPL21, AUF1, RPS11, RPL8, eRF1, RPL6, RPS4X, DDX6, PR65-alpha, RPS20, eIF4A1, RPS27A, RPS9, RPS15a, RPS7, RPS25, RPS16, RPL5, RPL18a, RRP4, RPS17L, RENT1, RPL7, RPS13, Ubi-L, RPS24, QM, RPL3, RPS3A, RPL29, RPS23, RPL7A, RPS17, RPS8, RPL3L, DDX48, RPL4, RPS6, RPL10A (CsA-19), RPL23, RPL27, RPL30, …
124	cellular component disassembly	387	5.57015e-20	3.1943e-18	103	RPS10, Alpha-fodrin, RPS19, Plectin 1, HIST1H2BA, NUP210, RPS30, SNAPalpha, RPS3, RPL12, RPL19, RPS12, Endoglin, RP40, HSPA2, RPS5, Beta-catenin, RPL18, BAZ1B, RPL13A, RPL13, RPL9, AKAP5, RPS15, COL4A2, Karyopherin beta 1, RPL21, RPS11, RPL8, eRF1, RPL6, COL4A1, RPS4X, Cofilin, non-muscle, RPS20, Plakophilin 1, RPS27A, RPS9, RPS15a, Alpha adducin, HSC70, RPS7, Desmoglein 1, RPS25, SOD1, DNAJC6, R…
125	response to organic substance	2484	4.61227e-19	2.62383e-17	388	GSTP1, DCTN1(p150Glued), G3P2, ILDR2, TfR1, G-protein beta-2, ALPL, ARFGAP1, dUTPase (DUT), MLCP (cat), Gdap1, ERp44, KIDINS220, IL-2R gamma chain, GSTM1, Profilin I, Neuropilin-2, NUP210, Adenylate cyclase type VI, BST2, PCNA, RhoA, GABT, CD28, IFI17, RAP-1A, Galectin-1, Karyopherin beta-3, MGST3, Prohibitin, Ku80, Endoglin, 14-3-3 gamma, RP40, HSPA2, Calcineurin A (alpha), ATP6V0C, PRDX3, NEFL,…
126	response to stress	3234	5.52822e-19	3.11994e-17	478	PLP1, APG3, GSTP1, CD69, DCTN1(p150Glued), G3P2, YES, TfR1, G-protein alpha-11, RhoG, Rab-1A, ARFGAP1, ERp44, GLG1, LEDGF, GSTM1, PSMB1, HIST1H2BA, HSP12A, Profilin I, PSMB5, Adenylate cyclase type VI, BST2, ITGB4, TXNRD2, JWA, RPS30, PCNA, UBE1DC1, RhoA, GABT, CD28, RPS3, EEF1E1, IFI17, RAP-1A, Galectin-1, Prohibitin, CXADR, Ku80, Endoglin, P4HB, TAP1 (PSF1), PSMD11, RP40, HSPA2, Calcineurin A (…
127	regulation of neurotransmitter levels	143	5.72933e-19	3.20797e-17	55	Synapsin II, VAMP1, CADPS, GABT, SLC32A1, Synaptotagmin IV, Synaptotagmin III, P2X7, VAMP5, Syntaxin 7, NSF, VAMP3, ALDH2, PIPKI gamma, Synapsin I, SLC18A1, LEC2, DOC2A, SCRIB, AP180, RKIP, ALD9A1, MUNC13-2, HSC70, SLC25A4, COMT, SLC38A2, GAD2, DGL-beta, DGL-alpha, Csp, GLSK, GAD1, Syntaxin 1A, GAT1, Syntaxin 4, Synaptotagmin I, SLC17A7, Synaptotagmin II, MUNC18, SYNJ1, Kir1.2, ATP1A2, Syntaxin 1…
128	response to stimulus	7173	1.40147e-18	7.78583e-17	912	PLP1, APG3, Ephrin-B3, GSTP1, CD69, DCTN1(p150Glued), G3P2, YES, ATR/TEM8, TRUNDD(TNFRSF10D), ILDR2, TEF-1, TfR1, G-protein beta-2, G-protein alpha-11, GAA, Rab-3B, MYH9, RhoG, ALPL, Rab-1A, Ankyrin 1, ARFGAP1, dUTPase (DUT), MLCP (cat), Gdap1, ERp44, Alpha-fodrin, KIDINS220, RPS19, GLG1, IL-2R gamma chain, Plectin 1, Ankyrin-G, LEDGF, GSTM1, HCP1, PSMB1, HIST1H2BA, HSP12A, ERBIN, Profilin I, PSM…
129	secretion	585	1.77829e-18	9.80265e-17	132	SEC22B, ILDR2, Rab-1A, Ankyrin 1, EXOC3L2, Profilin I, Synapsin II, VAMP1, CADPS, GABT, SLC32A1, Annexin VI, Endoglin, Synaptotagmin IV, WDR1, Calnexin, CAD, Synaptotagmin III, P2X7, VAMP5, CHP, Alpha-actinin 4, ABCC4, Rab-27A, YKT6, Syntaxin 7, NSF, PMCA2b, VAMP3, MaxiK alpha subunit, MYH10, PECAM1, PIPKI gamma, Synapsin I, ATP4A, von Willebrand factor, LEC2, DOC2A, SCAMP1, Talin-1, VTI1B, SCRIB…
130	energy derivation by oxidation of organic compounds	320	3.27002e-18	1.7887e-16	88	SDHA, G-protein beta-2, GAA, COX VIc, MLCP (cat), PYGB, Adenylate cyclase type VI, SURF1, ODO2, RAP-1A, RP40, NDUFA9, COX IV-1, IDH1, TKT, UBC, ATP5B, GLUT1, AKAP5, NNTM, PKA-cat beta, gp130, NDUFS1, ACLY, PLCA, TALDO, SLC25A6, NDUFV1, IDH2, MARCKS, Adenylate cyclase type I, Adenylate cyclase type V, ODP2, ODO1, ATP5O, CPSM, G-protein alpha-s, RPS27A, SDHD, SLC25A4, MDH2, COX II, PDHA (somatic), …
131	platelet activation	212	3.80456e-18	2.06521e-16	68	G-protein alpha-11, RhoG, Profilin I, RhoA, RAP-1A, WDR1, G-protein alpha-i1, PKC-beta, Alpha-actinin 4, ABCC4, Fyn, PECAM1, PIPKI gamma, G-protein alpha-q, von Willebrand factor, G-protein alpha-15, Rac2, Talin-1, G-protein alpha-i3, GRP78, PKC-gamma, Lck, PI3K reg class IA (p85-alpha), MUNC18-3, Cofilin, non-muscle, ALDOA, Albumin, Filamin A, G-protein alpha-s, PDGF-R-alpha, Alpha-actinin 1, SO…
132	protein localization to organelle	476	3.94101e-18	2.12307e-16	114	RPS10, Gdap1, RPS19, Macro-H2A.1 histone, RPS30, TIMM50, RPS3, TOM40, RPL12, RPL19, RPS12, Karyopherin beta-3, ARF6, SEC62, RP40, LAMP1, Calcineurin A (alpha), RPS5, Calcineurin B1, PDIA3, RPL18, HSP90 alpha, RPL13A, RPL13, TRN-SR2, RPL9, TOM70, RPS15, DNAJB6 (Hdj-1), LONP2, Karyopherin beta 1, RPL21, RPS11, PDE2A, RIB1, RPL8, VAPA, RPL6, SLC25A6, RPS4X, CGI-51, GRP78, PI3K reg class IA (p85-alph…
133	RNA catabolic process	228	4.26299e-18	2.27926e-16	71	RPS10, RPS19, Ribonuclease H1, RPS30, RPS3, RPL12, RPL19, RPS12, KHSRP, RP40, RPS5, RPL18, RPL13A, RPL13, RPL9, Hedls, RPS15, RPL21, AUF1, RPS11, RPL8, eRF1, RPL6, RPS4X, DDX6, PR65-alpha, RPS20, eIF4A1, RPS27A, RPS9, RPS15a, RPS7, RPS25, RPS16, RPL5, RPL18a, RRP4, RPS17L, RENT1, RPL7, RPS13, Ubi-L, RPS24, QM, RPL3, RPS3A, RPL29, RPS23, RPL7A, RPS17, RPS8, RPL3L, DDX48, RPL4, RPS6, RPL10A (CsA-19…
134	synaptic transmission	650	4.46358e-18	2.3687e-16	141	PLP1, TGT, G-protein beta-2, Chapsyn-110, Adenylate cyclase type VI, Synapsin II, VAMP1, CADPS, SNAPalpha, GABT, SLC32A1, ASCT1 (SLC1A4), KCC2, PTPRF (LAR), Synaptotagmin IV, Calcineurin A (alpha), NEFL, GluR4, Calnexin, GRID1, Synaptotagmin III, Beta-catenin, G-protein alpha-i1, P2X7, Dystrobrevin alpha, DLGAP2, PKC-beta, VAMP5, Syntaxin 7, Myelin basic protein, NSF, CDC42, VAMP3, SV2A, MaxiK al…
135	mRNA metabolic process	636	1.01422e-17	5.34229e-16	138	CPSF1, RPS10, Prp8, RPS19, LEDGF, PSMB1, PSMB5, U5-200KD, RPS30, hnRNP U, RPS3, RPL12, RPL19, RPS12, KHSRP, SAM68, hnRNP A1, PSMD11, RP40, DDX39, RPS5, 14-3-3 beta/alpha, RPL18, PSMB3, ZNF162, U2AF35, PSMD1, RPL13A, PSMD2, RPL13, RPL9, UBC, Hedls, HNRNPA1L2, RPS15, PSMA1, hnRNP A0, RPL21, hnRNP R, hnRNP L, AUF1, RPS11, RPL8, eRF1, RPL6, Pcf11, RPS4X, DDX6, DDX9, SAHH2, PR65-alpha, SFRS10, RPS20, …
136	protein folding	232	1.22599e-17	6.41032e-16	71	ERp44, MA1B1, SEP15, P4HB, HSPA2, RP2, Tubulin alpha-1B, Calnexin, PDIA3, TCP1-theta, Tubulin alpha-1C, HSP105, HSP90 alpha, BAG-2, Tubulin beta 2B, DNAJB6 (Hdj-1), HSP10 (mitochondrial), TTC1, TXNDC10, TCP1-delta, Tubulin beta 3, Calmegin, KIAA0152, TCP1-eta, Tubulin beta 1, Cyclophilin B, DNAJC11, Tubulin beta 6, Tubulin beta 2C, Glucosidase II, alpha subunits, CD74, HSC70, HSP60, TCP1-zeta-1, …
137	neurotransmitter transport	141	4.3766e-17	2.27168e-15	52	Synapsin II, VAMP1, CADPS, GABT, SLC32A1, Synaptotagmin IV, Synaptotagmin III, P2X7, VAMP5, Syntaxin 7, NSF, VAMP3, SV2A, PIPKI gamma, Synapsin I, SLC18A1, LEC2, DOC2A, SCRIB, AP180, Syntaxin 1B, MUNC13-2, HSC70, SLC25A4, SLC38A2, GAD2, Csp, GLSK, GAD1, Syntaxin 1A, GAT1, Syntaxin 4, Synaptotagmin I, SLC17A7, Synaptotagmin II, MUNC18, SYNJ1, SLC1A2/EAAT2, Kir1.2, ATP1A2, Syntaxin 12, SNAP-25, SLC…
138	regulation of localization	1945	9.46471e-17	4.87707e-15	312	DCTN1(p150Glued), Rab-3B, MYH9, RhoG, RPS19, Ankyrin-G, Profilin I, Neuropilin-2, Rab-5C, NUP210, Synapsin II, BST2, SCPX, VAMP1, JWA, RACK1, CADPS, RhoA, SNAPalpha, TMEM59, IFI17, RAP-1A, Karyopherin beta-3, ARF6, SAM68, Endoglin, Synaptotagmin IV, 14-3-3 gamma, LAMP1, Calcineurin A (alpha), CNTN1 (F3), Thioredoxin, Calcineurin B1, Heme oxygenase 1, Synaptotagmin III, Beta-catenin, 14-3-3 beta/a…
139	ion transport	1215	1.17905e-16	6.0318e-15	217	TfR1, MYH9, COX VIc, Ankyrin 1, HCP1, SCPX, JWA, SURF1, SLC32A1, TOM40, ASCT1 (SLC1A4), KCC2, Annexin VI, TRPM7, Sideroflexin-3, RP40, Calcineurin A (alpha), ATP6V0C, SLC15A3, ATP6V1A (70kD), CCS, ATP1B2, SLC39A10, GluR4, GRID1, SLC25A11, ZIP4, ABCC1, P2X7, NALCN, PKC-beta, ACSL6, ABCB6, NDUFA9, SLC44A1, COX IV-1, CPT-1A, CHP, CAT-1 (SLC7A1), SLC4A4, 14-3-3 epsilon, NSF, NCX2, Adipophilin, PMCA2b…
140	establishment of organelle localization	230	4.31497e-16	2.19169e-14	68	DCTN1(p150Glued), MYH9, Rab-1A, ARFGAP1, CADPS, Synaptotagmin IV, Calnexin, Synaptotagmin III, Beta-catenin, P2X7, Nectin-2, Rab-27A, YKT6, Syntaxin 7, CDC42, RPS15, MYH10, PSD-95, PIPKI gamma, NUMA1, KIF3B, CRMP2, LEC2, DOC2A, gamma-BAR, SCRIB, LRP130, MAP-1B, Oligophrenin 1, eIF6 (ITGB4BP), MAP4, MUNC13-2, Endophilin A1, GRAF2, Rab-11A, RRS1, SEH1L, SPRY2, Syntaxin 1A, COPD, ARF1, COPA, Nucleop…
141	nervous system development	2127	4.51949e-16	2.2793e-14	332	PLP1, Ephrin-B3, GSTP1, DCTN1(p150Glued), SDHA, MYH9, RhoG, Ankyrin 1, Alpha-fodrin, KIDINS220, Ankyrin-G, Profilin I, Neuropilin-2, Chapsyn-110, Adenylate cyclase type VI, PUR-alpha, RhoA, SNAPalpha, RAP-1A, Galectin-1, ARF6, Ku80, Endoglin, MOG, MYL6, PTPRF (LAR), 14-3-3 gamma, PCDH1, CNTN1 (F3), NEFL, ARF4, Beta-catenin, Neogenin, 14-3-3 beta/alpha, Attractin, Ephrin-A receptor 3, ACSL6, ABCB6…
142	neuron projection development	672	1.25401e-15	6.27978e-14	138	PLP1, Ephrin-B3, MYH9, RhoG, Ankyrin 1, Alpha-fodrin, KIDINS220, Ankyrin-G, Neuropilin-2, RhoA, ARF6, MYL6, CNTN1 (F3), NEFL, Neogenin, 14-3-3 beta/alpha, Ephrin-A receptor 3, ITGB1, HSP90 alpha, Neuromodulin, SREC-I, CDC42, NCAM2, MYH10, Fyn, COL4A2, PSD-95, PIPKI gamma, Flotillin-1, Gprin1, JAM3, Tubulin beta 3, LGI1, AFG3L2, CRMP2, Rac2, VAPA, Talin-1, Caspr1, COL4A1, ODZ2, AP180, MAP6, Cofili…
143	neurotransmitter secretion	101	1.88139e-15	9.35561e-14	41	Synapsin II, VAMP1, CADPS, GABT, SLC32A1, Synaptotagmin IV, Synaptotagmin III, P2X7, VAMP5, Syntaxin 7, NSF, VAMP3, PIPKI gamma, Synapsin I, LEC2, DOC2A, SCRIB, AP180, MUNC13-2, HSC70, SLC38A2, GAD2, Csp, GLSK, GAD1, Syntaxin 1A, GAT1, Syntaxin 4, Synaptotagmin I, SLC17A7, Synaptotagmin II, MUNC18, SYNJ1, Syntaxin 12, SNAP-25, SLC6A11, SSDH, VAMP2, Presenilin 1, Rab-3A, SPTBN2
144	neuron development	811	2.95194e-15	1.45772e-13	157	PLP1, Ephrin-B3, MYH9, RhoG, Ankyrin 1, Alpha-fodrin, KIDINS220, Ankyrin-G, Neuropilin-2, Chapsyn-110, RhoA, ARF6, MYL6, CNTN1 (F3), NEFL, Neogenin, 14-3-3 beta/alpha, Ephrin-A receptor 3, ACSL6, ITGB1, Neurotrimin, HSP90 alpha, Neuromodulin, PMCA2b, SREC-I, CDC42, NCAM2, MYH10, Fyn, COL4A2, PSD-95, PIPKI gamma, G-protein alpha-q, Flotillin-1, Gprin1, JAM3, Tubulin beta 3, LGI1, AFG3L2, CRMP2, Ra…
145	Golgi vesicle transport	211	3.13322e-15	1.53658e-13	63	SEC22B, Syntaxin 6, Rab-1A, Ankyrin 1, ARFGAP1, Ankyrin-G, SNAPalpha, LAMP1, RP2, AP-1 beta subunit, VAMP5, BET3 (TRAPPC3), YKT6, Syntaxin 7, Sortilin, VAMP3, SCAMP3, SCAMP1, gamma-BAR, VCP, Erv46, SURF4, Endophilin A1, HSC70, VAMP4, Syntaxin 16, ERGIC-32, DNAJC6, COPD, ERGIC2, ARF1, RAB7B, Rab-6A, VAMP7, GATE-16, COPA, Syntaxin 4, FTL, Syntaxin 5, LMAN1, GCP16, SNAP-23, LLGL1, SCAMP2, COPG1, Cla…
146	transmembrane transport	1103	3.72498e-15	1.81427e-13	197	TfR1, MYH9, COX VIc, HCP1, NUP210, Adenylate cyclase type VI, SLC2A6, SURF1, SLC32A1, TOM40, ASCT1 (SLC1A4), KCC2, Annexin VI, TAP1 (PSF1), TRPM7, Sideroflexin-3, RP40, ATP6V0C, SLC15A3, ATP6V1A (70kD), CCS, Heme oxygenase 1, ATP1B2, SLC39A10, GluR4, GRID1, ZIP4, ABCC1, P2X7, NALCN, ABCB6, SLC44A1, COX IV-1, CPT-1A, ABCC4, HSP90 alpha, CAT-1 (SLC7A1), SLC4A4, 14-3-3 epsilon, NCX2, PMCA2b, FXYD6, …
147	regulation of transport	1467	1.33145e-14	6.4408e-13	243	DCTN1(p150Glued), Rab-3B, MYH9, Ankyrin-G, Rab-5C, NUP210, Synapsin II, BST2, SCPX, VAMP1, JWA, RACK1, CADPS, RhoA, SNAPalpha, RAP-1A, Karyopherin beta-3, ARF6, SAM68, Synaptotagmin IV, 14-3-3 gamma, LAMP1, Calcineurin A (alpha), CNTN1 (F3), Thioredoxin, Calcineurin B1, Heme oxygenase 1, Synaptotagmin III, Beta-catenin, 14-3-3 beta/alpha, P2X7, NALCN, PKC-beta, ACSL6, ITGB1, CPT-1A, Rab-4A, CHP, …
148	antigen processing and presentation	214	2.43518e-14	1.17004e-12	62	DCTN1(p150Glued), Rab-3B, PSMB1, PSMB5, TAP1 (PSF1), PSMD11, RP40, AP-1 beta subunit, Calnexin, PDIA3, PSMB3, Rab-4A, Rab-27A, PSMD1, PSMD2, UBC, PSMA1, HLA-E, KIF3B, TPP2, HLA-G, Rab-7, CD74, Dynein 1, cytoplasmic, heavy chain, SEC61 alpha, PSMB8(LMP7), RPS27A, Endophilin A1, Cathepsin E, PSMA7, RAB-5B, AP2A2, PSMA3, PSMA4, IRAP, Protein C receptor (endothelial), ARF1, Rab-6A, PSME2, NPEPPS, AP …
149	axon development	514	2.6643e-14	1.27153e-12	111	PLP1, Ephrin-B3, MYH9, RhoG, Ankyrin 1, Alpha-fodrin, Ankyrin-G, Neuropilin-2, RhoA, MYL6, CNTN1 (F3), NEFL, Neogenin, 14-3-3 beta/alpha, Ephrin-A receptor 3, ITGB1, HSP90 alpha, Neuromodulin, CDC42, NCAM2, MYH10, Fyn, COL4A2, PSD-95, PIPKI gamma, Flotillin-1, JAM3, Tubulin beta 3, LGI1, AFG3L2, CRMP2, Rac2, Talin-1, Caspr1, COL4A1, ODZ2, AP180, Cofilin, non-muscle, Adenylate cyclase type I, MAP-…
150	carboxylic acid metabolic process	854	3.06674e-14	1.45384e-12	160	PLP1, GSTP1, SDHA, GSTM1, HCP1, SCPX, PYC, TST, GABT, ODO2, EEF1E1, FTDH, MGST3, CTE2, P4HB, CAD, TER, FARSB, ABCC1, ACSL6, MAT2B, A-FABP, DES1, CPT-1A, DCI, IDH1, ECH1, OXSM, GLUT1, DHPR, SERINC1, ABHD12, KCRU, UGT1A9, CPT-1C, SLC25A10, KAR, ME1, ACLY, PCCB, SVCT2, WARS, NPC1, HADHA, SPP lyase, SLC19A1, IDH2, CHDH, ALD9A1, B-ind1, ECHS1, Albumin, ACSL4, DHE3, ODP2, ODO1, MARS, LDHB, CD74, CPSM, …
151	cell morphogenesis involved in neuron differentiation	532	5.10716e-14	2.4051e-12	113	Ephrin-B3, MYH9, RhoG, Ankyrin 1, Alpha-fodrin, KIDINS220, Ankyrin-G, Neuropilin-2, RhoA, MYL6, CNTN1 (F3), Neogenin, 14-3-3 beta/alpha, Ephrin-A receptor 3, ITGB1, HSP90 alpha, Neuromodulin, PMCA2b, CDC42, MYH10, Fyn, COL4A2, PSD-95, PIPKI gamma, Flotillin-1, Tubulin beta 3, LGI1, AFG3L2, CRMP2, Rac2, Talin-1, Caspr1, COL4A1, ODZ2, SCRIB, AP180, MAP6, Cofilin, non-muscle, Adenylate cyclase type …
152	organelle localization	299	6.55643e-14	3.06729e-12	76	DCTN1(p150Glued), MYH9, Rab-1A, ARFGAP1, CADPS, Synaptotagmin IV, Calnexin, Synaptotagmin III, Beta-catenin, P2X7, Nectin-2, Rab-27A, YKT6, Syntaxin 7, CDC42, RPS15, MYH10, PSD-95, PIPKI gamma, NUMA1, KIF3B, CRMP2, LEC2, DOC2A, gamma-BAR, SCRIB, LRP130, MAP6, Albumin, MAP-1B, Oligophrenin 1, eIF6 (ITGB4BP), MAP4, MUNC13-2, Endophilin A1, GRAF2, Rab-11A, RRS1, SEH1L, SPRY2, Syntaxin 1A, COPD, Ca-A…
153	establishment of vesicle localization	160	7.94953e-14	3.69471e-12	51	DCTN1(p150Glued), Rab-1A, ARFGAP1, CADPS, Synaptotagmin IV, Calnexin, Synaptotagmin III, Beta-catenin, P2X7, Rab-27A, YKT6, Syntaxin 7, PSD-95, PIPKI gamma, KIF3B, CRMP2, LEC2, DOC2A, gamma-BAR, SCRIB, Oligophrenin 1, MUNC13-2, Endophilin A1, Rab-11A, Syntaxin 1A, COPD, ARF1, COPA, Syntaxin 4, Synaptotagmin I, Synaptotagmin II, MUNC18, SYNJ1, PAFAH alpha (LIS1), DYNC1I1, Syntaxin 5, SNAP-23, Synt…
154	vesicle fusion	39	1.84725e-10	6.37661e-09	20	SEC22B, Syntaxin 6, Syntaxin 8, VAMP1, VAMP5, YKT6, Syntaxin 7, NSF, VAMP3, G-protein alpha-i3, Rab-7, VAMP4, VAMP7, Caveolin-2, Syntaxin 5, Epimorphin, VAMP2, Syntaxin 10, Rab-8, BET1
155	'de novo' posttranslational protein folding	51	1.56385e-09	4.77276e-08	22	SEP15, Tubulin alpha-1B, TCP1-theta, Tubulin alpha-1C, HSP105, Tubulin beta 2B, TCP1-delta, Tubulin beta 3, TCP1-eta, Tubulin beta 6, Tubulin beta 2C, CD74, HSC70, HSP60, TCP1-zeta-1, Tubulin alpha 1A, ERO1Lalpha, TCP1-beta, TCP1-gamma, ACTB, TCP1-alpha, TCP1-epsilon
156	cell adhesion	856	1.65624e-13	7.64775e-12	158	ATR/TEM8, MYH9, Rab-1A, CD151, ERBIN, Neuropilin-2, ITGB4, RhoA, Galectin-1, ARF6, CXADR, Endoglin, CD229, MOG, PTPRF (LAR), TRPM7, PCDH1, CNTN1 (F3), ATP1B2, DCBLD1, Beta-catenin, Neogenin, Vezatin, Plakophilin 4, Nectin-2, Ephrin-A receptor 3, ITGB1, Neurotrimin, Galectin-7, S1P1 receptor, Kindlin-2, JAM2, Claudin-11, SREC-I, PERP, CDC42, Astrotactin-1, VAMP3, NCAM2, DNAJB6 (Hdj-1), MYH10, PCDH…
157	membrane fusion	105	7.2319e-12	2.81017e-10	37	SEC22B, Syntaxin 6, Syntaxin 8, VAMP1, SNAPalpha, Nectin-2, VAMP5, CHP, YKT6, Syntaxin 7, NSF, VAMP3, AFG3L2, VAPA, G-protein alpha-i3, VTI1B, PLD6, Rab-7, VAMP4, CD9, Bak, VAMP7, ITGA3, Caveolin-2, Syntaxin 4, STOML2, Syntaxin 11, Syntaxin 5, SNAP-23, Epimorphin, OPA1, VAMP2, APG7, Syntaxin 10, Rab-8, BET1, CHCHD3
158	biological adhesion	866	2.18076e-13	1.00048e-11	159	ATR/TEM8, MYH9, Rab-1A, CD151, ERBIN, Neuropilin-2, ITGB4, RhoA, Galectin-1, ARF6, CXADR, Endoglin, CD229, MOG, PTPRF (LAR), TRPM7, PCDH1, CNTN1 (F3), ATP1B2, DCBLD1, Beta-catenin, Neogenin, Vezatin, Plakophilin 4, Nectin-2, Ephrin-A receptor 3, ITGB1, Neurotrimin, Galectin-7, S1P1 receptor, Kindlin-2, JAM2, Claudin-11, SREC-I, PERP, CDC42, Astrotactin-1, VAMP3, NCAM2, DNAJB6 (Hdj-1), MYH10, PCDH…
159	generation of neurons	1367	3.01765e-13	1.37554e-11	225	PLP1, Ephrin-B3, MYH9, RhoG, Ankyrin 1, Alpha-fodrin, KIDINS220, Ankyrin-G, Neuropilin-2, Chapsyn-110, Adenylate cyclase type VI, RhoA, SNAPalpha, RAP-1A, Galectin-1, ARF6, Ku80, MYL6, PTPRF (LAR), 14-3-3 gamma, CNTN1 (F3), NEFL, Beta-catenin, Neogenin, 14-3-3 beta/alpha, Ephrin-A receptor 3, ACSL6, ITGB1, Neurotrimin, S1P1 receptor, Drebrin, HSP90 alpha, 14-3-3 epsilon, Tubulin beta 2B, Myelin b…
160	antigen processing and presentation of exogenous peptide antigen	165	3.08196e-13	1.39591e-11	51	DCTN1(p150Glued), PSMB1, PSMB5, TAP1 (PSF1), PSMD11, RP40, AP-1 beta subunit, Calnexin, PDIA3, PSMB3, PSMD1, PSMD2, UBC, PSMA1, HLA-E, KIF3B, HLA-G, Rab-7, CD74, Dynein 1, cytoplasmic, heavy chain, SEC61 alpha, PSMB8(LMP7), RPS27A, Endophilin A1, Cathepsin E, PSMA7, AP2A2, PSMA3, PSMA4, IRAP, ARF1, PSME2, AP complex 2 medium (mu) chain, p22-phox, DYNC1I1, Dynactin (p62), Fc epsilon RI gamma, Clat…
161	single-organism membrane fusion	75	1.00657e-10	3.57886e-09	29	SEC22B, Syntaxin 6, Syntaxin 8, VAMP1, VAMP5, YKT6, Syntaxin 7, NSF, VAMP3, AFG3L2, G-protein alpha-i3, VTI1B, PLD6, Rab-7, VAMP4, CD9, Bak, VAMP7, ITGA3, Caveolin-2, STOML2, Syntaxin 5, Epimorphin, OPA1, VAMP2, Syntaxin 10, Rab-8, BET1, CHCHD3
162	ion transmembrane transport	770	3.62518e-13	1.63156e-11	145	TfR1, MYH9, COX VIc, SURF1, SLC32A1, ASCT1 (SLC1A4), KCC2, Annexin VI, TRPM7, Sideroflexin-3, RP40, ATP6V0C, ATP6V1A (70kD), CCS, ATP1B2, GluR4, GRID1, ZIP4, ABCC1, P2X7, NALCN, ABCB6, SLC44A1, COX IV-1, CPT-1A, CAT-1 (SLC7A1), SLC4A4, 14-3-3 epsilon, NCX2, PMCA2b, FXYD6, UBC, ATP5B, MaxiK alpha subunit, SCN9A, TRPV2, NNTM, SERINC1, ATP6V1B2, NHE9, CRACM1, VDAC 1, ATP6V1H, SLC18A1, SLC25A10, PDE2…
163	neuron projection morphogenesis	547	3.64817e-13	1.63158e-11	113	Ephrin-B3, MYH9, RhoG, Ankyrin 1, Alpha-fodrin, KIDINS220, Ankyrin-G, Neuropilin-2, RhoA, MYL6, CNTN1 (F3), NEFL, Neogenin, 14-3-3 beta/alpha, Ephrin-A receptor 3, ITGB1, HSP90 alpha, Neuromodulin, CDC42, MYH10, Fyn, COL4A2, PSD-95, PIPKI gamma, Flotillin-1, Tubulin beta 3, LGI1, AFG3L2, CRMP2, Rac2, Talin-1, Caspr1, COL4A1, ODZ2, AP180, MAP6, Cofilin, non-muscle, Adenylate cyclase type I, MAP-1B…
164	'de novo' protein folding	54	5.74796e-09	1.64814e-07	22	SEP15, Tubulin alpha-1B, TCP1-theta, Tubulin alpha-1C, HSP105, Tubulin beta 2B, TCP1-delta, Tubulin beta 3, TCP1-eta, Tubulin beta 6, Tubulin beta 2C, CD74, HSC70, HSP60, TCP1-zeta-1, Tubulin alpha 1A, ERO1Lalpha, TCP1-beta, TCP1-gamma, ACTB, TCP1-alpha, TCP1-epsilon
165	plasma membrane organization	144	2.00074e-11	7.43237e-10	44	Ankyrin 1, Ankyrin-G, Adenylate cyclase type VI, SCPX, Tetraspanin-14, P2X7, VAMP5, Pacsin 3, TESC, VAMP3, MYH10, Flotillin-1, MYADM, PLSCR3, PLSCR4, MPP5, VAMP4, Ankyrin-B, Rab-11A, Plakoglobin, ANO6, SOD1, NET-7, VAMP7, AHNAK2, TSPAN33, Fc epsilon RI gamma, GCP16, Myoferlin, Annexin II, Paralemmin, MACF1, Beta-fodrin, Synaptotagmin VII, Rab-10, DAL1, Myosin Va, VAMP2, CD147, Rac1, Neurofascin, …
166	axonogenesis	488	4.34125e-13	1.92942e-11	104	Ephrin-B3, MYH9, RhoG, Ankyrin 1, Alpha-fodrin, Ankyrin-G, Neuropilin-2, RhoA, MYL6, CNTN1 (F3), Neogenin, 14-3-3 beta/alpha, Ephrin-A receptor 3, ITGB1, HSP90 alpha, Neuromodulin, CDC42, MYH10, Fyn, COL4A2, PSD-95, PIPKI gamma, Flotillin-1, Tubulin beta 3, LGI1, AFG3L2, CRMP2, Rac2, Talin-1, Caspr1, COL4A1, ODZ2, AP180, Cofilin, non-muscle, Adenylate cyclase type I, MAP-1B, NURR1, Atlastin, Olig…
167	single-organism biosynthetic process	1189	5.21761e-13	2.3045e-11	201	PLP1, GSTP1, G3P2, dUTPase (DUT), GSTM1, Adenylate cyclase type VI, SCPX, PYC, PD-ECGF (TdRPase), PCNA, SURF1, TPI1, FTDH, MGST3, CTE2, RP40, RP2, MLSTD2, CAD, TER, SLC25A11, G3PT, P2X7, ACSL6, RFC1, MAT2B, SLC44A1, DES1, B4GT5, TKT, RFC2, OXSM, LPCAT1, UBC, ATP5B, CHST7, PKA-cat beta, SERINC1, Casein kinase I gamma 2, PIPKI gamma, KCRU, PI52B, ARF3, CDS2, SLC25A10, HMGCS2, PI4K2B, ATP4A, KAR, PA…
168	Ras protein signal transduction	165	8.13747e-09	2.26037e-07	43	RhoG, Rab-1A, RhoA, RAP-1A, 14-3-3 beta/alpha, Rab-4A, LyGDI, AS250, CDC42, RAP-2A, PECAM1, Cofilin, non-muscle, B-ind1, PSD3, RalB, RhoJ, K-RAS, RABGDIA, R-Ras, Rab-6A, RhoGDI gamma, LAT, RalA, RhoB, c-Src, G-protein alpha-12, TC21, RAP-1B, RAP2C, VANGL2, N-Ras, SynGAP, RAB2A, H-Ras, RAP-2B, CYFIP1, DHC24, G-protein beta-1, Rab-3A, Rac1, RhoGDI alpha, G-protein alpha-13, CDK1 (p34)
169	neurogenesis	1447	6.33473e-13	2.78063e-11	234	PLP1, Ephrin-B3, GSTP1, MYH9, RhoG, Ankyrin 1, Alpha-fodrin, KIDINS220, Ankyrin-G, Neuropilin-2, Chapsyn-110, Adenylate cyclase type VI, RhoA, SNAPalpha, RAP-1A, Galectin-1, ARF6, Ku80, MYL6, PTPRF (LAR), 14-3-3 gamma, CNTN1 (F3), NEFL, Beta-catenin, Neogenin, 14-3-3 beta/alpha, Ephrin-A receptor 3, ACSL6, ITGB1, Neurotrimin, S1P1 receptor, Drebrin, HSP90 alpha, 14-3-3 epsilon, Tubulin beta 2B, M…
170	cellular component assembly	1662	6.92035e-13	3.01905e-11	261	APG3, RPS10, Rab-1A, CD151, dUTPase (DUT), RPS19, Plectin 1, Ankyrin-G, LEDGF, HIST1H2BA, Macro-H2A.1 histone, ITGB4, U5-200KD, CADPS, TST, RhoA, SURF1, Annexin VI, PSMD11, NEFL, Heme oxygenase 1, Tubulin alpha-1B, AP-1 beta subunit, Histone H2AX, Beta-catenin, 14-3-3 beta/alpha, APG16L1, P2X7, Plakophilin 4, Nectin-2, ITGB1, ACTC, CPT-1A, ZNF162, CHP, Tubulin alpha-1C, S1P1 receptor, Alpha-actin…
171	purine ribonucleoside monophosphate metabolic process	465	6.98256e-13	3.02762e-11	100	MYH9, U5-200KD, SURF1, MYL6, TAP1 (PSF1), DDX39, ATP6V0C, ATP6V1A (70kD), ATP1B2, ABCC1, ABCB6, RFC1, TCP1-theta, NDUFA9, ACTC, ABCC4, HSP90 alpha, DDX30, NSF, DDX17, PMCA2b, ATP5B, MYH10, ATP6V1B2, LONP2, ATP6V1H, NDUFS1, ATP4A, ACLY, ATP1A1, ABCB7, ATP1B1, DDX6, DDX9, NDUFV1, MCM7, GRP78, ALDOA, VCP, ATP5O, eIF4A1, Dynein 1, cytoplasmic, heavy chain, PCYOX1, HSC70, ATP1B3, HSP60, COX II, MYH14,…
172	purine nucleoside monophosphate metabolic process	466	8.01259e-13	3.45318e-11	100	MYH9, U5-200KD, SURF1, MYL6, TAP1 (PSF1), DDX39, ATP6V0C, ATP6V1A (70kD), ATP1B2, ABCC1, ABCB6, RFC1, TCP1-theta, NDUFA9, ACTC, ABCC4, HSP90 alpha, DDX30, NSF, DDX17, PMCA2b, ATP5B, MYH10, ATP6V1B2, LONP2, ATP6V1H, NDUFS1, ATP4A, ACLY, ATP1A1, ABCB7, ATP1B1, DDX6, DDX9, NDUFV1, MCM7, GRP78, ALDOA, VCP, ATP5O, eIF4A1, Dynein 1, cytoplasmic, heavy chain, PCYOX1, HSC70, ATP1B3, HSP60, COX II, MYH14,…
173	organelle fusion	63	3.81092e-12	1.48898e-10	28	SEC22B, Syntaxin 6, Syntaxin 8, VAMP1, VAMP5, YKT6, Syntaxin 7, NSF, VAMP3, AFG3L2, G-protein alpha-i3, VTI1B, PLD6, Rab-7, VAMP4, Bak, VAMP7, Caveolin-2, STOML2, Syntaxin 5, Epimorphin, OPA1, VAMP2, Syntaxin 10, Rab-8, BET1, CDK1 (p34), CHCHD3
174	vesicle localization	170	1.11707e-12	4.75657e-11	51	DCTN1(p150Glued), Rab-1A, ARFGAP1, CADPS, Synaptotagmin IV, Calnexin, Synaptotagmin III, Beta-catenin, P2X7, Rab-27A, YKT6, Syntaxin 7, PSD-95, PIPKI gamma, KIF3B, CRMP2, LEC2, DOC2A, gamma-BAR, SCRIB, Oligophrenin 1, MUNC13-2, Endophilin A1, Rab-11A, Syntaxin 1A, COPD, ARF1, COPA, Syntaxin 4, Synaptotagmin I, Synaptotagmin II, MUNC18, SYNJ1, PAFAH alpha (LIS1), DYNC1I1, Syntaxin 5, SNAP-23, Synt…
175	signal release	170	1.11707e-12	4.75657e-11	51	ILDR2, Rab-1A, Synapsin II, VAMP1, CADPS, GABT, SLC32A1, Synaptotagmin IV, Synaptotagmin III, P2X7, VAMP5, Syntaxin 7, NSF, VAMP3, PIPKI gamma, Synapsin I, LEC2, DOC2A, SCRIB, AP180, MUNC18-3, CaMK II gamma, MUNC13-2, HSC70, SelT, SLC38A2, GAD2, Csp, GLSK, GAD1, Syntaxin 1A, GAT1, Syntaxin 4, Synaptotagmin I, SLC17A7, Synaptotagmin II, MUNC18, SYNJ1, SMPD3, Syntaxin 12, Lyn, SNAP-25, SLC6A11, SSD…
176	antigen processing and presentation of peptide antigen	181	1.17036e-12	4.95384e-11	53	DCTN1(p150Glued), PSMB1, PSMB5, TAP1 (PSF1), PSMD11, RP40, AP-1 beta subunit, Calnexin, PDIA3, PSMB3, PSMD1, PSMD2, UBC, PSMA1, HLA-E, KIF3B, TPP2, HLA-G, Rab-7, CD74, Dynein 1, cytoplasmic, heavy chain, SEC61 alpha, PSMB8(LMP7), RPS27A, Endophilin A1, Cathepsin E, PSMA7, AP2A2, PSMA3, PSMA4, IRAP, ARF1, PSME2, NPEPPS, AP complex 2 medium (mu) chain, p22-phox, DYNC1I1, Dynactin (p62), Fc epsilon …
177	small GTPase mediated signal transduction	432	1.76319e-09	5.33535e-08	86	Rab-3B, RhoG, Rab-1A, Rab-5C, Rab-1B, RhoA, RAP-1A, SPEC1, ARF6, Heme oxygenase 1, ARF4, 14-3-3 beta/alpha, GDI2, RGS19, Rab-4A, CHP, Rab-27A, LyGDI, AS250, CDC42, RAP-2A, PECAM1, ARF3, RAB2B, Rac2, Rab-3D, Cofilin, non-muscle, B-ind1, Rab-7, Oligophrenin 1, RHEB2, DIRAS2, PSD3, RAB-5B, Rab18, Rab-11A, RalB, RhoJ, K-RAS, RAB38, ARF1, ARL15, Gie1, RABGDIA, RAB7B, R-Ras, Rab-6A, RhoGDI gamma, RhoC,…
178	monosaccharide biosynthetic process	57	1.39899e-12	5.88651e-11	27	G3P2, PYC, TPI1, SLC25A11, G3PT, TKT, PKA-cat beta, SLC25A10, TALDO, ENO1, ALDOA, PGAM1, AATC, MDH2, 6PGD, ENO2, ALDOC, ENO3, GSTO1, GPD2, MDH1, PGK1, F16Q, Aralar1 (SLC25A12), AATM, SLC25A1, GPI
179	multi-organism process	2197	4.69864e-11	1.7047e-09	318	Ephrin-B3, GSTP1, RPS10, EIF5A2, TfR1, ALPL, Rab-1A, RPS19, IL-2R gamma chain, Plectin 1, LEDGF, PSMB1, HIST1H2BA, PSMB5, NUP210, BST2, RPS30, RACK1, RhoA, GABT, CD28, RPS3, RPL12, RPL19, IFI17, RPS12, Karyopherin beta-3, SEP15, CXADR, Ku80, hnRNP A1, TAP1 (PSF1), PSMD11, RP40, HSPA2, LAMP1, ATP6V0C, RPS5, PRDX3, ATP6V1A (70kD), TIP30, AP-1 beta subunit, CAD, GRID1, Histone H2AX, Beta-catenin, AP…
180	regulation of exocytosis	115	1.66027e-12	6.94481e-11	40	Rab-3B, VAMP1, CADPS, SNAPalpha, RAP-1A, Synaptotagmin IV, LAMP1, Calcineurin A (alpha), Heme oxygenase 1, Rab-27A, NSF, CDC42, RAB2B, DOC2A, Rab-3D, MUNC18-3, NCAM1, Syntaxin 1B, RalB, Synaptotagmin-IX, Syntaxin 1A, B4GT1, Synaptotagmin I, MUNC18, PKC-alpha, RalA, SCAMP5, Fc epsilon RI gamma, SNAP-23, Lyn, RAP-1B, Synaptotagmin VII, STXBP5, Myosin Va, VAMP2, Rab-3A, PLC-beta1, SPTBN2, LGI3, FGR
181	oxoacid metabolic process	969	1.74554e-12	7.25879e-11	170	PLP1, GSTP1, SDHA, GSTM1, HCP1, BGAL, SCPX, PYC, TST, GABT, ODO2, EEF1E1, FTDH, MGST3, CTE2, P4HB, CAD, TER, FARSB, ABCC1, ACSL6, MAT2B, A-FABP, BPNT1, DES1, CPT-1A, DCI, B4GT5, IDH1, ECH1, OXSM, CHST7, GLUT1, DHPR, SERINC1, ABHD12, KCRU, UGT1A9, CPT-1C, SLC25A10, KAR, ME1, ACLY, PCCB, SVCT2, WARS, NPC1, HADHA, SPP lyase, SLC19A1, IDH2, CHDH, ALD9A1, B-ind1, ECHS1, Albumin, ACSL4, DHE3, ODP2, ODO…
182	antigen processing and presentation of exogenous antigen	172	1.8368e-12	7.5939e-11	51	DCTN1(p150Glued), PSMB1, PSMB5, TAP1 (PSF1), PSMD11, RP40, AP-1 beta subunit, Calnexin, PDIA3, PSMB3, PSMD1, PSMD2, UBC, PSMA1, HLA-E, KIF3B, HLA-G, Rab-7, CD74, Dynein 1, cytoplasmic, heavy chain, SEC61 alpha, PSMB8(LMP7), RPS27A, Endophilin A1, Cathepsin E, PSMA7, AP2A2, PSMA3, PSMA4, IRAP, ARF1, PSME2, AP complex 2 medium (mu) chain, p22-phox, DYNC1I1, Dynactin (p62), Fc epsilon RI gamma, Clat…
183	ribonucleoside monophosphate metabolic process	479	1.88915e-12	7.76516e-11	101	MYH9, U5-200KD, SURF1, MYL6, TAP1 (PSF1), DDX39, ATP6V0C, ATP6V1A (70kD), ATP1B2, CAD, ABCC1, ABCB6, RFC1, TCP1-theta, NDUFA9, ACTC, ABCC4, HSP90 alpha, DDX30, NSF, DDX17, PMCA2b, ATP5B, MYH10, ATP6V1B2, LONP2, ATP6V1H, NDUFS1, ATP4A, ACLY, ATP1A1, ABCB7, ATP1B1, DDX6, DDX9, NDUFV1, MCM7, GRP78, ALDOA, VCP, ATP5O, eIF4A1, Dynein 1, cytoplasmic, heavy chain, PCYOX1, HSC70, ATP1B3, HSP60, COX II, M…
184	cellular component biogenesis	1818	2.48797e-12	1.01576e-10	278	APG3, RPS10, Rab-1A, CD151, dUTPase (DUT), RPS19, Plectin 1, Ankyrin-G, LEDGF, HIST1H2BA, Macro-H2A.1 histone, ITGB4, U5-200KD, CADPS, TST, RhoA, SURF1, Annexin VI, PSMD11, NEFL, RP2, Heme oxygenase 1, Tubulin alpha-1B, AP-1 beta subunit, Histone H2AX, Beta-catenin, 14-3-3 beta/alpha, APG16L1, P2X7, Plakophilin 4, Nectin-2, ITGB1, ACTC, CPT-1A, ZNF162, CHP, Tubulin alpha-1C, S1P1 receptor, Alpha-…
185	neuron differentiation	1003	2.50354e-12	1.01576e-10	174	PLP1, Ephrin-B3, MYH9, RhoG, Ankyrin 1, Alpha-fodrin, KIDINS220, Ankyrin-G, Neuropilin-2, Chapsyn-110, RhoA, SNAPalpha, ARF6, MYL6, CNTN1 (F3), NEFL, Beta-catenin, Neogenin, 14-3-3 beta/alpha, Ephrin-A receptor 3, ACSL6, ITGB1, Neurotrimin, S1P1 receptor, HSP90 alpha, Neuromodulin, PMCA2b, SREC-I, CDC42, NCAM2, MaxiK alpha subunit, MYH10, Fyn, COL4A2, PSD-95, PIPKI gamma, G-protein alpha-q, Floti…
186	cation transport	818	2.51404e-12	1.01576e-10	149	TfR1, MYH9, COX VIc, Ankyrin 1, SURF1, SLC32A1, ASCT1 (SLC1A4), KCC2, Annexin VI, TRPM7, Sideroflexin-3, Calcineurin A (alpha), ATP6V0C, ATP6V1A (70kD), CCS, ATP1B2, SLC39A10, ZIP4, ABCC1, P2X7, NALCN, PKC-beta, ABCB6, NDUFA9, SLC44A1, COX IV-1, CPT-1A, CHP, CAT-1 (SLC7A1), SLC4A4, NSF, NCX2, PMCA2b, ATP5B, GLUT1, MaxiK alpha subunit, SCN9A, TRPV2, NNTM, SERINC1, ATP6V1B2, NHE9, Fyn, CRACM1, VDAC…
187	single organism cell adhesion	289	2.5855e-12	1.03873e-10	71	ATR/TEM8, MYH9, Rab-1A, CXADR, Beta-catenin, Vezatin, Plakophilin 4, ITGB1, Kindlin-2, JAM2, PERP, CDC42, Astrotactin-1, VAMP3, NCAM2, DNAJB6 (Hdj-1), PIPKI gamma, JAM3, ITGA6, KIAA0143, Delta-catenin, ODZ2, SCRIB, MUNC18-3, CD45, Plakophilin 1, NCAM1, G-protein alpha-s, PDGF-R-alpha, Claudin-5, Desmoglein 1, HSPC117, Tenascin-R, Plakoglobin, ITGA4, ITGB2, TTYH1, ITGA2B, PODXL2, SNIP, CD44, PVR, …
188	organic acid metabolic process	989	2.73343e-12	1.08948e-10	172	PLP1, GSTP1, SDHA, GSTM1, HCP1, BGAL, SCPX, PYC, TST, GABT, ODO2, EEF1E1, FTDH, MGST3, CTE2, P4HB, CAD, TER, FARSB, ABCC1, ACSL6, MAT2B, A-FABP, BPNT1, DES1, CPT-1A, DCI, B4GT5, IDH1, ECH1, OXSM, CHST7, GLUT1, DHPR, SERINC1, ABHD12, KCRU, UGT1A9, CPT-1C, SLC25A10, KAR, ME1, ACLY, PCCB, SVCT2, WARS, NPC1, HADHA, SPP lyase, SLC19A1, IDH2, CHDH, ALD9A1, B-ind1, ECHS1, Albumin, ACSL4, DHE3, ODP2, ODO…
189	cellular component movement	1318	2.74247e-12	1.08948e-10	215	Ephrin-B3, DCTN1(p150Glued), YES, MYH9, RhoG, Rab-1A, CD151, Ankyrin 1, Alpha-fodrin, RPS19, GLG1, Ankyrin-G, HIST1H2BA, Neuropilin-2, ITGB4, RhoA, ARF6, CXADR, Endoglin, MYL6, CNTN1 (F3), NEFL, Thioredoxin, Desmin, ATP1B2, ARF4, Beta-catenin, Neogenin, 14-3-3 beta/alpha, ABCC1, G3PT, NALCN, Ephrin-A receptor 3, ITGB1, ACTC, S1P1 receptor, LyGDI, HSP90 alpha, JAM2, RPL13A, 14-3-3 epsilon, Tubulin…
190	regulation of vesicle-mediated transport	308	2.88394e-12	1.13932e-10	74	Rab-3B, MYH9, Rab-5C, VAMP1, RACK1, CADPS, SNAPalpha, RAP-1A, ARF6, Synaptotagmin IV, LAMP1, Calcineurin A (alpha), Heme oxygenase 1, Synaptotagmin III, ITGB1, Rab-4A, Alpha-actinin 4, Rab-27A, Pacsin 3, NSF, CDC42, PSD-95, RAB2B, DOC2A, Rab-3D, AP180, MUNC18-3, Oligophrenin 1, NCAM1, Syntaxin 1B, Endophilin A1, hnRNP K, Alpha adducin, VAMP4, RAB-5B, CD14, DNAJC6, Caveolin-1, RalB, Synaptotagmin-…
191	nucleoside monophosphate metabolic process	490	3.31538e-12	1.30252e-10	102	MYH9, dUTPase (DUT), U5-200KD, SURF1, MYL6, TAP1 (PSF1), DDX39, ATP6V0C, ATP6V1A (70kD), ATP1B2, CAD, ABCC1, ABCB6, RFC1, TCP1-theta, NDUFA9, ACTC, ABCC4, HSP90 alpha, DDX30, NSF, DDX17, PMCA2b, ATP5B, MYH10, ATP6V1B2, LONP2, ATP6V1H, NDUFS1, ATP4A, ACLY, ATP1A1, ABCB7, ATP1B1, DDX6, DDX9, NDUFV1, MCM7, GRP78, ALDOA, VCP, ATP5O, eIF4A1, Dynein 1, cytoplasmic, heavy chain, PCYOX1, HSC70, ATP1B3, H…
192	cell activation	642	7.59535e-12	2.93536e-10	123	G-protein alpha-11, MYH9, RhoG, CD151, Profilin I, BST2, RhoA, CD28, RAP-1A, Galectin-1, CXADR, Calcineurin A (alpha), WDR1, Beta-catenin, G-protein alpha-i1, P2X7, PKC-beta, ITGB1, Alpha-actinin 4, ABCC4, Rab-27A, Fyn, PECAM1, PIPKI gamma, G-protein alpha-q, ICOS-L, von Willebrand factor, G-protein alpha-15, Rac2, Talin-1, G-protein alpha-i3, MIC2, GRP78, PKC-gamma, Lck, PI3K reg class IA (p85-a…
193	gluconeogenesis	45	8.64867e-12	3.32436e-10	23	G3P2, PYC, TPI1, SLC25A11, G3PT, PKA-cat beta, SLC25A10, ENO1, ALDOA, PGAM1, AATC, MDH2, ENO2, ALDOC, ENO3, GPD2, MDH1, PGK1, F16Q, Aralar1 (SLC25A12), AATM, SLC25A1, GPI
194	ATP metabolic process	438	9.72056e-12	3.71629e-10	93	MYH9, U5-200KD, SURF1, MYL6, TAP1 (PSF1), DDX39, ATP6V0C, ATP6V1A (70kD), ATP1B2, ABCC1, ABCB6, RFC1, TCP1-theta, NDUFA9, ACTC, ABCC4, HSP90 alpha, DDX30, NSF, DDX17, PMCA2b, ATP5B, MYH10, ATP6V1B2, LONP2, ATP6V1H, NDUFS1, ATP4A, ACLY, ATP1A1, ABCB7, ATP1B1, DDX6, DDX9, NDUFV1, MCM7, GRP78, ALDOA, VCP, ATP5O, eIF4A1, Dynein 1, cytoplasmic, heavy chain, PCYOX1, HSC70, ATP1B3, HSP60, COX II, MYH14,…
195	cell morphogenesis involved in differentiation	659	1.02927e-11	3.91398e-10	125	Ephrin-B3, ATR/TEM8, MYH9, RhoG, Rab-1A, Ankyrin 1, Alpha-fodrin, KIDINS220, Ankyrin-G, Neuropilin-2, RhoA, MYL6, CNTN1 (F3), Calcineurin B1, Beta-catenin, Neogenin, 14-3-3 beta/alpha, Ephrin-A receptor 3, ITGB1, Kindlin-2, HSP90 alpha, Neuromodulin, PMCA2b, CDC42, VAMP3, MYH10, Fyn, COL4A2, PSD-95, PIPKI gamma, Flotillin-1, Tubulin beta 3, LGI1, AFG3L2, CRMP2, Rac2, Talin-1, Caspr1, COL4A1, ODZ2…
196	cellular respiration	163	1.08133e-11	4.09007e-10	48	SDHA, COX VIc, SURF1, ODO2, NDUFA9, COX IV-1, IDH1, ATP5B, NNTM, NDUFS1, NDUFV1, IDH2, ODP2, ODO1, ATP5O, SDHD, MDH2, COX II, PDHA (somatic), ATP5L, ATP5F1, Cytochrome c, CYC1, ATP5C, SUCLG1, SOD2, NDUFB4, NDUFA4, OGDHL, CISY, NDUFB8, ME3, OXA1L, UQCRC2, IDH3A, UQCRFS1, SSDH, MDH1, ATP5A, PDH beta, Aralar1 (SLC25A12), DLDH, GLAST1/EAAT1, UQCRC1, COX Vb, ATP5I, ETF-QO, ACON
197	protein localization to plasma membrane	96	2.08301e-10	7.12128e-09	33	Ankyrin 1, Ankyrin-G, Adenylate cyclase type VI, SCPX, Tetraspanin-14, VAMP5, TESC, VAMP3, Flotillin-1, MYADM, MPP5, VAMP4, Ankyrin-B, Rab-11A, Plakoglobin, NET-7, VAMP7, TSPAN33, Fc epsilon RI gamma, GCP16, Annexin II, Paralemmin, MACF1, Beta-fodrin, Rab-10, DAL1, Myosin Va, VAMP2, CD147, Rac1, Neurofascin, Rab-8, SAP97 (DLG1)
198	endomembrane system organization	326	3.55226e-10	1.17489e-08	72	Syntaxin 6, Ankyrin 1, Ankyrin-G, Rab-5C, NUP210, Adenylate cyclase type VI, SCPX, SURF1, Tetraspanin-14, P2X7, VAMP5, Pacsin 3, Dynamin-1, TESC, CDC42, VAMP3, MYH10, Flotillin-1, Reticulon 3, GOLGB1, MYADM, PLSCR3, PLSCR4, PR65-alpha, MPP5, Atlastin, SEC61 alpha, SURF4, VAMP4, RAB-5B, Ankyrin-B, GRAF2, Rab-11A, Plakoglobin, ANO6, SOD1, ZMPSTE24, NET-7, SEH1L, RAB38, VAMP7, Caveolin-2, FLJ20625, …
199	response to drug	536	1.45292e-11	5.46651e-10	107	CD69, HCP1, TXNRD2, RhoA, GABT, Galectin-1, Prohibitin, KCC2, Ku80, Endoglin, Calcineurin A (alpha), Thioredoxin, CAD, Beta-catenin, ABCC1, P2X7, PKC-beta, ITGB1, A-FABP, ACTC, CPT-1A, ABCC4, Adipophilin, DHPR, Fyn, SLC18A1, ECE1, PDE2A, HMGCS2, ATP4A, CRMP2, NPC1, HADHA, ATP1A1, MCM7, HDAC1, SLC19A1, Lck, PI3K reg class IA (p85-alpha), HMGCS1, RKIP, Adenylate cyclase type I, MAP-1B, CPSM, G-prot…
200	glycolytic process	44	4.32782e-11	1.57821e-09	22	G3P2, TPI1, G3PT, PFKM, ENO1, ALDOA, PGAM1, ODO1, LDHB, ENO2, PDHA (somatic), LDHA, OGDHL, HXK1, ALDOC, ENO3, PFKP, PGK1, PFKL, ADPGK, PKM2, GPI
201	response to oxygen-containing compound	1445	1.64555e-11	6.1587e-10	228	GSTP1, ILDR2, TfR1, G-protein beta-2, ALPL, Gdap1, GSTM1, Adenylate cyclase type VI, TXNRD2, RhoA, GABT, RAP-1A, Galectin-1, Karyopherin beta-3, Prohibitin, Ku80, 14-3-3 gamma, Calcineurin A (alpha), ATP6V0C, PRDX3, NEFL, Thioredoxin, ATP6V1A (70kD), CCS, Heme oxygenase 1, CAD, Beta-catenin, 14-3-3 beta/alpha, G-protein alpha-i1, P2X7, PKC-beta, Ephrin-A receptor 3, ACSL6, ITGB1, NDUFA9, ACTC, Ne…
202	tricarboxylic acid cycle	29	2.00677e-11	7.43237e-10	18	SDHA, ODO2, IDH1, NNTM, IDH2, ODP2, ODO1, SDHD, MDH2, PDHA (somatic), SUCLG1, OGDHL, CISY, IDH3A, MDH1, PDH beta, DLDH, ACON
203	antigen processing and presentation of exogenous peptide antigen via MHC class I	76	2.59405e-11	9.55765e-10	30	PSMB1, PSMB5, TAP1 (PSF1), PSMD11, RP40, PDIA3, PSMB3, PSMD1, PSMD2, UBC, PSMA1, HLA-E, HLA-G, SEC61 alpha, PSMB8(LMP7), RPS27A, PSMA7, PSMA3, PSMA4, IRAP, PSME2, p22-phox, Fc epsilon RI gamma, PSMA6, Calreticulin, PSMD6, CD36, gp91-phox, PSMC1, SEC61 beta
204	single organismal cell-cell adhesion	262	4.05287e-11	1.48556e-09	64	MYH9, CXADR, Beta-catenin, Vezatin, Plakophilin 4, ITGB1, JAM2, PERP, CDC42, Astrotactin-1, NCAM2, DNAJB6 (Hdj-1), PIPKI gamma, JAM3, ITGA6, KIAA0143, Delta-catenin, ODZ2, SCRIB, MUNC18-3, CD45, Plakophilin 1, NCAM1, G-protein alpha-s, PDGF-R-alpha, Claudin-5, Desmoglein 1, Tenascin-R, Plakoglobin, ITGA4, ITGB2, TTYH1, ITGA2B, PODXL2, CD44, PVR, MUNC18, CD53, ITGA5, ICAM5, MSN (moesin), DSG4, p12…
205	dicarboxylic acid transport	61	4.54299e-10	1.48872e-08	25	HCP1, JWA, ASCT1 (SLC1A4), SLC25A11, SLC25A10, SLC19A1, SLC25A4, SLC38A2, GLSK, Syntaxin 1A, Synaptotagmin I, SLC17A7, MUNC18, SLC1A2/EAAT2, Kir1.2, SNAP-25, EAAT4, JM4, ASCT2 (SLC1A5), Aralar1 (SLC25A12), VAMP2, Presenilin 1, GLAST1/EAAT1, Rab-3A, SLC1A1/EAAT3
206	aerobic respiration	48	4.77526e-11	1.7237e-09	23	SDHA, SURF1, ODO2, IDH1, NNTM, IDH2, ODP2, ODO1, SDHD, MDH2, PDHA (somatic), SUCLG1, OGDHL, CISY, ME3, OXA1L, UQCRC2, IDH3A, MDH1, PDH beta, DLDH, UQCRC1, ACON
207	cell-cell signaling	994	5.42009e-11	1.94658e-09	168	PLP1, Ephrin-B3, TGT, ILDR2, G-protein beta-2, Rab-1A, Chapsyn-110, Adenylate cyclase type VI, Synapsin II, BST2, VAMP1, CADPS, SNAPalpha, GABT, SLC32A1, ASCT1 (SLC1A4), KCC2, PTPRF (LAR), Synaptotagmin IV, Calcineurin A (alpha), PCDH1, NEFL, Thioredoxin, GluR4, Calnexin, GRID1, Synaptotagmin III, Beta-catenin, G-protein alpha-i1, P2X7, Dystrobrevin alpha, Plakophilin 4, DLGAP2, PKC-beta, VAMP5, …
208	regulation of cellular component organization	1702	7.77464e-11	2.77816e-09	257	APG3, PALM2, EIF5A2, TfR1, MYH9, RhoG, Ankyrin 1, Alpha-fodrin, KIDINS220, Ankyrin-G, Macro-H2A.1 histone, Profilin I, Keratin 17, Rab-5C, Adenylate cyclase type VI, BST2, RACK1, RhoA, SNAPalpha, SURF1, CD28, TMEM59, RAP-1A, Galectin-1, SPEC1, Prohibitin, ARF6, PTPRF (LAR), Synaptotagmin IV, 14-3-3 gamma, HSPA2, CNTN1 (F3), NEFL, Calcineurin B1, Synaptotagmin III, Beta-catenin, 14-3-3 beta/alpha,…
209	vesicle organization	140	1.09294e-10	3.8666e-09	42	SEC22B, Syntaxin 6, Syntaxin 8, ARFGAP1, VAMP1, CADPS, AP-1 beta subunit, P2X7, VAMP5, YKT6, Syntaxin 7, Sortilin, NSF, VAMP3, PSD-95, G-protein alpha-i3, AP180, Rab-7, VAMP4, PREI3, Caveolin-1, COPD, RAB38, ARF1, VAMP7, COPA, Caveolin-2, MUNC18, Syntaxin 5, COPG1, Annexin II, Epimorphin, TMP21, VAMP2, Rab-3A, PREB, COPB2, Syntaxin 10, Serglycin, Rab-8, BET1, Beta-adaptin 2
210	death	1339	1.20426e-10	4.23934e-09	211	PLP1, APG3, DCTN1(p150Glued), G3P2, TRUNDD(TNFRSF10D), Gdap1, Alpha-fodrin, Plectin 1, PSMB1, Profilin I, PSMB5, JWA, PUR-alpha, RACK1, RhoA, TIMM50, CD28, RPS3, Galectin-1, ARF6, hnRNP A1, PSMD11, 14-3-3 gamma, TRPM7, RP40, LAMP1, PRDX3, NEFL, Calcineurin B1, Heme oxygenase 1, TIP30, TMEM85, Beta-catenin, 14-3-3 beta/alpha, P2X7, PSMB3, NALCN, PKC-beta, ACTC, Galectin-7, HSP90 alpha, PSMD1, eEF2…
211	antigen processing and presentation of exogenous peptide antigen via MHC class I, TAP-dependent	71	1.22178e-10	4.27984e-09	28	PSMB1, PSMB5, TAP1 (PSF1), PSMD11, RP40, PDIA3, PSMB3, PSMD1, PSMD2, UBC, PSMA1, HLA-E, HLA-G, SEC61 alpha, PSMB8(LMP7), RPS27A, PSMA7, PSMA3, PSMA4, PSME2, p22-phox, PSMA6, Calreticulin, PSMD6, CD36, gp91-phox, PSMC1, SEC61 beta
212	hexose biosynthetic process	50	1.3565e-10	4.72847e-09	23	G3P2, PYC, TPI1, SLC25A11, G3PT, PKA-cat beta, SLC25A10, ENO1, ALDOA, PGAM1, AATC, MDH2, ENO2, ALDOC, ENO3, GPD2, MDH1, PGK1, F16Q, Aralar1 (SLC25A12), AATM, SLC25A1, GPI
213	cell death	1334	1.47207e-10	5.10629e-09	210	PLP1, APG3, DCTN1(p150Glued), G3P2, TRUNDD(TNFRSF10D), Gdap1, Alpha-fodrin, Plectin 1, PSMB1, Profilin I, PSMB5, JWA, PUR-alpha, RACK1, RhoA, TIMM50, CD28, RPS3, Galectin-1, ARF6, hnRNP A1, PSMD11, 14-3-3 gamma, TRPM7, RP40, LAMP1, PRDX3, NEFL, Calcineurin B1, Heme oxygenase 1, TIP30, TMEM85, Beta-catenin, 14-3-3 beta/alpha, P2X7, PSMB3, NALCN, PKC-beta, ACTC, Galectin-7, HSP90 alpha, PSMD1, eEF2…
214	regulation of programmed cell death	1375	5.85868e-09	1.66644e-07	208	GSTP1, TRUNDD(TNFRSF10D), PSMB1, PSMB5, JWA, RACK1, RhoA, RPS3, EEF1E1, Galectin-1, Prohibitin, Ku80, P4HB, PTPRF (LAR), PSMD11, 14-3-3 gamma, TRPM7, RP40, PRDX3, NEFL, Calcineurin B1, Heme oxygenase 1, TIP30, ARF4, Beta-catenin, 14-3-3 beta/alpha, PDIA3, P2X7, PSMB3, ITGB1, ACTC, Alpha-actinin 4, HSP105, PSMD1, PIP, 14-3-3 epsilon, PSMD2, CDC42, DDB1, UBC, DR5(TNFRSF10B), MaxiK alpha subunit, AL…
215	regulation of apoptotic process	1361	4.07439e-09	1.17776e-07	207	GSTP1, TRUNDD(TNFRSF10D), PSMB1, PSMB5, JWA, RACK1, RhoA, RPS3, EEF1E1, Galectin-1, Prohibitin, Ku80, P4HB, PTPRF (LAR), PSMD11, 14-3-3 gamma, TRPM7, RP40, PRDX3, NEFL, Calcineurin B1, Heme oxygenase 1, TIP30, ARF4, Beta-catenin, 14-3-3 beta/alpha, PDIA3, P2X7, PSMB3, ITGB1, ACTC, Alpha-actinin 4, HSP105, PSMD1, PIP, 14-3-3 epsilon, PSMD2, CDC42, DDB1, UBC, DR5(TNFRSF10B), MaxiK alpha subunit, AL…
216	post-Golgi vesicle-mediated transport	91	1.99757e-10	6.8622e-09	32	Ankyrin-G, SNAPalpha, LAMP1, RP2, AP-1 beta subunit, VAMP5, Syntaxin 7, Sortilin, VAMP3, SCAMP3, SCAMP1, gamma-BAR, Endophilin A1, HSC70, VAMP4, DNAJC6, ARF1, VAMP7, Syntaxin 4, FTL, GCP16, SNAP-23, LLGL1, SCAMP2, Clathrin heavy chain, MACF1, ZnT6, Beta-fodrin, Rab-10, Rab-14, VAMP2, AP2A1
217	cell projection organization	959	2.39066e-10	8.13397e-09	161	PLP1, Ephrin-B3, MYH9, RhoG, Ankyrin 1, Alpha-fodrin, KIDINS220, Ankyrin-G, Neuropilin-2, ITGB4, RhoA, ARF6, MYL6, CNTN1 (F3), NEFL, Neogenin, 14-3-3 beta/alpha, P2X7, Nectin-2, Ephrin-A receptor 3, ITGB1, S1P1 receptor, HSP90 alpha, Neuromodulin, PMCA2b, SREC-I, CDC42, NCAM2, MYH10, Fyn, COL4A2, PSD-95, PIPKI gamma, Flotillin-1, Gprin1, JAM3, RFX3, Tubulin beta 3, LGI1, AFG3L2, CRMP2, Rac2, VAPA…
218	immune system process	2002	2.49843e-10	8.46015e-09	291	CD69, DCTN1(p150Glued), G3P2, YES, TfR1, Rab-3B, MYH9, CD151, Ankyrin 1, RPS19, GLG1, IL-2R gamma chain, PSMB1, HIST1H2BA, PSMB5, Adenylate cyclase type VI, BST2, TXNRD2, RPS30, NF45 (ILF2), CD28, IFI17, Galectin-1, WDR7, CXADR, Ku80, TAP1 (PSF1), PSMD11, RP40, Calcineurin A (alpha), PRDX3, Thioredoxin, Calcineurin B1, Heme oxygenase 1, ATP1B2, AP-1 beta subunit, Calnexin, Beta-catenin, 14-3-3 be…
219	antigen processing and presentation of peptide antigen via MHC class I	97	2.84594e-10	9.59123e-09	33	PSMB1, PSMB5, TAP1 (PSF1), PSMD11, RP40, Calnexin, PDIA3, PSMB3, PSMD1, PSMD2, UBC, PSMA1, HLA-E, TPP2, HLA-G, SEC61 alpha, PSMB8(LMP7), RPS27A, PSMA7, PSMA3, PSMA4, IRAP, PSME2, NPEPPS, p22-phox, Fc epsilon RI gamma, PSMA6, Calreticulin, PSMD6, CD36, gp91-phox, PSMC1, SEC61 beta
220	regulation of cellular localization	939	3.01e-10	1.00963e-08	158	DCTN1(p150Glued), Rab-3B, MYH9, RhoG, Ankyrin-G, Synapsin II, BST2, SCPX, VAMP1, RACK1, CADPS, RhoA, SNAPalpha, TMEM59, RAP-1A, Karyopherin beta-3, ARF6, SAM68, Synaptotagmin IV, 14-3-3 gamma, LAMP1, Calcineurin A (alpha), Thioredoxin, Calcineurin B1, Heme oxygenase 1, Beta-catenin, 14-3-3 beta/alpha, P2X7, PKC-beta, CPT-1A, CHP, Rab-27A, HSP90 alpha, PFKM, 14-3-3 epsilon, AS250, NSF, CDC42, GLUT…
221	regulation of cell death	1443	7.04619e-09	1.98831e-07	216	GSTP1, TRUNDD(TNFRSF10D), PSMB1, PSMB5, JWA, RACK1, RhoA, RPS3, EEF1E1, Galectin-1, Prohibitin, Ku80, P4HB, PTPRF (LAR), PSMD11, 14-3-3 gamma, TRPM7, RP40, PRDX3, NEFL, Calcineurin B1, Heme oxygenase 1, TIP30, ARF4, Beta-catenin, 14-3-3 beta/alpha, ABCC1, PDIA3, P2X7, PSMB3, ITGB1, ACTC, Alpha-actinin 4, HSP105, PSMD1, PIP, 14-3-3 epsilon, PSMD2, CDC42, DDB1, UBC, DR5(TNFRSF10B), MaxiK alpha subu…
222	neuron projection guidance	378	3.30824e-10	1.09929e-08	80	Ephrin-B3, MYH9, RhoG, Ankyrin 1, Alpha-fodrin, Ankyrin-G, Neuropilin-2, RhoA, MYL6, CNTN1 (F3), Neogenin, 14-3-3 beta/alpha, Ephrin-A receptor 3, ITGB1, HSP90 alpha, Neuromodulin, CDC42, MYH10, Fyn, COL4A2, PSD-95, PIPKI gamma, Flotillin-1, Tubulin beta 3, LGI1, CRMP2, Rac2, Talin-1, Caspr1, COL4A1, ODZ2, Cofilin, non-muscle, Oligophrenin 1, Actin cytoplasmic 2, CD45, NCAM1, PGRMC1, Endophilin A…
223	axon guidance	378	3.30824e-10	1.09929e-08	80	Ephrin-B3, MYH9, RhoG, Ankyrin 1, Alpha-fodrin, Ankyrin-G, Neuropilin-2, RhoA, MYL6, CNTN1 (F3), Neogenin, 14-3-3 beta/alpha, Ephrin-A receptor 3, ITGB1, HSP90 alpha, Neuromodulin, CDC42, MYH10, Fyn, COL4A2, PSD-95, PIPKI gamma, Flotillin-1, Tubulin beta 3, LGI1, CRMP2, Rac2, Talin-1, Caspr1, COL4A1, ODZ2, Cofilin, non-muscle, Oligophrenin 1, Actin cytoplasmic 2, CD45, NCAM1, PGRMC1, Endophilin A…
224	organophosphate biosynthetic process	447	4.00568e-10	1.31872e-08	90	dUTPase (DUT), Adenylate cyclase type VI, SCPX, SURF1, CTE2, RP2, MLSTD2, CAD, ACSL6, SLC44A1, TKT, LPCAT1, ATP5B, SERINC1, PIPKI gamma, KCRU, PI52B, ARF3, CDS2, PI4K2B, ATP4A, PANK4, ME1, HADHA, PLCA, Gephyrin, ATP1A1, PI3K reg class IA (p85-alpha), PLD6, Adenylate cyclase type I, Adenylate cyclase type V, ALDOA, ATP5O, SAC3, CPSM, G-protein alpha-s, IMPA1, ATP5L, DOPP1, ATP5F1, ATP5C, CD81, ARF…
225	purine nucleotide biosynthetic process	135	4.57578e-10	1.49259e-08	40	Adenylate cyclase type VI, SURF1, CTE2, RP2, ATP5B, ATP4A, PANK4, ATP1A1, Adenylate cyclase type I, Adenylate cyclase type V, ALDOA, ATP5O, G-protein alpha-s, ATP5L, ATP5F1, ATP5C, ATP1A3, NDPK A, PUR9, STOML2, SLC26A2, C1TC, KPR2, Adenylate cyclase type IX, ATP1A2, HPRT, APRT, SAC, NDPK B, PUR6, ATP5A, PNPH, AK1, SLC35B2, IMD2, GNAS1, G-protein alpha-olf, PKM2, ATP5I, ADA
226	response to external stimulus	1866	5.27852e-10	1.71395e-08	273	APG3, Ephrin-B3, GSTP1, TfR1, MYH9, RhoG, ALPL, Rab-1A, Ankyrin 1, MLCP (cat), Alpha-fodrin, RPS19, Plectin 1, Ankyrin-G, Neuropilin-2, BST2, RPS30, PD-ECGF (TdRPase), RhoA, IFI17, CXADR, Endoglin, MYL6, PRDX3, CNTN1 (F3), MetAP-2, Heme oxygenase 1, Beta-catenin, Neogenin, 14-3-3 beta/alpha, ZIP4, APG16L1, ABCC1, P2X7, Nectin-2, PKC-beta, Ephrin-A receptor 3, ACSL6, ITGB1, ACTA2, COX IV-1, S1P1 r…
227	establishment of protein localization to plasma membrane	62	2.18239e-08	5.79065e-07	23	Ankyrin 1, Ankyrin-G, Tetraspanin-14, VAMP5, TESC, VAMP3, MYADM, MPP5, VAMP4, Ankyrin-B, Plakoglobin, NET-7, VAMP7, TSPAN33, GCP16, Annexin II, Paralemmin, MACF1, Beta-fodrin, Rab-10, VAMP2, CD147, Neurofascin
228	purine ribonucleoside monophosphate catabolic process	349	5.74063e-10	1.84713e-08	75	MYH9, U5-200KD, MYL6, TAP1 (PSF1), DDX39, ATP6V0C, ATP1B2, ABCC1, ABCB6, RFC1, TCP1-theta, ACTC, ABCC4, HSP90 alpha, DDX30, NSF, DDX17, PMCA2b, ATP5B, MYH10, LONP2, ATP6V1H, ATP4A, ACLY, ATP1A1, ABCB7, ATP1B1, DDX6, DDX9, MCM7, GRP78, VCP, ATP5O, eIF4A1, Dynein 1, cytoplasmic, heavy chain, PCYOX1, HSC70, ATP1B3, HSP60, MYH14, ATP5L, Myosin ID, ATP5F1, DDX1, ATP5C, Ca-ATPase1, ATP2C1, RENT1, ATP1A…
229	ribonucleoside monophosphate catabolic process	349	5.74063e-10	1.84713e-08	75	MYH9, U5-200KD, MYL6, TAP1 (PSF1), DDX39, ATP6V0C, ATP1B2, ABCC1, ABCB6, RFC1, TCP1-theta, ACTC, ABCC4, HSP90 alpha, DDX30, NSF, DDX17, PMCA2b, ATP5B, MYH10, LONP2, ATP6V1H, ATP4A, ACLY, ATP1A1, ABCB7, ATP1B1, DDX6, DDX9, MCM7, GRP78, VCP, ATP5O, eIF4A1, Dynein 1, cytoplasmic, heavy chain, PCYOX1, HSC70, ATP1B3, HSP60, MYH14, ATP5L, Myosin ID, ATP5F1, DDX1, ATP5C, Ca-ATPase1, ATP2C1, RENT1, ATP1A…
230	locomotion	1133	5.80873e-10	1.86063e-08	182	Ephrin-B3, YES, MYH9, RhoG, Rab-1A, CD151, Ankyrin 1, Alpha-fodrin, RPS19, GLG1, Ankyrin-G, HIST1H2BA, Neuropilin-2, ITGB4, PD-ECGF (TdRPase), RhoA, CXADR, Endoglin, MYL6, CNTN1 (F3), NEFL, ATP1B2, ARF4, Beta-catenin, Neogenin, 14-3-3 beta/alpha, ABCC1, G3PT, Nectin-2, NALCN, Ephrin-A receptor 3, ITGB1, S1P1 receptor, HSP90 alpha, JAM2, RPL13A, 14-3-3 epsilon, Tubulin beta 2B, Neuromodulin, PMCA2…
231	ATP catabolic process	343	6.21505e-10	1.98185e-08	74	MYH9, U5-200KD, MYL6, TAP1 (PSF1), DDX39, ATP6V0C, ATP1B2, ABCC1, ABCB6, RFC1, TCP1-theta, ACTC, ABCC4, HSP90 alpha, DDX30, NSF, DDX17, PMCA2b, ATP5B, MYH10, LONP2, ATP6V1H, ATP4A, ACLY, ATP1A1, ABCB7, ATP1B1, DDX6, DDX9, MCM7, GRP78, VCP, ATP5O, eIF4A1, Dynein 1, cytoplasmic, heavy chain, PCYOX1, HSC70, ATP1B3, HSP60, MYH14, ATP5L, Myosin ID, ATP5F1, DDX1, ATP5C, Ca-ATPase1, ATP2C1, RENT1, ATP1A…
232	purine nucleoside monophosphate catabolic process	350	6.5826e-10	2.08968e-08	75	MYH9, U5-200KD, MYL6, TAP1 (PSF1), DDX39, ATP6V0C, ATP1B2, ABCC1, ABCB6, RFC1, TCP1-theta, ACTC, ABCC4, HSP90 alpha, DDX30, NSF, DDX17, PMCA2b, ATP5B, MYH10, LONP2, ATP6V1H, ATP4A, ACLY, ATP1A1, ABCB7, ATP1B1, DDX6, DDX9, MCM7, GRP78, VCP, ATP5O, eIF4A1, Dynein 1, cytoplasmic, heavy chain, PCYOX1, HSC70, ATP1B3, HSP60, MYH14, ATP5L, Myosin ID, ATP5F1, DDX1, ATP5C, Ca-ATPase1, ATP2C1, RENT1, ATP1A…
233	response to inorganic substance	514	6.75606e-10	2.13522e-08	99	GSTP1, TfR1, GSTM1, TXNRD2, PCNA, GABT, Calcineurin A (alpha), PRDX3, Thioredoxin, CCS, Heme oxygenase 1, Synaptotagmin III, Beta-catenin, P2X7, ABCB6, A-FABP, Myelin basic protein, DHPR, MaxiK alpha subunit, ACTA1, SLC18A1, ECE1, HMGCS2, NPC1, Lck, PI3K reg class IA (p85-alpha), HMGCS1, RKIP, Adenylate cyclase type I, Albumin, DHE3, MAP-1B, NURR1, PRDX5, Actin cytoplasmic 2, CPSM, iNOS, NCAM1, G…
234	small molecule catabolic process	274	8.26691e-10	2.60115e-08	63	Esterase D, InPP5A, SCPX, TST, GABT, ODO2, FTDH, CTE2, CAD, CPT-1A, DCI, AL1B1, ECH1, SREC-I, DHPR, ALDH2, ABHD12, CPT-1C, SLC25A10, PCCB, HADHA, ECHS1, DHE3, ODO1, CPSM, iNOS, PCYOX1, DECR, SCOT, AATC, SAHH, IMPA1, ACAA1, GAD2, CYP46, GLSK, GAD1, ACAT1, SR-BI, AL3B1, SYNJ1, ACDS, PCCA, SMPD3, ACAT2, BCKD-kinase, SSDH, ACADL, ACAA2, GLNA, GPD2, DLDH, BCKD-E2, GPT2, Carbonyl reductase [NADPH] 3, M…
235	nucleoside monophosphate catabolic process	352	8.635e-10	2.705e-08	75	MYH9, U5-200KD, MYL6, TAP1 (PSF1), DDX39, ATP6V0C, ATP1B2, ABCC1, ABCB6, RFC1, TCP1-theta, ACTC, ABCC4, HSP90 alpha, DDX30, NSF, DDX17, PMCA2b, ATP5B, MYH10, LONP2, ATP6V1H, ATP4A, ACLY, ATP1A1, ABCB7, ATP1B1, DDX6, DDX9, MCM7, GRP78, VCP, ATP5O, eIF4A1, Dynein 1, cytoplasmic, heavy chain, PCYOX1, HSC70, ATP1B3, HSP60, MYH14, ATP5L, Myosin ID, ATP5F1, DDX1, ATP5C, Ca-ATPase1, ATP2C1, RENT1, ATP1A…
236	macromolecular complex assembly	1124	9.34921e-10	2.91589e-08	180	RPS10, dUTPase (DUT), RPS19, LEDGF, HIST1H2BA, Macro-H2A.1 histone, U5-200KD, CADPS, RhoA, SURF1, Annexin VI, PSMD11, NEFL, Heme oxygenase 1, Tubulin alpha-1B, AP-1 beta subunit, Histone H2AX, Beta-catenin, 14-3-3 beta/alpha, APG16L1, P2X7, CPT-1A, ZNF162, CHP, Tubulin alpha-1C, Kindlin-2, HSP90 alpha, PFKM, Tubulin beta 2B, AHNAK, VAMP3, GLUT1, MaxiK alpha subunit, RPS15, HIST1H2BG, Histone H3.3…
237	synaptic vesicle exocytosis	42	1.01283e-09	3.14507e-08	20	CADPS, Synaptotagmin III, P2X7, Syntaxin 7, PIPKI gamma, LEC2, DOC2A, SCRIB, MUNC13-2, Syntaxin 1A, Syntaxin 4, Synaptotagmin I, Synaptotagmin II, SYNJ1, Syntaxin 12, SNAP-25, VAMP2, Presenilin 1, Rab-3A, SPTBN2
238	leukocyte migration	233	1.2783e-09	3.95216e-08	56	YES, MYH9, RPS19, GLG1, HIST1H2BA, CXADR, ATP1B2, ITGB1, S1P1 receptor, JAM2, RPL13A, CDC42, Fyn, PECAM1, PIPKI gamma, JAM3, Thrombomodulin, ITGA6, ATP1B1, GRO-1, Lck, PI3K reg class IA (p85-alpha), Angiopoietin 2, ATP1B3, ANO6, Caveolin-1, ITGA4, ITGB2, K-RAS, PODXL2, HMGB1, CD44, ITGA3, B4GT1, PKC-alpha, ITGA5, MSN (moesin), Fc epsilon RI gamma, CD48, ITGAL, Calgranulin B, c-Src, CORO1A(CLABP, …
239	purine ribonucleotide biosynthetic process	129	1.49007e-09	4.58697e-08	38	Adenylate cyclase type VI, SURF1, CTE2, RP2, ATP5B, ATP4A, PANK4, ATP1A1, Adenylate cyclase type I, Adenylate cyclase type V, ALDOA, ATP5O, G-protein alpha-s, ATP5L, ATP5F1, ATP5C, ATP1A3, NDPK A, PUR9, STOML2, SLC26A2, KPR2, Adenylate cyclase type IX, ATP1A2, HPRT, APRT, SAC, NDPK B, PUR6, ATP5A, PNPH, AK1, SLC35B2, IMD2, GNAS1, G-protein alpha-olf, PKM2, ATP5I
240	cellular homeostasis	615	1.55452e-09	4.76474e-08	112	TfR1, GAA, ERp44, HCP1, TXNRD2, Galectin-1, KCC2, P4HB, TRPM7, Calcineurin A (alpha), ATP6V0C, Thioredoxin, ATP6V1A (70kD), Heme oxygenase 1, ZIP4, PDIA3, P2X7, PKC-beta, ABCB6, ITGB1, CHP, S1P1 receptor, PFKM, NCX2, TESC, PMCA2b, UBC, SV2A, ATP5B, MaxiK alpha subunit, ATP6V1B2, gp130, PSD-95, Selenoprotein H, ATP6V1H, TXNDC10, G-protein alpha-15, TXNDC12, Ccdc109a, ABCB7, GRO-1, Lck, ALDOA, Rab-…
241	homeostatic process	1243	1.67526e-09	5.09093e-08	194	GSTP1, EIF5A2, ILDR2, TfR1, GAA, Ankyrin 1, ERp44, RPS19, HCP1, TXNRD2, PCNA, Galectin-1, KCC2, CXADR, Ku80, P4HB, TAP1 (PSF1), TRPM7, Sideroflexin-3, Calcineurin A (alpha), ATP6V0C, Thioredoxin, ATP6V1A (70kD), Heme oxygenase 1, Beta-catenin, Neogenin, ZIP4, PDIA3, P2X7, PKC-beta, Ephrin-A receptor 3, ABCB6, ITGB1, RFC1, A-FABP, CHP, Filaggrin, S1P1 receptor, CCDC47, SLC4A4, PFKM, PIP, Ku70, NCX…
242	synaptic vesicle transport	84	2.29665e-09	6.89092e-08	29	CADPS, Synaptotagmin IV, Calnexin, Synaptotagmin III, Beta-catenin, P2X7, Syntaxin 7, PSD-95, PIPKI gamma, CRMP2, LEC2, DOC2A, SCRIB, Oligophrenin 1, MUNC13-2, Endophilin A1, Syntaxin 1A, Syntaxin 4, Synaptotagmin I, Synaptotagmin II, MUNC18, SYNJ1, Syntaxin 12, SNAP-25, C9orf7, VAMP2, Presenilin 1, Rab-3A, SPTBN2
243	establishment of synaptic vesicle localization	84	2.29665e-09	6.89092e-08	29	CADPS, Synaptotagmin IV, Calnexin, Synaptotagmin III, Beta-catenin, P2X7, Syntaxin 7, PSD-95, PIPKI gamma, CRMP2, LEC2, DOC2A, SCRIB, Oligophrenin 1, MUNC13-2, Endophilin A1, Syntaxin 1A, Syntaxin 4, Synaptotagmin I, Synaptotagmin II, MUNC18, SYNJ1, Syntaxin 12, SNAP-25, C9orf7, VAMP2, Presenilin 1, Rab-3A, SPTBN2
244	endocytosis	438	1.53385e-07	3.52983e-06	81	TMPRSS4, YES, TfR1, Rab-1A, SPEC1, Calnexin, ARPC1A, P2X7, HSP90 alpha, Pacsin 3, Dynamin-1, Sortilin, SREC-I, CDC42, ATP5B, Fyn, PECAM1, PSD-95, PIPKI gamma, Flotillin-1, ATP6V1H, CRMP2, SCAMP1, NPC1, SCRIB, LMBRD1, PI3K reg class IA (p85-alpha), Cofilin, non-muscle, Rab-7, Oligophrenin 1, Actin cytoplasmic 2, Endophilin A1, VAMP4, CD14, AP2A2, LISCH7, CD5, CORO1C, Caveolin-1, IGF-2 receptor, LR…
245	glucose metabolic process	159	2.402e-09	7.17672e-08	43	G3P2, GAA, PYGB, PYC, TPI1, RP40, SLC25A11, G3PT, CPT-1A, PFKM, TKT, UBC, PKA-cat beta, SLC25A10, TALDO, ENO1, PI3K reg class IA (p85-alpha), ALDOA, PGAM1, ODP2, RPS27A, AATC, MDH2, 6PGD, ENO2, PDHA (somatic), PGM2, ALDOC, E-FABP, ENO3, SSDH, PFKP, GPD2, MDH1, PGK1, PFKL, PDH beta, F16Q, Aralar1 (SLC25A12), PKM2, AATM, SLC25A1, GPI
246	cellular response to chemical stimulus	2129	2.44375e-09	7.27092e-08	301	GSTP1, CD69, DCTN1(p150Glued), G3P2, G-protein beta-2, RhoG, ALPL, ARFGAP1, MLCP (cat), KIDINS220, RPS19, IL-2R gamma chain, GSTM1, HIST1H2BA, Profilin I, Neuropilin-2, NUP210, Adenylate cyclase type VI, JWA, RhoA, CD28, IFI17, RAP-1A, Galectin-1, Karyopherin beta-3, MGST3, Prohibitin, CXADR, Ku80, Endoglin, P4HB, 14-3-3 gamma, RP40, Calcineurin A (alpha), ATP6V0C, PRDX3, Thioredoxin, ATP6V1A (70…
247	response to organonitrogen compound	874	2.49332e-09	7.3875e-08	146	GSTP1, G-protein beta-2, Adenylate cyclase type VI, RhoA, GABT, RAP-1A, Karyopherin beta-3, MGST3, Prohibitin, 14-3-3 gamma, Calcineurin A (alpha), ATP6V0C, NEFL, Thioredoxin, ATP6V1A (70kD), Heme oxygenase 1, CAD, Beta-catenin, 14-3-3 beta/alpha, G-protein alpha-i1, P2X7, ACSL6, ABCC4, Sortilin, DHPR, AKAP5, ALDH2, PKA-cat beta, ATP6V1B2, Fyn, PSD-95, ATP6V1H, PDE2A, HMGCS2, Thrombomodulin, CRMP…
248	purine-containing compound biosynthetic process	148	2.59493e-09	7.65666e-08	41	Adenylate cyclase type VI, SURF1, CTE2, RP2, MAT2B, ATP5B, ATP4A, PANK4, ATP1A1, Adenylate cyclase type I, Adenylate cyclase type V, ALDOA, ATP5O, G-protein alpha-s, ATP5L, ATP5F1, ATP5C, ATP1A3, NDPK A, PUR9, STOML2, SLC26A2, C1TC, KPR2, Adenylate cyclase type IX, ATP1A2, HPRT, APRT, SAC, NDPK B, PUR6, ATP5A, PNPH, AK1, SLC35B2, IMD2, GNAS1, G-protein alpha-olf, PKM2, ATP5I, ADA
249	cellular process	13398	2.68757e-09	7.89724e-08	1469	SEC22B, PLP1, APG3, Ephrin-B3, GSTP1, ITPA, CPSF1, CD69, DCTN1(p150Glued), G3P2, Syntaxin 6, SDHA, YES, RPS10, SLFN5, ATR/TEM8, TRUNDD(TNFRSF10D), TGT, Prp8, EIF5A2, ILDR2, TEF-1, TfR1, G-protein beta-2, G-protein alpha-11, GAA, Rab-3B, MYH9, RhoG, COX VIc, ALPL, Rab-1A, CD151, Ankyrin 1, Syntaxin 8, ARFGAP1, dUTPase (DUT), MLCP (cat), Gdap1, ERp44, Alpha-fodrin, KIDINS220, RPS19, GLG1, IL-2R gam…
250	dicarboxylic acid metabolic process	100	3.03361e-09	8.87736e-08	32	SDHA, HCP1, PYC, ODO2, FTDH, IDH1, ME1, SLC19A1, IDH2, DHE3, ODO1, AATC, MDH2, GAD2, GLSK, GAD1, FTHFSDC1, SUCLG1, PUR9, GRHPR, CISY, C1TC, ME3, IDH3A, SSDH, GLNA, MDH1, DLDH, GLAST1/EAAT1, PYCS, GPT2, AATM
251	response to nitrogen compound	939	3.28995e-09	9.58805e-08	154	GSTP1, G3P2, G-protein beta-2, Adenylate cyclase type VI, RhoA, GABT, RAP-1A, Karyopherin beta-3, MGST3, Prohibitin, 14-3-3 gamma, Calcineurin A (alpha), ATP6V0C, NEFL, Thioredoxin, ATP6V1A (70kD), Heme oxygenase 1, CAD, Beta-catenin, 14-3-3 beta/alpha, G-protein alpha-i1, P2X7, ACSL6, ABCC4, Sortilin, DHPR, AKAP5, ALDH2, PKA-cat beta, ATP6V1B2, Fyn, PSD-95, ATP6V1H, PDE2A, HMGCS2, Thrombomodulin…
252	cell junction organization	184	3.36691e-09	9.7723e-08	47	CD151, Plectin 1, ITGB4, RhoA, CXADR, Beta-catenin, Plakophilin 4, Nectin-2, ITGB1, Alpha-actinin 4, Kindlin-2, PERP, CDC42, PIPKI gamma, ITGA6, Talin-1, MYADM, Caspr1, MPP5, Filamin A, Actin cytoplasmic 2, Ankyrin-B, Desmoglein 1, Alpha-actinin 1, Plakoglobin, CD9, LYRIC, PVR, Claudin-23, RhoC, PKC-alpha, ITGA5, Rab8B, p120-catenin, c-Src, Migfilin, GNPAT, Claudin-1, Thy-1, DAL1, FBF1, Alpha-1 c…
253	actin cytoskeleton organization	387	5.71154e-09	1.64432e-07	78	ATR/TEM8, MYH9, RhoG, Alpha-fodrin, Profilin I, RhoA, ARF6, CXADR, TRPM7, ARPC1A, ITGB1, ACTC, S1P1 receptor, Alpha-actinin 4, Drebrin, LyGDI, CDC42, RAP-2A, DNAJB6 (Hdj-1), MYH10, ACTA1, PIPKI gamma, Rac2, Talin-1, GRO-1, Cofilin, non-muscle, ALDOA, Filamin A, PTK7, Oligophrenin 1, Actin cytoplasmic 2, Alpha adducin, CAPZ beta, PDGF-R-alpha, CRMP4, Alpha-actinin 1, CORO1C, MYH14, RhoJ, K-RAS, AT…
254	synaptic vesicle localization	87	5.78546e-09	1.65222e-07	29	CADPS, Synaptotagmin IV, Calnexin, Synaptotagmin III, Beta-catenin, P2X7, Syntaxin 7, PSD-95, PIPKI gamma, CRMP2, LEC2, DOC2A, SCRIB, Oligophrenin 1, MUNC13-2, Endophilin A1, Syntaxin 1A, Syntaxin 4, Synaptotagmin I, Synaptotagmin II, MUNC18, SYNJ1, Syntaxin 12, SNAP-25, C9orf7, VAMP2, Presenilin 1, Rab-3A, SPTBN2
255	dopamine receptor signaling pathway	27	7.63454e-07	1.53794e-05	13	G-protein alpha-11, Adenylate cyclase type VI, G-protein alpha-q, G-protein alpha-15, Adenylate cyclase type V, Filamin A, G-protein alpha-s, G-protein alpha-12, G-protein alpha-14, G-protein beta-1, G-protein alpha-o, GNAS1, G-protein alpha-olf
256	actin filament-based process	430	6.89369e-09	1.95303e-07	84	ATR/TEM8, MYH9, RhoG, Alpha-fodrin, Profilin I, RhoA, ARF6, CXADR, MYL6, TRPM7, Desmin, ARPC1A, ITGB1, ACTC, S1P1 receptor, Alpha-actinin 4, Drebrin, LyGDI, CDC42, RAP-2A, DNAJB6 (Hdj-1), MYH10, ACTA1, PIPKI gamma, Rac2, Talin-1, GRO-1, Cofilin, non-muscle, ALDOA, Filamin A, PTK7, Oligophrenin 1, Actin cytoplasmic 2, Alpha adducin, CAPZ beta, PDGF-R-alpha, CRMP4, Alpha-actinin 1, CORO1C, MYH14, R…
257	regulation of synaptic transmission	282	7.15931e-09	2.01225e-07	62	Rab-3B, Synapsin II, SNAPalpha, RAP-1A, 14-3-3 gamma, Calcineurin A (alpha), GluR4, G-protein alpha-i1, Drebrin, PMCA2b, SCN9A, PSD-95, SLC18A1, LGI1, Delta-catenin, RKIP, MAP-1B, Neurochondrin, Oligophrenin 1, RHEB2, CaMK II gamma, MUNC13-2, Rab-11A, Tenascin-R, 14-3-3 eta, M6B, IRAP, Carbonic anhydrase II, Syntaxin 1A, K-RAS, ARF1, CaMK II beta, GAT1, CNR1, MUNC18, Kir1.2, CD38, SDFR1, PKC-epsi…
258	cell communication	4875	1.46669e-08	3.9209e-07	606	PLP1, APG3, Ephrin-B3, GSTP1, CD69, DCTN1(p150Glued), YES, ATR/TEM8, TRUNDD(TNFRSF10D), TGT, ILDR2, TEF-1, G-protein beta-2, G-protein alpha-11, Rab-3B, MYH9, RhoG, Rab-1A, Ankyrin 1, ARFGAP1, MLCP (cat), KIDINS220, IL-2R gamma chain, Ankyrin-G, PSMB1, ERBIN, PSMB5, Keratin 17, Neuropilin-2, Chapsyn-110, Rab-5C, NUP210, Adenylate cyclase type VI, Synapsin II, BST2, ITGB4, Rab-1B, VAMP1, JWA, STOM…
259	coenzyme metabolic process	225	7.45234e-09	2.08636e-07	53	HCP1, SCPX, ODO2, TPI1, FTDH, CTE2, MLSTD2, TER, ACSL6, MAT2B, IDH1, TKT, OXSM, DHPR, KAR, PANK4, ME1, ACLY, Gephyrin, TALDO, SLC19A1, ACSL4, ODP2, ODO1, LDHB, PRDX5, COMT, MDH2, 6PGD, PDHA (somatic), SMVT, FTHFSDC1, SUCLG1, LDHA, PUR9, ELOVL1, FASN, CISY, C1TC, TXNRD1, FLJ10769, IDH3A, PDXK, ACAA2, GPD2, MDH1, ACSL5, PDH beta, DLDH, PNPH, Carbonyl reductase [NADPH] 3, SHMT2, SLC25A1
260	multicellular organismal signaling	78	7.63229e-09	2.12836e-07	27	Ankyrin-G, CXADR, P2X7, S1P1 receptor, 14-3-3 epsilon, MaxiK alpha subunit, SCN9A, JAM3, SCN2A, Caspr1, SCN3A, Na(v) I alpha, Ankyrin-B, Plakoglobin, SOD1, KCNQ2, MYH14, P2X4, PAFAH alpha (LIS1), Desmoglein 2, GluR6, NCX1, NRCAM, GluR1, Neurofascin, DPP6, Desmoplakin
261	ribose phosphate biosynthetic process	148	8.77447e-09	2.42783e-07	40	Adenylate cyclase type VI, SURF1, CTE2, RP2, CAD, TKT, ATP5B, ATP4A, PANK4, ATP1A1, Adenylate cyclase type I, Adenylate cyclase type V, ALDOA, ATP5O, G-protein alpha-s, ATP5L, ATP5F1, ATP5C, ATP1A3, NDPK A, PUR9, STOML2, SLC26A2, KPR2, Adenylate cyclase type IX, ATP1A2, HPRT, APRT, SAC, NDPK B, PUR6, ATP5A, PNPH, AK1, SLC35B2, IMD2, GNAS1, G-protein alpha-olf, PKM2, ATP5I
262	cell projection morphogenesis	702	1.00827e-08	2.77899e-07	121	Ephrin-B3, MYH9, RhoG, Ankyrin 1, Alpha-fodrin, KIDINS220, Ankyrin-G, Neuropilin-2, RhoA, MYL6, CNTN1 (F3), NEFL, Neogenin, 14-3-3 beta/alpha, Ephrin-A receptor 3, ITGB1, HSP90 alpha, Neuromodulin, CDC42, MYH10, Fyn, COL4A2, PSD-95, PIPKI gamma, Flotillin-1, RFX3, Tubulin beta 3, LGI1, AFG3L2, CRMP2, Rac2, Talin-1, Caspr1, COL4A1, ODZ2, AP180, MAP6, Cofilin, non-muscle, Adenylate cyclase type I, …
263	cofactor metabolic process	291	1.01659e-08	2.7911e-07	63	Ankyrin 1, HCP1, SCPX, PYC, ODO2, TPI1, FTDH, CTE2, Heme oxygenase 1, MLSTD2, TER, ACSL6, ABCB6, MAT2B, IDH1, TKT, OXSM, DHPR, KAR, PANK4, ME1, ACLY, PCCB, Gephyrin, TALDO, SLC19A1, ACSL4, ODP2, ODO1, LDHB, PRDX5, Heme oxygenase 2, COMT, MDH2, HMBS, 6PGD, PDHA (somatic), SMVT, FTHFSDC1, SUCLG1, LDHA, PUR9, ELOVL1, FASN, CISY, C1TC, TXNRD1, PCCA, FLJ10769, IDH3A, PDXK, ACAA2, PDXP, GPD2, MDH1, ACS…
264	carbohydrate biosynthetic process	132	1.08566e-08	2.96927e-07	37	G3P2, PYC, TPI1, RP40, SLC25A11, G3PT, MAT2B, TKT, UBC, PKA-cat beta, SLC25A10, TALDO, ENO1, ALDOA, PGAM1, RPS27A, AATC, MDH2, 6PGD, IMPA1, ENO2, CHSTB, B4GT1, PGM2, ALDOC, GFPT1, ENO3, GSTO1, GPD2, MDH1, PGK1, F16Q, Aralar1 (SLC25A12), p23 co-chaperone, AATM, SLC25A1, GPI
265	single-multicellular organism process	5926	1.19175e-08	3.24694e-07	720	PLP1, Ephrin-B3, GSTP1, DCTN1(p150Glued), G3P2, SDHA, YES, ILDR2, TEF-1, TfR1, G-protein alpha-11, GAA, MYH9, RhoG, ALPL, Rab-1A, Ankyrin 1, NipSnap1, dUTPase (DUT), MLCP (cat), Alpha-fodrin, KIDINS220, RPS19, GLG1, Ankyrin-G, GSTM1, ZFR, Profilin I, Keratin 17, Neuropilin-2, Chapsyn-110, Adenylate cyclase type VI, BST2, ITGB4, U5-200KD, TXNRD2, PD-ECGF (TdRPase), hnRNP U, PUR-alpha, PCNA, GPRC5C…
266	ribonucleotide biosynthetic process	144	1.25992e-08	3.41959e-07	39	Adenylate cyclase type VI, SURF1, CTE2, RP2, CAD, ATP5B, ATP4A, PANK4, ATP1A1, Adenylate cyclase type I, Adenylate cyclase type V, ALDOA, ATP5O, G-protein alpha-s, ATP5L, ATP5F1, ATP5C, ATP1A3, NDPK A, PUR9, STOML2, SLC26A2, KPR2, Adenylate cyclase type IX, ATP1A2, HPRT, APRT, SAC, NDPK B, PUR6, ATP5A, PNPH, AK1, SLC35B2, IMD2, GNAS1, G-protein alpha-olf, PKM2, ATP5I
267	regulation of cell projection organization	401	1.31955e-08	3.5678e-07	79	APG3, KIDINS220, Profilin I, Adenylate cyclase type VI, RhoA, RAP-1A, Galectin-1, ARF6, PTPRF (LAR), CNTN1 (F3), NEFL, Ephrin-A receptor 3, ACSL6, ITGB1, Neurotrimin, Drebrin, HSP90 alpha, Myelin basic protein, Neuromodulin, SREC-I, CDC42, RAP-2A, AKAP5, TRPV2, Fyn, CRMP2, ODZ2, Adenylate cyclase type V, PTPR-gamma, MAP-1B, PTK7, SAC3, CRMP4, Rab-11A, Tenascin-R, 14-3-3 eta, Plexin B2, LRP4, PRKC…
268	cytoskeleton organization	789	1.38933e-08	3.74224e-07	132	DCTN1(p150Glued), G3P2, ATR/TEM8, MYH9, RhoG, Ankyrin 1, Alpha-fodrin, Ankyrin-G, ERBIN, Profilin I, Keratin 17, RhoA, ARF6, CXADR, TRPM7, NEFL, Desmin, RP2, Tubulin alpha-1B, Beta-catenin, ARPC1A, Nectin-2, ITGB1, ACTC, CHP, Filaggrin, S1P1 receptor, Alpha-actinin 4, Drebrin, LyGDI, MAP-1A, CDC42, RAP-2A, DNAJB6 (Hdj-1), MYH10, ACTA1, PIPKI gamma, NUMA1, KIF3B, CRMP2, Rac2, Talin-1, Caspr1, GRO-…
269	cell part morphogenesis	721	1.40833e-08	3.7791e-07	123	Ephrin-B3, MYH9, RhoG, Ankyrin 1, Alpha-fodrin, KIDINS220, Ankyrin-G, Neuropilin-2, RhoA, MYL6, CNTN1 (F3), NEFL, Neogenin, 14-3-3 beta/alpha, Nectin-2, Ephrin-A receptor 3, ITGB1, HSP90 alpha, Neuromodulin, CDC42, MYH10, Fyn, COL4A2, PSD-95, PIPKI gamma, Flotillin-1, RFX3, Tubulin beta 3, LGI1, AFG3L2, CRMP2, Rac2, Talin-1, Caspr1, COL4A1, ODZ2, AP180, MAP6, Cofilin, non-muscle, Adenylate cyclas…
270	positive regulation of biological process	4249	1.66652e-08	4.43845e-07	537	PLP1, GSTP1, CD69, DCTN1(p150Glued), YES, EIF5A2, TEF-1, TfR1, Rab-3B, MYH9, RhoG, Ankyrin 1, ARFGAP1, KIDINS220, RPS19, IL-2R gamma chain, Ankyrin-G, LEDGF, PSMB1, Profilin I, PSMB5, Keratin 17, Neuropilin-2, Adenylate cyclase type VI, BST2, SCPX, JWA, NF45 (ILF2), PUR-alpha, PCNA, RACK1, CADPS, RhoA, SURF1, CD28, RPS3, EEF1E1, TMEM59, IFI17, RAP-1A, Galectin-1, Karyopherin beta-3, Prohibitin, A…
271	cellular macromolecule catabolic process	746	5.68992e-08	1.39041e-06	124	RPS10, TGT, RPS19, Ribonuclease H1, PSMB1, PSMB5, RPS30, MA1B1, RPS3, RPL12, RPL19, RPS12, KHSRP, PSMD11, RP40, RPS5, RPL18, STT3B, PSMB3, PSMD1, RPL13A, PSMD2, RPL13, RPL9, DDB1, UBC, Hedls, RPS15, PSMA1, LONP2, Karyopherin beta 1, UBE2G2, RPL21, AUF1, RPS11, RPL8, E2N(UBC13), eRF1, RPL6, RPS4X, DDX6, GRP78, PR65-alpha, RPA1, VCP, Rab-7, RPS20, eIF4A1, PCYOX1, PSMB8(LMP7), RPS27A, RPS9, RPS15a, …
272	monocarboxylic acid metabolic process	441	2.30469e-08	6.09243e-07	84	PLP1, SCPX, PYC, GABT, CTE2, P4HB, TER, ABCC1, ACSL6, A-FABP, DES1, CPT-1A, DCI, IDH1, ECH1, OXSM, UGT1A9, CPT-1C, KAR, ACLY, PCCB, NPC1, HADHA, IDH2, ALD9A1, B-ind1, ECHS1, Albumin, ACSL4, ODP2, LDHB, CD74, GPX1, DECR, PGES2, GGTL3, 6PGD, ACAA1, ACSBG1, PDHA (somatic), CYP46, DGL-beta, ACSF2, DGL-alpha, PRDX4, GAD1, SMVT, FTHFSDC1, LDHA, SERA, ERO1Lalpha, ACDS, ELOVL1, FASN, GRHPR, LTA4H, ME3, P…
273	response to organic cyclic compound	959	2.47133e-08	6.50874e-07	153	GSTP1, ALPL, dUTPase (DUT), GSTM1, Adenylate cyclase type VI, RhoA, GABT, RAP-1A, Galectin-1, Endoglin, NEFL, Thioredoxin, Heme oxygenase 1, CAD, Beta-catenin, P2X7, PKC-beta, ACSL6, ITGB1, A-FABP, Neurotrimin, CPT-1A, ABCC4, HSP90 alpha, Myelin basic protein, IDH1, NCX2, Adipophilin, MaxiK alpha subunit, ALDH2, PKA-cat beta, ACTA1, PSD-95, LONP2, UGT1A9, PDE2A, HMGCS2, Thrombomodulin, CRMP2, ITG…
274	protein complex biogenesis	967	2.50055e-08	6.56142e-07	154	dUTPase (DUT), RPS19, HIST1H2BA, Macro-H2A.1 histone, CADPS, RhoA, SURF1, Annexin VI, PSMD11, NEFL, RP2, Heme oxygenase 1, Tubulin alpha-1B, AP-1 beta subunit, Histone H2AX, Beta-catenin, 14-3-3 beta/alpha, APG16L1, P2X7, CPT-1A, CHP, Tubulin alpha-1C, Kindlin-2, HSP90 alpha, PFKM, Tubulin beta 2B, AHNAK, VAMP3, GLUT1, MaxiK alpha subunit, HIST1H2BG, Histone H3.3, PSD-95, HP1-BP74 protein, Tubuli…
275	metal ion transport	594	2.61614e-08	6.83948e-07	105	TfR1, MYH9, SLC32A1, KCC2, Annexin VI, TRPM7, Calcineurin A (alpha), ATP6V0C, ATP6V1A (70kD), CCS, ATP1B2, SLC39A10, ZIP4, P2X7, NALCN, PKC-beta, ABCB6, NDUFA9, CHP, SLC4A4, NSF, NCX2, PMCA2b, MaxiK alpha subunit, SCN9A, TRPV2, ATP6V1B2, NHE9, Fyn, CRACM1, VDAC 1, ATP6V1H, PDE2A, ATP4A, SVCT2, Ccdc109a, SCN2A, ATP1A1, ATP1B1, HYPH, Lck, SFXN1, SCN3A, CD45, CaMK II gamma, Na(v) I alpha, SLC39A1 (Z…
276	nitrogen compound transport	486	2.92097e-08	7.60843e-07	90	CPSF1, EIF5A2, ILDR2, Rab-1A, HCP1, NUP210, JWA, CADPS, TST, SLC32A1, ASCT1 (SLC1A4), KHSRP, KCC2, hnRNP A1, TAP1 (PSF1), DDX39, SLC15A3, ABCC1, P2X7, ABCB6, SLC44A1, CPT-1A, CAT-1 (SLC7A1), U2AF35, SIDT1, HNRNPA1L2, SERINC1, SIDT2, SLC18A1, RIB1, SVCT2, SLC25A6, ABCB7, SLC19A1, LRP130, MUNC18-3, CRM1, CaMK II gamma, SLC25A4, SelT, SLC38A2, SEH1L, GLSK, SMVT, Syntaxin 1A, Ca-ATPase1, RENT1, GAT1,…
277	purine nucleoside biosynthetic process	98	2.95197e-08	7.63326e-07	30	SURF1, CTE2, RP2, MAT2B, ATP5B, ATP4A, PANK4, ATP1A1, ALDOA, ATP5O, ATP5L, ATP5F1, ATP5C, ATP1A3, NDPK A, STOML2, SLC26A2, KPR2, ATP1A2, HPRT, APRT, NDPK B, ATP5A, PNPH, AK1, SLC35B2, IMD2, PKM2, ATP5I, ADA
278	purine ribonucleoside biosynthetic process	98	2.95197e-08	7.63326e-07	30	SURF1, CTE2, RP2, MAT2B, ATP5B, ATP4A, PANK4, ATP1A1, ALDOA, ATP5O, ATP5L, ATP5F1, ATP5C, ATP1A3, NDPK A, STOML2, SLC26A2, KPR2, ATP1A2, HPRT, APRT, NDPK B, ATP5A, PNPH, AK1, SLC35B2, IMD2, PKM2, ATP5I, ADA
279	cell redox homeostasis	63	3.10191e-08	7.99192e-07	23	ERp44, TXNRD2, P4HB, Thioredoxin, PDIA3, Selenoprotein H, TXNDC10, TXNDC12, GPX1, PGES2, SelT, TXNDC13, PRDX4, ERO1Lalpha, TMX, TXNRD1, GSHR, APEX, ERp72, DLDH, TXNDC14, RP11217H11, ERP5
280	signaling	4751	4.32275e-08	1.07479e-06	589	PLP1, Ephrin-B3, CD69, DCTN1(p150Glued), YES, ATR/TEM8, TRUNDD(TNFRSF10D), TGT, ILDR2, TEF-1, G-protein beta-2, G-protein alpha-11, Rab-3B, MYH9, RhoG, Rab-1A, Ankyrin 1, ARFGAP1, MLCP (cat), KIDINS220, IL-2R gamma chain, Ankyrin-G, PSMB1, ERBIN, PSMB5, Keratin 17, Neuropilin-2, Chapsyn-110, Rab-5C, NUP210, Adenylate cyclase type VI, Synapsin II, BST2, ITGB4, Rab-1B, VAMP1, JWA, STOML3, PCNA, GPR…
281	single organism signaling	4751	4.32275e-08	1.07479e-06	589	PLP1, Ephrin-B3, CD69, DCTN1(p150Glued), YES, ATR/TEM8, TRUNDD(TNFRSF10D), TGT, ILDR2, TEF-1, G-protein beta-2, G-protein alpha-11, Rab-3B, MYH9, RhoG, Rab-1A, Ankyrin 1, ARFGAP1, MLCP (cat), KIDINS220, IL-2R gamma chain, Ankyrin-G, PSMB1, ERBIN, PSMB5, Keratin 17, Neuropilin-2, Chapsyn-110, Rab-5C, NUP210, Adenylate cyclase type VI, Synapsin II, BST2, ITGB4, Rab-1B, VAMP1, JWA, STOML3, PCNA, GPR…
282	protein complex assembly	964	3.49651e-08	8.97606e-07	153	dUTPase (DUT), RPS19, HIST1H2BA, Macro-H2A.1 histone, CADPS, RhoA, SURF1, Annexin VI, PSMD11, NEFL, Heme oxygenase 1, Tubulin alpha-1B, AP-1 beta subunit, Histone H2AX, Beta-catenin, 14-3-3 beta/alpha, APG16L1, P2X7, CPT-1A, CHP, Tubulin alpha-1C, Kindlin-2, HSP90 alpha, PFKM, Tubulin beta 2B, AHNAK, VAMP3, GLUT1, MaxiK alpha subunit, HIST1H2BG, Histone H3.3, PSD-95, HP1-BP74 protein, Tubulin bet…
283	response to endogenous stimulus	1480	3.65982e-08	9.3615e-07	217	GSTP1, G-protein beta-2, ALPL, MLCP (cat), KIDINS220, GSTM1, Adenylate cyclase type VI, RhoA, GABT, CD28, RAP-1A, Karyopherin beta-3, MGST3, Prohibitin, Endoglin, 14-3-3 gamma, RP40, Calcineurin A (alpha), ATP6V0C, NEFL, Thioredoxin, ATP6V1A (70kD), Heme oxygenase 1, CAD, Beta-catenin, 14-3-3 beta/alpha, G-protein alpha-i1, P2X7, ACSL6, ITGB1, A-FABP, Neurotrimin, ABCC4, Kindlin-2, HSP90 alpha, M…
284	organelle organization	2478	3.74706e-08	9.55031e-07	335	SEC22B, APG3, ITPA, DCTN1(p150Glued), G3P2, Syntaxin 6, RPS10, ATR/TEM8, GAA, MYH9, RhoG, Rab-1A, Ankyrin 1, Syntaxin 8, ARFGAP1, Gdap1, Alpha-fodrin, RPS19, Ankyrin-G, Ribonuclease H1, HIST1H2BA, Macro-H2A.1 histone, ERBIN, Profilin I, Keratin 17, Rab-5C, NUP210, SCPX, VAMP1, PD-ECGF (TdRPase), PCNA, CADPS, RhoA, TIMM50, SURF1, TOM40, TMEM11, Prohibitin, SEP15, ARF6, CXADR, Ku80, TRPM7, HSPA2, A…
285	system development	4002	3.97513e-08	1.00628e-06	507	PLP1, Ephrin-B3, GSTP1, DCTN1(p150Glued), SDHA, ILDR2, TEF-1, TfR1, G-protein alpha-11, GAA, MYH9, RhoG, ALPL, Ankyrin 1, dUTPase (DUT), Alpha-fodrin, KIDINS220, RPS19, GLG1, Ankyrin-G, Profilin I, Keratin 17, Neuropilin-2, Chapsyn-110, Adenylate cyclase type VI, TXNRD2, PD-ECGF (TdRPase), PUR-alpha, PCNA, RhoA, SNAPalpha, CD28, RAP-1A, Galectin-1, Prohibitin, WDR7, ARF6, CXADR, Ku80, Endoglin, M…
286	cellular amino acid metabolic process	432	3.97646e-08	1.00628e-06	82	GSTP1, GSTM1, HCP1, TST, GABT, ODO2, EEF1E1, FTDH, MGST3, P4HB, CAD, FARSB, MAT2B, IDH1, DHPR, SERINC1, ABHD12, KCRU, SLC25A10, PCCB, WARS, SLC19A1, CHDH, DHE3, ODO1, MARS, CPSM, iNOS, GluProRS, PCYOX1, GPX1, AATC, GGTL3, SAHH, IleRS, COMT, VARSL, SOD1, GAD2, GLSK, PRDX4, GAD1, SMVT, FTHFSDC1, ACAT1, SERA, ERO1Lalpha, SOD2, LARS1, PUR9, DARS2, RARS, ASNS, LPCAT4, FASN, C1TC, TXNRD1, PCCA, KCRB, G…
287	monosaccharide metabolic process	236	4.16759e-08	1.05091e-06	53	G3P2, GAA, BGAL, PYGB, PYC, TPI1, RP40, SLC25A11, G3PT, CPT-1A, PFKM, TKT, UBC, GLUT1, PKA-cat beta, UGT1A9, SLC25A10, SVCT2, TALDO, ENO1, PI3K reg class IA (p85-alpha), ALDOA, PGAM1, ODP2, RPS27A, AATC, MDH2, 6PGD, ENO2, PDHA (somatic), B4GT1, PGM2, HXK1, ALDOC, B3GALTL, E-FABP, ENO3, GSTO1, SSDH, PFKP, UGT1A8, GPD2, MDH1, PGK1, PFKL, PDH beta, F16Q, Aralar1 (SLC25A12), PKM2, CYB5R3, AATM, SLC25…
288	organic anion transport	349	4.234e-08	1.06389e-06	70	HCP1, SCPX, JWA, SLC32A1, ASCT1 (SLC1A4), Sideroflexin-3, SLC25A11, ABCC1, P2X7, ACSL6, CPT-1A, CAT-1 (SLC7A1), SLC4A4, Adipophilin, GLUT1, SERINC1, SLC25A10, SVCT2, SLC25A6, SLC19A1, Albumin, ACSL4, ATP11A, SLC25A4, ANO6, SLC38A2, GLSK, SMVT, Carbonic anhydrase II, Syntaxin 1A, ATP9A, SR-BI, GAT1, Sideroflexin-5, Synaptotagmin I, SLC17A7, MUNC18, SLC1A2/EAAT2, Kir1.2, LDLR, SNAP-25, EAAT4, SLC6A…
289	cellular component morphogenesis	967	4.29551e-08	1.07479e-06	153	Ephrin-B3, ATR/TEM8, MYH9, RhoG, Rab-1A, Ankyrin 1, Alpha-fodrin, KIDINS220, Ankyrin-G, Neuropilin-2, RhoA, MYL6, CNTN1 (F3), NEFL, Calcineurin B1, RP2, Beta-catenin, Neogenin, 14-3-3 beta/alpha, P2X7, Nectin-2, Ephrin-A receptor 3, ITGB1, ACTC, Kindlin-2, HSP90 alpha, Neuromodulin, PMCA2b, CDC42, VAMP3, MYH10, Fyn, COL4A2, SIDT2, ACTA1, PSD-95, PIPKI gamma, Flotillin-1, RFX3, Tubulin beta 3, LGI…
290	energy reserve metabolic process	156	4.35992e-08	1.08026e-06	40	G-protein beta-2, GAA, MLCP (cat), PYGB, Adenylate cyclase type VI, RAP-1A, RP40, TKT, UBC, GLUT1, AKAP5, PKA-cat beta, gp130, ACLY, PLCA, TALDO, SLC25A6, MARCKS, Adenylate cyclase type I, Adenylate cyclase type V, CPSM, G-protein alpha-s, RPS27A, SLC25A4, Syntaxin 1A, MUNC18, PKC-alpha, FASN, PP1-cat gamma, SLC25A5, PGM2, GFPT1, Adenylate cyclase type IX, SNAP-25, RAP-1B, VAMP2, G-protein beta-1…
291	purine ribonucleoside triphosphate biosynthetic process	55	1.30095e-06	2.52072e-05	19	SURF1, RP2, ATP5B, ATP4A, ATP1A1, ALDOA, ATP5O, ATP5L, ATP5F1, ATP5C, ATP1A3, NDPK A, STOML2, ATP1A2, NDPK B, ATP5A, PNPH, PKM2, ATP5I
292	regulation of neuron projection development	317	5.41391e-08	1.33675e-06	65	KIDINS220, Adenylate cyclase type VI, RhoA, RAP-1A, Galectin-1, ARF6, PTPRF (LAR), CNTN1 (F3), NEFL, Ephrin-A receptor 3, ACSL6, ITGB1, Neurotrimin, Drebrin, Myelin basic protein, SREC-I, RAP-2A, AKAP5, TRPV2, Fyn, CRMP2, Adenylate cyclase type V, PTPR-gamma, MAP-1B, PTK7, SAC3, CRMP4, Rab-11A, Tenascin-R, 14-3-3 eta, Plexin B2, LRP4, PRKCSH, SNIP, RABGDIA, HMGB1, NEFM, Cofilin, muscle, CaMK II b…
293	cell development	1562	5.55472e-08	1.36677e-06	226	PLP1, Ephrin-B3, GSTP1, ATR/TEM8, MYH9, RhoG, Rab-1A, Ankyrin 1, Alpha-fodrin, KIDINS220, Ankyrin-G, HIST1H2BA, Neuropilin-2, Chapsyn-110, RhoA, RAP-1A, SEP15, ARF6, CXADR, Endoglin, MYL6, HSPA2, Calcineurin A (alpha), CNTN1 (F3), NEFL, Calcineurin B1, Beta-catenin, Neogenin, 14-3-3 beta/alpha, G3PT, Nectin-2, SMILE, Ephrin-A receptor 3, ACSL6, ITGB1, ACTA2, ACTC, Neurotrimin, Kindlin-2, HSP90 al…
294	hexose metabolic process	200	5.62842e-08	1.38013e-06	47	G3P2, GAA, BGAL, PYGB, PYC, TPI1, RP40, SLC25A11, G3PT, CPT-1A, PFKM, TKT, UBC, PKA-cat beta, SLC25A10, TALDO, ENO1, PI3K reg class IA (p85-alpha), ALDOA, PGAM1, ODP2, RPS27A, AATC, MDH2, 6PGD, ENO2, PDHA (somatic), B4GT1, PGM2, HXK1, ALDOC, B3GALTL, E-FABP, ENO3, SSDH, PFKP, GPD2, MDH1, PGK1, PFKL, PDH beta, F16Q, Aralar1 (SLC25A12), PKM2, AATM, SLC25A1, GPI
295	transmission of nerve impulse	51	6.09022e-08	1.48313e-06	20	Ankyrin-G, P2X7, S1P1 receptor, MaxiK alpha subunit, SCN9A, JAM3, SCN2A, Caspr1, SCN3A, Na(v) I alpha, SOD1, KCNQ2, MYH14, P2X4, PAFAH alpha (LIS1), GluR6, NRCAM, GluR1, Neurofascin, DPP6
296	platelet degranulation	80	6.32118e-08	1.52891e-06	26	Profilin I, WDR1, Alpha-actinin 4, ABCC4, PECAM1, von Willebrand factor, Talin-1, GRP78, Cofilin, non-muscle, ALDOA, Albumin, Filamin A, Alpha-actinin 1, SOD1, CD9, ITGA2B, MUNC18, Fc epsilon RI gamma, CD63, Titin, Lyn, LAMP2, CD36, TIMP1, Serglycin, Cyclophilin A
297	carboxylic acid catabolic process	207	6.34269e-08	1.52891e-06	48	SCPX, TST, GABT, ODO2, FTDH, CTE2, CAD, CPT-1A, DCI, ECH1, DHPR, ABHD12, CPT-1C, SLC25A10, PCCB, HADHA, ECHS1, DHE3, ODO1, CPSM, iNOS, PCYOX1, DECR, AATC, SAHH, ACAA1, GAD2, GLSK, GAD1, ACAT1, ACDS, PCCA, BCKD-kinase, SSDH, ACADL, ACAA2, GLNA, DLDH, BCKD-E2, GPT2, MMSA, HSCO, HADHB, HCD2, ETF-QO, eNOS, AATM, IRG1
298	organic acid catabolic process	207	6.34269e-08	1.52891e-06	48	SCPX, TST, GABT, ODO2, FTDH, CTE2, CAD, CPT-1A, DCI, ECH1, DHPR, ABHD12, CPT-1C, SLC25A10, PCCB, HADHA, ECHS1, DHE3, ODO1, CPSM, iNOS, PCYOX1, DECR, AATC, SAHH, ACAA1, GAD2, GLSK, GAD1, ACAT1, ACDS, PCCA, BCKD-kinase, SSDH, ACADL, ACAA2, GLNA, DLDH, BCKD-E2, GPT2, MMSA, HSCO, HADHB, HCD2, ETF-QO, eNOS, AATM, IRG1
299	cell-cell junction organization	158	6.36424e-08	1.52892e-06	40	RhoA, CXADR, Beta-catenin, Plakophilin 4, Nectin-2, ITGB1, Alpha-actinin 4, Kindlin-2, PERP, CDC42, PIPKI gamma, Talin-1, MYADM, Caspr1, MPP5, Actin cytoplasmic 2, Ankyrin-B, Desmoglein 1, Alpha-actinin 1, Plakoglobin, CD9, LYRIC, PVR, Claudin-23, RhoC, PKC-alpha, Rab8B, p120-catenin, c-Src, GNPAT, Claudin-1, Thy-1, DAL1, FBF1, Alpha-1 catenin, ACTB, Rac1, Neurofascin, SAP97 (DLG1), Desmoplakin
300	cellular response to organic substance	1707	6.64159e-08	1.59018e-06	243	GSTP1, DCTN1(p150Glued), G3P2, G-protein beta-2, ALPL, ARFGAP1, MLCP (cat), KIDINS220, IL-2R gamma chain, Profilin I, Neuropilin-2, NUP210, Adenylate cyclase type VI, RhoA, CD28, IFI17, RAP-1A, Galectin-1, Karyopherin beta-3, Prohibitin, Ku80, Endoglin, 14-3-3 gamma, RP40, Calcineurin A (alpha), ATP6V0C, Thioredoxin, ATP6V1A (70kD), Tubulin alpha-1B, CAD, Beta-catenin, 14-3-3 beta/alpha, PKC-beta…
301	purine nucleoside triphosphate biosynthetic process	56	1.77875e-06	3.3551e-05	19	SURF1, RP2, ATP5B, ATP4A, ATP1A1, ALDOA, ATP5O, ATP5L, ATP5F1, ATP5C, ATP1A3, NDPK A, STOML2, ATP1A2, NDPK B, ATP5A, PNPH, PKM2, ATP5I
302	substantia nigra development	47	7.29825e-08	1.74154e-06	19	PLP1, RhoA, 14-3-3 epsilon, Myelin basic protein, CDC42, GRP78, DHE3, Alpha-internexin, 14-3-3 eta, ATP5F1, CNP1, LDHA, NDRG2, 14-3-3 theta, KCRB, ENO3, MAOB, G-protein beta-4, ACTB
303	purine ribonucleoside monophosphate biosynthetic process	66	8.45428e-08	2.00395e-06	23	SURF1, ATP5B, ATP4A, ATP1A1, ALDOA, ATP5O, ATP5L, ATP5F1, ATP5C, ATP1A3, PUR9, STOML2, KPR2, ATP1A2, HPRT, APRT, PUR6, ATP5A, AK1, IMD2, PKM2, ATP5I, ADA
304	purine nucleoside monophosphate biosynthetic process	66	8.45428e-08	2.00395e-06	23	SURF1, ATP5B, ATP4A, ATP1A1, ALDOA, ATP5O, ATP5L, ATP5F1, ATP5C, ATP1A3, PUR9, STOML2, KPR2, ATP1A2, HPRT, APRT, PUR6, ATP5A, AK1, IMD2, PKM2, ATP5I, ADA
305	single-organism carbohydrate metabolic process	600	8.51773e-08	2.01228e-06	104	G3P2, GAA, MLCP (cat), BGAL, PYGB, InPP5A, STT3A, PYC, MA1B1, TPI1, RP40, DC2, Calnexin, ARF4, SLC25A11, PDIA3, G3PT, STT3B, MAT2B, CPT-1A, PFKM, B4GT5, IDH1, TKT, UBC, GLUT1, PKA-cat beta, gp130, CDS2, UBE2G2, UGT1A9, SLC25A10, RIB1, KIAA0152, SVCT2, GALNT1, NPC1, TALDO, IDH2, PARP-1, ENO1, PI3K reg class IA (p85-alpha), ALDOA, VCP, PGAM1, ODP2, ODO1, LDHB, Glucosidase II, alpha subunits, CPSM, …
306	chemotaxis	594	9.64841e-08	2.27185e-06	103	Ephrin-B3, MYH9, RhoG, Ankyrin 1, Alpha-fodrin, RPS19, Ankyrin-G, Neuropilin-2, PD-ECGF (TdRPase), RhoA, CXADR, Endoglin, MYL6, CNTN1 (F3), Neogenin, 14-3-3 beta/alpha, ABCC1, Ephrin-A receptor 3, ITGB1, S1P1 receptor, HSP90 alpha, RPL13A, Neuromodulin, CDC42, MYH10, Fyn, COL4A2, PSD-95, PIPKI gamma, Flotillin-1, Tubulin beta 3, CMTM5, LGI1, CRMP2, Rac2, Talin-1, Caspr1, COL4A1, ODZ2, SCRIB, GRO-…
307	regulation of long-term neuronal synaptic plasticity	35	9.9743e-08	2.34083e-06	16	PSD-95, CaMK II gamma, Rab-11A, IRAP, K-RAS, CaMK II beta, Kir1.2, SDFR1, NR2A, GluR6, N-Ras, SynGAP, H-Ras, NR2B, Ephrin-B receptor 2, Rab-8
308	taxis	595	1.0513e-07	2.45915e-06	103	Ephrin-B3, MYH9, RhoG, Ankyrin 1, Alpha-fodrin, RPS19, Ankyrin-G, Neuropilin-2, PD-ECGF (TdRPase), RhoA, CXADR, Endoglin, MYL6, CNTN1 (F3), Neogenin, 14-3-3 beta/alpha, ABCC1, Ephrin-A receptor 3, ITGB1, S1P1 receptor, HSP90 alpha, RPL13A, Neuromodulin, CDC42, MYH10, Fyn, COL4A2, PSD-95, PIPKI gamma, Flotillin-1, Tubulin beta 3, CMTM5, LGI1, CRMP2, Rac2, Talin-1, Caspr1, COL4A1, ODZ2, SCRIB, GRO-…
309	single-organism developmental process	5166	1.06604e-07	2.48545e-06	631	PLP1, Ephrin-B3, GSTP1, DCTN1(p150Glued), G3P2, SDHA, SLFN5, ATR/TEM8, ILDR2, TEF-1, TfR1, G-protein alpha-11, GAA, MYH9, RhoG, ALPL, Rab-1A, Ankyrin 1, dUTPase (DUT), Alpha-fodrin, KIDINS220, RPS19, GLG1, Plectin 1, Ankyrin-G, GSTM1, ZFR, HIST1H2BA, Profilin I, Keratin 17, Neuropilin-2, Chapsyn-110, Adenylate cyclase type VI, BST2, ITGB4, U5-200KD, TXNRD2, PD-ECGF (TdRPase), hnRNP U, PUR-alpha, …
310	amino acid transport	139	4.78922e-07	1.00577e-05	35	HCP1, JWA, SLC32A1, ASCT1 (SLC1A4), ABCC1, CPT-1A, CAT-1 (SLC7A1), SERINC1, SLC19A1, SLC25A4, SLC38A2, GLSK, SMVT, Syntaxin 1A, GAT1, Synaptotagmin I, SLC17A7, MUNC18, SLC1A2/EAAT2, Kir1.2, SNAP-25, EAAT4, SLC6A11, OATP-E, SLC3A2, JM4, ASCT2 (SLC1A5), CAC, Aralar1 (SLC25A12), VAMP2, Presenilin 1, GLAST1/EAAT1, Rab-3A, SLC1A1/EAAT3, SLC6A17
311	carboxylic acid transport	230	1.14764e-07	2.66695e-06	51	HCP1, JWA, SLC32A1, ASCT1 (SLC1A4), Sideroflexin-3, SLC25A11, ABCC1, ACSL6, CPT-1A, CAT-1 (SLC7A1), Adipophilin, SERINC1, SLC25A10, SVCT2, SLC19A1, Albumin, ACSL4, SLC25A4, SLC38A2, GLSK, SMVT, Syntaxin 1A, GAT1, Sideroflexin-5, Synaptotagmin I, SLC17A7, MUNC18, SLC1A2/EAAT2, Kir1.2, SNAP-25, EAAT4, SLC6A11, OATP-E, Annexin I, SLC3A2, JM4, ASCT2 (SLC1A5), ACSL5, CAC, Aralar1 (SLC25A12), VAMP2, Pr…
312	regulation of secretion	590	1.29717e-07	3.00461e-06	102	Rab-3B, Synapsin II, VAMP1, CADPS, SNAPalpha, RAP-1A, Synaptotagmin IV, LAMP1, Calcineurin A (alpha), Heme oxygenase 1, P2X7, PKC-beta, CPT-1A, Rab-27A, PFKM, NSF, CDC42, GLUT1, AKAP5, PKA-cat beta, SIDT2, gp130, SLC18A1, RAB2B, RFX3, CRMP2, DOC2A, Ccdc109a, G-protein alpha-i3, SLC25A6, Rab-3D, MUNC18-3, MARCKS, ACSL4, DHE3, SPC25, CD74, iNOS, LRRC32, NCAM1, G-protein alpha-s, Syntaxin 1B, SCOT, …
313	glycerolipid metabolic process	304	1.3399e-07	3.09352e-06	62	MLCP (cat), InPP5A, MLSTD2, TER, ACSL6, A-FABP, BPNT1, SLC44A1, CPT-1A, LPCAT1, PKA-cat beta, SERINC1, ABHD12, gp130, PIPKI gamma, PI52B, ARF3, CDS2, PI4K2B, KAR, ACLY, HADHA, PLCA, Sac2, PI3K reg class IA (p85-alpha), PLD6, ACSL4, SAC3, CPSM, GPX1, IMPA1, Caveolin-1, DGL-alpha, CD81, ARF1, SYNJ1, ELOVL1, LPCAT4, FASN, PAFAH alpha (LIS1), PP1-cat gamma, INPP4A, CDIPT, GNPAT, PGAP1, SACM1L, E-FABP…
314	macromolecule catabolic process	868	1.54879e-07	3.54945e-06	138	RPS10, TGT, GAA, RPS19, Ribonuclease H1, BGAL, PSMB1, PYGB, PSMB5, RPS30, MA1B1, RPS3, RPL12, RPL19, RPS12, KHSRP, PSMD11, RP40, SLC15A3, RPS5, P2X7, RPL18, STT3B, PSMB3, PSMD1, RPL13A, PSMD2, RPL13, RPL9, DDB1, UBC, Hedls, RPS15, PSMA1, LONP2, Karyopherin beta 1, UBE2G2, RPL21, AUF1, RPS11, RPL8, E2N(UBC13), eRF1, RPL6, RPS4X, DDX6, GRP78, PR65-alpha, RPA1, VCP, Rab-7, RPS20, CPSM, eIF4A1, PCYOX…
315	response to unfolded protein	139	1.55235e-07	3.54945e-06	36	DCTN1(p150Glued), ARFGAP1, ERp44, HSPA2, STT3B, HSP105, HSP90 alpha, HYOU1, HSP10 (mitochondrial), Talin-1, GRP78, VCP, eIF2S1, Alpha adducin, HSC70, HSP60, UBXD2, HSP47, ERO1Lalpha, HSPA4, ASNS, OSP94, SRP-beta receptor, C19orf10, GFPT1, HSP27, Endoplasmin, Derlin1, HSPA1L, HSP90 beta, Calreticulin, PREB, HSPA1A, AARS, HSPA1B, ERP5
316	cell morphogenesis	892	1.59963e-07	3.64466e-06	141	Ephrin-B3, ATR/TEM8, MYH9, RhoG, Rab-1A, Ankyrin 1, Alpha-fodrin, KIDINS220, Ankyrin-G, Neuropilin-2, RhoA, MYL6, CNTN1 (F3), NEFL, Calcineurin B1, RP2, Beta-catenin, Neogenin, 14-3-3 beta/alpha, P2X7, Ephrin-A receptor 3, ITGB1, Kindlin-2, HSP90 alpha, Neuromodulin, PMCA2b, CDC42, VAMP3, MYH10, Fyn, COL4A2, SIDT2, PSD-95, PIPKI gamma, Flotillin-1, RFX3, Tubulin beta 3, LGI1, AFG3L2, CRMP2, Rac2,…
317	cellular protein metabolic process	3039	1.60511e-07	3.64466e-06	395	APG3, DCTN1(p150Glued), G3P2, YES, RPS10, TGT, EIF5A2, Rab-3B, ARFGAP1, MLCP (cat), ERp44, RPS19, PSMB1, PSMB5, MRPS18A, STT3A, RPS30, UBE1DC1, TIMM50, ZDHHC6, MRPL1, MA1B1, RPS3, EEF1E1, TOM40, RPL12, RPL19, RPS12, Prohibitin, SEP15, Endoglin, P4HB, PTPRF (LAR), PSMD11, TRPM7, RP40, HSPA2, Calcineurin A (alpha), RPS5, MetAP-2, DC2, Calcineurin B1, RP2, Tubulin alpha-1B, TIP30, Calnexin, UBE2T, C…
318	regulation of signaling	2706	1.46789e-05	0.000242749	343	GSTP1, Rab-3B, MYH9, RhoG, ARFGAP1, dUTPase (DUT), MLCP (cat), KIDINS220, GLG1, Synapsin II, BST2, JWA, RACK1, RhoA, SNAPalpha, CD28, RPS3, EEF1E1, RAP-1A, Galectin-1, SPEC1, Prohibitin, ARF6, SAM68, Endoglin, MOG, P4HB, PTPRF (LAR), 14-3-3 gamma, RP40, Calcineurin A (alpha), MetAP-2, Calcineurin B1, Heme oxygenase 1, GluR4, Tetraspanin-14, Beta-catenin, 14-3-3 beta/alpha, RGS20, PDIA3, G-protein…
319	subthalamus development	49	1.60937e-07	3.64466e-06	19	PLP1, RhoA, 14-3-3 epsilon, Myelin basic protein, CDC42, GRP78, DHE3, Alpha-internexin, 14-3-3 eta, ATP5F1, CNP1, LDHA, NDRG2, 14-3-3 theta, KCRB, ENO3, MAOB, G-protein beta-4, ACTB
320	protein tetramerization	105	1.64244e-07	3.70774e-06	30	RPS19, PFKM, MaxiK alpha subunit, ME1, ALDOA, DECR, LRP4, GLSK, SOD2, ACDS, Kir1.2, TXNRD1, OXA1L, ALDOC, GFPT1, NR2A, HPRT, Annexin II, SSDH, PFKP, ACADL, RRM1, PFKL, Quinone oxidoreductase, DHRS4, IMD2, HCD2, AL1A1, SHMT2, GluR2
321	organic acid transport	233	1.76837e-07	3.97939e-06	51	HCP1, JWA, SLC32A1, ASCT1 (SLC1A4), Sideroflexin-3, SLC25A11, ABCC1, ACSL6, CPT-1A, CAT-1 (SLC7A1), Adipophilin, SERINC1, SLC25A10, SVCT2, SLC19A1, Albumin, ACSL4, SLC25A4, SLC38A2, GLSK, SMVT, Syntaxin 1A, GAT1, Sideroflexin-5, Synaptotagmin I, SLC17A7, MUNC18, SLC1A2/EAAT2, Kir1.2, SNAP-25, EAAT4, SLC6A11, OATP-E, Annexin I, SLC3A2, JM4, ASCT2 (SLC1A5), ACSL5, CAC, Aralar1 (SLC25A12), VAMP2, Pr…
322	nucleoside biosynthetic process	123	2.07537e-07	4.6555e-06	33	dUTPase (DUT), PD-ECGF (TdRPase), SURF1, CTE2, RP2, CAD, MAT2B, ATP5B, ATP4A, PANK4, ATP1A1, ALDOA, ATP5O, ATP5L, ATP5F1, ATP5C, ATP1A3, NDPK A, STOML2, SLC26A2, KPR2, ATP1A2, HPRT, APRT, NDPK B, ATP5A, PNPH, AK1, SLC35B2, IMD2, PKM2, ATP5I, ADA
323	regulation of ion transport	551	2.11121e-07	4.72101e-06	96	Rab-3B, MYH9, Ankyrin-G, RhoA, CNTN1 (F3), Beta-catenin, P2X7, NALCN, PKC-beta, ACSL6, CHP, Alpha-actinin 4, Pacsin 3, 14-3-3 epsilon, TESC, PMCA2b, AHNAK, MaxiK alpha subunit, AKAP5, SCN9A, TRPV2, CRACM1, PSD-95, G-protein alpha-q, VDAC 1, SLC18A1, ATP4A, CRMP2, SCN2A, ATP1A1, SAHH2, ACSL4, SCN3A, G-protein alpha-s, CaMK II gamma, Na(v) I alpha, VDAC 2, SLC25A4, Ankyrin-B, CCG8, ANO6, Stomatin, …
324	ribonucleoside triphosphate biosynthetic process	61	1.76716e-06	3.34209e-05	20	SURF1, RP2, CAD, ATP5B, ATP4A, ATP1A1, ALDOA, ATP5O, ATP5L, ATP5F1, ATP5C, ATP1A3, NDPK A, STOML2, ATP1A2, NDPK B, ATP5A, PNPH, PKM2, ATP5I
325	cytoskeletal anchoring at plasma membrane	12	2.24442e-07	5.00316e-06	9	Ankyrin-G, Beta-catenin, PIPKI gamma, Talin-1, Plakoglobin, Filamin B (TABP), DAL1, Dystroglycan, VIL2 (ezrin)
326	developmental process	5211	2.421e-07	5.37992e-06	633	PLP1, Ephrin-B3, GSTP1, DCTN1(p150Glued), G3P2, SDHA, SLFN5, ATR/TEM8, ILDR2, TEF-1, TfR1, G-protein alpha-11, GAA, MYH9, RhoG, ALPL, Rab-1A, Ankyrin 1, dUTPase (DUT), Alpha-fodrin, KIDINS220, RPS19, GLG1, Plectin 1, Ankyrin-G, GSTM1, ZFR, HIST1H2BA, Profilin I, Keratin 17, Neuropilin-2, Chapsyn-110, Adenylate cyclase type VI, BST2, ITGB4, U5-200KD, TXNRD2, PD-ECGF (TdRPase), hnRNP U, PUR-alpha, …
327	glycosyl compound biosynthetic process	124	2.55003e-07	5.649e-06	33	dUTPase (DUT), PD-ECGF (TdRPase), SURF1, CTE2, RP2, CAD, MAT2B, ATP5B, ATP4A, PANK4, ATP1A1, ALDOA, ATP5O, ATP5L, ATP5F1, ATP5C, ATP1A3, NDPK A, STOML2, SLC26A2, KPR2, ATP1A2, HPRT, APRT, NDPK B, ATP5A, PNPH, AK1, SLC35B2, IMD2, PKM2, ATP5I, ADA
328	binding of sperm to zona pellucida	37	5.01435e-05	0.000714569	13	TCP1-theta, TCP1-delta, Calmegin, TCP1-eta, TCP1-zeta-1, B4GT1, TCP1-beta, TCP1-gamma, HSPA1L, HSPA1A, HSPA1B, TCP1-alpha, TCP1-epsilon
329	programmed cell death	1115	2.62831e-07	5.80433e-06	168	APG3, G3P2, TRUNDD(TNFRSF10D), Alpha-fodrin, Plectin 1, PSMB1, PSMB5, JWA, PUR-alpha, RACK1, RhoA, TIMM50, CD28, RPS3, Galectin-1, ARF6, PSMD11, 14-3-3 gamma, TRPM7, RP40, LAMP1, PRDX3, Calcineurin B1, Heme oxygenase 1, TIP30, TMEM85, Beta-catenin, 14-3-3 beta/alpha, P2X7, PSMB3, PKC-beta, ACTC, Galectin-7, HSP90 alpha, PSMD1, 14-3-3 epsilon, PSMD2, Sortilin, PD-1, PERP, UBC, EBAG9, DR5(TNFRSF10B…
330	cell junction assembly	154	2.75139e-07	6.05731e-06	38	CD151, Plectin 1, ITGB4, RhoA, Beta-catenin, Plakophilin 4, Nectin-2, ITGB1, Alpha-actinin 4, Kindlin-2, PIPKI gamma, ITGA6, Talin-1, Caspr1, MPP5, Filamin A, Actin cytoplasmic 2, Ankyrin-B, Desmoglein 1, Alpha-actinin 1, Plakoglobin, CD9, LYRIC, PVR, Claudin-23, RhoC, PKC-alpha, ITGA5, p120-catenin, Migfilin, GNPAT, Thy-1, DAL1, FBF1, Alpha-1 catenin, ACTB, Neurofascin, SAP97 (DLG1)
331	response to topologically incorrect protein	148	2.76543e-07	6.06943e-06	37	DCTN1(p150Glued), ARFGAP1, ERp44, HSPA2, STT3B, HSP105, HSP90 alpha, HYOU1, HSP10 (mitochondrial), Talin-1, GRP78, VCP, eIF2S1, Alpha adducin, HSC70, HSP60, UBXD2, SDF2L1, HSP47, ERO1Lalpha, HSPA4, ASNS, OSP94, SRP-beta receptor, C19orf10, GFPT1, HSP27, Endoplasmin, Derlin1, HSPA1L, HSP90 beta, Calreticulin, PREB, HSPA1A, AARS, HSPA1B, ERP5
332	single-organism carbohydrate catabolic process	113	2.80539e-07	6.13818e-06	31	G3P2, GAA, BGAL, PYGB, TPI1, G3PT, PFKM, TKT, TALDO, ENO1, ALDOA, PGAM1, ODO1, LDHB, CPSM, 6PGD, ENO2, PDHA (somatic), LDHA, OGDHL, PGM2, HXK1, ALDOC, ENO3, PFKP, GPD2, PGK1, PFKL, ADPGK, PKM2, GPI
333	regulation of neuronal synaptic plasticity	60	2.82002e-07	6.15128e-06	21	Drebrin, PSD-95, Neurochondrin, RHEB2, CaMK II gamma, MUNC13-2, Rab-11A, IRAP, K-RAS, CaMK II beta, Kir1.2, SDFR1, NR2A, GluR6, N-Ras, SynGAP, H-Ras, NR2B, CaMK II alpha, Ephrin-B receptor 2, Rab-8
334	phagocytosis	147	1.96086e-06	3.65976e-05	35	YES, SPEC1, ARPC1A, P2X7, HSP90 alpha, CDC42, Fyn, PECAM1, PIPKI gamma, PI3K reg class IA (p85-alpha), Cofilin, non-muscle, Rab-7, Actin cytoplasmic 2, CD14, CORO1C, VAMP7, SR-BI, ICAM5, Fc epsilon RI gamma, c-Src, PKC-epsilon, CORO1A(CLABP, TACO), ARPC3, Lyn, CD3 zeta, HSP90 beta, CD47, A2M receptor, CD36, ACTB, Rac1, FGR, ACTR3, ERP5, SPEC2
335	hydrogen ion transmembrane transport	108	3.23363e-07	7.02993e-06	30	COX VIc, SURF1, ATP6V0C, ATP6V1A (70kD), COX IV-1, ATP5B, NNTM, ATP6V1B2, NHE9, ATP6V1H, ATP4A, ATP1A1, ATP5O, COX II, ATP6V0A2, ATP5L, ATP5F1, ATP5C, ATP1A3, STOML2, NDUFA4, SLC25A3, ATP1A2, NHE6, UQCRFS1, ATP5A, ATP6V0A1, UQCRC1, COX Vb, ATP5I
336	multicellular organismal process	6184	3.2426e-07	7.02993e-06	736	PLP1, Ephrin-B3, GSTP1, DCTN1(p150Glued), G3P2, SDHA, YES, EIF5A2, ILDR2, TEF-1, TfR1, G-protein alpha-11, GAA, MYH9, RhoG, ALPL, Rab-1A, Ankyrin 1, NipSnap1, dUTPase (DUT), MLCP (cat), Alpha-fodrin, KIDINS220, RPS19, GLG1, Plectin 1, Ankyrin-G, GSTM1, ZFR, HIST1H2BA, Profilin I, Keratin 17, Neuropilin-2, Chapsyn-110, Adenylate cyclase type VI, BST2, ITGB4, U5-200KD, TXNRD2, PD-ECGF (TdRPase), hn…
337	ribonucleoside biosynthetic process	114	3.47502e-07	7.5109e-06	31	SURF1, CTE2, RP2, CAD, MAT2B, ATP5B, ATP4A, PANK4, ATP1A1, ALDOA, ATP5O, ATP5L, ATP5F1, ATP5C, ATP1A3, NDPK A, STOML2, SLC26A2, KPR2, ATP1A2, HPRT, APRT, NDPK B, ATP5A, PNPH, AK1, SLC35B2, IMD2, PKM2, ATP5I, ADA
338	acidic amino acid transport	22	3.58265e-07	7.72006e-06	12	JWA, SLC25A4, GAT1, SLC17A7, SLC1A2/EAAT2, Kir1.2, EAAT4, JM4, Aralar1 (SLC25A12), Presenilin 1, GLAST1/EAAT1, SLC1A1/EAAT3
339	ribosomal small subunit biogenesis	31	5.26911e-06	9.41423e-05	13	RPS10, RPS19, RPS15, RPS7, RPS25, RPS16, RPS17L, Nucleophosmin, RPS24, RPS17, RPS8, RPS6, RPS2
340	negative regulation of apoptotic process	741	3.91892e-07	8.41917e-06	120	GSTP1, TRUNDD(TNFRSF10D), PSMB1, PSMB5, RhoA, Prohibitin, Ku80, PSMD11, RP40, PRDX3, NEFL, Heme oxygenase 1, TIP30, ARF4, Beta-catenin, PSMB3, ITGB1, ACTC, HSP105, PSMD1, PIP, PSMD2, DDB1, UBC, ALDH2, Fyn, PSMA1, gp130, G-protein alpha-q, ITGA6, HDAC1, GRP78, PKC-gamma, PI3K reg class IA (p85-alpha), Cofilin, non-muscle, Albumin, NURR1, PRDX5, CD74, PSMB8(LMP7), GPX1, RPS27A, PSMA7, PSMA3, HSP60,…
341	response to endoplasmic reticulum stress	150	3.96926e-07	8.48661e-06	37	DCTN1(p150Glued), ARFGAP1, ERp44, UBE1DC1, P4HB, PDIA3, CCDC47, DR5(TNFRSF10B), HYOU1, TXNDC10, Talin-1, GRP78, VCP, eIF2S1, Alpha adducin, TXNDC13, SDF2L1, DR4(TNFRSF10A), Bak, Ca-ATPase1, BRSK2, ERO1Lalpha, ASNS, SCAMP5, TMX, SRP-beta receptor, C19orf10, GFPT1, HIP-2, Endoplasmin, Derlin1, ERp72, Calreticulin, PREB, AARS, UFC1, ERP5
342	regulation of synaptic plasticity	138	3.97418e-07	8.48661e-06	35	14-3-3 gamma, Drebrin, PMCA2b, PSD-95, Delta-catenin, MAP-1B, Neurochondrin, RHEB2, CaMK II gamma, MUNC13-2, Rab-11A, Tenascin-R, 14-3-3 eta, IRAP, K-RAS, ARF1, CaMK II beta, MUNC18, Kir1.2, CD38, SDFR1, NR2A, SNAP-25, Monoglyceride lipase, GluR6, N-Ras, SynGAP, H-Ras, NR2B, VAMP2, CaMK II alpha, Presenilin 1, Ephrin-B receptor 2, GluR1, Rab-8
343	divalent inorganic cation transport	259	4.10415e-07	8.7379e-06	54	Annexin VI, TRPM7, Calcineurin A (alpha), ZIP4, P2X7, NALCN, PKC-beta, ABCB6, NCX2, PMCA2b, TRPV2, Fyn, CRACM1, VDAC 1, PDE2A, Ccdc109a, HYPH, Lck, CD45, CaMK II gamma, SLC39A1 (ZIP1), PMCA3, Ankyrin-B, CCG8, Caveolin-1, Ca-ATPase1, ATP2C1, ERO1Lalpha, CaMK II beta, STOML2, P2X4, CASK, ZDH13, Ca-ATPase3, PKC-epsilon, CORO1A(CLABP, TACO), NR2A, ZnT-1, PMCA1, NCX1, ZnT6, C9orf7, SLC3A2, GPM6A, PKC-…
344	cell recognition	115	4.33664e-06	7.80706e-05	29	Ephrin-B3, Ephrin-A receptor 3, TCP1-theta, Neurotrimin, Neuromodulin, NCAM2, PECAM1, TCP1-delta, Calmegin, TCP1-eta, OBCAM, CD5, TCP1-zeta-1, SR-BI, B4GT1, TCP1-beta, Reticulon 4, TCP1-gamma, HSPA1L, NRCAM, Ephrin-B receptor 2, Neuropilin-1, CD36, HSPA1A, HSPA1B, SAP97 (DLG1), Versican, TCP1-alpha, TCP1-epsilon
345	acyl-CoA biosynthetic process	26	4.37424e-07	9.2575e-06	13	TER, ACSL6, KAR, ACLY, ACSL4, ODP2, PDHA (somatic), ELOVL1, FASN, ACSL5, PDH beta, DLDH, SLC25A1
346	thioester biosynthetic process	26	4.37424e-07	9.2575e-06	13	TER, ACSL6, KAR, ACLY, ACSL4, ODP2, PDHA (somatic), ELOVL1, FASN, ACSL5, PDH beta, DLDH, SLC25A1
347	positive regulation of cellular process	3820	4.53504e-07	9.56934e-06	479	GSTP1, DCTN1(p150Glued), YES, EIF5A2, TEF-1, MYH9, RhoG, Ankyrin 1, ARFGAP1, KIDINS220, RPS19, IL-2R gamma chain, Ankyrin-G, LEDGF, PSMB1, Profilin I, PSMB5, Keratin 17, Neuropilin-2, Adenylate cyclase type VI, BST2, JWA, NF45 (ILF2), PUR-alpha, PCNA, RACK1, CADPS, RhoA, SURF1, CD28, RPS3, EEF1E1, TMEM59, IFI17, RAP-1A, Galectin-1, Prohibitin, ARF6, SAM68, CXADR, Ku80, Endoglin, MOG, PTPRF (LAR),…
348	multicellular organismal development	4624	4.79479e-07	1.00577e-05	567	PLP1, Ephrin-B3, GSTP1, DCTN1(p150Glued), G3P2, SDHA, ILDR2, TEF-1, TfR1, G-protein alpha-11, GAA, MYH9, RhoG, ALPL, Ankyrin 1, dUTPase (DUT), Alpha-fodrin, KIDINS220, RPS19, GLG1, Ankyrin-G, ZFR, Profilin I, Keratin 17, Neuropilin-2, Chapsyn-110, Adenylate cyclase type VI, BST2, ITGB4, TXNRD2, PD-ECGF (TdRPase), PUR-alpha, PCNA, RACK1, RhoA, SNAPalpha, CD28, EEF1E1, TPI1, IFI17, RAP-1A, Galectin…
349	apoptotic process	1093	4.83274e-07	1.01075e-05	164	APG3, G3P2, TRUNDD(TNFRSF10D), Alpha-fodrin, Plectin 1, PSMB1, PSMB5, JWA, PUR-alpha, RACK1, RhoA, TIMM50, CD28, RPS3, Galectin-1, ARF6, PSMD11, 14-3-3 gamma, RP40, LAMP1, PRDX3, Calcineurin B1, Heme oxygenase 1, TIP30, TMEM85, Beta-catenin, 14-3-3 beta/alpha, P2X7, PSMB3, PKC-beta, ACTC, Galectin-7, HSP90 alpha, PSMD1, 14-3-3 epsilon, PSMD2, Sortilin, PD-1, PERP, UBC, EBAG9, DR5(TNFRSF10B), TRPV…
350	regulation of cell communication	2711	2.2993e-05	0.000360139	342	GSTP1, Rab-3B, MYH9, RhoG, ARFGAP1, dUTPase (DUT), MLCP (cat), KIDINS220, GLG1, Ankyrin-G, Synapsin II, BST2, JWA, RACK1, RhoA, SNAPalpha, CD28, RPS3, EEF1E1, RAP-1A, Galectin-1, SPEC1, Prohibitin, ARF6, SAM68, Endoglin, MOG, P4HB, PTPRF (LAR), 14-3-3 gamma, RP40, Calcineurin A (alpha), MetAP-2, Calcineurin B1, Heme oxygenase 1, GluR4, Tetraspanin-14, Beta-catenin, 14-3-3 beta/alpha, RGS20, PDIA3…
351	amino acid import	10	4.91022e-07	1.02395e-05	8	SLC25A4, GAT1, SLC17A7, SLC1A2/EAAT2, Kir1.2, SLC3A2, GLAST1/EAAT1, SLC1A1/EAAT3
352	L-glutamate transport	19	4.98194e-07	1.03586e-05	11	JWA, SLC25A4, SLC17A7, SLC1A2/EAAT2, Kir1.2, EAAT4, JM4, Aralar1 (SLC25A12), Presenilin 1, GLAST1/EAAT1, SLC1A1/EAAT3
353	negative regulation of programmed cell death	753	5.30975e-07	1.10081e-05	121	GSTP1, TRUNDD(TNFRSF10D), PSMB1, PSMB5, RhoA, Prohibitin, Ku80, PSMD11, RP40, PRDX3, NEFL, Heme oxygenase 1, TIP30, ARF4, Beta-catenin, PSMB3, ITGB1, ACTC, HSP105, PSMD1, PIP, PSMD2, DDB1, UBC, ALDH2, Fyn, PSMA1, gp130, G-protein alpha-q, ITGA6, HDAC1, GRP78, PKC-gamma, PI3K reg class IA (p85-alpha), Cofilin, non-muscle, Albumin, NURR1, PRDX5, CD74, PSMB8(LMP7), GPX1, RPS27A, PSMA7, SLC25A4, PSMA…
354	glutamate secretion	19	4.78267e-05	0.000687063	9	SLC38A2, GLSK, Syntaxin 1A, Synaptotagmin I, SLC17A7, MUNC18, SNAP-25, VAMP2, Rab-3A
355	cellular amino acid catabolic process	122	5.50024e-07	1.13369e-05	32	TST, GABT, ODO2, FTDH, CAD, DHPR, ABHD12, SLC25A10, PCCB, DHE3, ODO1, CPSM, iNOS, PCYOX1, AATC, SAHH, GAD2, GLSK, GAD1, ACAT1, PCCA, BCKD-kinase, SSDH, GLNA, DLDH, BCKD-E2, GPT2, MMSA, HSCO, HCD2, eNOS, AATM
356	carbohydrate catabolic process	122	5.50024e-07	1.13369e-05	32	G3P2, GAA, BGAL, PYGB, TPI1, G3PT, PFKM, TKT, TALDO, ENO1, ALDOA, PGAM1, ODO1, LDHB, CPSM, 6PGD, ENO2, PDHA (somatic), LDHA, OGDHL, PGM2, HXK1, ALDOC, ENO3, PFKP, GPD2, AMYS, PGK1, PFKL, ADPGK, PKM2, GPI
357	anatomical structure development	4623	6.16681e-07	1.2674e-05	566	PLP1, Ephrin-B3, GSTP1, DCTN1(p150Glued), SDHA, ATR/TEM8, ILDR2, TEF-1, TfR1, G-protein alpha-11, GAA, MYH9, RhoG, ALPL, Rab-1A, Ankyrin 1, dUTPase (DUT), Alpha-fodrin, KIDINS220, RPS19, GLG1, Plectin 1, Ankyrin-G, HIST1H2BA, Profilin I, Keratin 17, Neuropilin-2, Chapsyn-110, Adenylate cyclase type VI, TXNRD2, PD-ECGF (TdRPase), PUR-alpha, PCNA, RACK1, TST, RhoA, SNAPalpha, CD28, EEF1E1, TPI1, IF…
358	negative regulation of cell death	810	6.23806e-07	1.27835e-05	128	GSTP1, TRUNDD(TNFRSF10D), PSMB1, PSMB5, RhoA, Prohibitin, Ku80, PSMD11, RP40, PRDX3, NEFL, Heme oxygenase 1, TIP30, ARF4, Beta-catenin, ABCC1, PSMB3, ITGB1, ACTC, HSP105, PSMD1, PIP, PSMD2, DDB1, UBC, ALDH2, Fyn, PSMA1, gp130, G-protein alpha-q, ITGA6, NPC1, HDAC1, GRP78, PKC-gamma, PI3K reg class IA (p85-alpha), Cofilin, non-muscle, Albumin, NURR1, PRDX5, CD74, NCAM1, PSMB8(LMP7), GPX1, RPS27A, …
359	anion transport	460	6.29839e-07	1.28701e-05	82	HCP1, SCPX, JWA, SLC32A1, ASCT1 (SLC1A4), KCC2, Sideroflexin-3, SLC25A11, ABCC1, P2X7, ACSL6, CPT-1A, CAT-1 (SLC7A1), SLC4A4, Adipophilin, GLUT1, SERINC1, VDAC 1, SLC25A10, SVCT2, SLC25A6, SLC19A1, Albumin, ACSL4, ATP11A, PCYOX1, VDAC 2, SLC25A4, ANO6, SLC38A2, TTYH1, GLSK, SMVT, Carbonic anhydrase II, Syntaxin 1A, ATP9A, GABA-A receptor gamma-2 subunit, SR-BI, GAT1, Sideroflexin-5, Synaptotagmin…
360	nucleotide biosynthetic process	210	6.83794e-07	1.39326e-05	46	dUTPase (DUT), Adenylate cyclase type VI, SURF1, CTE2, RP2, CAD, ATP5B, ATP4A, PANK4, ME1, ATP1A1, Adenylate cyclase type I, Adenylate cyclase type V, ALDOA, ATP5O, G-protein alpha-s, ATP5L, ATP5F1, ATP5C, ATP1A3, NDPK A, PUR9, STOML2, SLC26A2, C1TC, KPR2, GFPT1, Adenylate cyclase type IX, ATP1A2, HPRT, APRT, SAC, NDPK B, PUR6, ATP5A, RRM1, PNPH, AK1, SLC35B2, IMD2, GNAS1, G-protein alpha-olf, AK…
361	divalent metal ion transport	244	7.89187e-07	1.58082e-05	51	Annexin VI, TRPM7, Calcineurin A (alpha), P2X7, NALCN, PKC-beta, ABCB6, NCX2, PMCA2b, TRPV2, Fyn, CRACM1, VDAC 1, PDE2A, Ccdc109a, HYPH, Lck, CD45, CaMK II gamma, PMCA3, Ankyrin-B, CCG8, Caveolin-1, Ca-ATPase1, ATP2C1, ERO1Lalpha, CaMK II beta, STOML2, P2X4, CASK, ZDH13, Ca-ATPase3, PKC-epsilon, CORO1A(CLABP, TACO), NR2A, ZnT-1, PMCA1, NCX1, C9orf7, SLC3A2, GPM6A, PKC-beta2, NR2B, CaMK II alpha, …
362	sodium ion transmembrane transport	106	7.1659e-07	1.45591e-05	29	MYH9, SLC32A1, ATP1B2, NALCN, SLC4A4, NCX2, SCN9A, NHE9, SVCT2, SCN2A, ATP1A1, ATP1B1, SCN3A, Na(v) I alpha, ATP1B3, SMVT, ATP1A3, GAT1, SLC17A7, SLC1A2/EAAT2, ATP1A2, NHE6, SLC6A11, NCX1, SLC3A2, SLC4A7, GLAST1/EAAT1, BNaC2 (ASIC1a), SLC1A1/EAAT3
363	regulation of cell morphogenesis	389	7.24328e-07	1.46743e-05	72	APG3, PALM2, MYH9, RhoA, SPEC1, PTPRF (LAR), NEFL, Beta-catenin, Ephrin-A receptor 3, Kindlin-2, Myelin basic protein, CDC42, RAP-2A, AKAP5, TRPV2, MYH10, Fyn, CRMP2, MYADM, gamma-BAR, Cofilin, non-muscle, ALDOA, MAP-1B, CAPZ beta, Rab-11A, Tenascin-R, MYH14, 14-3-3 eta, Plexin B2, RhoJ, ITGB2, LRP4, Nesprin 3, SNIP, RABGDIA, NEFM, Cofilin, muscle, CaMK II beta, GC1QBP, Reticulon 4, PAFAH alpha (…
364	positive regulation of cell projection organization	217	7.31873e-07	1.47851e-05	47	KIDINS220, Profilin I, RhoA, RAP-1A, PTPRF (LAR), CNTN1 (F3), NEFL, Ephrin-A receptor 3, ACSL6, ITGB1, HSP90 alpha, SREC-I, CDC42, AKAP5, TRPV2, Fyn, ODZ2, MAP-1B, PTK7, SAC3, CRMP4, Rab-11A, Plexin B2, HMGB1, CaMK II beta, NDPK A, ITGA3, CNR1, Rab8B, RalA, PAFAH alpha (LIS1), SDFR1, TC10, Lyn, Paralemmin, NDPK B, H-Ras, GPM6A, OPA1, FN14(TNFRSF12A), Semaphorin 4D, CORO1B, Neuropilin-1, Rac1, Den…
365	hydrogen peroxide metabolic process	33	1.93049e-06	3.61255e-05	14	PRDX3, PRDX5, GPX1, SOD1, Cytochrome c, SOD2, PRDX2, p22-phox, PRDX1, TXNRD1, gp91-phox, DJ-1, GPX4 (PHGPx), NSGPeroxidase
366	nucleoside phosphate biosynthetic process	211	7.88096e-07	1.58082e-05	46	dUTPase (DUT), Adenylate cyclase type VI, SURF1, CTE2, RP2, CAD, ATP5B, ATP4A, PANK4, ME1, ATP1A1, Adenylate cyclase type I, Adenylate cyclase type V, ALDOA, ATP5O, G-protein alpha-s, ATP5L, ATP5F1, ATP5C, ATP1A3, NDPK A, PUR9, STOML2, SLC26A2, C1TC, KPR2, GFPT1, Adenylate cyclase type IX, ATP1A2, HPRT, APRT, SAC, NDPK B, PUR6, ATP5A, RRM1, PNPH, AK1, SLC35B2, IMD2, GNAS1, G-protein alpha-olf, AK…
367	protein metabolic process	3729	8.05529e-07	1.60902e-05	467	APG3, CD69, DCTN1(p150Glued), G3P2, TMPRSS4, YES, RPS10, TGT, EIF5A2, TfR1, Rab-3B, MYH9, ARFGAP1, MLCP (cat), ERp44, RPS19, PSMB1, HIST1H2BA, PSMB5, MRPS18A, STT3A, RPS30, RACK1, UBE1DC1, TIMM50, ZDHHC6, MRPL1, MA1B1, CD28, RPS3, EEF1E1, TMEM59, TOM40, RPL12, RPL19, RPS12, Prohibitin, SEP15, Endoglin, P4HB, PTPRF (LAR), PSMD11, DPP3, TRPM7, RP40, HSPA2, Calcineurin A (alpha), SLC15A3, RPS5, MetA…
368	regulation of apoptotic signaling pathway	360	4.23423e-05	0.000619539	62	GSTP1, RACK1, RPS3, EEF1E1, P4HB, 14-3-3 gamma, Calcineurin B1, Heme oxygenase 1, Beta-catenin, 14-3-3 beta/alpha, PDIA3, 14-3-3 epsilon, DR5(TNFRSF10B), Fyn, ITGA6, HDAC1, PR65-alpha, Lck, CD74, CD45, C2orf18, MUC1, GPX1, VDAC 2, hnRNP K, HGTD-P, SOD1, PPIF, Caveolin-1, 14-3-3 eta, Bak, CD44, CaMK II beta, SOD2, PRDX2, TSAP6, BCL2L12, Rififylin (RFFL), SLC25A5, 14-3-3 theta, Calgranulin B, c-Src…
369	respiratory electron transport chain	113	9.33215e-07	1.85885e-05	30	SDHA, COX VIc, NDUFA9, COX IV-1, ATP5B, NDUFS1, NDUFV1, ATP5O, SDHD, COX II, ATP5L, ATP5F1, Cytochrome c, CYC1, ATP5C, SOD2, NDUFB4, NDUFA4, NDUFB8, UQCRC2, UQCRFS1, SSDH, ATP5A, Aralar1 (SLC25A12), DLDH, GLAST1/EAAT1, UQCRC1, COX Vb, ATP5I, ETF-QO
370	cortical actin cytoskeleton organization	20	1.00302e-06	1.99232e-05	11	ARF6, Talin-1, CORO1C, TC10, LLGL1, 4.1N, DAL1, FMNL2, Calreticulin, Formin-like 1, SAP97 (DLG1)
371	ribonucleoside monophosphate biosynthetic process	80	1.05401e-06	2.08777e-05	24	SURF1, CAD, ATP5B, ATP4A, ATP1A1, ALDOA, ATP5O, ATP5L, ATP5F1, ATP5C, ATP1A3, PUR9, STOML2, KPR2, ATP1A2, HPRT, APRT, PUR6, ATP5A, AK1, IMD2, PKM2, ATP5I, ADA
372	ATP biosynthetic process	42	1.06282e-05	0.000179318	15	SURF1, ATP5B, ATP4A, ATP1A1, ALDOA, ATP5O, ATP5L, ATP5F1, ATP5C, ATP1A3, STOML2, ATP1A2, ATP5A, PKM2, ATP5I
373	cell differentiation	3181	1.08779e-06	2.14869e-05	405	PLP1, Ephrin-B3, GSTP1, SLFN5, ATR/TEM8, ILDR2, TfR1, MYH9, RhoG, ALPL, Rab-1A, Ankyrin 1, Alpha-fodrin, KIDINS220, RPS19, Plectin 1, Ankyrin-G, HIST1H2BA, Keratin 17, Neuropilin-2, Chapsyn-110, Adenylate cyclase type VI, U5-200KD, PD-ECGF (TdRPase), hnRNP U, PUR-alpha, PCNA, RACK1, TST, RhoA, SNAPalpha, CD28, RAP-1A, Galectin-1, Prohibitin, SEP15, WDR7, ARF6, CXADR, Ku80, TAGLN2, Endoglin, MYL6,…
374	cellular response to fatty acid	36	1.09542e-06	2.15776e-05	15	Adenylate cyclase type VI, Ku80, CPT-1A, ALDH2, HMGCS2, PI3K reg class IA (p85-alpha), CPSM, G-protein alpha-s, NDPK A, c-Src, ACAT2, NDPK B, G-protein beta-1, GNAS1, RAGE
375	single-organism organelle organization	1555	1.12163e-06	2.20328e-05	218	SEC22B, DCTN1(p150Glued), G3P2, Syntaxin 6, ATR/TEM8, MYH9, RhoG, Syntaxin 8, ARFGAP1, Alpha-fodrin, Ankyrin-G, HIST1H2BA, ERBIN, Profilin I, Keratin 17, VAMP1, PCNA, RhoA, TIMM50, Prohibitin, SEP15, ARF6, CXADR, Ku80, TRPM7, HSPA2, NEFL, Tubulin alpha-1B, Beta-catenin, ARPC1A, Nectin-2, PKC-beta, BAZ1B, ITGB1, RFC1, VAMP5, ACTC, CHP, Filaggrin, S1P1 receptor, Alpha-actinin 4, Drebrin, YKT6, LyGD…
376	mitochondrial transport	150	1.1491e-06	2.25104e-05	36	Gdap1, TST, TIMM50, TOM40, CPT-1A, HSP90 alpha, TOM70, ATP5B, VDAC 1, SLC25A10, PDE2A, Ccdc109a, SLC25A6, CGI-51, ATP5O, ATP5L, PPIF, Bak, ATP5F1, ATP5C, CNP1, STOML2, HSPA4, HMGE, ACAA2, Miro-2, ATP5A, CAC, 14-3-3 zeta/delta, Aralar1 (SLC25A12), Presenilin 1, GLAST1/EAAT1, Tim22, GRP75, ATP5I, SLC25A1
377	hydrogen transport	132	1.19938e-06	2.34307e-05	33	COX VIc, SURF1, SLC32A1, ATP6V0C, ATP6V1A (70kD), COX IV-1, ATP5B, GLUT1, NNTM, ATP6V1B2, NHE9, ATP6V1H, ATP4A, SVCT2, ATP1A1, ATP5O, COX II, ATP6V0A2, ATP5L, ATP5F1, ATP5C, ATP1A3, STOML2, NDUFA4, SLC25A3, ATP1A2, NHE6, UQCRFS1, ATP5A, ATP6V0A1, UQCRC1, COX Vb, ATP5I
378	regulation of cellular amine metabolic process	86	1.21406e-06	2.36525e-05	25	PSMB1, PSMB5, PSMD11, PSMB3, PSMD1, PSMD2, LPCAT1, PSMA1, RKIP, NURR1, PSMB8(LMP7), PSMA7, COMT, PSMA3, PSMA4, PSME2, SR-BI, NQO1, LDLR, HPRT, PSMA6, MAOB, PSMD6, ACSL3, PSMC1
379	cortical cytoskeleton organization	24	1.2283e-06	2.38647e-05	12	ARF6, Talin-1, Alpha-actinin 1, CORO1C, TC10, LLGL1, 4.1N, DAL1, FMNL2, Calreticulin, Formin-like 1, SAP97 (DLG1)
380	calcium ion transport	224	1.88532e-06	3.54669e-05	47	Annexin VI, TRPM7, Calcineurin A (alpha), P2X7, NALCN, PKC-beta, NCX2, PMCA2b, TRPV2, Fyn, CRACM1, VDAC 1, PDE2A, Ccdc109a, Lck, CD45, CaMK II gamma, PMCA3, Ankyrin-B, CCG8, Caveolin-1, Ca-ATPase1, ATP2C1, ERO1Lalpha, CaMK II beta, STOML2, P2X4, CASK, Ca-ATPase3, PKC-epsilon, CORO1A(CLABP, TACO), NR2A, ZnT-1, PMCA1, NCX1, C9orf7, SLC3A2, GPM6A, PKC-beta2, NR2B, CaMK II alpha, Presenilin 1, BNaC2 …
381	protein homotetramerization	60	1.31507e-06	2.54116e-05	20	PFKM, MaxiK alpha subunit, ALDOA, DECR, GLSK, SOD2, ACDS, Kir1.2, ALDOC, GFPT1, HPRT, SSDH, PFKP, ACADL, PFKL, Quinone oxidoreductase, IMD2, HCD2, AL1A1, SHMT2
382	cell migration	704	1.82356e-05	0.0002914	108	YES, MYH9, RhoG, Rab-1A, CD151, RPS19, GLG1, HIST1H2BA, Neuropilin-2, RhoA, CXADR, Endoglin, ATP1B2, ARF4, Beta-catenin, ABCC1, Ephrin-A receptor 3, ITGB1, S1P1 receptor, HSP90 alpha, JAM2, RPL13A, 14-3-3 epsilon, Tubulin beta 2B, CDC42, Astrotactin-1, ATP5B, MYH10, Fyn, PECAM1, PIPKI gamma, JAM3, Thrombomodulin, ITGA6, ATP1B1, SCRIB, GRO-1, SPP lyase, Lck, PI3K reg class IA (p85-alpha), Angiopoi…
383	cation homeostasis	491	1.37954e-06	2.65851e-05	85	TfR1, HCP1, KCC2, TRPM7, Sideroflexin-3, ATP6V0C, ATP6V1A (70kD), Heme oxygenase 1, Neogenin, ZIP4, P2X7, PKC-beta, ABCB6, ITGB1, CHP, S1P1 receptor, CCDC47, SLC4A4, NCX2, TESC, PMCA2b, SV2A, ATP5B, MaxiK alpha subunit, ATP6V1B2, NHE9, gp130, PSD-95, ATP6V1H, ATP4A, G-protein alpha-15, Ccdc109a, ABCB7, GRO-1, Lck, SFXN1, Rab-7, CD45, Heme oxygenase 2, G-protein alpha-s, PDGF-R-alpha, Ankyrin-B, S…
384	electron transport chain	115	1.39416e-06	2.67943e-05	30	SDHA, COX VIc, NDUFA9, COX IV-1, ATP5B, NDUFS1, NDUFV1, ATP5O, SDHD, COX II, ATP5L, ATP5F1, Cytochrome c, CYC1, ATP5C, SOD2, NDUFB4, NDUFA4, NDUFB8, UQCRC2, UQCRFS1, SSDH, ATP5A, Aralar1 (SLC25A12), DLDH, GLAST1/EAAT1, UQCRC1, COX Vb, ATP5I, ETF-QO
385	regulation of sodium ion transport	61	1.76716e-06	3.34209e-05	20	Ankyrin-G, CNTN1 (F3), P2X7, CHP, Alpha-actinin 4, TESC, ATP1A1, SAHH2, G-protein alpha-s, Stomatin, 14-3-3 eta, P2X4, NCX1, Prostasin, PLC-beta1, GNAS1, CaMK II delta, SAP97 (DLG1), PMCA4, eNOS
386	nucleoside monophosphate biosynthetic process	87	1.53747e-06	2.94689e-05	25	dUTPase (DUT), SURF1, CAD, ATP5B, ATP4A, ATP1A1, ALDOA, ATP5O, ATP5L, ATP5F1, ATP5C, ATP1A3, PUR9, STOML2, KPR2, ATP1A2, HPRT, APRT, PUR6, ATP5A, AK1, IMD2, PKM2, ATP5I, ADA
387	response to metal ion	354	1.60637e-06	3.07068e-05	66	GSTP1, TfR1, GSTM1, PCNA, GABT, Calcineurin A (alpha), Heme oxygenase 1, Synaptotagmin III, Beta-catenin, P2X7, ABCB6, A-FABP, Myelin basic protein, DHPR, MaxiK alpha subunit, ACTA1, SLC18A1, ECE1, HMGCS2, NPC1, Lck, PI3K reg class IA (p85-alpha), RKIP, Adenylate cyclase type I, Albumin, DHE3, Actin cytoplasmic 2, CPSM, iNOS, NCAM1, CD14, HMBS, IMPA1, SOD1, PPIF, Caveolin-1, Synaptotagmin-IX, Car…
388	carbohydrate metabolic process	778	1.72163e-06	3.28217e-05	122	G3P2, GAA, MLCP (cat), BGAL, PYGB, NUP210, InPP5A, STT3A, PYC, MA1B1, TPI1, RP40, DC2, Calnexin, ARF4, SLC25A11, PDIA3, G3PT, STT3B, MAT2B, CPT-1A, PFKM, AL1B1, B4GT5, IDH1, TKT, UBC, CHST7, GLUT1, ALDH2, PKA-cat beta, gp130, CDS2, UBE2G2, UGT1A9, SLC25A10, RIB1, KIAA0152, ME1, ACLY, SVCT2, GALNT1, NPC1, TALDO, IDH2, PARP-1, ENO1, PI3K reg class IA (p85-alpha), ALDOA, VCP, PGAM1, ODP2, ODO1, LDHB…
389	response to hormone	1002	1.76502e-06	3.34209e-05	150	GSTP1, G-protein beta-2, ALPL, GSTM1, Adenylate cyclase type VI, RhoA, Prohibitin, Endoglin, 14-3-3 gamma, ATP6V0C, NEFL, Thioredoxin, ATP6V1A (70kD), Heme oxygenase 1, CAD, Beta-catenin, 14-3-3 beta/alpha, G-protein alpha-i1, ACSL6, ITGB1, A-FABP, Neurotrimin, HSP90 alpha, Myelin basic protein, IDH1, Sortilin, DHPR, MaxiK alpha subunit, ALDH2, PKA-cat beta, Histone H3.3, ATP6V1B2, Fyn, ACTA1, AT…
390	nucleotide phosphorylation	36	3.59166e-05	0.00053769	13	Chapsyn-110, RP2, DLGAP2, MPP2, MPP5, MPP1, NDPK A, CASK, VAM-1, NDPK B, AK1, AK3, SAP97 (DLG1)
391	nucleoside triphosphate biosynthetic process	72	2.08914e-06	3.86872e-05	22	SURF1, RP2, CAD, ATP5B, ATP4A, ATP1A1, ALDOA, ATP5O, ATP5L, ATP5F1, ATP5C, ATP1A3, NDPK A, STOML2, ATP1A2, NDPK B, ATP5A, PNPH, AK1, AK3, PKM2, ATP5I
392	long-chain fatty-acyl-CoA metabolic process	21	1.9085e-06	3.58082e-05	11	CTE2, MLSTD2, TER, ACSL6, KAR, ACLY, ACSL4, ELOVL1, FASN, ACSL5, SLC25A1
393	regulation of receptor recycling	22	2.81393e-05	0.000433114	10	NSF, VAMP3, ECE1, gamma-BAR, SCRIB, GluR3, FLJ20625, Presenilin 1, GluR1, GluR2
394	thioester metabolic process	72	2.08914e-06	3.86872e-05	22	SCPX, ODO2, CTE2, MLSTD2, TER, ACSL6, OXSM, KAR, ACLY, ACSL4, ODP2, ODO1, PDHA (somatic), SUCLG1, ELOVL1, FASN, CISY, ACAA2, ACSL5, PDH beta, DLDH, SLC25A1
395	acyl-CoA metabolic process	72	2.08914e-06	3.86872e-05	22	SCPX, ODO2, CTE2, MLSTD2, TER, ACSL6, OXSM, KAR, ACLY, ACSL4, ODP2, ODO1, PDHA (somatic), SUCLG1, ELOVL1, FASN, CISY, ACAA2, ACSL5, PDH beta, DLDH, SLC25A1
396	regulation of metal ion transport	259	2.20476e-06	4.07222e-05	52	MYH9, Ankyrin-G, RhoA, CNTN1 (F3), Beta-catenin, P2X7, CHP, Alpha-actinin 4, Pacsin 3, 14-3-3 epsilon, TESC, PMCA2b, AHNAK, AKAP5, TRPV2, CRACM1, G-protein alpha-q, ATP1A1, SAHH2, G-protein alpha-s, CaMK II gamma, Ankyrin-B, Stomatin, Caveolin-1, 14-3-3 eta, Bak, PIB4, CaMK II beta, P2X4, AKAP7 gamma, CASK, DIA1, AKAP7 alpha/beta, CD63, PKC-epsilon, Lyn, Thy-1, GSTO1, ZnT-1, NCX1, G-protein alpha…
397	protein maturation	239	2.3094e-06	4.25445e-05	49	HIST1H2BA, RACK1, RPS3, RP40, MetAP-2, Tetraspanin-14, P2X7, Cathepsin Z, TESC, PERP, UBC, DR5(TNFRSF10B), HSP10 (mitochondrial), LONP2, ECE1, AFG3L2, PARP-1, Lck, VCP, MTCH1, SPC25, RPS27A, Cathepsin E, HGTD-P, HSP60, ZMPSTE24, DR4(TNFRSF10A), NET-7, Bak, HSP47, Cytochrome c, PRDX4, Tissue factor, ERO1Lalpha, Nicastrin, STOML2, TSPAN33, VPS35, Calgranulin B, CAAX prenyl protease 2, Calreticulin,…
398	proton transport	130	2.48482e-06	4.56577e-05	32	COX VIc, SURF1, SLC32A1, ATP6V0C, ATP6V1A (70kD), COX IV-1, ATP5B, GLUT1, NNTM, ATP6V1B2, NHE9, ATP6V1H, ATP4A, ATP1A1, ATP5O, COX II, ATP6V0A2, ATP5L, ATP5F1, ATP5C, ATP1A3, STOML2, NDUFA4, SLC25A3, ATP1A2, NHE6, UQCRFS1, ATP5A, ATP6V0A1, UQCRC1, COX Vb, ATP5I
399	brain development	699	2.8127e-06	5.15493e-05	111	PLP1, Neuropilin-2, RhoA, SNAPalpha, Ku80, CNTN1 (F3), ARF4, Beta-catenin, Attractin, ABCB6, ITGB1, PAFAH gamma, Neurotrimin, S1P1 receptor, 14-3-3 epsilon, Myelin basic protein, Ku70, NCX2, PMCA2b, TCFbeta1, CDC42, AKAP5, Histone H3.3, MYH10, Fyn, G-protein alpha-q, Protocadherin 9, HMGCS2, CRMP2, LEC2, COL4A1, SCRIB, HDAC1, GRP78, HMGCS1, MUNC18-3, RKIP, Sez6l, PTPR-gamma, DHE3, ODO1, NURR1, NC…
400	membrane docking	43	2.90533e-06	5.311e-05	16	CHP, YKT6, VAMP3, VTI1B, MUNC18-3, MUNC13-2, Syntaxin 1A, Caveolin-2, Syntaxin 4, Synaptotagmin I, MUNC18, MSN (moesin), SNAP-25, SPTBN2, Rab-8, VIL2 (ezrin)
401	action potential	90	3.03995e-06	5.54284e-05	25	G-protein alpha-11, Ankyrin-G, P2X7, NALCN, 14-3-3 epsilon, MaxiK alpha subunit, SCN9A, G-protein alpha-q, SCN2A, SCN3A, Na(v) I alpha, Ankyrin-B, Plakoglobin, MYH14, 14-3-3 eta, P2X4, AKAP7 gamma, AKAP7 alpha/beta, Desmoglein 2, NR2A, GluR6, NR2B, GluR1, DPP6, Desmoplakin
402	ion homeostasis	531	3.12575e-06	5.68471e-05	89	TfR1, HCP1, KCC2, TRPM7, Sideroflexin-3, ATP6V0C, ATP6V1A (70kD), Heme oxygenase 1, Neogenin, ZIP4, P2X7, PKC-beta, ABCB6, ITGB1, CHP, S1P1 receptor, CCDC47, SLC4A4, NCX2, TESC, PMCA2b, SV2A, ATP5B, MaxiK alpha subunit, ATP6V1B2, NHE9, gp130, PSD-95, ATP6V1H, ATP4A, G-protein alpha-15, Ccdc109a, ABCB7, GRO-1, Lck, SFXN1, Rab-7, CPSM, CD45, Heme oxygenase 2, G-protein alpha-s, AATC, PDGF-R-alpha, …
403	cellular metabolic process	8533	3.28129e-06	5.95237e-05	972	PLP1, APG3, GSTP1, ITPA, CPSF1, DCTN1(p150Glued), G3P2, SDHA, YES, RPS10, TGT, Prp8, EIF5A2, TEF-1, G-protein beta-2, G-protein alpha-11, GAA, Rab-3B, MYH9, RhoG, COX VIc, ALPL, Rab-1A, Ankyrin 1, ARFGAP1, dUTPase (DUT), MLCP (cat), ERp44, RPS19, LEDGF, GSTM1, HCP1, Ribonuclease H1, BGAL, PSMB1, HIST1H2BA, Macro-H2A.1 histone, Esterase D, PYGB, PSMB5, Chapsyn-110, Rab-5C, MRPS18A, Adenylate cycla…
404	cellular response to stimulus	5518	3.47889e-06	6.29475e-05	656	PLP1, APG3, Ephrin-B3, GSTP1, CD69, DCTN1(p150Glued), G3P2, YES, ATR/TEM8, TRUNDD(TNFRSF10D), TEF-1, G-protein beta-2, G-protein alpha-11, Rab-3B, MYH9, RhoG, ALPL, Rab-1A, Ankyrin 1, ARFGAP1, MLCP (cat), ERp44, KIDINS220, RPS19, IL-2R gamma chain, Ankyrin-G, GSTM1, PSMB1, HIST1H2BA, ERBIN, Profilin I, PSMB5, Keratin 17, Neuropilin-2, Rab-5C, NUP210, Adenylate cyclase type VI, BST2, ITGB4, Rab-1B…
405	Rho protein signal transduction	56	0.00139143	0.0130707	14	RhoG, RhoA, LyGDI, CDC42, PECAM1, Cofilin, non-muscle, B-ind1, RhoJ, RhoGDI gamma, RhoB, G-protein alpha-12, VANGL2, RhoGDI alpha, G-protein alpha-13
406	ribosome assembly	26	3.59754e-06	6.49293e-05	12	RPS10, RPS19, RPS15, eIF6 (ITGB4BP), RPS25, RPS17L, GC1QBP, Nucleophosmin, RPS17, RPS6, RPS2, DDX3X
407	cellular response to oxygen-containing compound	825	4.55739e-06	8.18374e-05	126	GSTP1, G-protein beta-2, Adenylate cyclase type VI, RhoA, RAP-1A, Galectin-1, Karyopherin beta-3, Ku80, 14-3-3 gamma, Calcineurin A (alpha), ATP6V0C, PRDX3, Thioredoxin, ATP6V1A (70kD), CCS, Beta-catenin, 14-3-3 beta/alpha, PKC-beta, Ephrin-A receptor 3, ACSL6, ITGB1, CPT-1A, TESC, ALDH2, PKA-cat beta, ATP6V1B2, Fyn, ATP6V1H, PDE2A, HMGCS2, COL4A1, PLSCR3, GRO-1, PLSCR4, PARP-1, PI3K reg class IA…
408	regulation of insulin secretion	172	5.01199e-06	8.9774e-05	38	RAP-1A, Calcineurin A (alpha), CPT-1A, PFKM, GLUT1, AKAP5, PKA-cat beta, SIDT2, RFX3, Ccdc109a, SLC25A6, MARCKS, DHE3, SPC25, iNOS, G-protein alpha-s, SCOT, SLC25A4, Synaptotagmin-IX, Syntaxin 1A, BRSK2, CNR1, MUNC18, PKC-alpha, CD38, SLC25A5, Ephrin-A receptor 5, PKC-epsilon, SNAP-25, RAP-1B, SGA-81M, Synaptotagmin VII, GLNA, PFKL, VAMP2, GNAS1, SPC22, SPC18
409	protein oligomerization	440	5.40024e-06	9.62434e-05	76	dUTPase (DUT), RPS19, Annexin VI, Heme oxygenase 1, Beta-catenin, 14-3-3 beta/alpha, APG16L1, P2X7, CPT-1A, CHP, PFKM, AHNAK, MaxiK alpha subunit, LGI1, von Willebrand factor, ME1, Gephyrin, MUNC18-3, ALDOA, VCP, PP5, Atlastin, DECR, Septin 11, CRMP4, Plakoglobin, Stomatin, Caveolin-1, LRP4, PRKCSH, GLSK, ACAT1, GAT1, Caveolin-2, Nucleophosmin, SOD2, Synaptotagmin I, STOML2, ACDS, Kir1.2, P2X4, G…
410	sperm-egg recognition	49	0.00113089	0.0108819	13	TCP1-theta, TCP1-delta, Calmegin, TCP1-eta, TCP1-zeta-1, B4GT1, TCP1-beta, TCP1-gamma, HSPA1L, HSPA1A, HSPA1B, TCP1-alpha, TCP1-epsilon
411	positive regulation of cellular component organization	733	5.62546e-06	0.000100007	114	EIF5A2, MYH9, RhoG, Ankyrin 1, KIDINS220, Profilin I, RACK1, RhoA, SURF1, CD28, RAP-1A, ARF6, PTPRF (LAR), 14-3-3 gamma, CNTN1 (F3), NEFL, Calcineurin B1, Synaptotagmin III, Beta-catenin, 14-3-3 beta/alpha, P2X7, Ephrin-A receptor 3, ACSL6, ITGB1, Alpha-actinin 4, HSP90 alpha, 14-3-3 epsilon, SREC-I, CDC42, AKAP5, TRPV2, Fyn, PDZK10, E2N(UBC13), LEC2, MYADM, ODZ2, PI3K reg class IA (p85-alpha), R…
412	regulation of defense response to virus by virus	27	5.86482e-06	0.000103921	12	CD28, AP-1 beta subunit, Fyn, ATP6V1H, Lck, AP2A2, ARF1, AP complex 2 medium (mu) chain, CD3 zeta, Rac1, AP2A1, Beta-adaptin 2
413	response to peptide hormone	486	5.87486e-06	0.000103921	82	GSTP1, G-protein beta-2, Adenylate cyclase type VI, Prohibitin, 14-3-3 gamma, ATP6V0C, NEFL, ATP6V1A (70kD), Beta-catenin, 14-3-3 beta/alpha, G-protein alpha-i1, ACSL6, Sortilin, DHPR, PKA-cat beta, ATP6V1B2, Fyn, ATP6V1H, HMGCS2, HADHA, PARP-1, PI3K reg class IA (p85-alpha), MUNC18-3, Adenylate cyclase type I, Adenylate cyclase type V, MAP-1B, CPSM, RHEB2, G-protein alpha-s, FRS2, AATC, ATP6V0A2…
414	cell-cell recognition	59	0.00237241	0.0202038	14	TCP1-theta, TCP1-delta, Calmegin, TCP1-eta, TCP1-zeta-1, B4GT1, TCP1-beta, TCP1-gamma, HSPA1L, HSPA1A, HSPA1B, SAP97 (DLG1), TCP1-alpha, TCP1-epsilon
415	nicotinamide nucleotide metabolic process	59	1.78159e-05	0.000285336	18	ODO2, TPI1, IDH1, TKT, ME1, TALDO, ODO1, LDHB, PRDX5, MDH2, 6PGD, LDHA, TXNRD1, FLJ10769, IDH3A, GPD2, MDH1, PNPH
416	pyridine nucleotide metabolic process	59	1.78159e-05	0.000285336	18	ODO2, TPI1, IDH1, TKT, ME1, TALDO, ODO1, LDHB, PRDX5, MDH2, 6PGD, LDHA, TXNRD1, FLJ10769, IDH3A, GPD2, MDH1, PNPH
417	immune response-activating cell surface receptor signaling pathway	180	6.20655e-06	0.000109515	39	YES, CD28, RP40, ARPC1A, PKC-beta, HSP90 alpha, CDC42, UBC, Fyn, E2N(UBC13), Lck, PI3K reg class IA (p85-alpha), Cofilin, non-muscle, CD3 epsilon, Actin cytoplasmic 2, CD45, RPS27A, PAG, UEV1A, STOML2, LAT, CD38, Fc epsilon RI gamma, c-Src, PKC-epsilon, ARPC3, Lyn, Thy-1, CD3 zeta, HSP90 beta, HLA-DPB1, CD3 delta, PKC-beta2, Presenilin 1, ACTB, WBSCR5(NTAL), Rac1, FGR, ACTR3
418	regulation of cell shape	113	2.63026e-05	0.000409273	27	PALM2, MYH9, SPEC1, Kindlin-2, MYH10, Fyn, ALDOA, MYH14, Plexin B2, RhoJ, ITGB2, Nesprin 3, TC10, DIA1, Migfilin, CORO1A(CLABP, TACO), G-protein alpha-12, Paralemmin, Septin 7, DAL1, CYFIP1, Semaphorin 4D, Formin-like 1, G-protein alpha-13, FGR, SPEC2, VIL2 (ezrin)
419	response to toxic substance	200	6.38159e-06	0.000112326	42	GSTP1, ALPL, GSTM1, NEFL, Thioredoxin, GluR4, ABCB6, Myelin basic protein, SCN9A, GRP78, RKIP, SCN3A, MAP-1B, NURR1, CPSM, GPX1, HMBS, Bak, JAK1, CNP1, GAT1, GluR3, PKC-alpha, ASNS, NQO1, THTM, Lyn, NR2A, PDXK, UQCRFS1, ZnT-1, Rab-10, NR2B, MAOB, GLAST1/EAAT1, HTR1B, FasR(CD95), GluR1, GRP75, CDK1 (p34), GluR2, ACTR3
420	triglyceride metabolic process	88	6.74665e-06	0.000118458	24	MLCP (cat), TER, ACSL6, A-FABP, CPT-1A, LPCAT1, PKA-cat beta, gp130, KAR, ACLY, PLCA, ACSL4, CPSM, GPX1, Caveolin-1, ELOVL1, LPCAT4, FASN, PP1-cat gamma, Monoglyceride lipase, ACSL5, CETP, CD36, SLC25A1
421	cellular developmental process	3309	6.87169e-06	0.000120356	413	PLP1, Ephrin-B3, GSTP1, SLFN5, ATR/TEM8, ILDR2, TfR1, MYH9, RhoG, ALPL, Rab-1A, Ankyrin 1, Alpha-fodrin, KIDINS220, RPS19, Plectin 1, Ankyrin-G, HIST1H2BA, Keratin 17, Neuropilin-2, Chapsyn-110, Adenylate cyclase type VI, U5-200KD, PD-ECGF (TdRPase), hnRNP U, PUR-alpha, PCNA, RACK1, TST, RhoA, SNAPalpha, CD28, RAP-1A, Galectin-1, Prohibitin, SEP15, WDR7, ARF6, CXADR, Ku80, TAGLN2, Endoglin, MYL6,…
422	positive regulation of immune response	436	7.23437e-06	0.000126397	75	CD69, YES, RPS19, CD28, TAP1 (PSF1), RP40, LAMP1, ARPC1A, P2X7, Nectin-2, PKC-beta, HSP90 alpha, CDC42, UBC, Fyn, HLA-E, gp130, E2N(UBC13), MCP, Lck, PI3K reg class IA (p85-alpha), Cofilin, non-muscle, CD3 epsilon, HLA-G, Actin cytoplasmic 2, CD74, CD45, RPS27A, CD14, HSP60, TRAF3, PAG, CD23, ITGB2, BCMP84, C1qb, UEV1A, CD44, SR-BI, PVR, GC1QBP, CNR1, STOML2, LAT, CD38, Fc epsilon RI gamma, c-Src…
423	regulation of response to stimulus	3082	0.00149729	0.013787	366	GSTP1, CD69, YES, TGT, MYH9, RhoG, ARFGAP1, dUTPase (DUT), MLCP (cat), KIDINS220, RPS19, GLG1, BST2, JWA, RACK1, RhoA, CD28, RPS3, EEF1E1, IFI17, RAP-1A, Galectin-1, SPEC1, Prohibitin, ARF6, SAM68, CXADR, Endoglin, MOG, P4HB, PTPRF (LAR), TAP1 (PSF1), 14-3-3 gamma, RP40, LAMP1, Calcineurin A (alpha), MetAP-2, Calcineurin B1, Heme oxygenase 1, AP-1 beta subunit, Tetraspanin-14, Histone H2AX, Beta-…
424	Rab protein signal transduction	7	7.89459e-06	0.000136258	6	Rab-1A, Rab-4A, RABGDIA, Rab-6A, RAB2A, Rab-3A
425	glutamate catabolic process	7	7.89459e-06	0.000136258	6	DHE3, AATC, GAD2, GAD1, GLNA, AATM
426	L-glutamate import	7	7.89459e-06	0.000136258	6	SLC25A4, SLC17A7, SLC1A2/EAAT2, Kir1.2, GLAST1/EAAT1, SLC1A1/EAAT3
427	L-amino acid import	7	7.89459e-06	0.000136258	6	SLC25A4, SLC17A7, SLC1A2/EAAT2, Kir1.2, GLAST1/EAAT1, SLC1A1/EAAT3
428	paranodal junction assembly	7	7.89459e-06	0.000136258	6	Caspr1, Ankyrin-B, CD9, GNPAT, DAL1, Neurofascin
429	long-chain fatty-acyl-CoA biosynthetic process	16	7.91573e-06	0.000136292	9	TER, ACSL6, KAR, ACLY, ACSL4, ELOVL1, FASN, ACSL5, SLC25A1
430	L-amino acid transport	51	3.51591e-05	0.000528576	16	JWA, SLC32A1, ASCT1 (SLC1A4), SERINC1, SLC25A4, SLC17A7, SLC1A2/EAAT2, Kir1.2, EAAT4, JM4, ASCT2 (SLC1A5), Aralar1 (SLC25A12), Presenilin 1, GLAST1/EAAT1, SLC1A1/EAAT3, SLC6A17
431	Golgi to plasma membrane protein transport	26	0.000156645	0.00199267	10	Ankyrin-G, VAMP5, VAMP3, VAMP4, VAMP7, GCP16, MACF1, Beta-fodrin, Rab-10, VAMP2
432	ER to Golgi vesicle-mediated transport	61	0.000365276	0.00407129	16	SEC22B, Rab-1A, Ankyrin 1, BET3 (TRAPPC3), YKT6, VCP, Erv46, ERGIC-32, ERGIC2, VAMP7, Syntaxin 5, LMAN1, RAB2A, TMP21, PREB, BET1
433	pyridine-containing compound metabolic process	67	8.92215e-06	0.00015325	20	ODO2, TPI1, IDH1, TKT, ME1, TALDO, ODO1, LDHB, PRDX5, MDH2, 6PGD, LDHA, TXNRD1, FLJ10769, IDH3A, PDXK, PDXP, GPD2, MDH1, PNPH
434	peptide metabolic process	93	5.73456e-05	0.000802725	23	GSTP1, GSTM1, MGST3, IDH1, LONP2, ECE1, SPC25, GPX1, GGTL3, SOD1, IRAP, SOD2, Nicastrin, LTA4H, TXNRD1, GSHR, SSDH, TMP21, Presenilin 1, HSCO, SPC22, GPX4 (PHGPx), SPC18
435	cell cycle phase transition	307	9.22295e-06	0.000158035	57	DCTN1(p150Glued), MLCP (cat), PSMB1, PSMB5, PCNA, MCM6, SAM68, PSMD11, 14-3-3 gamma, RP40, HSPA2, Calcineurin A (alpha), PSMB3, MCM3, ITGB1, HSP90 alpha, PSMD1, 14-3-3 epsilon, PSMD2, UBC, PSMA1, NUMA1, MCM7, PR65-alpha, RPA1, Tubulin beta 1, Tubulin beta 2C, CD45, AKAP350, Dynein 1, cytoplasmic, heavy chain, PSMB8(LMP7), CaMK II gamma, RPS27A, OFD1, PSMA7, PSMA3, PHF8, PSMA4, Tubulin alpha 1A, B…
436	neuronal action potential	28	9.29608e-06	0.000158905	12	Ankyrin-G, P2X7, MaxiK alpha subunit, SCN9A, SCN2A, SCN3A, Na(v) I alpha, MYH14, P2X4, GluR6, GluR1, DPP6
437	response to lipid	902	9.57457e-06	0.000163273	134	GSTP1, TfR1, ALPL, Gdap1, GSTM1, Adenylate cyclase type VI, PCNA, RhoA, Ku80, Endoglin, PRDX3, NEFL, Thioredoxin, Heme oxygenase 1, CAD, Beta-catenin, P2X7, PKC-beta, Ephrin-A receptor 3, ACSL6, ITGB1, A-FABP, Neurotrimin, CPT-1A, HSP90 alpha, RPL13A, Myelin basic protein, IDH1, NCX2, TESC, SCAMP3, MaxiK alpha subunit, ALDH2, ACTA1, hnRNP A0, PDE2A, HMGCS2, Thrombomodulin, NPC1, PLSCR3, GRO-1, PL…
438	regulation of calcium ion-dependent exocytosis	37	9.65162e-06	0.000164193	14	CADPS, Synaptotagmin IV, Calcineurin A (alpha), DOC2A, MUNC18-3, Synaptotagmin-IX, B4GT1, Synaptotagmin I, MUNC18, SCAMP5, RAP-1B, Synaptotagmin VII, PLC-beta1, SPTBN2
439	cell-cell junction assembly	73	1.01765e-05	0.00017271	21	RhoA, Plakophilin 4, ITGB1, Alpha-actinin 4, Talin-1, Caspr1, MPP5, Ankyrin-B, Desmoglein 1, Plakoglobin, CD9, LYRIC, Claudin-23, RhoC, PKC-alpha, GNPAT, DAL1, FBF1, Alpha-1 catenin, Neurofascin, SAP97 (DLG1)
440	ribosomal small subunit assembly	13	1.05308e-05	0.000178296	8	RPS10, RPS19, RPS15, RPS25, RPS17L, RPS17, RPS6, RPS2
441	acylglycerol metabolic process	96	1.06415e-05	0.000179318	25	MLCP (cat), TER, ACSL6, A-FABP, CPT-1A, LPCAT1, PKA-cat beta, gp130, KAR, ACLY, PLCA, ACSL4, CPSM, GPX1, Caveolin-1, DGL-alpha, ELOVL1, LPCAT4, FASN, PP1-cat gamma, Monoglyceride lipase, ACSL5, CETP, CD36, SLC25A1
442	metal ion homeostasis	441	1.09585e-05	0.000184221	75	TfR1, HCP1, TRPM7, Sideroflexin-3, ATP6V0C, ATP6V1A (70kD), Heme oxygenase 1, Neogenin, ZIP4, P2X7, PKC-beta, ABCB6, ITGB1, S1P1 receptor, CCDC47, NCX2, TESC, PMCA2b, SV2A, MaxiK alpha subunit, ATP6V1B2, gp130, PSD-95, ATP6V1H, G-protein alpha-15, Ccdc109a, ABCB7, GRO-1, Lck, SFXN1, CD45, Heme oxygenase 2, G-protein alpha-s, PDGF-R-alpha, Ankyrin-B, SOD1, ATP6V0A2, Caveolin-1, Bak, BCMP84, TBXA2R…
443	gamma-aminobutyric acid metabolic process	5	1.19594e-05	0.000200575	5	GABT, GAD1, SERA, SSDH, GLAST1/EAAT1
444	regulation of membrane potential	260	1.20259e-05	0.000201215	50	G-protein alpha-11, Ankyrin-G, JWA, Calcineurin A (alpha), PRDX3, P2X7, NALCN, 14-3-3 epsilon, MaxiK alpha subunit, SCN9A, PSD-95, G-protein alpha-q, NDUFS1, SCN2A, ATP1A1, SCN3A, Na(v) I alpha, Ankyrin-B, Plakoglobin, SOD1, KCNQ2, MYH14, Caveolin-1, 14-3-3 eta, Bak, SOD2, SLC17A7, STOML2, Kir1.2, P2X4, NCC27, AKAP7 gamma, FAM38B, AKAP7 alpha/beta, Desmoglein 2, PKC-epsilon, NR2A, EAAT4, GluR6, N…
445	monovalent inorganic cation transport	390	1.21273e-05	0.000202436	68	MYH9, COX VIc, Ankyrin 1, SURF1, SLC32A1, KCC2, ATP6V0C, ATP6V1A (70kD), ATP1B2, NALCN, NDUFA9, COX IV-1, CHP, SLC4A4, NSF, NCX2, ATP5B, GLUT1, MaxiK alpha subunit, SCN9A, NNTM, ATP6V1B2, NHE9, ATP6V1H, ATP4A, SVCT2, SCN2A, ATP1A1, ATP1B1, SCN3A, ATP5O, Na(v) I alpha, ATP1B3, SLC38A2, COX II, ATP6V0A2, KCNQ2, ATP5L, ATP5F1, SMVT, ATP5C, ATP1A3, GAT1, SLC17A7, STOML2, SLC1A2/EAAT2, NDUFA4, Kir1.2,…
446	regulation of cellular component movement	635	0.000234475	0.0027743	94	RPS19, Profilin I, Neuropilin-2, BST2, SCPX, RACK1, RhoA, IFI17, Endoglin, LAMP1, Heme oxygenase 1, ABCC1, ITGB1, S1P1 receptor, Alpha-actinin 4, RAP-2A, gp130, PECAM1, MCAM, JAM3, MYADM, ATP1A1, gamma-BAR, GRP78, PI3K reg class IA (p85-alpha), Angiopoietin 2, CD74, CD45, MPP1, PDGF-R-alpha, CRMP4, Ankyrin-B, Alpha-actinin 1, Plakoglobin, Plexin B2, BCMP84, ITGA2B, Tissue factor, SNIP, HMGB1, R-R…
447	organonitrogen compound biosynthetic process	588	1.2425e-05	0.000206919	94	Ankyrin 1, dUTPase (DUT), Adenylate cyclase type VI, PD-ECGF (TdRPase), SURF1, FTDH, MGST3, CTE2, RP2, CAD, P2X7, ABCB6, MAT2B, SLC44A1, DES1, B4GT5, ATP5B, CHST7, DHPR, Casein kinase I gamma 2, KCRU, ATP4A, PANK4, ME1, VAPA, Gephyrin, ATP1A1, SPP lyase, CHDH, Adenylate cyclase type I, Adenylate cyclase type V, ALDOA, DHE3, ATP5O, NURR1, CPSM, G-protein alpha-s, AATC, GGTL3, SAHH, HMBS, LASS2, AT…
448	neutral lipid metabolic process	97	1.29416e-05	0.000215018	25	MLCP (cat), TER, ACSL6, A-FABP, CPT-1A, LPCAT1, PKA-cat beta, gp130, KAR, ACLY, PLCA, ACSL4, CPSM, GPX1, Caveolin-1, DGL-alpha, ELOVL1, LPCAT4, FASN, PP1-cat gamma, Monoglyceride lipase, ACSL5, CETP, CD36, SLC25A1
449	chaperone mediated protein folding requiring cofactor	14	0.00177837	0.0159471	6	HSP105, TCP1-delta, CD74, HSC70, HSP60, ERO1Lalpha
450	mitotic cell cycle phase transition	304	1.39849e-05	0.000231811	56	DCTN1(p150Glued), MLCP (cat), PSMB1, PSMB5, PCNA, MCM6, SAM68, PSMD11, 14-3-3 gamma, RP40, HSPA2, Calcineurin A (alpha), PSMB3, MCM3, ITGB1, HSP90 alpha, PSMD1, 14-3-3 epsilon, PSMD2, UBC, PSMA1, NUMA1, MCM7, PR65-alpha, RPA1, Tubulin beta 1, Tubulin beta 2C, AKAP350, Dynein 1, cytoplasmic, heavy chain, PSMB8(LMP7), CaMK II gamma, RPS27A, OFD1, PSMA7, PSMA3, PHF8, PSMA4, Tubulin alpha 1A, BRSK2, …
451	negative regulation of epidermal growth factor receptor signaling pathway	43	1.47654e-05	0.000243048	15	PTPRF (LAR), RP40, CDC42, UBC, ZGPAT, Rab-7, RPS27A, Endophilin A1, AP2A2, ZFYVE28, SPRY2, AP complex 2 medium (mu) chain, Presenilin 1, AP2A1, Beta-adaptin 2
452	glutamate receptor signaling pathway	43	1.47654e-05	0.000243048	15	G-protein alpha-11, GluR4, GRID1, Fyn, G-protein alpha-q, ATP1A3, GluR3, NR2A, GluR6, G-protein alpha-i2, NR2B, CaMK II alpha, PLC-beta1, GluR1, GluR2
453	fatty-acyl-CoA biosynthetic process	17	1.52691e-05	0.00024986	9	TER, ACSL6, KAR, ACLY, ACSL4, ELOVL1, FASN, ACSL5, SLC25A1
454	myelin assembly	17	1.52691e-05	0.00024986	9	Caspr1, MPP5, SAC3, Ankyrin-B, CD9, ODZ4, GNPAT, DAL1, Neurofascin
455	positive regulation of molecular function	1435	1.52846e-05	0.00024986	197	DCTN1(p150Glued), RhoG, ARFGAP1, KIDINS220, Ankyrin-G, PSMB1, HIST1H2BA, Profilin I, PSMB5, Adenylate cyclase type VI, JWA, PCNA, RACK1, RhoA, RPS3, RAP-1A, PSMD11, RP40, HSPA2, PRDX3, Thioredoxin, CCS, RP2, ARF4, 14-3-3 beta/alpha, RGS20, P2X7, Plakophilin 4, PSMB3, PKC-beta, GDI2, BAZ1B, RFC1, RGS19, Rab-4A, CHP, S1P1 receptor, Alpha-actinin 4, LyGDI, PSMD1, AS250, PSMD2, TESC, PERP, CDC42, UBC…
456	regulation of cell migration	539	0.000387618	0.00429338	81	Profilin I, Neuropilin-2, BST2, SCPX, RACK1, RhoA, IFI17, Endoglin, Heme oxygenase 1, ABCC1, ITGB1, S1P1 receptor, RAP-2A, gp130, PECAM1, MCAM, JAM3, MYADM, GRP78, PI3K reg class IA (p85-alpha), Angiopoietin 2, CD74, CD45, MPP1, PDGF-R-alpha, CRMP4, Plexin B2, BCMP84, ITGA2B, Tissue factor, SNIP, HMGB1, R-Ras, SR-BI, ITGA3, GC1QBP, PKC-alpha, ITGA5, MSN (moesin), ADAM10, Reticulon 4, Rififylin (R…
457	chemical homeostasis	798	1.61389e-05	0.000263219	120	GSTP1, EIF5A2, TfR1, HCP1, Galectin-1, KCC2, TAP1 (PSF1), TRPM7, Sideroflexin-3, Calcineurin A (alpha), ATP6V0C, Thioredoxin, ATP6V1A (70kD), Heme oxygenase 1, Neogenin, ZIP4, P2X7, PKC-beta, ABCB6, ITGB1, A-FABP, CHP, Filaggrin, S1P1 receptor, CCDC47, SLC4A4, PFKM, NCX2, TESC, PMCA2b, LPCAT1, SV2A, ATP5B, MaxiK alpha subunit, ATP6V1B2, NHE9, SIDT2, gp130, PSD-95, ATP6V1H, ATP4A, G-protein alpha-…
458	glutamine family amino acid catabolic process	25	1.62683e-05	0.000263517	11	CAD, DHE3, CPSM, iNOS, AATC, GAD2, GLSK, GAD1, GLNA, eNOS, AATM
459	ionotropic glutamate receptor signaling pathway	25	1.62683e-05	0.000263517	11	GluR4, GRID1, Fyn, ATP1A3, GluR3, NR2A, GluR6, NR2B, CaMK II alpha, GluR1, GluR2
460	fatty-acyl-CoA metabolic process	25	1.62683e-05	0.000263517	11	CTE2, MLSTD2, TER, ACSL6, KAR, ACLY, ACSL4, ELOVL1, FASN, ACSL5, SLC25A1
461	glycerolipid biosynthetic process	208	1.75261e-05	0.000282604	42	MLSTD2, TER, ACSL6, SLC44A1, LPCAT1, PIPKI gamma, PI52B, ARF3, CDS2, PI4K2B, KAR, ACLY, HADHA, PLCA, PI3K reg class IA (p85-alpha), PLD6, ACSL4, SAC3, IMPA1, CD81, ARF1, SYNJ1, ELOVL1, LPCAT4, FASN, INPP4A, CDIPT, GNPAT, PGAP1, SACM1L, E-FABP, Monoglyceride lipase, CTL2, PIGK, ACSL5, CEPT1, PIGN, PIGT, PI4KII, HADHB, PL scramblase 1, SLC25A1
462	response to carbohydrate	208	1.75261e-05	0.000282604	42	GSTP1, ILDR2, RhoA, Galectin-1, Calcineurin A (alpha), Thioredoxin, PKC-beta, NDUFA9, CDC42, SIDT2, HMGCS2, ME1, PI3K reg class IA (p85-alpha), Angiopoietin 2, MAP-1B, GPX1, SCOT, SelT, HMBS, LDHA, HMGB1, NDPK A, GAT1, SOD2, PKC-alpha, p22-phox, GFPT1, Lyn, NR2A, NCX1, GLNA, NDPK B, ACSL5, PKC-beta2, PFKL, NR2B, VAMP2, Cathepsin B, PLC-beta1, eNOS, ACTR3, RAGE
463	metabolic process	9819	1.76286e-05	0.000283612	1096	PLP1, APG3, GSTP1, ITPA, CPSF1, CD69, DCTN1(p150Glued), G3P2, FLJ45032, TMPRSS4, SDHA, YES, RPS10, TGT, Prp8, EIF5A2, TEF-1, TfR1, G-protein beta-2, G-protein alpha-11, GAA, Rab-3B, MYH9, RhoG, COX VIc, ALPL, Rab-1A, Ankyrin 1, ARFGAP1, dUTPase (DUT), MLCP (cat), ERp44, RPS19, NT5DC2, LEDGF, HDLBP, GSTM1, HCP1, Ribonuclease H1, BGAL, PSMB1, HIST1H2BA, Macro-H2A.1 histone, Esterase D, PYGB, PSMB5,…
464	regulation of immune response	714	0.000316381	0.00360543	103	CD69, YES, RPS19, BST2, CD28, IFI17, CXADR, TAP1 (PSF1), RP40, LAMP1, Calcineurin A (alpha), Calcineurin B1, Heme oxygenase 1, 14-3-3 beta/alpha, ARPC1A, P2X7, Nectin-2, PKC-beta, ITGB1, HSP90 alpha, CDC42, UBC, Fyn, PSMA1, HLA-E, gp130, SPPL2b, E2N(UBC13), SLC25A6, MCP, Lck, PI3K reg class IA (p85-alpha), Cofilin, non-muscle, CD3 epsilon, HLA-G, Actin cytoplasmic 2, CD74, CD45, CD37, FRS2, GPX1,…
465	ensheathment of neurons	93	1.87131e-05	0.000297693	24	PLP1, Attractin, Myelin basic protein, Claudin-11, Fyn, JAM3, AFG3L2, SCN2A, Caspr1, MPP5, SAC3, Claudin-5, Ankyrin-B, ACSBG1, SOD1, CD9, ODZ4, Kir1.2, GNPAT, DAL1, GJC3, Myosin Va, Neurofascin, Dystroglycan
466	axon ensheathment	93	1.87131e-05	0.000297693	24	PLP1, Attractin, Myelin basic protein, Claudin-11, Fyn, JAM3, AFG3L2, SCN2A, Caspr1, MPP5, SAC3, Claudin-5, Ankyrin-B, ACSBG1, SOD1, CD9, ODZ4, Kir1.2, GNPAT, DAL1, GJC3, Myosin Va, Neurofascin, Dystroglycan
467	response to peptide	509	1.91524e-05	0.000304002	83	GSTP1, G-protein beta-2, Adenylate cyclase type VI, Prohibitin, 14-3-3 gamma, ATP6V0C, NEFL, ATP6V1A (70kD), Beta-catenin, 14-3-3 beta/alpha, G-protein alpha-i1, ACSL6, Sortilin, DHPR, PKA-cat beta, ATP6V1B2, Fyn, ATP6V1H, HMGCS2, HADHA, PARP-1, PI3K reg class IA (p85-alpha), MUNC18-3, Adenylate cyclase type I, Adenylate cyclase type V, MAP-1B, CPSM, RHEB2, G-protein alpha-s, FRS2, AATC, ATP6V0A2…
468	cellular chemical homeostasis	517	1.95857e-05	0.000310188	84	TfR1, HCP1, Galectin-1, KCC2, TRPM7, Calcineurin A (alpha), ATP6V0C, Thioredoxin, ATP6V1A (70kD), Heme oxygenase 1, ZIP4, P2X7, PKC-beta, ABCB6, ITGB1, CHP, S1P1 receptor, PFKM, NCX2, TESC, PMCA2b, SV2A, ATP5B, MaxiK alpha subunit, ATP6V1B2, gp130, PSD-95, ATP6V1H, G-protein alpha-15, Ccdc109a, ABCB7, GRO-1, Lck, Rab-7, CD45, Heme oxygenase 2, SCOT, PDGF-R-alpha, Ankyrin-B, SelT, SOD1, ATP6V0A2, …
469	negative regulation of ERBB signaling pathway	44	2.02675e-05	0.000319562	15	PTPRF (LAR), RP40, CDC42, UBC, ZGPAT, Rab-7, RPS27A, Endophilin A1, AP2A2, ZFYVE28, SPRY2, AP complex 2 medium (mu) chain, Presenilin 1, AP2A1, Beta-adaptin 2
470	vesicle targeting	44	2.02675e-05	0.000319562	15	ARFGAP1, YKT6, gamma-BAR, SCRIB, COPD, ARF1, COPA, Syntaxin 5, SNAP-23, COPG1, Epimorphin, TMP21, Presenilin 1, PREB, COPB2
471	response to extracellular stimulus	480	2.16776e-05	0.000341038	79	APG3, GSTP1, TfR1, ALPL, Rab-1A, RPS19, Plectin 1, Heme oxygenase 1, ZIP4, APG16L1, P2X7, PKC-beta, ACSL6, ITGB1, COX IV-1, NCX2, GLUT1, ACTA1, gp130, HMGCS2, ITGA6, VTI1B, GRP78, PI3K reg class IA (p85-alpha), HMGCS1, CD3 epsilon, Albumin, ACSL4, MAP-1B, NURR1, CPSM, iNOS, GPX1, SCOT, SAHH, COMT, HMBS, ACAA1, SOD1, Caveolin-1, TBXA2R, ACAT1, LDHA, CD44, VAMP7, SOD2, CNR1, SLC1A2/EAAT2, ACDS, ASN…
472	cellular lipid metabolic process	860	2.19258e-05	0.000344182	127	PLP1, MLCP (cat), BGAL, InPP5A, SCPX, CTE2, Heme oxygenase 1, MLSTD2, TER, ABCC1, P2X7, ACSL6, A-FABP, BPNT1, SLC44A1, DES1, CPT-1A, DCI, IDH1, ECH1, Adipophilin, OXSM, LPCAT1, PKA-cat beta, SERINC1, ABHD12, gp130, Casein kinase I gamma 2, PIPKI gamma, PI52B, ARF3, CDS2, UGT1A9, CPT-1C, HMGCS2, PI4K2B, KAR, ME1, ACLY, PCCB, VAPA, HADHA, PLCA, ASAH, SPP lyase, PR65-alpha, Sac2, PI3K reg class IA (…
473	positive regulation of response to stimulus	1479	0.00024749	0.00290413	194	CD69, YES, RPS19, BST2, JWA, RACK1, RhoA, CD28, RPS3, EEF1E1, RAP-1A, Galectin-1, SAM68, Endoglin, MOG, TAP1 (PSF1), RP40, LAMP1, Heme oxygenase 1, Tetraspanin-14, Histone H2AX, Beta-catenin, PDIA3, ARPC1A, P2X7, Nectin-2, PKC-beta, ITGB1, A-FABP, S1P1 receptor, HSP90 alpha, DDX17, SREC-I, CDC42, UBC, DR5(TNFRSF10B), AKAP5, SPRED1, Fyn, HLA-E, gp130, PECAM1, ECE1, PDE2A, E2N(UBC13), VAPA, PLCA, C…
474	regulation of neuron differentiation	458	2.31869e-05	0.000362379	76	KIDINS220, Adenylate cyclase type VI, RhoA, RAP-1A, Galectin-1, ARF6, PTPRF (LAR), 14-3-3 gamma, CNTN1 (F3), NEFL, Ephrin-A receptor 3, ACSL6, ITGB1, Neurotrimin, Drebrin, Myelin basic protein, SREC-I, RAP-2A, AKAP5, TRPV2, Fyn, CRMP2, SCP1, Adenylate cyclase type V, PTPR-gamma, MAP-1B, PTK7, SAC3, CRMP4, Rab-11A, Tenascin-R, Caveolin-1, 14-3-3 eta, GDF5, Plexin B2, LRP4, PRKCSH, SNIP, RABGDIA, H…
475	negative regulation of cellular component organization	474	2.45377e-05	0.000382648	78	Alpha-fodrin, Macro-H2A.1 histone, Profilin I, Adenylate cyclase type VI, RACK1, RhoA, TMEM59, Galectin-1, ARF6, PTPRF (LAR), Synaptotagmin IV, HSPA2, ITGB1, Neurotrimin, S1P1 receptor, Pacsin 3, RPL13A, Myelin basic protein, MAP-1A, CDC42, DNAJB6 (Hdj-1), Histone H3.3, PECAM1, Otubain1, PSD-95, MYADM, gamma-BAR, Adenylate cyclase type V, PTPR-gamma, MAP-1B, C2orf18, GPX1, VDAC 2, Alpha adducin, …
476	chaperone-mediated protein folding	38	0.000308748	0.00352976	12	Calnexin, HSP105, DNAJB6 (Hdj-1), TCP1-delta, Cyclophilin B, CD74, HSC70, HSP60, ERO1Lalpha, ERp72, Calreticulin, p23 co-chaperone
477	positive regulation of T cell mediated cytotoxicity	22	2.81393e-05	0.000433114	10	TAP1 (PSF1), P2X7, Nectin-2, HLA-E, HLA-G, CD45, PVR, PNPH, HSPA1A, HSPA1B
478	positive regulation of catalytic activity	1198	0.000196949	0.00240636	162	DCTN1(p150Glued), RhoG, ARFGAP1, KIDINS220, PSMB1, Profilin I, PSMB5, Adenylate cyclase type VI, JWA, PCNA, RACK1, RhoA, RPS3, RAP-1A, PSMD11, RP40, HSPA2, CCS, RP2, ARF4, 14-3-3 beta/alpha, RGS20, P2X7, Plakophilin 4, PSMB3, GDI2, RFC1, RGS19, Rab-4A, S1P1 receptor, LyGDI, PSMD1, AS250, PSMD2, PERP, CDC42, UBC, DR5(TNFRSF10B), AKAP5, PKA-cat beta, SERINC1, DNAJB6 (Hdj-1), HYOU1, HSP10 (mitochond…
479	response to amine	50	2.66769e-05	0.000414191	16	Calcineurin A (alpha), CAD, CRMP2, NURR1, CPSM, HMBS, SOD1, NDPK A, NR2A, HPRT, PDXK, NR2B, Cathepsin B, GluR1, G-protein alpha-olf, CDK1 (p34)
480	adenylate cyclase-modulating G-protein coupled receptor signaling pathway	126	0.00107864	0.010565	25	G-protein alpha-11, Adenylate cyclase type VI, G-protein alpha-i1, S1P1 receptor, PKA-cat beta, G-protein alpha-q, G-protein alpha-z, G-protein alpha-15, G-protein alpha-i3, Adenylate cyclase type I, Adenylate cyclase type V, Filamin A, G-protein alpha-s, Prostacyclin receptor, CNR1, Adenylate cyclase type IX, G-protein alpha-12, G-protein alpha-14, G-protein alpha-i2, G-protein beta-1, HTR1B, G-…
481	regulation of peptide transport	205	2.77635e-05	0.000430123	41	RAP-1A, Calcineurin A (alpha), CPT-1A, PFKM, GLUT1, AKAP5, PKA-cat beta, SIDT2, RFX3, Ccdc109a, SLC25A6, MARCKS, DHE3, SPC25, CD74, iNOS, G-protein alpha-s, SCOT, SLC25A4, Synaptotagmin-IX, Carbonic anhydrase II, Syntaxin 1A, BRSK2, CNR1, MUNC18, PKC-alpha, Rab8B, CD38, SLC25A5, Ephrin-A receptor 5, PKC-epsilon, SNAP-25, RAP-1B, SGA-81M, Synaptotagmin VII, GLNA, PFKL, VAMP2, GNAS1, SPC22, SPC18
482	cellular cation homeostasis	415	2.81164e-05	0.000433114	70	TfR1, HCP1, KCC2, TRPM7, ATP6V0C, ATP6V1A (70kD), Heme oxygenase 1, ZIP4, P2X7, PKC-beta, ABCB6, ITGB1, CHP, S1P1 receptor, NCX2, TESC, PMCA2b, SV2A, ATP5B, MaxiK alpha subunit, ATP6V1B2, gp130, PSD-95, ATP6V1H, G-protein alpha-15, Ccdc109a, ABCB7, GRO-1, Lck, Rab-7, CD45, Heme oxygenase 2, PDGF-R-alpha, Ankyrin-B, SOD1, ATP6V0A2, Caveolin-1, Bak, TBXA2R, Carbonic anhydrase II, Ca-ATPase1, ATP2C1…
483	pyrimidine nucleobase catabolic process	8	2.87847e-05	0.00044209	6	CRMP2, CRMP1, CRMP4, CRMP5, CRMP3, MMSA
484	response to oxidative stress	356	3.0043e-05	0.000460422	62	GSTP1, LEDGF, PSMB5, TXNRD2, JWA, PRDX3, CCS, Heme oxygenase 1, ABCC1, Attractin, IDH1, SVCT2, HDAC1, Lck, SFRS10, RKIP, NURR1, PRDX5, CLIM1, Heme oxygenase 2, GPX1, CaMK II gamma, HSP60, SOD1, PPIF, GPX8, Connexin 46, Bak, Cytochrome c, Tissue factor, LDHA, AL3B1, SOD2, PRDX2, NDUFB4, PKC-alpha, CD38, RhoB, PRDX1, TXNRD1, MSRB2, c-Src, NQO1, AL3A2, NCX1, APEX, Annexin I, NDPK B, DHC24, Presenili…
485	negative regulation of cell projection organization	114	3.11083e-05	0.000475723	27	Adenylate cyclase type VI, RhoA, Galectin-1, PTPRF (LAR), ITGB1, Neurotrimin, Myelin basic protein, Adenylate cyclase type V, PTPR-gamma, CRMP4, Tenascin-R, 14-3-3 eta, LRP4, PRKCSH, RABGDIA, ITGA3, Reticulon 4, PAFAH alpha (LIS1), Vimentin, Thy-1, SynGAP, ITM2C, Presenilin 1, Ephrin-B receptor 2, ANKRD15, Neuropilin-1, RhoGDI alpha
486	cellular amide metabolic process	159	3.17785e-05	0.000484929	34	GSTP1, GSTM1, PYC, MGST3, IDH1, LONP2, ECE1, PCCB, SPC25, CPSM, GPX1, GGTL3, SOD1, IRAP, SMVT, SOD2, Nicastrin, ASNS, FASN, LTA4H, TXNRD1, SLC25A2, PCCA, GSHR, SMPD3, SSDH, TMP21, DLDH, Presenilin 1, HSCO, SPC22, SPT1, GPX4 (PHGPx), SPC18
487	endosomal transport	167	3.81925e-05	0.000569365	35	Syntaxin 6, Syntaxin 8, RP40, YKT6, Syntaxin 7, GS15, Sortilin, CDC42, VAMP3, UBC, gamma-BAR, Filamin A, Rab-7, SURF4, RPS27A, Syntaxin 16, Rab-11A, Myosin ID, RAB7B, VAMP7, CD-MPR, RhoB, Syntaxin 5, LMAN1, VPS35, CD63, Rab-35, SNAP-25, ZnT6, Rab-10, Rab-14, SPAG9, Syntaxin 10, AP2A1, Mucolipin-1
488	myelination	90	3.28387e-05	0.000500035	23	PLP1, Attractin, Myelin basic protein, Fyn, JAM3, AFG3L2, SCN2A, Caspr1, MPP5, SAC3, Claudin-5, Ankyrin-B, ACSBG1, SOD1, CD9, ODZ4, Kir1.2, GNPAT, DAL1, GJC3, Myosin Va, Neurofascin, Dystroglycan
489	fatty acid metabolic process	284	3.31269e-05	0.000500681	52	PLP1, SCPX, CTE2, TER, ABCC1, ACSL6, A-FABP, DES1, CPT-1A, DCI, ECH1, OXSM, CPT-1C, KAR, ACLY, PCCB, HADHA, B-ind1, ECHS1, ACSL4, CD74, GPX1, DECR, PGES2, GGTL3, ACAA1, ACSBG1, DGL-beta, ACSF2, DGL-alpha, ACDS, ELOVL1, FASN, LTA4H, PCCA, LPL1, Monoglyceride lipase, SSDH, ACADL, ACAA2, UGT1A8, ACSL5, Myosin Va, cytochrome P-450 reductase, DLDH, ACSL3, CD36, HADHB, p23 co-chaperone, ETF-QO, GPX4 (P…
490	DNA damage response, signal transduction by p53 class mediator resulting in cell cycle arrest	67	3.31628e-05	0.000500681	19	PSMB1, PSMB5, PSMD11, RP40, PSMB3, PSMD1, PSMD2, UBC, PSMA1, MUC1, PSMB8(LMP7), RPS27A, PSMA7, PSMA3, PSMA4, PSME2, PSMA6, PSMD6, PSMC1
491	signal transduction involved in mitotic G1 DNA damage checkpoint	67	3.31628e-05	0.000500681	19	PSMB1, PSMB5, PSMD11, RP40, PSMB3, PSMD1, PSMD2, UBC, PSMA1, MUC1, PSMB8(LMP7), RPS27A, PSMA7, PSMA3, PSMA4, PSME2, PSMA6, PSMD6, PSMC1
492	intracellular signal transduction involved in G1 DNA damage checkpoint	67	3.31628e-05	0.000500681	19	PSMB1, PSMB5, PSMD11, RP40, PSMB3, PSMD1, PSMD2, UBC, PSMA1, MUC1, PSMB8(LMP7), RPS27A, PSMA7, PSMA3, PSMA4, PSME2, PSMA6, PSMD6, PSMC1
493	neurotransmitter uptake	16	7.9061e-05	0.00108116	8	SLC18A1, SLC25A4, Kir1.2, ATP1A2, SNAP-25, GLNA, GLAST1/EAAT1, DJ-1
494	mitochondrial ATP synthesis coupled proton transport	16	7.9061e-05	0.00108116	8	ATP5B, ATP5O, ATP5L, ATP5F1, ATP5C, STOML2, ATP5A, ATP5I
495	membrane protein ectodomain proteolysis	23	4.51638e-05	0.000654093	10	MYH9, P2X7, SPPL2b, SPPL2a, Nicastrin, ADAM10, ADAM17, Impas 1, Presenilin 1, Dystroglycan
496	transition metal ion homeostasis	121	3.51466e-05	0.000528576	28	TfR1, HCP1, Sideroflexin-3, ATP6V0C, ATP6V1A (70kD), Heme oxygenase 1, Neogenin, ZIP4, ABCB6, ATP6V1B2, ATP6V1H, ABCB7, Lck, SFXN1, Heme oxygenase 2, SOD1, ATP6V0A2, ATP2C1, ARF1, Sideroflexin-5, SOD2, TSAP6, FTL, Calgranulin B, ZnT-1, ATP6V0A1, NDFIP1, Mucolipin-1
497	vesicle docking	36	3.59166e-05	0.00053769	13	YKT6, VAMP3, VTI1B, MUNC18-3, MUNC13-2, Syntaxin 1A, Caveolin-2, Syntaxin 4, Synaptotagmin I, MUNC18, SNAP-25, SPTBN2, Rab-8
498	localization of cell	785	0.000178632	0.00222004	113	YES, MYH9, RhoG, Rab-1A, CD151, RPS19, GLG1, HIST1H2BA, Neuropilin-2, ITGB4, RhoA, CXADR, Endoglin, ATP1B2, ARF4, Beta-catenin, ABCC1, G3PT, NALCN, Ephrin-A receptor 3, ITGB1, S1P1 receptor, HSP90 alpha, JAM2, RPL13A, 14-3-3 epsilon, Tubulin beta 2B, CDC42, Astrotactin-1, ATP5B, MYH10, Fyn, PECAM1, PIPKI gamma, JAM3, RFX3, Thrombomodulin, ITGA6, ATP1B1, SCRIB, GRO-1, SPP lyase, Lck, PI3K reg clas…
499	cell motility	785	0.000178632	0.00222004	113	YES, MYH9, RhoG, Rab-1A, CD151, RPS19, GLG1, HIST1H2BA, Neuropilin-2, ITGB4, RhoA, CXADR, Endoglin, ATP1B2, ARF4, Beta-catenin, ABCC1, G3PT, NALCN, Ephrin-A receptor 3, ITGB1, S1P1 receptor, HSP90 alpha, JAM2, RPL13A, 14-3-3 epsilon, Tubulin beta 2B, CDC42, Astrotactin-1, ATP5B, MYH10, Fyn, PECAM1, PIPKI gamma, JAM3, RFX3, Thrombomodulin, ITGA6, ATP1B1, SCRIB, GRO-1, SPP lyase, Lck, PI3K reg clas…
500	response to ethanol	167	3.81925e-05	0.000569365	35	GSTP1, RhoA, GABT, Prohibitin, PKC-beta, ACTC, Fyn, HMGCS2, PI3K reg class IA (p85-alpha), RKIP, SCOT, CD14, SOD1, Bak, SOD2, CNR1, PKC-alpha, Calgranulin B, GSHR, PKC-epsilon, NQO1, NR2A, PKC-beta2, NR2B, MAOB, Perforin, Cathepsin B, HTR1B, HSPA1A, L1CAM, HSPA1B, AL1A1, CDK1 (p34), eNOS, AATM
501	response to alcohol	419	3.86135e-05	0.000574437	70	GSTP1, ALPL, RhoA, GABT, Prohibitin, NEFL, Thioredoxin, CAD, Beta-catenin, PKC-beta, ITGB1, ACTC, Neurotrimin, NCX2, ALDH2, Fyn, HMGCS2, PI3K reg class IA (p85-alpha), HMGCS1, RKIP, MAP-1B, CPSM, iNOS, GPX1, SCOT, PDGF-R-alpha, CD14, HMBS, Plakoglobin, ENO2, SOD1, Bak, Tissue factor, NDPK A, GAT1, SOD2, CNR1, PKC-alpha, CD38, MMP-15, Vimentin, Calgranulin B, GSHR, PKC-epsilon, NQO1, LDLR, NR2A, S…
502	lipid metabolic process	1119	3.9297e-05	0.000583384	157	PLP1, MLCP (cat), HDLBP, BGAL, InPP5A, SCPX, PYC, MGST3, CTE2, Heme oxygenase 1, MLSTD2, TER, ABCC1, P2X7, ACSL6, PAFAH gamma, A-FABP, BPNT1, SLC44A1, DES1, CPT-1A, DCI, IDH1, ECH1, Adipophilin, SREC-I, OXSM, LPCAT1, ATP5B, PKA-cat beta, SERINC1, ABHD12, NCEH1, gp130, Casein kinase I gamma 2, PIPKI gamma, PI52B, ARF3, CDS2, UGT1A9, CPT-1C, HMGCS2, PI4K2B, KAR, ME1, ACLY, PCCB, VAPA, NPC1, HADHA, …
503	signal transduction involved in DNA damage checkpoint	68	4.15942e-05	0.000609848	19	PSMB1, PSMB5, PSMD11, RP40, PSMB3, PSMD1, PSMD2, UBC, PSMA1, MUC1, PSMB8(LMP7), RPS27A, PSMA7, PSMA3, PSMA4, PSME2, PSMA6, PSMD6, PSMC1
504	Fc receptor mediated stimulatory signaling pathway	68	4.15942e-05	0.000609848	19	YES, ARPC1A, HSP90 alpha, CDC42, Fyn, PI3K reg class IA (p85-alpha), Cofilin, non-muscle, Actin cytoplasmic 2, Fc epsilon RI gamma, c-Src, PKC-epsilon, ARPC3, Lyn, CD3 zeta, HSP90 beta, ACTB, Rac1, FGR, ACTR3
505	signal transduction involved in DNA integrity checkpoint	68	4.15942e-05	0.000609848	19	PSMB1, PSMB5, PSMD11, RP40, PSMB3, PSMD1, PSMD2, UBC, PSMA1, MUC1, PSMB8(LMP7), RPS27A, PSMA7, PSMA3, PSMA4, PSME2, PSMA6, PSMD6, PSMC1
506	signal transduction involved in mitotic DNA damage checkpoint	68	4.15942e-05	0.000609848	19	PSMB1, PSMB5, PSMD11, RP40, PSMB3, PSMD1, PSMD2, UBC, PSMA1, MUC1, PSMB8(LMP7), RPS27A, PSMA7, PSMA3, PSMA4, PSME2, PSMA6, PSMD6, PSMC1
507	signal transduction involved in mitotic DNA integrity checkpoint	68	4.15942e-05	0.000609848	19	PSMB1, PSMB5, PSMD11, RP40, PSMB3, PSMD1, PSMD2, UBC, PSMA1, MUC1, PSMB8(LMP7), RPS27A, PSMA7, PSMA3, PSMA4, PSME2, PSMA6, PSMD6, PSMC1
508	signal transduction involved in mitotic cell cycle checkpoint	68	4.15942e-05	0.000609848	19	PSMB1, PSMB5, PSMD11, RP40, PSMB3, PSMD1, PSMD2, UBC, PSMA1, MUC1, PSMB8(LMP7), RPS27A, PSMA7, PSMA3, PSMA4, PSME2, PSMA6, PSMD6, PSMC1
509	cellular ion homeostasis	428	4.30681e-05	0.000628865	71	TfR1, HCP1, KCC2, TRPM7, ATP6V0C, ATP6V1A (70kD), Heme oxygenase 1, ZIP4, P2X7, PKC-beta, ABCB6, ITGB1, CHP, S1P1 receptor, NCX2, TESC, PMCA2b, SV2A, ATP5B, MaxiK alpha subunit, ATP6V1B2, gp130, PSD-95, ATP6V1H, G-protein alpha-15, Ccdc109a, ABCB7, GRO-1, Lck, Rab-7, CD45, Heme oxygenase 2, PDGF-R-alpha, Ankyrin-B, SOD1, ATP6V0A2, Caveolin-1, Bak, TBXA2R, Carbonic anhydrase II, Ca-ATPase1, ATP2C1…
510	central nervous system development	906	4.46911e-05	0.000651226	131	PLP1, GSTP1, Neuropilin-2, RhoA, SNAPalpha, Ku80, Endoglin, MOG, CNTN1 (F3), ARF4, Beta-catenin, Attractin, ABCB6, ITGB1, PAFAH gamma, Neurotrimin, S1P1 receptor, 14-3-3 epsilon, Myelin basic protein, Ku70, NCX2, PMCA2b, TCFbeta1, CDC42, AKAP5, Histone H3.3, MYH10, Fyn, G-protein alpha-q, ADAM23, Protocadherin 9, HMGCS2, CRMP2, LEC2, COL4A1, ODZ2, SCRIB, HDAC1, GRP78, HMGCS1, MUNC18-3, RKIP, Sez6…
511	retrograde vesicle-mediated transport, Golgi to ER	23	4.51638e-05	0.000654093	10	ARFGAP1, COPD, ARF1, Rab-6A, COPA, COPG1, TMP21, COPB2, Rab-6B, RER1
512	protein targeting to plasma membrane	23	4.51638e-05	0.000654093	10	Ankyrin 1, Ankyrin-G, TESC, MYADM, Ankyrin-B, Annexin II, Paralemmin, Beta-fodrin, CD147, Neurofascin
513	response to hydrogen peroxide	129	4.54126e-05	0.00065636	29	TXNRD2, PRDX3, Heme oxygenase 1, Lck, PRDX5, GPX1, HSP60, SOD1, PPIF, Connexin 46, Bak, Tissue factor, LDHA, SOD2, PRDX2, RhoB, PRDX1, TXNRD1, c-Src, NCX1, APEX, Annexin I, G-protein alpha-o, CDK1 (p34), DJ-1, GPX4 (PHGPx), ADA, NSGPeroxidase, RAGE
514	energy coupled proton transmembrane transport, against electrochemical gradient	32	4.6471e-05	0.000670295	12	ATP6V0C, ATP6V1A (70kD), ATP5B, ATP6V1B2, ATP6V1H, ATP4A, ATP1A1, ATP6V0A2, ATP1A3, ATP1A2, ATP5A, ATP6V0A1
515	regulation of immune system process	1142	0.000159766	0.00202874	156	CD69, YES, RPS19, IL-2R gamma chain, BST2, CD28, IFI17, Galectin-1, ARF6, CXADR, MOG, TAP1 (PSF1), RP40, LAMP1, Calcineurin A (alpha), Calcineurin B1, Heme oxygenase 1, AP-1 beta subunit, Beta-catenin, 14-3-3 beta/alpha, ARPC1A, P2X7, Nectin-2, PKC-beta, ITGB1, CLEC2D, HSP105, HSP90 alpha, PIP, PD-1, TESC, CDC42, UBC, Fyn, PSMA1, HLA-E, gp130, PECAM1, SPPL2b, ATP6V1H, ICOS-L, JAM3, E2N(UBC13), SL…
516	positive regulation of signaling	1142	0.00396896	0.031255	146	BST2, JWA, RACK1, RhoA, CD28, RPS3, EEF1E1, RAP-1A, Galectin-1, SAM68, Endoglin, MOG, RP40, Heme oxygenase 1, GluR4, Tetraspanin-14, Beta-catenin, PDIA3, P2X7, PKC-beta, ITGB1, NSF, DDX17, CDC42, VAMP3, UBC, DR5(TNFRSF10B), AKAP5, SPRED1, Fyn, gp130, PECAM1, PSD-95, ECE1, LGI1, E2N(UBC13), VAPA, PLCA, Caspr1, HYPH, SCRIB, PR65-alpha, PARP-1, Lck, RKIP, B-ind1, CD3 epsilon, Filamin A, PP5, AF-9, C…
517	calcium ion export	6	6.55692e-05	0.000912451	5	NCX2, PMCA2b, PMCA1, NCX1, PMCA4
518	phospholipase C-activating dopamine receptor signaling pathway	6	0.00145809	0.0135182	4	G-protein alpha-11, G-protein alpha-q, G-protein alpha-15, G-protein alpha-14
519	positive regulation of adaptive immune response	63	4.75614e-05	0.000684633	18	TAP1 (PSF1), P2X7, Nectin-2, HLA-E, gp130, HLA-G, CD74, CD45, HSP60, CD23, CD44, PVR, Fc epsilon RI gamma, PNPH, HSPA1A, HSPA1B, IL27RA, ADA
520	positive regulation of exocytosis	47	4.90777e-05	0.00070212	15	CADPS, LAMP1, Rab-27A, RAB2B, Synaptotagmin-IX, Syntaxin 1A, Synaptotagmin I, MUNC18, PKC-alpha, SCAMP5, Fc epsilon RI gamma, Synaptotagmin VII, STXBP5, PLC-beta1, FGR
521	cellular aldehyde metabolic process	47	4.90777e-05	0.00070212	15	Esterase D, TPI1, IDH1, TKT, TALDO, IDH2, ALD9A1, AL3B1, GRHPR, AL3A2, PDXK, PDXP, DHRS4, AL1A1, GPI
522	regulation of peptide secretion	203	4.91711e-05	0.00070212	40	RAP-1A, Calcineurin A (alpha), CPT-1A, PFKM, GLUT1, AKAP5, PKA-cat beta, SIDT2, RFX3, Ccdc109a, SLC25A6, MARCKS, DHE3, SPC25, CD74, iNOS, G-protein alpha-s, SCOT, SLC25A4, Synaptotagmin-IX, Syntaxin 1A, BRSK2, CNR1, MUNC18, PKC-alpha, Rab8B, CD38, SLC25A5, Ephrin-A receptor 5, PKC-epsilon, SNAP-25, RAP-1B, SGA-81M, Synaptotagmin VII, GLNA, PFKL, VAMP2, GNAS1, SPC22, SPC18
523	asymmetric protein localization	17	0.000971457	0.00964809	7	ERBIN, SNAPalpha, SCRIB, MPP5, VANGL2, Rab-10, Rab-14
524	phagosome maturation	42	5.07379e-05	0.000720154	14	ATP6V0C, ATP6V1A (70kD), P2X7, ATP6V1B2, ATP6V1H, Rab-7, iNOS, ATP6V0A2, RAB38, p22-phox, CORO1A(CLABP, TACO), ATP6V0A1, gp91-phox, eNOS
525	homotypic cell-cell adhesion	42	5.07379e-05	0.000720154	14	CXADR, PIPKI gamma, MUNC18-3, NCAM1, G-protein alpha-s, PDGF-R-alpha, ITGA2B, CD44, MUNC18, Calgranulin B, Semaphorin 4D, L1CAM, GNAS1, ERP5
526	oxidoreduction coenzyme metabolic process	72	0.000307651	0.00352287	18	ODO2, TPI1, IDH1, TKT, ME1, TALDO, ODO1, LDHB, PRDX5, MDH2, 6PGD, LDHA, TXNRD1, FLJ10769, IDH3A, GPD2, MDH1, PNPH
527	signal transduction involved in cell cycle checkpoint	69	5.18797e-05	0.000734548	19	PSMB1, PSMB5, PSMD11, RP40, PSMB3, PSMD1, PSMD2, UBC, PSMA1, MUC1, PSMB8(LMP7), RPS27A, PSMA7, PSMA3, PSMA4, PSME2, PSMA6, PSMD6, PSMC1
528	mitochondrion organization	267	5.19586e-05	0.000734548	49	APG3, Gdap1, Ribonuclease H1, PD-ECGF (TdRPase), TIMM50, TOM40, TMEM11, CXADR, PRDX3, P2X7, Nectin-2, HSP90 alpha, TOM70, NDUFS1, PDE2A, AFG3L2, SLC25A6, CGI-51, PLD6, TFB2M, SLC25A4, MRPL12, MYH14, PPIF, Bak, Ca-ATPase1, PDIP38, CNP1, Caveolin-2, SOD2, DARS2, STOML2, HSPA4, HMGE, OXA1L, ACAA2, Miro-2, OPA1, DBC1, 14-3-3 zeta/delta, Rab-3A, PNPH, LETM1, Tim22, APG7, GRP75, eNOS, DJ-1, CHCHD3
529	behavior	547	5.35874e-05	0.000756071	86	Ephrin-B3, GAA, GABT, MYG1, KCC2, TRPM7, GRID1, CPT-1A, PMCA2b, Astrotactin-1, MaxiK alpha subunit, SCN9A, ABHD12, Fyn, PSD-95, G-protein alpha-q, VDAC 1, NPC1, Delta-catenin, PKC-gamma, RKIP, Sez6l, Adenylate cyclase type I, Adenylate cyclase type V, Albumin, DHE3, NURR1, SAC3, NCAM1, Na(v) I alpha, SAHH, Scrapper, COMT, Tenascin-R, SOD1, MYH14, GLSK, K-RAS, COPD, CNP1, GABA-A receptor gamma-2 s…
530	regulation of peptide hormone secretion	197	5.45568e-05	0.000768225	39	RAP-1A, Calcineurin A (alpha), CPT-1A, PFKM, GLUT1, AKAP5, PKA-cat beta, SIDT2, RFX3, Ccdc109a, SLC25A6, MARCKS, DHE3, SPC25, iNOS, G-protein alpha-s, SCOT, SLC25A4, Synaptotagmin-IX, Syntaxin 1A, BRSK2, CNR1, MUNC18, PKC-alpha, Rab8B, CD38, SLC25A5, Ephrin-A receptor 5, PKC-epsilon, SNAP-25, RAP-1B, SGA-81M, Synaptotagmin VII, GLNA, PFKL, VAMP2, GNAS1, SPC22, SPC18
531	coenzyme biosynthetic process	105	5.49369e-05	0.000772048	25	FTDH, CTE2, TER, ACSL6, MAT2B, DHPR, KAR, PANK4, ME1, ACLY, Gephyrin, ACSL4, ODP2, PDHA (somatic), FTHFSDC1, PUR9, ELOVL1, FASN, C1TC, PDXK, ACSL5, PDH beta, DLDH, PNPH, SLC25A1
532	regulation of cell motility	568	0.000795273	0.00817223	83	Profilin I, Neuropilin-2, BST2, SCPX, RACK1, RhoA, IFI17, Endoglin, Heme oxygenase 1, ABCC1, ITGB1, S1P1 receptor, RAP-2A, gp130, PECAM1, MCAM, JAM3, MYADM, gamma-BAR, GRP78, PI3K reg class IA (p85-alpha), Angiopoietin 2, CD74, CD45, MPP1, PDGF-R-alpha, CRMP4, Plexin B2, BCMP84, ITGA2B, Tissue factor, SNIP, HMGB1, R-Ras, SR-BI, ITGA3, GC1QBP, PKC-alpha, ITGA5, MSN (moesin), ADAM10, Reticulon 4, R…
533	positive regulation of intracellular signal transduction	708	0.00505554	0.0377201	95	BST2, JWA, RACK1, RhoA, EEF1E1, RAP-1A, Galectin-1, RP40, Heme oxygenase 1, Beta-catenin, P2X7, PKC-beta, ITGB1, CDC42, UBC, DR5(TNFRSF10B), AKAP5, SPRED1, Fyn, gp130, PECAM1, E2N(UBC13), VAPA, HYPH, Lck, RKIP, B-ind1, CD3 epsilon, Filamin A, PP5, CD74, CD45, NCAM1, RHEB2, G-protein alpha-s, FRS2, GPX1, DIRAS2, RPS27A, Prostacyclin receptor, PDGF-R-alpha, SOD1, Caveolin-1, LYRIC, DR4(TNFRSF10A), …
534	cellular transition metal ion homeostasis	93	5.73456e-05	0.000802725	23	TfR1, HCP1, ATP6V0C, ATP6V1A (70kD), Heme oxygenase 1, ZIP4, ABCB6, ATP6V1B2, ATP6V1H, ABCB7, Lck, Heme oxygenase 2, SOD1, ATP6V0A2, ATP2C1, ARF1, TSAP6, FTL, Calgranulin B, ZnT-1, ATP6V0A1, NDFIP1, Mucolipin-1
535	response to nutrient	261	5.8409e-05	0.000816004	48	GSTP1, TfR1, ALPL, Plectin 1, Heme oxygenase 1, PKC-beta, ACSL6, ITGB1, COX IV-1, NCX2, gp130, HMGCS2, PI3K reg class IA (p85-alpha), HMGCS1, CD3 epsilon, Albumin, ACSL4, MAP-1B, iNOS, GPX1, SCOT, SAHH, HMBS, ACAA1, Caveolin-1, TBXA2R, LDHA, CD44, SOD2, CNR1, Vimentin, GSHR, GNPAT, ACAT2, NQO1, PMCA1, NCX1, G-protein alpha-i2, ACSL5, PKC-beta2, cytochrome P-450 reductase, GATM, ACSL3, CD36, gp91-…
536	regulation of protein localization	535	0.00415744	0.0318573	75	DCTN1(p150Glued), RhoG, Ankyrin-G, RACK1, RhoA, TMEM59, Karyopherin beta-3, ARF6, 14-3-3 gamma, Thioredoxin, Calcineurin B1, Beta-catenin, 14-3-3 beta/alpha, P2X7, CHP, HSP90 alpha, 14-3-3 epsilon, AS250, CDC42, AKAP5, Fyn, G-protein alpha-q, PDE2A, PARP-1, PI3K reg class IA (p85-alpha), AP180, Filamin A, LRRC32, CRM1, VAMP4, CD14, Rab-11A, Plakoglobin, RalB, 14-3-3 eta, M6B, AKAP1, LEPROT, SNIP,…
537	positive regulation of immune system process	656	0.000123695	0.00162888	98	CD69, YES, RPS19, IL-2R gamma chain, CD28, Galectin-1, MOG, TAP1 (PSF1), RP40, LAMP1, Heme oxygenase 1, ARPC1A, P2X7, Nectin-2, PKC-beta, HSP105, HSP90 alpha, PD-1, CDC42, UBC, Fyn, HLA-E, gp130, PECAM1, ICOS-L, E2N(UBC13), MCP, Lck, PI3K reg class IA (p85-alpha), Cofilin, non-muscle, CD3 epsilon, HLA-G, Actin cytoplasmic 2, CD74, iNOS, CD45, CD37, RPS27A, CD14, CD5, HSP60, TRAF3, Caveolin-1, PAG…
538	response to interleukin-4	33	0.00032272	0.00364843	11	IL-2R gamma chain, Tubulin alpha-1B, GRP78, RPL3, FASN, CORO1A(CLABP, TACO), HSP90 beta, RPS2, Cathepsin B, IMD2, RPLP0
539	Golgi to plasma membrane transport	33	0.00032272	0.00364843	11	Ankyrin-G, VAMP5, VAMP3, VAMP4, VAMP7, GCP16, LLGL1, MACF1, Beta-fodrin, Rab-10, VAMP2
540	immune effector process	419	0.00402665	0.0315542	61	CD69, YES, BST2, IFI17, Galectin-1, CXADR, ARPC1A, Rab-27A, HSP90 alpha, CDC42, Fyn, ICOS-L, IFITM2, MCP, Tubulin beta 1, PI3K reg class IA (p85-alpha), MUNC18-3, Cofilin, non-muscle, HLA-G, Tubulin beta 2C, Actin cytoplasmic 2, CD74, CD45, HSP60, C1qb, VAMP7, GC1QBP, PRDX2, LAT, Syntaxin 11, PRDX1, Jagged1, PCBP-2, Fc epsilon RI gamma, ITGAL, c-Src, PKC-epsilon, ARPC3, Lyn, RPS6, IFITM3, ADAM17,…
541	regulation of establishment of protein localization	452	0.00408631	0.0315931	65	DCTN1(p150Glued), RhoG, Ankyrin-G, RACK1, RhoA, TMEM59, Karyopherin beta-3, ARF6, 14-3-3 gamma, Thioredoxin, Calcineurin B1, 14-3-3 beta/alpha, P2X7, CHP, HSP90 alpha, 14-3-3 epsilon, CDC42, AKAP5, G-protein alpha-q, PDE2A, PARP-1, PI3K reg class IA (p85-alpha), AP180, Filamin A, LRRC32, CRM1, VAMP4, CD14, Rab-11A, Plakoglobin, 14-3-3 eta, AKAP1, SNIP, RABGDIA, VAMP7, SCAMP5, PRDX1, TC10, 14-3-3 …
542	fructose 1,6-bisphosphate metabolic process	6	6.55692e-05	0.000912451	5	PFKM, ALDOA, ALDOC, PFKP, PFKL
543	protein N-linked glycosylation via asparagine	94	6.85724e-05	0.00095238	23	STT3A, MA1B1, DC2, Calnexin, PDIA3, STT3B, B4GT5, UBE2G2, RIB1, KIAA0152, VCP, Glucosidase II, alpha subunits, OST48, DOPP1, PRKCSH, B4GT1, LMAN1, GCS1, GFPT1, RIB2, Calreticulin, RP11217H11, PREB
544	iron ion homeostasis	88	6.92518e-05	0.00095994	22	TfR1, HCP1, Sideroflexin-3, ATP6V0C, ATP6V1A (70kD), Heme oxygenase 1, Neogenin, ABCB6, ATP6V1B2, ATP6V1H, ABCB7, SFXN1, Heme oxygenase 2, SOD1, ATP6V0A2, Sideroflexin-5, SOD2, TSAP6, FTL, ATP6V0A1, NDFIP1, Mucolipin-1
545	single fertilization	110	0.0018772	0.0167488	22	TCP1-theta, EWI2, TCP1-delta, Calmegin, TCP1-eta, MCP, TCP1-zeta-1, CD9, CaMK II beta, ITGA3, B4GT1, TCP1-beta, TCP1-gamma, Epimorphin, HSPA1L, PLC-beta1, HSPA1A, HSPA1B, CDK1 (p34), DJ-1, TCP1-alpha, TCP1-epsilon
546	regulation of neurogenesis	559	7.0309e-05	0.000972699	87	KIDINS220, Adenylate cyclase type VI, RhoA, RAP-1A, Galectin-1, ARF6, Ku80, PTPRF (LAR), 14-3-3 gamma, CNTN1 (F3), NEFL, Beta-catenin, Ephrin-A receptor 3, ACSL6, ITGB1, Neurotrimin, Drebrin, Myelin basic protein, Ku70, SREC-I, RAP-2A, AKAP5, TRPV2, Fyn, gp130, CRMP2, SCP1, HDAC1, Adenylate cyclase type V, PTPR-gamma, MAP-1B, PTK7, SAC3, CRMP4, Rab-11A, Tenascin-R, Caveolin-1, 14-3-3 eta, GDF5, O…
547	intracellular signal transduction	1582	0.000173755	0.0021753	207	TEF-1, Rab-3B, RhoG, Rab-1A, PSMB1, PSMB5, Rab-5C, Adenylate cyclase type VI, Rab-1B, JWA, PCNA, RACK1, RhoA, CD28, IFI17, RAP-1A, SPEC1, ARF6, Endoglin, PSMD11, 14-3-3 gamma, RP40, Calcineurin A (alpha), Calcineurin B1, Heme oxygenase 1, ARF4, 14-3-3 beta/alpha, PSMB3, PKC-beta, GDI2, RGS19, Rab-4A, CHP, Rab-27A, LyGDI, PSMD1, 14-3-3 epsilon, AS250, PSMD2, PERP, CDC42, RAP-2A, UBC, DR5(TNFRSF10B…
548	small molecule biosynthetic process	412	7.27473e-05	0.00100373	68	PLP1, SCPX, FTDH, MGST3, CTE2, TER, MAT2B, SLC44A1, DES1, OXSM, KCRU, HMGCS2, KAR, ACLY, CHDH, HMGCS1, ALD9A1, B-ind1, DHE3, CD74, CPSM, C14orf1, PGES2, AATC, GGTL3, SAHH, IMPA1, CYP46, GLSK, GAD1, FTHFSDC1, ACAT1, SERA, LSS, PUR9, ELOVL1, ASNS, FASN, ERG1, LTA4H, C1TC, DHCR7, LMNBR, E-FABP, Monoglyceride lipase, CTL2, GSTO1, ACAA2, GLNA, CEPT1, Myosin Va, DHC24, GLAST1/EAAT1, GATM, PNPH, PYCS, G…
549	response to lipoprotein particle	18	0.00764392	0.0522653	6	NPC1, HMGCS1, Tissue factor, ADAM17, CD36, eNOS
550	positive regulation of transport	671	7.28342e-05	0.00100373	101	DCTN1(p150Glued), Rab-3B, MYH9, Ankyrin-G, SCPX, CADPS, RhoA, Karyopherin beta-3, SAM68, LAMP1, CNTN1 (F3), Synaptotagmin III, P2X7, ACSL6, ITGB1, CHP, Alpha-actinin 4, Rab-27A, HSP90 alpha, PFKM, TESC, PMCA2b, CDC42, AKAP5, TRPV2, CRACM1, SLC18A1, RAB2B, CRMP2, Ccdc109a, SAHH2, PARP-1, PI3K reg class IA (p85-alpha), DHE3, Filamin A, G-protein alpha-s, hnRNP K, SCOT, Alpha adducin, CD14, SLC25A4,…
551	pyruvate metabolic process	34	9.26646e-05	0.00125512	12	PYC, ODP2, LDHB, PDHA (somatic), LDHA, ME3, PDX1, PDH beta, DLDH, CD147, SLC16A3, PKM2
552	cellular metal ion homeostasis	382	7.49597e-05	0.00103102	64	TfR1, HCP1, TRPM7, ATP6V0C, ATP6V1A (70kD), Heme oxygenase 1, ZIP4, P2X7, PKC-beta, ABCB6, ITGB1, S1P1 receptor, NCX2, TESC, PMCA2b, SV2A, MaxiK alpha subunit, ATP6V1B2, gp130, PSD-95, ATP6V1H, G-protein alpha-15, Ccdc109a, ABCB7, GRO-1, Lck, CD45, Heme oxygenase 2, PDGF-R-alpha, Ankyrin-B, SOD1, ATP6V0A2, Caveolin-1, Bak, TBXA2R, Ca-ATPase1, ATP2C1, ARF1, ERO1Lalpha, STOML2, PKC-alpha, Mitofilin…
553	epidermal growth factor receptor signaling pathway	186	7.53624e-05	0.00103456	37	ERBIN, Adenylate cyclase type VI, CD28, RP40, ARF4, 14-3-3 beta/alpha, CDC42, UBC, PKA-cat beta, Fyn, PKC-gamma, Lck, PI3K reg class IA (p85-alpha), Adenylate cyclase type I, Adenylate cyclase type V, FRS2, RPS27A, Endophilin A1, PDGF-R-alpha, AP2A2, PAG, SPRY2, Fibulin-3, K-RAS, AP complex 2 medium (mu) chain, PKC-alpha, ADAM10, eIF2C2 (Argonaute-2), c-Src, PKC-epsilon, Adenylate cyclase type IX…
554	nucleobase metabolic process	71	7.94342e-05	0.00108418	19	dUTPase (DUT), PD-ECGF (TdRPase), CAD, CRMP2, GPX1, CRMP1, CRMP4, PUR9, HPRT, CRMP5, APRT, PUR6, RRM1, CRMP3, PNPH, MMSA, AK1, IMD2, ADA
555	reactive oxygen species metabolic process	87	0.000171629	0.00216022	21	PRDX3, CCS, P2X7, NNTM, NDUFS1, PRDX5, iNOS, GPX1, SOD1, Cytochrome c, PRDX4, SOD2, PRDX2, p22-phox, PRDX1, TXNRD1, NQO1, gp91-phox, DJ-1, GPX4 (PHGPx), NSGPeroxidase
556	peptidyl-asparagine modification	95	8.17212e-05	0.00111326	23	STT3A, MA1B1, DC2, Calnexin, PDIA3, STT3B, B4GT5, UBE2G2, RIB1, KIAA0152, VCP, Glucosidase II, alpha subunits, OST48, DOPP1, PRKCSH, B4GT1, LMAN1, GCS1, GFPT1, RIB2, Calreticulin, RP11217H11, PREB
557	carbohydrate derivative biosynthetic process	578	8.61461e-05	0.00117129	89	dUTPase (DUT), Adenylate cyclase type VI, STT3A, PD-ECGF (TdRPase), SURF1, MA1B1, CTE2, DC2, RP2, Calnexin, CAD, ARF4, PDIA3, STT3B, MAT2B, B4GT5, TKT, ATP5B, CHST7, UBE2G2, ATP4A, RIB1, PANK4, KIAA0152, GALNT1, NPC1, ATP1A1, PARP-1, Adenylate cyclase type I, Adenylate cyclase type V, ALDOA, VCP, ATP5O, Glucosidase II, alpha subunits, MUC1, G-protein alpha-s, OST48, ATP5L, DOPP1, ATP5F1, PRKCSH, …
558	cellular response to organonitrogen compound	484	8.79093e-05	0.00119298	77	GSTP1, G-protein beta-2, Adenylate cyclase type VI, RAP-1A, Karyopherin beta-3, 14-3-3 gamma, ATP6V0C, ATP6V1A (70kD), Beta-catenin, 14-3-3 beta/alpha, ACSL6, AKAP5, PKA-cat beta, ATP6V1B2, Fyn, ATP6V1H, PDE2A, HMGCS2, COL4A1, PARP-1, PI3K reg class IA (p85-alpha), Adenylate cyclase type I, Adenylate cyclase type V, MAP-1B, CPSM, RHEB2, G-protein alpha-s, FRS2, AATC, PDGF-R-alpha, HMBS, Plakoglob…
559	membrane raft organization	12	0.000657089	0.00690187	6	NPC1, MYADM, Caveolin-1, Caveolin-2, Annexin II, SAP97 (DLG1)
560	positive regulation of receptor recycling	12	0.00506577	0.0377201	5	NSF, VAMP3, ECE1, SCRIB, Presenilin 1
561	positive regulation of T cell mediated immunity	35	0.000572518	0.00611288	11	TAP1 (PSF1), P2X7, Nectin-2, HLA-E, HLA-G, CD45, HSP60, PVR, PNPH, HSPA1A, HSPA1B
562	negative regulation of ubiquitin-protein ligase activity involved in mitotic cell cycle	66	9.29951e-05	0.0012572	18	PSMB1, PSMB5, PSMD11, RP40, PSMB3, PSMD1, PSMD2, UBC, PSMA1, PSMB8(LMP7), RPS27A, PSMA7, PSMA3, PSMA4, PSME2, PSMA6, PSMD6, PSMC1
563	ERBB signaling pathway	188	9.5165e-05	0.0012841	37	ERBIN, Adenylate cyclase type VI, CD28, RP40, ARF4, 14-3-3 beta/alpha, CDC42, UBC, PKA-cat beta, Fyn, PKC-gamma, Lck, PI3K reg class IA (p85-alpha), Adenylate cyclase type I, Adenylate cyclase type V, FRS2, RPS27A, Endophilin A1, PDGF-R-alpha, AP2A2, PAG, SPRY2, Fibulin-3, K-RAS, AP complex 2 medium (mu) chain, PKC-alpha, ADAM10, eIF2C2 (Argonaute-2), c-Src, PKC-epsilon, Adenylate cyclase type IX…
564	cellular modified amino acid metabolic process	216	9.58872e-05	0.00129139	41	GSTP1, GSTM1, HCP1, FTDH, MGST3, P4HB, MAT2B, IDH1, SERINC1, ABHD12, KCRU, SLC19A1, CHDH, CPSM, PCYOX1, GPX1, GGTL3, SAHH, COMT, SOD1, PRDX4, SMVT, FTHFSDC1, ERO1Lalpha, SOD2, PUR9, LPCAT4, FASN, C1TC, TXNRD1, KCRB, GSHR, OATP-E, SSDH, GATM, PYCS, HSCO, SHMT2, PL scramblase 1, GPX4 (PHGPx), AATM
565	positive regulation of ubiquitin-protein ligase activity involved in mitotic cell cycle	72	9.75451e-05	0.00130981	19	PSMB1, PSMB5, PSMD11, RP40, PSMB3, PSMD1, PSMD2, UBC, PSMA1, PSMB8(LMP7), RPS27A, PSMA7, PSMA3, PSMA4, PSME2, PSMA6, PSMD6, PSMC1, CDK1 (p34)
566	fatty acid beta-oxidation	55	9.76233e-05	0.00130981	16	SCPX, CPT-1A, DCI, ECH1, CPT-1C, PCCB, HADHA, ECHS1, DECR, ACAA1, ACDS, PCCA, ACADL, ACAA2, HADHB, ETF-QO
567	innate immune response	766	0.00010157	0.0013602	112	CD69, G3P2, YES, Adenylate cyclase type VI, BST2, RPS30, CD28, IFI17, Ku80, RP40, Calcineurin A (alpha), Thioredoxin, Calcineurin B1, Beta-catenin, 14-3-3 beta/alpha, ARPC1A, P2X7, Rab-27A, HSP90 alpha, RPL13A, Ku70, CDC42, UBC, PKA-cat beta, HIST1H2BG, Fyn, HLA-E, E2N(UBC13), IFITM2, DDX9, MCP, PKC-gamma, Lck, Tubulin beta 1, PI3K reg class IA (p85-alpha), Cofilin, non-muscle, HIST1H2BL, Adenyla…
568	synaptic vesicle endocytosis	25	0.000106228	0.0014199	10	Calnexin, PSD-95, PIPKI gamma, SCRIB, Oligophrenin 1, Endophilin A1, MUNC18, SYNJ1, C9orf7, Rab-3A
569	regulation of cellular amino acid metabolic process	61	0.000107861	0.00143903	17	PSMB1, PSMB5, PSMD11, PSMB3, PSMD1, PSMD2, PSMA1, PSMB8(LMP7), PSMA7, COMT, PSMA3, PSMA4, PSME2, NQO1, PSMA6, PSMD6, PSMC1
570	regulation of T cell mediated cytotoxicity	27	0.000225789	0.00269846	10	TAP1 (PSF1), P2X7, Nectin-2, HLA-E, HLA-G, CD45, PVR, PNPH, HSPA1A, HSPA1B
571	leukocyte degranulation	27	0.00112552	0.010845	9	Rab-27A, MUNC18-3, VAMP7, LAT, Syntaxin 11, Lyn, 14-3-3 zeta/delta, PI4KII, WBSCR5(NTAL)
572	immune response-regulating cell surface receptor signaling pathway involved in phagocytosis	67	0.000114974	0.00152819	18	YES, ARPC1A, HSP90 alpha, CDC42, Fyn, PI3K reg class IA (p85-alpha), Cofilin, non-muscle, Actin cytoplasmic 2, c-Src, PKC-epsilon, ARPC3, Lyn, CD3 zeta, HSP90 beta, ACTB, Rac1, FGR, ACTR3
573	Fc-gamma receptor signaling pathway involved in phagocytosis	67	0.000114974	0.00152819	18	YES, ARPC1A, HSP90 alpha, CDC42, Fyn, PI3K reg class IA (p85-alpha), Cofilin, non-muscle, Actin cytoplasmic 2, c-Src, PKC-epsilon, ARPC3, Lyn, CD3 zeta, HSP90 beta, ACTB, Rac1, FGR, ACTR3
574	regulation of signal transduction	2391	0.0203307	0.110613	277	GSTP1, MYH9, RhoG, ARFGAP1, dUTPase (DUT), MLCP (cat), KIDINS220, GLG1, BST2, JWA, RACK1, RhoA, CD28, RPS3, EEF1E1, RAP-1A, Galectin-1, SPEC1, Prohibitin, ARF6, SAM68, Endoglin, MOG, P4HB, PTPRF (LAR), 14-3-3 gamma, RP40, MetAP-2, Calcineurin B1, Heme oxygenase 1, Tetraspanin-14, Beta-catenin, 14-3-3 beta/alpha, RGS20, PDIA3, P2X7, Plakophilin 4, PKC-beta, Ephrin-A receptor 3, GDI2, BAZ1B, ITGB1,…
575	striated muscle cell differentiation	183	0.00768867	0.0525208	30	MYH9, CXADR, Calcineurin A (alpha), Neogenin, SMILE, ITGB1, ACTC, Sortilin, MYH10, ACTA1, AFG3L2, Actin cytoplasmic 2, GPX1, CAPZ beta, PDGF-R-alpha, K-RAS, Cofilin, muscle, Caveolin-2, CacyBP(SIP), Titin, IFITM3, N-Ras, NCX1, H-Ras, Calreticulin, UCHL1, SPAG9, APG7, CaMK II delta, CDK1 (p34)
576	negative regulation of ubiquitin-protein transferase activity	73	0.000119205	0.00157559	19	PSMB1, PSMB5, PSMD11, RP40, PSMB3, PSMD1, PSMD2, UBC, PSMA1, PSMB8(LMP7), RPS27A, PSMA7, PSMA3, PSMA4, PSME2, PSMA6, Presenilin 1, PSMD6, PSMC1
577	amino acid transmembrane transport	73	0.000119205	0.00157559	19	SLC32A1, ASCT1 (SLC1A4), ABCC1, CPT-1A, CAT-1 (SLC7A1), SERINC1, SLC38A2, SMVT, GAT1, SLC1A2/EAAT2, EAAT4, SLC6A11, OATP-E, SLC3A2, ASCT2 (SLC1A5), CAC, Aralar1 (SLC25A12), GLAST1/EAAT1, SLC1A1/EAAT3
578	negative regulation of ligase activity	73	0.000119205	0.00157559	19	PSMB1, PSMB5, PSMD11, RP40, PSMB3, PSMD1, PSMD2, UBC, PSMA1, PSMB8(LMP7), RPS27A, PSMA7, PSMA3, PSMA4, PSME2, PSMA6, Presenilin 1, PSMD6, PSMC1
579	regulation of cellular ketone metabolic process	190	0.000119558	0.00157732	37	PSMB1, PSMB5, PSMD11, PSMB3, CPT-1A, PSMD1, PSMD2, MaxiK alpha subunit, PSMA1, LONP2, UGT1A9, ACSL4, ODP2, PSMB8(LMP7), PSMA7, COMT, PSMA3, PDHA (somatic), Caveolin-1, PSMA4, PSME2, CNR1, RanBP2, PKC-epsilon, NQO1, PDX1, ACADL, UGT1A8, PSMA6, Annexin I, ACSL5, PDH beta, DLDH, PSMD6, TYSND1, PSMC1, RGPD1
580	regulation of locomotion	622	0.00332585	0.0266509	86	TGT, Profilin I, Neuropilin-2, BST2, SCPX, RACK1, RhoA, IFI17, Endoglin, Heme oxygenase 1, ABCC1, ITGB1, S1P1 receptor, RAP-2A, gp130, PECAM1, MCAM, JAM3, IFITM2, MYADM, gamma-BAR, GRP78, PI3K reg class IA (p85-alpha), Angiopoietin 2, CD74, CD45, MPP1, PDGF-R-alpha, CRMP4, Plexin B2, BCMP84, ITGA2B, Tissue factor, SNIP, HMGB1, R-Ras, SR-BI, ITGA3, GC1QBP, PKC-alpha, ITGA5, MSN (moesin), ADAM10, R…
581	Golgi transport vesicle coating	13	0.000124638	0.00163223	7	ARFGAP1, COPD, ARF1, COPA, COPG1, TMP21, COPB2
582	COPI-coated vesicle budding	13	0.000124638	0.00163223	7	ARFGAP1, COPD, ARF1, COPA, COPG1, TMP21, COPB2
583	COPI coating of Golgi vesicle	13	0.000124638	0.00163223	7	ARFGAP1, COPD, ARF1, COPA, COPG1, TMP21, COPB2
584	actin filament organization	142	0.00136225	0.0128988	27	Profilin I, RhoA, ACTC, Alpha-actinin 4, Drebrin, CDC42, ACTA1, Cofilin, non-muscle, ALDOA, Filamin A, Alpha adducin, CRMP4, Alpha-actinin 1, Cofilin, muscle, DIA1, MSRB2, CORO1A(CLABP, TACO), Titin, ARPC3, Endoplasmin, Plastin, PDXP, CORO1B, Fascin, Rac1, SAP97 (DLG1), VIL2 (ezrin)
585	2-oxoglutarate metabolic process	21	0.000125493	0.00164041	9	ODO2, IDH1, IDH2, ODO1, AATC, IDH3A, DLDH, GPT2, AATM
586	response to abiotic stimulus	1137	0.000128971	0.00168277	156	TfR1, G-protein alpha-11, MLCP (cat), LEDGF, TXNRD2, RhoA, GABT, KCC2, Ku80, Endoglin, P4HB, TRPM7, RP40, Thioredoxin, MetAP-2, Heme oxygenase 1, Histone H2AX, Beta-catenin, P2X7, ACSL6, ITGB1, CHP, Alpha-actinin 4, HSP90 alpha, Ku70, PMCA2b, UBC, DR5(TNFRSF10B), GLUT1, MaxiK alpha subunit, AKAP5, ALDH2, TRPV2, HYOU1, ABHD12, Fyn, ACTA1, ICOS-L, CDS2, ECE1, PDE2A, HMGCS2, Thrombomodulin, SCN2A, A…
587	negative regulation of neuron apoptotic process	143	0.000130243	0.00169625	30	RhoA, PRDX3, NEFL, Heme oxygenase 1, HSP105, Fyn, HDAC1, PKC-gamma, NURR1, HSP60, SOD1, GDF5, Csp, K-RAS, SOD2, PRDX2, CNTFR alpha, MUNC18, Beta-synuclein, GluR6, N-Ras, SynGAP, HSP90 beta, H-Ras, Presenilin 1, A2M receptor, Neuropilin-1, AARS, DJ-1, GPI
588	negative regulation of biological process	3773	0.00151055	0.0138779	441	GSTP1, G3P2, TRUNDD(TNFRSF10D), MYH9, MLCP (cat), Alpha-fodrin, RPS19, GLG1, PSMB1, Macro-H2A.1 histone, Profilin I, PSMB5, Adenylate cyclase type VI, BST2, SCPX, JWA, PUR-alpha, PCNA, RACK1, RhoA, RPS3, EEF1E1, TMEM59, IFI17, RAP-1A, Galectin-1, SPEC1, Prohibitin, ARF6, SAM68, CXADR, Ku80, Endoglin, PTPRF (LAR), Synaptotagmin IV, TAP1 (PSF1), PSMD11, 14-3-3 gamma, RP40, HSPA2, Calcineurin A (alp…
589	glutamine family amino acid metabolic process	62	0.000134413	0.00174736	17	CAD, DHE3, CPSM, iNOS, AATC, GAD2, GLSK, GAD1, SERA, ASNS, GFPT1, SSDH, GLNA, GLAST1/EAAT1, PYCS, eNOS, AATM
590	regulation of proton transport	17	0.000135765	0.00176172	8	CHP, Alpha-actinin 4, TESC, ATP4A, SLC25A4, PPIF, PLC-beta1, DJ-1
591	cellular response to interleukin-4	28	0.00031879	0.00362335	10	IL-2R gamma chain, Tubulin alpha-1B, GRP78, RPL3, FASN, CORO1A(CLABP, TACO), HSP90 beta, RPS2, IMD2, RPLP0
592	antigen processing and presentation of exogenous peptide antigen via MHC class II	92	0.00014058	0.00182088	22	DCTN1(p150Glued), AP-1 beta subunit, Calnexin, KIF3B, Rab-7, CD74, Dynein 1, cytoplasmic, heavy chain, Endophilin A1, Cathepsin E, AP2A2, ARF1, AP complex 2 medium (mu) chain, DYNC1I1, Dynactin (p62), Fc epsilon RI gamma, Clathrin heavy chain, HLA-DPB1, Cathepsin D, DYNC1LI2, SPTBN2, AP2A1, Beta-adaptin 2
593	hydrogen peroxide catabolic process	20	0.000529047	0.00570757	8	PRDX3, PRDX5, GPX1, PRDX2, PRDX1, TXNRD1, GPX4 (PHGPx), NSGPeroxidase
594	Fc-gamma receptor signaling pathway	68	0.000141391	0.00182474	18	YES, ARPC1A, HSP90 alpha, CDC42, Fyn, PI3K reg class IA (p85-alpha), Cofilin, non-muscle, Actin cytoplasmic 2, c-Src, PKC-epsilon, ARPC3, Lyn, CD3 zeta, HSP90 beta, ACTB, Rac1, FGR, ACTR3
595	T cell costimulation	68	0.000141391	0.00182474	18	YES, CD28, Galectin-1, PD-1, CDC42, Fyn, ICOS-L, Lck, PI3K reg class IA (p85-alpha), CD3 epsilon, CD5, Caveolin-1, c-Src, Lyn, CD3 zeta, HLA-DPB1, CD3 delta, Rac1
596	cofactor biosynthetic process	137	0.000141963	0.0018288	29	Ankyrin 1, FTDH, CTE2, TER, ACSL6, ABCB6, MAT2B, DHPR, KAR, PANK4, ME1, ACLY, Gephyrin, ACSL4, ODP2, HMBS, PDHA (somatic), FTHFSDC1, PUR9, ELOVL1, FASN, C1TC, PDXK, ACSL5, PPOX, PDH beta, DLDH, PNPH, SLC25A1
597	cellular response to acid	164	0.000143419	0.00184099	33	HIST1H2BA, Adenylate cyclase type VI, Karyopherin beta-3, Ku80, Ephrin-A receptor 3, CPT-1A, TESC, ALDH2, HMGCS2, COL4A1, ENO1, PI3K reg class IA (p85-alpha), PTK7, CPSM, MUC1, G-protein alpha-s, SCOT, Alpha adducin, PDGF-R-alpha, NDPK A, FLJ20625, p22-phox, c-Src, ACAT2, Lyn, NR2A, Annexin II, NDPK B, NR2B, G-protein beta-1, GluR1, GNAS1, RAGE
598	cellular amino acid biosynthetic process	111	0.000143427	0.00184099	25	FTDH, MGST3, MAT2B, KCRU, CHDH, DHE3, CPSM, AATC, GGTL3, SAHH, GLSK, GAD1, FTHFSDC1, SERA, PUR9, ASNS, C1TC, GLNA, GLAST1/EAAT1, GATM, PYCS, GPT2, SHMT2, PL scramblase 1, AATM
599	protein processing	220	0.000145632	0.00186593	41	HIST1H2BA, RACK1, RPS3, RP40, MetAP-2, P2X7, Cathepsin Z, PERP, UBC, DR5(TNFRSF10B), HSP10 (mitochondrial), LONP2, ECE1, AFG3L2, PARP-1, Lck, VCP, MTCH1, SPC25, RPS27A, Cathepsin E, HGTD-P, HSP60, ZMPSTE24, DR4(TNFRSF10A), Bak, Cytochrome c, Tissue factor, Nicastrin, STOML2, VPS35, Calgranulin B, CAAX prenyl protease 2, DHC24, Presenilin 1, TYSND1, FasR(CD95), SPC22, Serglycin, MMP-14, SPC18
600	cellular lipid catabolic process	144	0.000148483	0.00189903	30	MLCP (cat), SCPX, CTE2, A-FABP, CPT-1A, DCI, ECH1, PKA-cat beta, ABHD12, CPT-1C, PCCB, HADHA, SPP lyase, Sac2, ECHS1, CPSM, DECR, ACAA1, DGL-alpha, ACDS, PP1-cat gamma, PCCA, SMPD3, Monoglyceride lipase, ACADL, ACAA2, HADHB, ETF-QO, IRG1, NSGPeroxidase
601	primary metabolic process	8669	0.000149669	0.00191077	969	PLP1, APG3, GSTP1, ITPA, CPSF1, CD69, DCTN1(p150Glued), G3P2, TMPRSS4, SDHA, YES, RPS10, TGT, Prp8, EIF5A2, TEF-1, TfR1, G-protein beta-2, G-protein alpha-11, GAA, Rab-3B, MYH9, RhoG, Rab-1A, ARFGAP1, dUTPase (DUT), MLCP (cat), ERp44, RPS19, LEDGF, HDLBP, GSTM1, HCP1, Ribonuclease H1, BGAL, PSMB1, HIST1H2BA, Macro-H2A.1 histone, PYGB, PSMB5, Chapsyn-110, Rab-5C, MRPS18A, NUP210, Adenylate cyclase…
602	glutamate metabolic process	26	0.000156645	0.00199267	10	DHE3, AATC, GAD2, GLSK, GAD1, SSDH, GLNA, GLAST1/EAAT1, PYCS, AATM
603	neuron-neuron synaptic transmission	63	0.00016651	0.00211061	17	SNAPalpha, ASCT1 (SLC1A4), GluR4, GRID1, DLGAP2, VDAC 1, MUNC13-2, GABA-A receptor gamma-2 subunit, GluR3, SLC17A7, VDAC 3, NR2A, GluR6, NR2B, GluR1, DJ-1, GluR2
604	ATP hydrolysis coupled proton transport	31	0.000171639	0.00216022	11	ATP6V0C, ATP6V1A (70kD), ATP5B, ATP6V1B2, ATP6V1H, ATP4A, ATP6V0A2, ATP1A3, ATP1A2, ATP5A, ATP6V0A1
605	neurotransmitter metabolic process	31	0.000171639	0.00216022	11	GABT, ALDH2, ALD9A1, COMT, GAD2, DGL-beta, DGL-alpha, GAD1, SSDH, GLNA, MAOB
606	vesicle docking involved in exocytosis	31	0.000171639	0.00216022	11	YKT6, VAMP3, VTI1B, MUNC18-3, MUNC13-2, Syntaxin 1A, Syntaxin 4, MUNC18, SNAP-25, SPTBN2, Rab-8
607	lymphocyte costimulation	69	0.000172983	0.0021733	18	YES, CD28, Galectin-1, PD-1, CDC42, Fyn, ICOS-L, Lck, PI3K reg class IA (p85-alpha), CD3 epsilon, CD5, Caveolin-1, c-Src, Lyn, CD3 zeta, HLA-DPB1, CD3 delta, Rac1
608	retrograde transport, endosome to Golgi	36	0.000173727	0.0021753	12	Syntaxin 6, YKT6, GS15, VAMP3, SURF4, Syntaxin 16, RAB7B, Syntaxin 5, LMAN1, VPS35, SPAG9, Syntaxin 10
609	lipid biosynthetic process	510	0.000174263	0.00217783	79	PLP1, SCPX, CTE2, MLSTD2, TER, P2X7, ACSL6, SLC44A1, DES1, OXSM, LPCAT1, SERINC1, Casein kinase I gamma 2, PIPKI gamma, PI52B, ARF3, CDS2, HMGCS2, PI4K2B, KAR, ACLY, VAPA, HADHA, PLCA, SPP lyase, PI3K reg class IA (p85-alpha), HMGCS1, PLD6, B-ind1, ACSL4, SAC3, CD74, C14orf1, PGES2, GGTL3, IMPA1, LASS2, CYP46, DOPP1, CD81, ARF1, SR-BI, LSS, SYNJ1, ELOVL1, LPCAT4, FASN, ERG1, LTA4H, INPP4A, CDIPT,…
610	cellular macromolecular complex assembly	518	0.00017533	0.00218732	80	RPS10, RPS19, LEDGF, HIST1H2BA, Macro-H2A.1 histone, U5-200KD, CADPS, SURF1, PSMD11, NEFL, Tubulin alpha-1B, AP-1 beta subunit, Histone H2AX, ZNF162, Tubulin alpha-1C, HSP90 alpha, Tubulin beta 2B, RPS15, HIST1H2BG, Histone H3.3, HP1-BP74 protein, Tubulin beta 3, NASP, DDX6, eIF3S3, RPA1, Tubulin beta 1, AP180, MORF, HIST1H2BL, Tubulin beta 6, CD3 epsilon, Tubulin beta 2C, eIF6 (ITGB4BP), Dynein …
611	maintenance of location	159	0.00017889	0.00222004	32	GAA, Ankyrin-G, Profilin I, Adenylate cyclase type VI, Beta-catenin, 14-3-3 beta/alpha, PDIA3, Drebrin, Adipophilin, PIPKI gamma, Talin-1, GRP78, Albumin, Filamin A, GRAF2, Plakoglobin, Caveolin-1, SEH1L, SOAT1, Ca-ATPase1, Nesprin 3, SLC17A7, CLASP1, Calgranulin B, Filamin B (TABP), Endoplasmin, DAL1, Calreticulin, CD36, Serglycin, Dystroglycan, VIL2 (ezrin)
612	nucleobase catabolic process	10	0.000179482	0.00222351	6	CRMP2, CRMP1, CRMP4, CRMP5, CRMP3, MMSA
613	establishment or maintenance of cell polarity	119	0.000180135	0.00222773	26	MYH9, Ankyrin 1, ERBIN, ARF6, CDC42, JAM3, NUMA1, SCRIB, AP180, Cofilin, non-muscle, MAP-1B, PTK7, MAP4, SPRY2, BRSK2, PAFAH alpha (LIS1), CLASP1, LLGL1, VANGL2, MACF1, Rab-10, FBF1, Alpha-1 catenin, SAP97 (DLG1), ACTR3, VIL2 (ezrin)
614	response to nutrient levels	448	0.000183611	0.00226676	71	APG3, GSTP1, TfR1, ALPL, Rab-1A, Plectin 1, Heme oxygenase 1, ZIP4, APG16L1, PKC-beta, ACSL6, ITGB1, COX IV-1, NCX2, GLUT1, gp130, HMGCS2, VTI1B, GRP78, PI3K reg class IA (p85-alpha), HMGCS1, CD3 epsilon, Albumin, ACSL4, MAP-1B, CPSM, iNOS, GPX1, SCOT, SAHH, COMT, HMBS, ACAA1, SOD1, Caveolin-1, TBXA2R, ACAT1, LDHA, CD44, VAMP7, SOD2, CNR1, ACDS, ASNS, p22-phox, Vimentin, c-Src, GSHR, GNPAT, ACAT2…
615	cellular response to peptide hormone stimulus	318	0.000186889	0.00230323	54	GSTP1, G-protein beta-2, Adenylate cyclase type VI, 14-3-3 gamma, ATP6V0C, ATP6V1A (70kD), Beta-catenin, 14-3-3 beta/alpha, ACSL6, PKA-cat beta, ATP6V1B2, Fyn, ATP6V1H, HMGCS2, PARP-1, PI3K reg class IA (p85-alpha), Adenylate cyclase type I, Adenylate cyclase type V, MAP-1B, CPSM, RHEB2, G-protein alpha-s, FRS2, AATC, ATP6V0A2, AKAP1, K-RAS, TC10, c-Src, GFPT1, Adenylate cyclase type IX, Lyn, HPR…
616	energy coupled proton transport, down electrochemical gradient	21	0.000777387	0.008	8	ATP5B, ATP5O, ATP5L, ATP5F1, ATP5C, STOML2, ATP5A, ATP5I
617	ATP synthesis coupled proton transport	21	0.000777387	0.008	8	ATP5B, ATP5O, ATP5L, ATP5F1, ATP5C, STOML2, ATP5A, ATP5I
618	single-organism behavior	402	0.000190617	0.00234512	65	Ephrin-B3, GABT, MYG1, KCC2, TRPM7, MaxiK alpha subunit, SCN9A, ABHD12, Fyn, PSD-95, VDAC 1, NPC1, Delta-catenin, PKC-gamma, Sez6l, Adenylate cyclase type I, DHE3, NURR1, NCAM1, Na(v) I alpha, Scrapper, COMT, Tenascin-R, MYH14, K-RAS, COPD, CNP1, GABA-A receptor gamma-2 subunit, ATP1A3, ITGA3, GAT1, SLC17A7, CNR1, SYNJ1, SLC1A2/EAAT2, PKC-alpha, Kir1.2, ITGA5, VDAC 3, PAFAH alpha (LIS1), PKC-epsi…
619	response to axon injury	58	0.000194346	0.00238686	16	Galectin-1, NEFL, Thioredoxin, ARF4, JAM3, MAP-1B, NCAM1, CRMP4, SOD1, SOD2, TXNRD1, Lyn, Alpha-1 catenin, CDK1 (p34), eNOS, Versican
620	antigen processing and presentation of peptide or polysaccharide antigen via MHC class II	94	0.000196254	0.002402	22	DCTN1(p150Glued), AP-1 beta subunit, Calnexin, KIF3B, Rab-7, CD74, Dynein 1, cytoplasmic, heavy chain, Endophilin A1, Cathepsin E, AP2A2, ARF1, AP complex 2 medium (mu) chain, DYNC1I1, Dynactin (p62), Fc epsilon RI gamma, Clathrin heavy chain, HLA-DPB1, Cathepsin D, DYNC1LI2, SPTBN2, AP2A1, Beta-adaptin 2
621	antigen processing and presentation of peptide antigen via MHC class II	94	0.000196254	0.002402	22	DCTN1(p150Glued), AP-1 beta subunit, Calnexin, KIF3B, Rab-7, CD74, Dynein 1, cytoplasmic, heavy chain, Endophilin A1, Cathepsin E, AP2A2, ARF1, AP complex 2 medium (mu) chain, DYNC1I1, Dynactin (p62), Fc epsilon RI gamma, Clathrin heavy chain, HLA-DPB1, Cathepsin D, DYNC1LI2, SPTBN2, AP2A1, Beta-adaptin 2
622	leukocyte cell-cell adhesion	47	0.000199484	0.00243316	14	ITGB1, CD45, ITGA4, ITGB2, PODXL2, CD44, ITGA5, MSN (moesin), ITGAL, Calgranulin B, PSGL-1, Semaphorin 4D, L1CAM, VIL2 (ezrin)
623	cellular iron ion homeostasis	64	0.000205098	0.00249735	17	TfR1, HCP1, ATP6V0C, ATP6V1A (70kD), Heme oxygenase 1, ABCB6, ATP6V1B2, ATP6V1H, ABCB7, Heme oxygenase 2, SOD1, ATP6V0A2, TSAP6, FTL, ATP6V0A1, NDFIP1, Mucolipin-1
624	carboxylic acid biosynthetic process	282	0.000208417	0.00252911	49	PLP1, SCPX, FTDH, MGST3, CTE2, TER, MAT2B, DES1, OXSM, KCRU, KAR, ACLY, CHDH, ALD9A1, B-ind1, DHE3, CD74, CPSM, PGES2, AATC, GGTL3, SAHH, CYP46, GLSK, GAD1, FTHFSDC1, SERA, PUR9, ELOVL1, ASNS, FASN, LTA4H, C1TC, Monoglyceride lipase, GSTO1, GLNA, Myosin Va, GLAST1/EAAT1, GATM, PYCS, GPT2, ACSL3, p23 co-chaperone, PKM2, AL1A1, SHMT2, PL scramblase 1, Versican, AATM
625	organic acid biosynthetic process	282	0.000208417	0.00252911	49	PLP1, SCPX, FTDH, MGST3, CTE2, TER, MAT2B, DES1, OXSM, KCRU, KAR, ACLY, CHDH, ALD9A1, B-ind1, DHE3, CD74, CPSM, PGES2, AATC, GGTL3, SAHH, CYP46, GLSK, GAD1, FTHFSDC1, SERA, PUR9, ELOVL1, ASNS, FASN, LTA4H, C1TC, Monoglyceride lipase, GSTO1, GLNA, Myosin Va, GLAST1/EAAT1, GATM, PYCS, GPT2, ACSL3, p23 co-chaperone, PKM2, AL1A1, SHMT2, PL scramblase 1, Versican, AATM
626	hair follicle placode formation	7	0.000209756	0.00254101	5	Beta-catenin, CDC42, HDAC1, G-protein alpha-s, GNAS1
627	fatty acid catabolic process	70	0.000210583	0.0025467	18	SCPX, CTE2, CPT-1A, DCI, ECH1, CPT-1C, PCCB, HADHA, ECHS1, DECR, ACAA1, ACDS, PCCA, ACADL, ACAA2, HADHB, ETF-QO, IRG1
628	mitotic G1 DNA damage checkpoint	76	0.000211627	0.00255065	19	PSMB1, PSMB5, PSMD11, RP40, PSMB3, PSMD1, PSMD2, UBC, PSMA1, MUC1, PSMB8(LMP7), RPS27A, PSMA7, PSMA3, PSMA4, PSME2, PSMA6, PSMD6, PSMC1
629	mitotic G1/S transition checkpoint	76	0.000211627	0.00255065	19	PSMB1, PSMB5, PSMD11, RP40, PSMB3, PSMD1, PSMD2, UBC, PSMA1, MUC1, PSMB8(LMP7), RPS27A, PSMA7, PSMA3, PSMA4, PSME2, PSMA6, PSMD6, PSMC1
630	immune response-activating signal transduction	298	0.000423599	0.00464848	50	YES, CD28, RP40, ARPC1A, PKC-beta, HSP90 alpha, CDC42, UBC, Fyn, E2N(UBC13), Lck, PI3K reg class IA (p85-alpha), Cofilin, non-muscle, CD3 epsilon, Actin cytoplasmic 2, CD45, RPS27A, CD14, HSP60, TRAF3, PAG, ITGB2, BCMP84, UEV1A, SR-BI, STOML2, LAT, CD38, Fc epsilon RI gamma, c-Src, PKC-epsilon, ARPC3, Raftlin, Lyn, Thy-1, CD3 zeta, Endoplasmin, HSP90 beta, HLA-DPB1, CD3 delta, PKC-beta2, Presenil…
631	regulation of anatomical structure size	305	0.000220264	0.00265025	52	Rab-3B, Alpha-fodrin, Profilin I, RhoA, ARF6, NEFL, ARPC1A, ACTA2, HSP90 alpha, PMCA2b, MaxiK alpha subunit, TRPV2, PECAM1, CRMP2, MYADM, Cofilin, non-muscle, Albumin, MAP-1B, GPX1, Alpha adducin, CAPZ beta, Rab-11A, Tenascin-R, SOD1, Caveolin-1, NEFM, Cofilin, muscle, INF2, SOD2, P2X4, Reticulon 4, PAFAH alpha (LIS1), CapG, PKC-epsilon, CORO1A(CLABP, TACO), ARPC3, CAPZA1, NCX1, NRCAM, HSP90 beta…
632	protein refolding	18	0.000222198	0.002669	8	HSPA2, HSP90 alpha, HSC70, HSP60, HSPA1L, HSPA1A, p23 co-chaperone, HSPA1B
633	response to glucagon	53	0.000224273	0.00268938	15	G-protein beta-2, Adenylate cyclase type VI, DHPR, PKA-cat beta, HMGCS2, Adenylate cyclase type I, Adenylate cyclase type V, CPSM, G-protein alpha-s, CYC1, Adenylate cyclase type IX, LDLR, G-protein beta-1, G-protein beta-4, GNAS1
634	regulation of the force of heart contraction	27	0.000225789	0.00269846	10	GAA, ATP1A1, RKIP, Caveolin-1, PKC-alpha, ATP1A2, NCX1, CaMK II delta, Ca-ATPase2, eNOS
635	positive regulation of antigen receptor-mediated signaling pathway	14	0.000226947	0.00270321	7	PKC-beta, Lck, CD45, Cmtm3, Lyn, PKC-beta2, ADA
636	positive regulation of T cell activation	182	0.000232105	0.00276003	35	YES, IL-2R gamma chain, CD28, Galectin-1, HSP105, HSP90 alpha, PD-1, CDC42, Fyn, gp130, ICOS-L, MCP, Lck, PI3K reg class IA (p85-alpha), CD3 epsilon, HLA-G, CD74, CD45, CD5, HSP60, Caveolin-1, ITGAL, c-Src, CORO1A(CLABP, TACO), Lyn, Thy-1, CD3 zeta, HLA-DPB1, CD3 delta, CD276, PNPH, CD59, CD47, Rac1, ADA
637	intermediate filament cytoskeleton organization	37	0.000233047	0.0027666	12	ERBIN, Keratin 17, NEFL, Filaggrin, DNAJB6 (Hdj-1), Plakophilin 1, SOD1, Alpha-internexin, NEFM, Vimentin, Peripherin, Desmoplakin
638	regulation of anatomical structure morphogenesis	741	0.000234366	0.0027743	107	APG3, PALM2, MYH9, RACK1, RhoA, RAP-1A, SPEC1, Endoglin, PTPRF (LAR), NEFL, Heme oxygenase 1, TIP30, Beta-catenin, PKC-beta, Ephrin-A receptor 3, Kindlin-2, Myelin basic protein, CDC42, RAP-2A, AKAP5, TRPV2, MYH10, Fyn, COL4A2, CRMP2, WARS, MYADM, gamma-BAR, Angiopoietin 2, Cofilin, non-muscle, ALDOA, MAP-1B, PTK7, FRS2, REA, Alpha adducin, CAPZ beta, Rab-11A, Tenascin-R, MYH14, 14-3-3 eta, LYRIC…
639	organelle transport along microtubule	32	0.000237203	0.00280191	11	Rab-1A, CDC42, KIF3B, LRP130, MAP-1B, GRAF2, Rab-6A, PAFAH alpha (LIS1), DYNC1I1, COPG1, Miro-2
640	regulation of cellular component size	225	0.00023998	0.00283001	41	Rab-3B, Alpha-fodrin, Profilin I, RhoA, ARF6, NEFL, ARPC1A, HSP90 alpha, PMCA2b, TRPV2, PECAM1, CRMP2, MYADM, Cofilin, non-muscle, MAP-1B, Alpha adducin, CAPZ beta, Rab-11A, Tenascin-R, NEFM, Cofilin, muscle, INF2, Reticulon 4, PAFAH alpha (LIS1), CapG, PKC-epsilon, CORO1A(CLABP, TACO), ARPC3, CAPZA1, NRCAM, HSP90 beta, Beta-fodrin, PDXP, FN14(TNFRSF12A), Semaphorin 4D, ANKRD15, Neuropilin-1, Rac…
641	long-chain fatty acid metabolic process	89	0.000240965	0.00283224	21	PLP1, SCPX, CTE2, ABCC1, ACSL6, CPT-1A, ACSL4, GPX1, ACAA1, ACSBG1, DGL-beta, DGL-alpha, LTA4H, Monoglyceride lipase, ACADL, ACSL5, Myosin Va, ACSL3, CD36, p23 co-chaperone, GPX4 (PHGPx)
642	monocarboxylic acid catabolic process	89	0.000240965	0.00283224	21	SCPX, GABT, CTE2, CPT-1A, DCI, ECH1, CPT-1C, PCCB, HADHA, ECHS1, DECR, ACAA1, ACDS, PCCA, SSDH, ACADL, ACAA2, HADHB, ETF-QO, AATM, IRG1
643	lysosomal transport	50	0.0305237	0.147658	10	Syntaxin 8, LAMP1, Syntaxin 7, Sortilin, NPC1, Rab-7, CD36L2, VAMP7, CD-MPR, RhoB
644	regulation of nervous system development	628	0.00024925	0.00291996	93	KIDINS220, Adenylate cyclase type VI, RhoA, RAP-1A, Galectin-1, ARF6, Ku80, PTPRF (LAR), 14-3-3 gamma, CNTN1 (F3), NEFL, Beta-catenin, Ephrin-A receptor 3, ACSL6, ITGB1, Neurotrimin, Drebrin, Myelin basic protein, Ku70, SREC-I, RAP-2A, AKAP5, TRPV2, PKA-cat beta, Fyn, gp130, CRMP2, LEC2, SCP1, HDAC1, Adenylate cyclase type V, PTPR-gamma, MAP-1B, PTK7, SAC3, CRMP4, Rab-11A, Tenascin-R, Caveolin-1,…
645	negative regulation of peptidyl-tyrosine phosphorylation	40	0.00649513	0.0457296	10	RACK1, PECAM1, PR65-alpha, ZGPAT, CD45, Caveolin-1, ZFYVE28, SNIP, Presenilin 1, Semaphorin 4D
646	myeloid leukocyte mediated immunity	40	0.0191964	0.105491	9	MUNC18-3, VAMP7, LAT, Syntaxin 11, Lyn, ADAM17, 14-3-3 zeta/delta, PI4KII, WBSCR5(NTAL)
647	regulated secretory pathway	40	0.00195219	0.0171595	11	CADPS, Rab-27A, MUNC18-3, VAMP7, LAT, Syntaxin 11, Lyn, TMP21, 14-3-3 zeta/delta, PI4KII, WBSCR5(NTAL)
648	regulation of mitochondrial outer membrane permeabilization involved in apoptotic signaling pathway	40	0.00195219	0.0171595	11	14-3-3 gamma, Calcineurin B1, 14-3-3 beta/alpha, 14-3-3 epsilon, C2orf18, 14-3-3 eta, Bak, SLC25A5, 14-3-3 theta, ACAA2, 14-3-3 zeta/delta
649	G1 DNA damage checkpoint	77	0.000254023	0.00297098	19	PSMB1, PSMB5, PSMD11, RP40, PSMB3, PSMD1, PSMD2, UBC, PSMA1, MUC1, PSMB8(LMP7), RPS27A, PSMA7, PSMA3, PSMA4, PSME2, PSMA6, PSMD6, PSMC1
650	glycerophospholipid metabolic process	233	0.000258234	0.00301528	42	InPP5A, MLSTD2, BPNT1, SLC44A1, LPCAT1, SERINC1, ABHD12, PIPKI gamma, PI52B, ARF3, CDS2, PI4K2B, HADHA, PLCA, Sac2, PI3K reg class IA (p85-alpha), PLD6, SAC3, IMPA1, CD81, ARF1, SYNJ1, LPCAT4, PAFAH alpha (LIS1), INPP4A, CDIPT, GNPAT, PGAP1, SACM1L, E-FABP, Monoglyceride lipase, CTL2, SSDH, PIGK, CEPT1, CETP, PIGN, PLC-beta1, PIGT, PI4KII, HADHB, PL scramblase 1
651	positive regulation of cell communication	1147	0.00612186	0.0436635	145	Ankyrin-G, BST2, JWA, RACK1, RhoA, CD28, RPS3, EEF1E1, RAP-1A, Galectin-1, SAM68, Endoglin, MOG, RP40, Heme oxygenase 1, GluR4, Tetraspanin-14, Beta-catenin, PDIA3, P2X7, PKC-beta, ITGB1, DDX17, CDC42, UBC, DR5(TNFRSF10B), AKAP5, SPRED1, Fyn, gp130, PECAM1, PSD-95, ECE1, LGI1, E2N(UBC13), VAPA, PLCA, Caspr1, HYPH, PR65-alpha, PARP-1, Lck, RKIP, B-ind1, CD3 epsilon, Filamin A, PP5, AF-9, CD74, CD4…
652	cellular response to nitrogen compound	525	0.000270864	0.00315756	80	GSTP1, G-protein beta-2, Adenylate cyclase type VI, RAP-1A, Karyopherin beta-3, 14-3-3 gamma, ATP6V0C, ATP6V1A (70kD), Beta-catenin, 14-3-3 beta/alpha, ACSL6, AKAP5, PKA-cat beta, ATP6V1B2, Fyn, ATP6V1H, PDE2A, HMGCS2, COL4A1, PARP-1, PI3K reg class IA (p85-alpha), Adenylate cyclase type I, Adenylate cyclase type V, MAP-1B, CPSM, RHEB2, G-protein alpha-s, FRS2, AATC, PDGF-R-alpha, HMBS, Plakoglob…
653	immune response-regulating signaling pathway	401	0.00231447	0.0197815	60	YES, CD28, RP40, Calcineurin A (alpha), Calcineurin B1, 14-3-3 beta/alpha, ARPC1A, PKC-beta, HSP90 alpha, CDC42, UBC, Fyn, E2N(UBC13), Lck, PI3K reg class IA (p85-alpha), Cofilin, non-muscle, CD3 epsilon, HLA-G, Actin cytoplasmic 2, CD45, FRS2, RPS27A, PDGF-R-alpha, CD14, HSP60, TRAF3, PAG, ITGB2, BCMP84, K-RAS, UEV1A, SR-BI, STOML2, LAT, CD38, eIF2C2 (Argonaute-2), Fc epsilon RI gamma, c-Src, PK…
654	protein homooligomerization	263	0.000275598	0.0032075	46	dUTPase (DUT), Annexin VI, Heme oxygenase 1, APG16L1, CPT-1A, PFKM, MaxiK alpha subunit, LGI1, von Willebrand factor, Gephyrin, ALDOA, VCP, Atlastin, DECR, CRMP4, Stomatin, Caveolin-1, GLSK, ACAT1, GAT1, Nucleophosmin, SOD2, Synaptotagmin I, ACDS, Kir1.2, P2X4, ALDOC, GFPT1, eEF1A1, HPRT, SSDH, PFKP, ACADL, GLNA, PFKL, Perforin, BNaC2 (ASIC1a), Quinone oxidoreductase, SPAG9, SLC1A1/EAAT3, TYSND1,…
655	membrane protein proteolysis	31	0.000806158	0.00826021	10	MYH9, P2X7, SPPL2b, SPPL2a, Nicastrin, ADAM10, ADAM17, Impas 1, Presenilin 1, Dystroglycan
656	negative regulation of protein ubiquitination	109	0.000277761	0.00322738	24	PSMB1, PSMB5, PSMD11, RP40, PSMB3, CHP, PSMD1, PSMD2, UBC, PSMA1, Otubain1, PKC-gamma, PSMB8(LMP7), RPS27A, PSMA7, PSMA3, Caveolin-1, PSMA4, PSME2, PSMA6, Presenilin 1, PSMD6, FAP48, PSMC1
657	cell-substrate adhesion	149	0.000278529	0.00323103	30	ATR/TEM8, Rab-1A, ITGB4, RhoA, TRPM7, Beta-catenin, ITGB1, Kindlin-2, VAMP3, JAM3, von Willebrand factor, ITGA6, Alpha-actinin 1, HSPC117, ITGA4, ITGB2, TTYH1, ITGA2B, LYVE-1, SNIP, CD44, ITGA3, RPL29, CD63, CORO1A(CLABP, TACO), Thy-1, BCAM, FN14(TNFRSF12A), Rac1, Dystroglycan
658	sodium ion transport	156	0.000283621	0.00328473	31	MYH9, SLC32A1, ATP1B2, NALCN, NDUFA9, SLC4A4, NCX2, SCN9A, NHE9, SVCT2, SCN2A, ATP1A1, ATP1B1, SCN3A, Na(v) I alpha, ATP1B3, SLC38A2, SMVT, ATP1A3, GAT1, SLC17A7, SLC1A2/EAAT2, ATP1A2, NHE6, SLC6A11, NCX1, SLC3A2, SLC4A7, GLAST1/EAAT1, BNaC2 (ASIC1a), SLC1A1/EAAT3
659	G-protein coupled receptor signaling pathway, coupled to cyclic nucleotide second messenger	152	0.00373178	0.0296168	27	G-protein alpha-11, Adenylate cyclase type VI, G-protein alpha-i1, S1P1 receptor, PKA-cat beta, G-protein alpha-q, G-protein alpha-z, G-protein alpha-15, G-protein alpha-i3, Adenylate cyclase type I, Adenylate cyclase type V, Filamin A, iNOS, G-protein alpha-s, Prostacyclin receptor, FZD6, CNR1, Adenylate cyclase type IX, G-protein alpha-12, G-protein alpha-14, G-protein alpha-i2, G-protein beta-…
660	glutamine metabolic process	23	0.000287861	0.00332842	9	CAD, DHE3, CPSM, GLSK, SERA, ASNS, GFPT1, SSDH, GLNA
661	G1/S transition of mitotic cell cycle	170	0.000288876	0.00332933	33	PSMB1, PSMB5, PCNA, MCM6, PSMD11, RP40, Calcineurin A (alpha), PSMB3, MCM3, ITGB1, PSMD1, PSMD2, UBC, PSMA1, MCM7, RPA1, PSMB8(LMP7), CaMK II gamma, RPS27A, PSMA7, PSMA3, PHF8, PSMA4, PSME2, CaMK II beta, RPS6, PSMA6, PUR6, CaMK II alpha, PSMD6, CaMK II delta, PSMC1, CDK1 (p34)
662	cell cycle G1/S phase transition	170	0.000288876	0.00332933	33	PSMB1, PSMB5, PCNA, MCM6, PSMD11, RP40, Calcineurin A (alpha), PSMB3, MCM3, ITGB1, PSMD1, PSMD2, UBC, PSMA1, MCM7, RPA1, PSMB8(LMP7), CaMK II gamma, RPS27A, PSMA7, PSMA3, PHF8, PSMA4, PSME2, CaMK II beta, RPS6, PSMA6, PUR6, CaMK II alpha, PSMD6, CaMK II delta, PSMC1, CDK1 (p34)
663	muscle fiber development	41	0.00242187	0.0205512	11	CXADR, Calcineurin A (alpha), SMILE, ACTA1, AFG3L2, GPX1, CAPZ beta, Caveolin-2, Titin, NCX1, UCHL1
664	regulation of intrinsic apoptotic signaling pathway in response to DNA damage by p53 class mediator	15	0.00270564	0.0226351	6	CD74, MUC1, hnRNP K, CD44, TSAP6, BCL2L12
665	Fc receptor signaling pathway	211	0.000504538	0.00547752	38	YES, CD28, RP40, Calcineurin A (alpha), Calcineurin B1, 14-3-3 beta/alpha, ARPC1A, HSP90 alpha, CDC42, UBC, Fyn, E2N(UBC13), Lck, PI3K reg class IA (p85-alpha), Cofilin, non-muscle, Actin cytoplasmic 2, FRS2, RPS27A, PDGF-R-alpha, K-RAS, UEV1A, LAT, eIF2C2 (Argonaute-2), Fc epsilon RI gamma, c-Src, PKC-epsilon, ARPC3, Lyn, CD3 zeta, N-Ras, HSP90 beta, H-Ras, ACTB, WBSCR5(NTAL), Rac1, FGR, CDK1 (p…
666	regulation of ubiquitin-protein ligase activity involved in mitotic cell cycle	78	0.00030365	0.00349394	19	PSMB1, PSMB5, PSMD11, RP40, PSMB3, PSMD1, PSMD2, UBC, PSMA1, PSMB8(LMP7), RPS27A, PSMA7, PSMA3, PSMA4, PSME2, PSMA6, PSMD6, PSMC1, CDK1 (p34)
667	adenine transport	4	0.00411408	0.0315931	3	SLC25A4, VDAC 3, SLC25A5
668	negative regulation of mitochondrial outer membrane permeabilization involved in apoptotic signaling pathway	4	0.00411408	0.0315931	3	C2orf18, SLC25A5, ACAA2
669	phospholipid metabolic process	294	0.000306232	0.00351796	50	InPP5A, Heme oxygenase 1, MLSTD2, ACSL6, BPNT1, SLC44A1, LPCAT1, SERINC1, ABHD12, PIPKI gamma, PI52B, ARF3, CDS2, PI4K2B, HADHA, PLCA, Sac2, PI3K reg class IA (p85-alpha), PLD6, SAC3, IMPA1, DOPP1, CD81, ARF1, SYNJ1, LPCAT4, PAFAH alpha (LIS1), INPP4A, CDIPT, GNPAT, SMPD3, PGAP1, SACM1L, E-FABP, Monoglyceride lipase, CTL2, SSDH, PIGK, ACSL5, CEPT1, CETP, PIGN, PLC-beta1, PIGT, PI4KII, HADHB, SPT1…
670	lipid modification	143	0.000307577	0.00352287	29	InPP5A, SCPX, BPNT1, CPT-1A, DCI, ECH1, PIPKI gamma, PI52B, CPT-1C, PI4K2B, PCCB, HADHA, PI3K reg class IA (p85-alpha), ECHS1, DECR, IMPA1, ACAA1, SOAT1, SYNJ1, ACDS, PCCA, SACM1L, ACADL, ACAA2, cytochrome P-450 reductase, CD36, PI4KII, HADHB, ETF-QO
671	fertilization	153	0.0259307	0.135783	24	Nectin-2, TCP1-theta, EWI2, TCP1-delta, Calmegin, TCP1-eta, MCP, TCP1-zeta-1, CD9, CaMK II beta, ITGA3, B4GT1, TCP1-beta, TCP1-gamma, Epimorphin, HSPA1L, Fndc3a, PLC-beta1, HSPA1A, HSPA1B, CDK1 (p34), DJ-1, TCP1-alpha, TCP1-epsilon
672	regulation of protein metabolic process	2011	0.00868484	0.0583172	240	GSTP1, DCTN1(p150Glued), G3P2, TGT, EIF5A2, ARFGAP1, KIDINS220, GLG1, PSMB1, Macro-H2A.1 histone, PSMB5, Keratin 17, Adenylate cyclase type VI, BST2, JWA, PUR-alpha, RACK1, RhoA, CD28, RPS3, TMEM59, RAP-1A, SAM68, Endoglin, PSMD11, 14-3-3 gamma, RP40, HSPA2, RPS5, PRDX3, Heme oxygenase 1, Beta-catenin, 14-3-3 beta/alpha, P2X7, PSMB3, ITGB1, A-FABP, CHP, Pacsin 3, PSMD1, eEF2, RPL13A, 14-3-3 epsil…
673	regulation of transmembrane transporter activity	123	0.00031388	0.00358267	26	Ankyrin-G, CHP, Alpha-actinin 4, 14-3-3 epsilon, TESC, AHNAK, PSD-95, SAHH2, SLC25A4, Ankyrin-B, CCG8, Stomatin, PPIF, Caveolin-1, 14-3-3 eta, GRK6, AKAP7 gamma, AKAP7 alpha/beta, HXK1, GSTO1, Myosin Va, KCNIP2, PLC-beta1, CaMK II delta, DJ-1, RAGE
674	positive regulation of I-kappaB kinase/NF-kappaB signaling	157	0.000318973	0.00362335	31	BST2, RhoA, Galectin-1, RP40, Heme oxygenase 1, Beta-catenin, PKC-beta, UBC, DR5(TNFRSF10B), Fyn, E2N(UBC13), VAPA, HYPH, Filamin A, PP5, RPS27A, LYRIC, DR4(TNFRSF10A), UEV1A, ATP2C1, RhoC, TSPAN6, ZDH13, eEF1D, Galectin-9, PKC-epsilon, CTL2, PKC-beta2, CD36, SLC35B2, NDFIP1
675	maintenance of location in cell	110	0.000320935	0.00363982	24	GAA, Ankyrin-G, Adenylate cyclase type VI, Beta-catenin, 14-3-3 beta/alpha, PDIA3, Drebrin, PIPKI gamma, Talin-1, GRP78, Albumin, Filamin A, GRAF2, Plakoglobin, Caveolin-1, SEH1L, Ca-ATPase1, Nesprin 3, CLASP1, Filamin B (TABP), DAL1, Serglycin, Dystroglycan, VIL2 (ezrin)
676	aging	295	0.000332442	0.00375237	50	TfR1, GSTM1, SLC32A1, Endoglin, Calnexin, Myelin basic protein, CISD2, Lck, PI3K reg class IA (p85-alpha), RKIP, iNOS, NCAM1, GPX1, SOD1, Bak, ITGB2, Tissue factor, C1qb, CNP1, TMEM115, Nucleophosmin, SOD2, CNR1, SLC1A2/EAAT2, PKC-alpha, Reticulon 4, eIF5A, Vimentin, CacyBP(SIP), ALDOC, NQO1, LDLR, RIB2, ENO3, PMCA1, APEX, H-Ras, OPA1, Calreticulin, DLDH, Alpha-1 catenin, A2M receptor, G-protein …
677	organic substance metabolic process	8923	0.000335422	0.00378001	991	PLP1, APG3, GSTP1, ITPA, CPSF1, CD69, DCTN1(p150Glued), G3P2, TMPRSS4, SDHA, YES, RPS10, TGT, Prp8, EIF5A2, TEF-1, TfR1, G-protein beta-2, G-protein alpha-11, GAA, Rab-3B, MYH9, RhoG, Rab-1A, Ankyrin 1, ARFGAP1, dUTPase (DUT), MLCP (cat), ERp44, RPS19, LEDGF, HDLBP, GSTM1, HCP1, Ribonuclease H1, BGAL, PSMB1, HIST1H2BA, Macro-H2A.1 histone, Esterase D, PYGB, PSMB5, Chapsyn-110, Rab-5C, MRPS18A, NU…
678	endosome to lysosome transport	32	0.0424264	0.18915	7	Syntaxin 8, Syntaxin 7, Sortilin, Rab-7, VAMP7, CD-MPR, RhoB
679	protein N-linked glycosylation	104	0.000344844	0.00388004	23	STT3A, MA1B1, DC2, Calnexin, PDIA3, STT3B, B4GT5, UBE2G2, RIB1, KIAA0152, VCP, Glucosidase II, alpha subunits, OST48, DOPP1, PRKCSH, B4GT1, LMAN1, GCS1, GFPT1, RIB2, Calreticulin, RP11217H11, PREB
680	cAMP biosynthetic process	19	0.000349013	0.00392075	8	Adenylate cyclase type VI, Adenylate cyclase type I, Adenylate cyclase type V, G-protein alpha-s, Adenylate cyclase type IX, SAC, GNAS1, G-protein alpha-olf
681	response to mechanical stimulus	229	0.000351637	0.00394399	41	RhoA, Endoglin, Beta-catenin, P2X7, ITGB1, PMCA2b, DR5(TNFRSF10B), ABHD12, Fyn, ACTA1, ECE1, PDE2A, ATP1A1, Lck, Angiopoietin 2, MAP-1B, iNOS, Plakoglobin, Caveolin-1, DR4(TNFRSF10A), Bak, Tissue factor, DNAH1, PKC-alpha, ASNS, p22-phox, c-Src, ATP1A2, Titin, CD30(TNFRSF8), NR2A, CLCN6, NR2B, GLAST1/EAAT1, Cathepsin B, CD36, HSPA1A, FasR(CD95), HSPA1B, MMP-14, eNOS
682	regulation of signal transduction by p53 class mediator	42	0.000852127	0.00866878	12	EEF1E1, SPRED1, CD74, MUC1, hnRNP K, SPRED2, CD44, Nucleophosmin, TSAP6, BCL2L12, Rififylin (RFFL), DDX5
683	C4-dicarboxylate transport	11	0.000360143	0.00402604	6	SLC25A10, SLC1A2/EAAT2, EAAT4, Aralar1 (SLC25A12), GLAST1/EAAT1, SLC1A1/EAAT3
684	oxaloacetate metabolic process	11	0.000360143	0.00402604	6	PYC, AATC, MDH2, CISY, MDH1, AATM
685	immune response-regulating cell surface receptor signaling pathway	296	0.000360651	0.00402604	50	YES, CD28, RP40, Calcineurin A (alpha), Calcineurin B1, 14-3-3 beta/alpha, ARPC1A, PKC-beta, HSP90 alpha, CDC42, UBC, Fyn, E2N(UBC13), Lck, PI3K reg class IA (p85-alpha), Cofilin, non-muscle, CD3 epsilon, HLA-G, Actin cytoplasmic 2, CD45, FRS2, RPS27A, PDGF-R-alpha, PAG, K-RAS, UEV1A, STOML2, LAT, CD38, eIF2C2 (Argonaute-2), Fc epsilon RI gamma, c-Src, PKC-epsilon, ARPC3, Lyn, Thy-1, CD3 zeta, N-…
686	regulation of T cell activation	261	0.000441176	0.00482183	45	YES, IL-2R gamma chain, CD28, Galectin-1, Beta-catenin, HSP105, HSP90 alpha, PD-1, CDC42, Fyn, gp130, ICOS-L, MCP, Lck, PI3K reg class IA (p85-alpha), CD3 epsilon, HLA-G, CD74, CD45, LRRC32, CD5, HSP60, SOD1, Caveolin-1, PAG, PRDX2, LAT, ITGAL, c-Src, CORO1A(CLABP, TACO), Lyn, Thy-1, CLPTM1, CD3 zeta, HLA-DPB1, CD3 delta, CD276, PNPH, CD59, CD47, FAP48, NDFIP1, Rac1, SAP97 (DLG1), ADA
687	regulation of response to stress	951	0.00402914	0.0315542	124	GSTP1, RPS19, JWA, CD28, RPS3, EEF1E1, SPEC1, P4HB, TAP1 (PSF1), RP40, LAMP1, AP-1 beta subunit, Histone H2AX, Nectin-2, A-FABP, SREC-I, CDC42, RAP-2A, UBC, SPRED1, Fyn, PSMA1, HLA-E, gp130, Otubain1, ATP6V1H, PDE2A, Thrombomodulin, E2N(UBC13), NPC1, SLC25A6, MCP, PKC-gamma, Lck, B-ind1, HLA-G, OSMR, CD74, MUC1, CD37, GPX1, RPS27A, hnRNP K, PDGF-R-alpha, CD14, AP2A2, Tenascin-R, ANO6, HSP60, SOD1…
688	peptidyl-cysteine modification	15	0.000387473	0.00429338	7	G3P2, Rab-3B, Rab-3D, iNOS, HMBS, Rab-6A, GCP16
689	dicarboxylic acid catabolic process	15	0.000387473	0.00429338	7	FTDH, DHE3, AATC, GAD2, GAD1, GLNA, AATM
690	positive regulation of calcium ion-dependent exocytosis	15	0.000387473	0.00429338	7	CADPS, Synaptotagmin-IX, Synaptotagmin I, MUNC18, SCAMP5, Synaptotagmin VII, PLC-beta1
691	positive regulation of neuron projection development	92	0.000390901	0.00432262	21	KIDINS220, RAP-1A, CNTN1 (F3), Ephrin-A receptor 3, ACSL6, ITGB1, SREC-I, Fyn, PTK7, SAC3, CRMP4, HMGB1, CaMK II beta, NDPK A, ITGA3, CNR1, SDFR1, Lyn, NDPK B, OPA1, Densin-180
692	response to acid	358	0.000391473	0.00432262	58	GSTP1, TfR1, Gdap1, HIST1H2BA, Adenylate cyclase type VI, RhoA, Karyopherin beta-3, Ku80, Thioredoxin, Ephrin-A receptor 3, CPT-1A, Myelin basic protein, TESC, SCAMP3, ALDH2, HMGCS2, COL4A1, ENO1, PI3K reg class IA (p85-alpha), HMGCS1, Cofilin, non-muscle, PTK7, CPSM, MUC1, G-protein alpha-s, GPX1, SCOT, Alpha adducin, PDGF-R-alpha, HMBS, CD9, IGF-2 receptor, NDPK A, SOD2, FLJ20625, SYNJ1, SLC1A2…
693	cytoskeleton-dependent intracellular transport	105	0.000398972	0.00439859	23	DCTN1(p150Glued), Rab-1A, NEFL, Tubulin alpha-1B, Tubulin alpha-1C, CDC42, KIF3B, Caspr1, LRP130, Tubulin beta 1, MAP-1B, GRAF2, SOD1, Tubulin alpha 1A, NEFM, Rab-6A, PAFAH alpha (LIS1), DYNC1I1, COPG1, Miro-2, OPA1, UCHL1, DYNC1LI2
694	synaptic transmission, glutamatergic	39	0.000404291	0.00445033	12	SNAPalpha, ASCT1 (SLC1A4), GluR4, GRID1, MUNC13-2, GluR3, SLC17A7, NR2A, GluR6, NR2B, GluR1, GluR2
695	regulation of cell projection assembly	89	0.00935909	0.0606357	17	APG3, Profilin I, ARF6, HSP90 alpha, Neuromodulin, CDC42, ODZ2, CRMP4, RalA, TC10, Paralemmin, Podocalyxin-like 1, H-Ras, GPM6A, ANKRD15, Rac1, ACTR3
696	positive regulation of ubiquitin-protein transferase activity	86	0.000411403	0.00452161	20	PSMB1, PSMB5, PSMD11, RP40, PSMB3, PSMD1, PSMD2, UBC, PSMA1, E2N(UBC13), PSMB8(LMP7), RPS27A, PSMA7, PSMA3, PSMA4, PSME2, PSMA6, PSMD6, PSMC1, CDK1 (p34)
697	ribosomal large subunit biogenesis	16	0.00395262	0.0311608	6	eIF6 (ITGB4BP), RPL5, RPL7, Nucleophosmin, RPL11, RPL14
698	regulation of intracellular transport	394	0.000552975	0.00593988	62	DCTN1(p150Glued), MYH9, Ankyrin-G, BST2, SCPX, RhoA, Karyopherin beta-3, SAM68, 14-3-3 gamma, LAMP1, Thioredoxin, Calcineurin B1, Heme oxygenase 1, 14-3-3 beta/alpha, P2X7, CHP, HSP90 alpha, 14-3-3 epsilon, CDC42, AKAP5, G-protein alpha-q, PDE2A, PARP-1, Filamin A, MAP-1B, C2orf18, CRM1, VAMP4, Ankyrin-B, Plakoglobin, Caveolin-1, 14-3-3 eta, Bak, AKAP1, RABGDIA, VAMP7, P2X4, PP1-cat gamma, PRDX1,…
699	response to interferon-beta	24	0.00904157	0.0602019	7	BST2, IFI17, IFITM2, IFITM3, PL scramblase 1, IRG1, STING (TMEM173)
700	anaphase-promoting complex-dependent proteasomal ubiquitin-dependent protein catabolic process	80	0.000428733	0.00469756	19	PSMB1, PSMB5, PSMD11, RP40, PSMB3, PSMD1, PSMD2, UBC, PSMA1, PSMB8(LMP7), RPS27A, PSMA7, PSMA3, PSMA4, PSME2, PSMA6, PSMD6, PSMC1, CDK1 (p34)
701	vacuolar transport	54	0.0488838	0.212883	10	Syntaxin 8, LAMP1, Syntaxin 7, Sortilin, NPC1, Rab-7, CD36L2, VAMP7, CD-MPR, RhoB
702	fatty acid oxidation	74	0.000441431	0.00482183	18	SCPX, CPT-1A, DCI, ECH1, CPT-1C, PCCB, HADHA, ECHS1, DECR, ACAA1, ACDS, PCCA, ACADL, ACAA2, cytochrome P-450 reductase, CD36, HADHB, ETF-QO
703	RNA splicing, via transesterification reactions	210	0.00045853	0.00500094	38	CPSF1, Prp8, LEDGF, U5-200KD, hnRNP U, KHSRP, hnRNP A1, DDX39, ZNF162, U2AF35, hnRNP A0, hnRNP R, hnRNP L, AUF1, Pcf11, DDX9, SFRS10, PCBP-1, E1B-AP5, SF3B3, hnRNP K, hnRNP H1, DDX1, SMC1, PSF, hnRNP F, hnRNP C, SF3B1, hnRNP A2, BAT1 (UAP56), PCBP-2, SNRP116, DDX5, DDX48, hnRNP A3, NMP200, SNRPD3 (SMD3), PTBP1
704	regulation of cell adhesion	346	0.000867749	0.00877748	55	GSTP1, MLCP (cat), Ankyrin-G, RhoA, Galectin-1, Endoglin, Plakophilin 4, Ephrin-A receptor 3, ITGB1, S1P1 receptor, LyGDI, JAM2, TESC, CDC42, ATP5B, KAR, ITGA6, MYADM, FXYD5, gamma-BAR, PR65-alpha, PI3K reg class IA (p85-alpha), Angiopoietin 2, CD45, RELL2, Tenascin-R, M6B, SNIP, CD44, ITGA3, RhoGDI gamma, GC1QBP, PKC-alpha, ITGA5, ADAM10, CASK, SDFR1, ITGAL, CD63, c-Src, PKC-epsilon, Lyn, MACF1,…
705	cognition	247	0.000474538	0.0051676	43	ASCT1 (SLC1A4), KCC2, TRPM7, Fyn, PSD-95, VDAC 1, Delta-catenin, PKC-gamma, Adenylate cyclase type I, DHE3, NCAM1, G-protein alpha-s, COMT, Tenascin-R, K-RAS, ATP1A3, ITGA3, GAT1, SLC17A7, CNR1, SYNJ1, PKC-alpha, ITGA5, VDAC 3, PAFAH alpha (LIS1), ATP1A2, NR2A, SNAP-25, PCDH8, N-Ras, SynGAP, H-Ras, CYFIP1, NR2B, Presenilin 1, Ephrin-B receptor 2, PTPR-zeta, RP11217H11, BNaC2 (ASIC1a), PLC-beta1, …
706	regulation of transporter activity	133	0.000479565	0.00521436	27	Ankyrin-G, CHP, Alpha-actinin 4, 14-3-3 epsilon, TESC, AHNAK, PSD-95, SAHH2, SLC25A4, Ankyrin-B, CCG8, Stomatin, PPIF, Caveolin-1, 14-3-3 eta, GRK6, AKAP7 gamma, AKAP7 alpha/beta, HXK1, GSTO1, Myosin Va, KCNIP2, PLC-beta1, NDFIP1, CaMK II delta, DJ-1, RAGE
707	activation of immune response	347	0.0009297	0.00933771	55	CD69, YES, CD28, RP40, ARPC1A, PKC-beta, HSP90 alpha, CDC42, UBC, Fyn, E2N(UBC13), MCP, Lck, PI3K reg class IA (p85-alpha), Cofilin, non-muscle, CD3 epsilon, Actin cytoplasmic 2, CD45, RPS27A, CD14, HSP60, TRAF3, PAG, ITGB2, BCMP84, C1qb, UEV1A, SR-BI, GC1QBP, STOML2, LAT, CD38, Fc epsilon RI gamma, c-Src, PKC-epsilon, ARPC3, Raftlin, Lyn, Thy-1, CD3 zeta, Endoplasmin, HSP90 beta, HLA-DPB1, CD3 d…
708	fructose 6-phosphate metabolic process	8	0.000511374	0.00554326	5	PFKM, TALDO, GFPT1, PFKP, PFKL
709	lipid oxidation	75	0.000525391	0.00568654	18	SCPX, CPT-1A, DCI, ECH1, CPT-1C, PCCB, HADHA, ECHS1, DECR, ACAA1, ACDS, PCCA, ACADL, ACAA2, cytochrome P-450 reductase, CD36, HADHB, ETF-QO
710	establishment of endothelial barrier	20	0.000529047	0.00570757	8	RAP-1A, Endoglin, Beta-catenin, PDE2A, MYADM, MSN (moesin), RAP-1B, VIL2 (ezrin)
711	positive regulation of sodium:proton antiporter activity	5	0.000529742	0.00570757	4	CHP, Alpha-actinin 4, TESC, PLC-beta1
712	negative regulation of protein metabolic process	610	0.000843788	0.00859624	88	GSTP1, G3P2, GLG1, PSMB1, Macro-H2A.1 histone, PSMB5, PUR-alpha, RACK1, TMEM59, Endoglin, PSMD11, 14-3-3 gamma, RP40, Beta-catenin, 14-3-3 beta/alpha, PSMB3, A-FABP, CHP, PSMD1, RPL13A, 14-3-3 epsilon, PSMD2, TESC, UBC, SPRED1, PTGFRN, Fyn, PSMA1, PECAM1, Otubain1, G-protein alpha-q, MYADM, MCP, PKC-gamma, PR65-alpha, PI3K reg class IA (p85-alpha), RKIP, ZGPAT, Filamin A, Oligophrenin 1, iNOS, CD…
713	negative regulation of transport	378	0.000538541	0.00579359	60	BST2, JWA, RACK1, RAP-1A, ARF6, Synaptotagmin IV, Calcineurin A (alpha), Thioredoxin, Heme oxygenase 1, 14-3-3 beta/alpha, PKC-beta, CHP, Pacsin 3, AKAP5, PSD-95, G-protein alpha-q, SLC18A1, PDE2A, G-protein alpha-i3, LMBRD1, MUNC18-3, ACSL4, Filamin A, MAP-1B, CD74, LRRC32, G-protein alpha-s, PPIF, Caveolin-1, M6B, AKAP1, SNIP, RABGDIA, HMGB1, PIB4, CNR1, PKC-alpha, GRK6, SCAMP5, TC10, LPL1, PKC…
714	phospholipid biosynthetic process	212	0.000554598	0.00594834	38	MLSTD2, ACSL6, SLC44A1, LPCAT1, SERINC1, PIPKI gamma, PI52B, ARF3, CDS2, PI4K2B, HADHA, PLCA, PI3K reg class IA (p85-alpha), PLD6, SAC3, IMPA1, DOPP1, CD81, ARF1, SYNJ1, LPCAT4, INPP4A, CDIPT, GNPAT, PGAP1, SACM1L, E-FABP, Monoglyceride lipase, CTL2, PIGK, ACSL5, CEPT1, PIGN, PIGT, PI4KII, HADHB, SPT1, PL scramblase 1
715	RNA splicing, via transesterification reactions with bulged adenosine as nucleophile	205	0.000568934	0.00608374	37	CPSF1, Prp8, LEDGF, U5-200KD, hnRNP U, hnRNP A1, DDX39, ZNF162, U2AF35, hnRNP A0, hnRNP R, hnRNP L, AUF1, Pcf11, DDX9, SFRS10, PCBP-1, E1B-AP5, SF3B3, hnRNP K, hnRNP H1, DDX1, SMC1, PSF, hnRNP F, hnRNP C, SF3B1, hnRNP A2, BAT1 (UAP56), PCBP-2, SNRP116, DDX5, DDX48, hnRNP A3, NMP200, SNRPD3 (SMD3), PTBP1
716	mRNA splicing, via spliceosome	205	0.000568934	0.00608374	37	CPSF1, Prp8, LEDGF, U5-200KD, hnRNP U, hnRNP A1, DDX39, ZNF162, U2AF35, hnRNP A0, hnRNP R, hnRNP L, AUF1, Pcf11, DDX9, SFRS10, PCBP-1, E1B-AP5, SF3B3, hnRNP K, hnRNP H1, DDX1, SMC1, PSF, hnRNP F, hnRNP C, SF3B1, hnRNP A2, BAT1 (UAP56), PCBP-2, SNRP116, DDX5, DDX48, hnRNP A3, NMP200, SNRPD3 (SMD3), PTBP1
717	Rap protein signal transduction	10	0.00192488	0.0169613	5	RAP-1A, RAP-2A, RAP-1B, RAP2C, RAP-2B
718	cellular response to prostaglandin E stimulus	10	0.0145149	0.0832382	4	Adenylate cyclase type VI, G-protein alpha-s, G-protein beta-1, GNAS1
719	actin cytoskeleton reorganization	46	0.000588653	0.00627573	13	ATR/TEM8, MYH9, Alpha-fodrin, CXADR, S1P1 receptor, RAP-2A, Filamin A, PTK7, ATP2C1, HMGB1, BRSK2, RalA, Calgranulin B
720	transferrin transport	30	0.000601474	0.00640282	10	TfR1, ATP6V0C, ATP6V1A (70kD), ATP6V1B2, ATP6V1H, ATP6V0A2, TSAP6, Clathrin heavy chain, ATP6V0A1, Mucolipin-1
721	regulation of membrane lipid distribution	35	0.00793159	0.0538183	9	P2X7, PLSCR3, PLSCR4, ATP11A, ANO6, ATP9A, ATP8A1, ATP11B, PL scramblase 1
722	mitotic DNA damage checkpoint	95	0.000616485	0.00655281	21	PSMB1, PSMB5, PSMD11, RP40, PSMB3, PSMD1, PSMD2, UBC, PSMA1, NFBD1, MUC1, PSMB8(LMP7), RPS27A, PSMA7, PSMA3, PSMA4, PSME2, PSMA6, PSMD6, PSMC1, CDK1 (p34)
723	tricarboxylic acid metabolic process	16	0.000627349	0.00665832	7	IDH1, ACLY, IDH2, DHE3, CISY, IDH3A, ACON
724	mitochondrial membrane organization	52	0.000629403	0.00667018	14	TIMM50, HSP90 alpha, AFG3L2, CGI-51, PPIF, Bak, CNP1, HSPA4, ACAA2, Miro-2, OPA1, LETM1, Tim22, CHCHD3
725	negative regulation of cellular process	3466	0.00641169	0.0455025	400	GSTP1, G3P2, TRUNDD(TNFRSF10D), MYH9, MLCP (cat), Alpha-fodrin, GLG1, PSMB1, Macro-H2A.1 histone, Profilin I, PSMB5, Adenylate cyclase type VI, BST2, SCPX, PUR-alpha, PCNA, RACK1, RhoA, RPS3, EEF1E1, TMEM59, IFI17, RAP-1A, Galectin-1, SPEC1, Prohibitin, SAM68, CXADR, Ku80, Endoglin, PTPRF (LAR), Synaptotagmin IV, PSMD11, 14-3-3 gamma, RP40, Calcineurin A (alpha), PRDX3, NEFL, Thioredoxin, Heme ox…
726	cellular response to peptide	334	0.000641948	0.006793	54	GSTP1, G-protein beta-2, Adenylate cyclase type VI, 14-3-3 gamma, ATP6V0C, ATP6V1A (70kD), Beta-catenin, 14-3-3 beta/alpha, ACSL6, PKA-cat beta, ATP6V1B2, Fyn, ATP6V1H, HMGCS2, PARP-1, PI3K reg class IA (p85-alpha), Adenylate cyclase type I, Adenylate cyclase type V, MAP-1B, CPSM, RHEB2, G-protein alpha-s, FRS2, AATC, ATP6V0A2, AKAP1, K-RAS, TC10, c-Src, GFPT1, Adenylate cyclase type IX, Lyn, HPR…
727	alpha-amino acid metabolic process	221	0.00064804	0.00684727	39	HCP1, ODO2, FTDH, P4HB, CAD, DHPR, KCRU, SLC19A1, DHE3, ODO1, CPSM, iNOS, AATC, SAHH, COMT, GAD2, GLSK, PRDX4, GAD1, FTHFSDC1, SERA, ERO1Lalpha, PUR9, ASNS, C1TC, TXNRD1, KCRB, GFPT1, SSDH, GLNA, DLDH, GLAST1/EAAT1, GATM, PYCS, GPT2, MMSA, SHMT2, eNOS, AATM
728	positive regulation of adaptive immune response based on somatic recombination of immune receptors built from immunoglobulin superfamily domains	58	0.000649332	0.00685074	15	TAP1 (PSF1), P2X7, Nectin-2, HLA-E, HLA-G, CD45, HSP60, CD23, PVR, Fc epsilon RI gamma, PNPH, HSPA1A, HSPA1B, IL27RA, ADA
729	regulation of actin filament-based process	271	0.00099873	0.00987757	45	Alpha-fodrin, Profilin I, BST2, RhoA, ARF6, ARPC1A, Ephrin-A receptor 3, S1P1 receptor, PECAM1, JAM3, MYADM, ATP1A1, gamma-BAR, Cofilin, non-muscle, Alpha adducin, CAPZ beta, PDGF-R-alpha, Ankyrin-B, Plakoglobin, M6B, ARF1, Cofilin, muscle, CapG, TC10, Ephrin-A receptor 5, Desmoglein 2, PKC-epsilon, CORO1A(CLABP, TACO), ATP1A2, ARPC3, CAPZA1, VANGL2, Beta-fodrin, PDXP, H-Ras, CYFIP1, A2M receptor…
730	NADH metabolic process	12	0.000657089	0.00690187	6	ODO2, ODO1, MDH2, IDH3A, GPD2, MDH1
731	dicarboxylic acid biosynthetic process	12	0.000657089	0.00690187	6	DHE3, AATC, GLSK, FTHFSDC1, GLAST1/EAAT1, AATM
732	integrin-mediated signaling pathway	102	0.000660382	0.00692622	22	PLP1, MYH9, ERBIN, ITGB4, RhoA, ITGB1, Kindlin-2, ITGA6, eIF6 (ITGB4BP), ITGA4, ITGB2, ITGA2B, ITGA3, LAT, ITGA5, ADAM10, Fc epsilon RI gamma, ITGAL, ADAM17, NDPK B, CD47, FGR
733	T cell activation	224	0.00293495	0.0244099	37	MYH9, CD151, CD28, CXADR, Calcineurin A (alpha), Beta-catenin, P2X7, Rab-27A, Fyn, ICOS-L, Lck, CD3 epsilon, HLA-G, CD74, CD45, HSP60, OST48, ITGB2, PRDX2, Nicastrin, STOML2, LAT, Syntaxin 11, CD48, ITGAL, CORO1A(CLABP, TACO), RPS6, ADAM17, Plastin, Annexin I, CD3 delta, CD276, Presenilin 1, DNA-PK, FasR(CD95), SAP97 (DLG1), ADA
734	triglyceride biosynthetic process	41	0.000671232	0.00701931	12	TER, ACSL6, LPCAT1, KAR, ACLY, PLCA, ACSL4, ELOVL1, LPCAT4, FASN, ACSL5, SLC25A1
735	positive regulation of leukocyte mediated cytotoxicity	41	0.000671232	0.00701931	12	TAP1 (PSF1), LAMP1, P2X7, Nectin-2, HLA-E, HLA-G, iNOS, CD45, PVR, PNPH, HSPA1A, HSPA1B
736	acetyl-CoA metabolic process	26	0.000825611	0.00842312	9	ODO2, ACLY, ODP2, PDHA (somatic), FASN, CISY, ACAA2, PDH beta, DLDH
737	response to cytokine	614	0.000678999	0.00709011	89	G3P2, IL-2R gamma chain, NUP210, BST2, IFI17, Prohibitin, RP40, Tubulin alpha-1B, Beta-catenin, Ephrin-A receptor 3, RPL13A, Myelin basic protein, UBC, HLA-E, gp130, PECAM1, Karyopherin beta 1, PDE2A, E2N(UBC13), IFITM2, GRP78, ACSL4, HLA-G, CDIP, OSMR, CD74, iNOS, eIF4A1, NCAM1, GluProRS, SEC61 alpha, PSMB8(LMP7), CaMK II gamma, RPS27A, PDGF-R-alpha, CD14, CRMP4, HMBS, TRAF3, OST48, UBCH8, SEH1L…
738	cellular response to external stimulus	256	0.0010102	0.00997711	43	APG3, GSTP1, Rab-1A, Endoglin, Heme oxygenase 1, Beta-catenin, ZIP4, APG16L1, P2X7, ITGB1, DR5(TNFRSF10B), GLUT1, PDE2A, ITGA6, VTI1B, ATP1A1, GRP78, Albumin, NURR1, iNOS, COMT, Caveolin-1, DR4(TNFRSF10A), Bak, LDHA, VAMP7, SLC1A2/EAAT2, ASNS, p22-phox, ACAT2, ATP1A2, CD30(TNFRSF8), Lyn, PMCA1, GLNA, APG12, NR2B, Presenilin 1, Cathepsin D, Cathepsin B, Fascin, FasR(CD95), eNOS
739	regulation of neuron apoptotic process	207	0.000687459	0.00716792	37	RhoA, PTPRF (LAR), PRDX3, NEFL, Heme oxygenase 1, HSP105, CDC42, Fyn, HDAC1, PKC-gamma, NURR1, GPX1, HSP60, SOD1, GDF5, Csp, K-RAS, Nucleophosmin, SOD2, PRDX2, CNTFR alpha, MUNC18, Beta-synuclein, NQO1, GluR6, N-Ras, SynGAP, HSP90 beta, H-Ras, Presenilin 1, UBC12, A2M receptor, Neuropilin-1, AARS, DJ-1, GPI, RAGE
740	ribosome biogenesis	179	0.0178073	0.0986966	28	RPS10, RPS19, RPS15, TFB2M, eIF6 (ITGB4BP), RPS7, RPS25, Nop56, RRS1, RPS16, RPL5, RRP4, MRPL10, RPS17L, RPL7, GC1QBP, Nucleophosmin, RPS24, RPL7A, RPS17, RPS8, DDX48, RPS6, RPS2, RPL11, DDX3X, RPLP0, RPL14
741	negative regulation of transferase activity	297	0.000708844	0.00738007	49	GSTP1, PSMB1, Macro-H2A.1 histone, PSMB5, RACK1, PSMD11, 14-3-3 gamma, RP40, PRDX3, PSMB3, A-FABP, CHP, PSMD1, 14-3-3 epsilon, PSMD2, TESC, UBC, SPRED1, PSMA1, G-protein alpha-q, PR65-alpha, ZGPAT, CD45, PSMB8(LMP7), RPS27A, PSMA7, PSMA3, Caveolin-1, ZFYVE28, PSMA4, SPRED2, SPRY2, SNIP, PSME2, Nucleophosmin, PKC-alpha, RanBP2, SPRY4, Lyn, Thy-1, HSP27, PSMA6, ADAR1, UCHL1, Presenilin 1, PSMD6, PS…
742	negative regulation of phosphorus metabolic process	372	0.0105973	0.0645118	53	GSTP1, Macro-H2A.1 histone, RACK1, SPEC1, Endoglin, 14-3-3 gamma, 14-3-3 beta/alpha, P2X7, A-FABP, CHP, 14-3-3 epsilon, TESC, LPCAT1, AKAP5, SPRED1, PECAM1, G-protein alpha-q, PDE2A, G-protein alpha-i3, MYADM, PR65-alpha, RKIP, ZGPAT, CD45, Ataxin-7, PPIF, Caveolin-1, ZFYVE28, Bak, AKAP1, SPRED2, SPRY2, SNIP, Nucleophosmin, NDRG2, HSPA4, PKC-alpha, PAFAH alpha (LIS1), SPRY4, Lyn, Thy-1, HSP27, Pa…
743	negative regulation of phosphate metabolic process	372	0.0105973	0.0645118	53	GSTP1, Macro-H2A.1 histone, RACK1, SPEC1, Endoglin, 14-3-3 gamma, 14-3-3 beta/alpha, P2X7, A-FABP, CHP, 14-3-3 epsilon, TESC, LPCAT1, AKAP5, SPRED1, PECAM1, G-protein alpha-q, PDE2A, G-protein alpha-i3, MYADM, PR65-alpha, RKIP, ZGPAT, CD45, Ataxin-7, PPIF, Caveolin-1, ZFYVE28, Bak, AKAP1, SPRED2, SPRY2, SNIP, Nucleophosmin, NDRG2, HSPA4, PKC-alpha, PAFAH alpha (LIS1), SPRY4, Lyn, Thy-1, HSP27, Pa…
744	regulation of intracellular signal transduction	1465	0.0342709	0.161578	173	GSTP1, RhoG, ARFGAP1, KIDINS220, BST2, JWA, RACK1, RhoA, EEF1E1, RAP-1A, Galectin-1, SPEC1, ARF6, P4HB, RP40, Heme oxygenase 1, Beta-catenin, 14-3-3 beta/alpha, P2X7, Plakophilin 4, PKC-beta, Ephrin-A receptor 3, GDI2, ITGB1, CHP, S1P1 receptor, LyGDI, CAT-1 (SLC7A1), AS250, CDC42, RAP-2A, UBC, DR5(TNFRSF10B), AKAP5, SPRED1, Fyn, gp130, PECAM1, TMBIM1, Flotillin-1, ECE1, E2N(UBC13), Rac2, VAPA, M…
745	muscle cell differentiation	257	0.00983961	0.0623614	39	MYH9, Galectin-1, CXADR, Calcineurin A (alpha), Beta-catenin, Neogenin, SMILE, ITGB1, ACTC, Sortilin, CDC42, Histone H3.3, MYH10, ACTA1, AFG3L2, Actin cytoplasmic 2, GPX1, CAPZ beta, PDGF-R-alpha, Ankyrin-B, K-RAS, Cofilin, muscle, Caveolin-2, Jagged1, CacyBP(SIP), Titin, IFITM3, VANGL2, N-Ras, NCX1, H-Ras, Calreticulin, UCHL1, Alpha-1 catenin, FAP48, SPAG9, APG7, CaMK II delta, CDK1 (p34)
746	antigen receptor-mediated signaling pathway	116	0.000726211	0.00754983	24	CD28, RP40, PKC-beta, UBC, Fyn, E2N(UBC13), Lck, PI3K reg class IA (p85-alpha), CD3 epsilon, CD45, RPS27A, PAG, UEV1A, STOML2, LAT, CD38, Lyn, Thy-1, CD3 zeta, HLA-DPB1, CD3 delta, PKC-beta2, Presenilin 1, WBSCR5(NTAL)
747	regulation of cysteine-type endopeptidase activity involved in apoptotic process	210	0.0101186	0.0640722	33	JWA, RACK1, RhoA, RPS3, PRDX3, 14-3-3 epsilon, DR5(TNFRSF10B), DNAJB6 (Hdj-1), HSP10 (mitochondrial), Lck, VCP, PRDX5, MTCH1, GPX1, HGTD-P, HSP60, DR4(TNFRSF10A), Bak, Cytochrome c, Tissue factor, HMGB1, CD44, BCL2L12, Rififylin (RFFL), Calgranulin B, c-Src, DHC24, cytochrome P-450 reductase, HSPA1A, FasR(CD95), DDX3X, HSPA1B, GPI
748	response to ammonium ion	77	0.000735264	0.00763279	18	G3P2, GABT, PSD-95, CRMP2, PKC-gamma, PP5, NCAM1, HSP60, GAT1, CNR1, DIA1, PKC-epsilon, NR2A, NR2B, HTR1B, G-protein alpha-o, GluR1, ADA
749	positive regulation of cell killing	47	0.000737453	0.00764435	13	TAP1 (PSF1), LAMP1, P2X7, Nectin-2, HLA-E, HLA-G, iNOS, CD45, CD23, PVR, PNPH, HSPA1A, HSPA1B
750	regulation of mitochondrion organization	90	0.000766213	0.00793092	20	14-3-3 gamma, Calcineurin B1, 14-3-3 beta/alpha, 14-3-3 epsilon, LRP130, C2orf18, GPX1, HGTD-P, PPIF, 14-3-3 eta, Bak, INF2, GC1QBP, STOML2, SLC25A5, 14-3-3 theta, ACAA2, OPA1, 14-3-3 zeta/delta, FasR(CD95)
751	Notch receptor processing	21	0.000777387	0.008	8	RP40, UBC, RPS27A, Nicastrin, ADAM10, Jagged1, ADAM17, Presenilin 1
752	regulation of peptidyl-tyrosine phosphorylation	196	0.0503485	0.21581	28	RACK1, ITGB1, gp130, PECAM1, PR65-alpha, Lck, ZGPAT, CD3 epsilon, CD74, CD45, Caveolin-1, ZFYVE28, ITGB2, CD81, SNIP, CD44, PKC-alpha, ITGA5, PKC-epsilon, Lyn, Thy-1, ADAM17, RAP2C, RAP-2B, Presenilin 1, Semaphorin 4D, Neuropilin-1, CD36
753	regulation of cell development	708	0.000801945	0.0082289	100	KIDINS220, RPS19, Adenylate cyclase type VI, RhoA, RAP-1A, Galectin-1, ARF6, Ku80, PTPRF (LAR), 14-3-3 gamma, CNTN1 (F3), NEFL, Beta-catenin, Ephrin-A receptor 3, ACSL6, ITGB1, Neurotrimin, Drebrin, Myelin basic protein, Ku70, SREC-I, CDC42, RAP-2A, AKAP5, TRPV2, Fyn, gp130, RFX3, CRMP2, MYADM, gamma-BAR, SCP1, HDAC1, PI3K reg class IA (p85-alpha), Adenylate cyclase type V, PTPR-gamma, MAP-1B, PT…
754	signal transduction	4292	0.0050979	0.0378405	490	PLP1, Ephrin-B3, CD69, DCTN1(p150Glued), YES, ATR/TEM8, TRUNDD(TNFRSF10D), TEF-1, G-protein beta-2, G-protein alpha-11, Rab-3B, MYH9, RhoG, Rab-1A, Ankyrin 1, ARFGAP1, MLCP (cat), KIDINS220, IL-2R gamma chain, Ankyrin-G, PSMB1, ERBIN, PSMB5, Keratin 17, Neuropilin-2, Rab-5C, NUP210, Adenylate cyclase type VI, BST2, ITGB4, Rab-1B, JWA, STOML3, PCNA, GPRC5C, RACK1, RhoA, TIMM50, CD28, IFI17, RAP-1A…
755	ER-nucleus signaling pathway	97	0.000823109	0.00842176	21	DCTN1(p150Glued), ARFGAP1, CCDC47, HYOU1, Talin-1, GRP78, VCP, eIF2S1, Alpha adducin, ERO1Lalpha, ASNS, SRP-beta receptor, C19orf10, GFPT1, Endoplasmin, Derlin1, Calreticulin, PREB, AARS, Ca-ATPase2, ERP5
756	protein export from nucleus	26	0.000825611	0.00842312	9	CHP, SAHH2, CRM1, CSE1L, eIF5A, ADAR1, Calreticulin, GRP75, Ran
757	negative regulation of neuron death	166	0.000859153	0.00871531	31	RhoA, PRDX3, NEFL, Heme oxygenase 1, ABCC1, HSP105, Fyn, HDAC1, PKC-gamma, NURR1, HSP60, SOD1, GDF5, Csp, K-RAS, SOD2, PRDX2, CNTFR alpha, MUNC18, Beta-synuclein, GluR6, N-Ras, SynGAP, HSP90 beta, H-Ras, Presenilin 1, A2M receptor, Neuropilin-1, AARS, DJ-1, GPI
758	cellular carbohydrate metabolic process	166	0.000859153	0.00871531	31	GAA, MLCP (cat), PYGB, InPP5A, RP40, MAT2B, PFKM, IDH1, UBC, gp130, ACLY, IDH2, LDHB, CPSM, RPS27A, AATC, MDH2, 6PGD, IMPA1, LDHA, B4GT1, SYNJ1, CISY, PP1-cat gamma, PGM2, HXK1, PFKP, GPD2, MDH1, PFKL, p23 co-chaperone
759	dendrite development	78	0.000864748	0.00875958	18	KIDINS220, ARF6, SREC-I, Fyn, PSD-95, MAP6, ACSL4, MAP-1B, LRP4, Ephrin-A receptor 5, TMEM106B, HPRT, NHE6, SynGAP, Ephrin-B receptor 2, Neuropilin-1, FasR(CD95), Rac1
760	negative regulation of protein modification process	411	0.000997681	0.00987757	63	GSTP1, PSMB1, Macro-H2A.1 histone, PSMB5, RACK1, TMEM59, Endoglin, PSMD11, 14-3-3 gamma, RP40, Beta-catenin, 14-3-3 beta/alpha, PSMB3, A-FABP, CHP, PSMD1, 14-3-3 epsilon, PSMD2, TESC, UBC, SPRED1, PSMA1, PECAM1, Otubain1, G-protein alpha-q, MYADM, PKC-gamma, PR65-alpha, RKIP, ZGPAT, CD45, PSMB8(LMP7), RPS27A, PSMA7, PSMA3, Caveolin-1, ZFYVE28, Bak, PSMA4, AKAP1, SPRED2, SPRY2, SNIP, PSME2, Nucleo…
761	regulation of filopodium assembly	37	0.00355569	0.0283777	10	ARF6, Neuromodulin, CDC42, ODZ2, CRMP4, RalA, TC10, Paralemmin, GPM6A, ACTR3
762	positive regulation of ligase activity	91	0.00088803	0.00896986	20	PSMB1, PSMB5, PSMD11, RP40, PSMB3, PSMD1, PSMD2, UBC, PSMA1, E2N(UBC13), PSMB8(LMP7), RPS27A, PSMA7, PSMA3, PSMA4, PSME2, PSMA6, PSMD6, PSMC1, CDK1 (p34)
763	lipid catabolic process	247	0.00089545	0.00903198	42	MLCP (cat), SCPX, CTE2, PAFAH gamma, A-FABP, CPT-1A, DCI, ECH1, SREC-I, PKA-cat beta, ABHD12, NCEH1, CPT-1C, PCCB, HADHA, SPP lyase, Sac2, PLD6, PLC-delta 3, ECHS1, CPSM, DECR, ACAA1, CYP46, DGL-beta, 14-3-3 eta, DGL-alpha, PIB4, SR-BI, ACDS, PAFAH alpha (LIS1), PP1-cat gamma, PCCA, SMPD3, Monoglyceride lipase, ACADL, ACAA2, PLC-beta1, HADHB, ETF-QO, IRG1, NSGPeroxidase
764	response to amino acid	111	0.000907678	0.00914235	23	GSTP1, RhoA, Karyopherin beta-3, Thioredoxin, HMGCS2, COL4A1, PI3K reg class IA (p85-alpha), Cofilin, non-muscle, CPSM, GPX1, PDGF-R-alpha, HMBS, FLJ20625, SLC1A2/EAAT2, ASNS, p22-phox, Lyn, NR2A, NR2B, GLAST1/EAAT1, GluR1, AARS, eNOS
765	calcium ion homeostasis	294	0.00301313	0.0247703	46	P2X7, PKC-beta, ITGB1, S1P1 receptor, CCDC47, NCX2, PMCA2b, SV2A, gp130, PSD-95, G-protein alpha-15, Ccdc109a, GRO-1, Lck, CD45, G-protein alpha-s, PDGF-R-alpha, Ankyrin-B, Caveolin-1, Bak, BCMP84, TBXA2R, Ca-ATPase1, ATP2C1, ERO1Lalpha, STOML2, PKC-alpha, Mitofilin, CD38, SDFR1, PKC-epsilon, ATP1A2, GluR6, Endoplasmin, ZnT-1, NCX1, PKC-beta2, Calreticulin, Presenilin 1, G-protein beta-1, GNAS1, …
766	negative regulation of neuron projection development	48	0.00091664	0.00921955	13	Adenylate cyclase type VI, Galectin-1, Neurotrimin, Adenylate cyclase type V, PTPR-gamma, CRMP4, Tenascin-R, PRKCSH, Reticulon 4, PAFAH alpha (LIS1), Vimentin, ITM2C, ANKRD15
767	adherens junction organization	66	0.000936116	0.00937838	16	Beta-catenin, Nectin-2, Kindlin-2, CDC42, PIPKI gamma, Actin cytoplasmic 2, Alpha-actinin 1, Plakoglobin, PVR, Rab8B, p120-catenin, c-Src, Thy-1, Alpha-1 catenin, ACTB, Desmoplakin
768	regulation of ion transmembrane transporter activity	118	0.000936387	0.00937838	24	Ankyrin-G, CHP, Alpha-actinin 4, 14-3-3 epsilon, TESC, AHNAK, PSD-95, SAHH2, Ankyrin-B, CCG8, Stomatin, PPIF, Caveolin-1, 14-3-3 eta, GRK6, AKAP7 gamma, AKAP7 alpha/beta, HXK1, GSTO1, Myosin Va, KCNIP2, PLC-beta1, CaMK II delta, RAGE
769	cellular modified amino acid biosynthetic process	54	0.000947642	0.00947775	14	FTDH, MGST3, MAT2B, KCRU, CHDH, CPSM, GGTL3, SAHH, FTHFSDC1, PUR9, C1TC, GATM, PYCS, PL scramblase 1
770	positive regulation of cellular component movement	328	0.00901576	0.0601982	48	RPS19, Profilin I, Neuropilin-2, RACK1, RhoA, ABCC1, ITGB1, S1P1 receptor, Alpha-actinin 4, gp130, PECAM1, MCAM, MYADM, GRP78, PI3K reg class IA (p85-alpha), CD74, CD45, PDGF-R-alpha, BCMP84, ITGA2B, Tissue factor, HMGB1, SR-BI, ITGA3, GC1QBP, PKC-alpha, ITGA5, ADAM10, DIA1, c-Src, PKC-epsilon, CORO1A(CLABP, TACO), Lyn, TC21, ADAM17, HSP27, NCX1, Podocalyxin-like 1, H-Ras, Calreticulin, Semaphori…
771	positive regulation of cell cycle arrest	85	0.000952152	0.00950948	19	PSMB1, PSMB5, PSMD11, RP40, PSMB3, PSMD1, PSMD2, UBC, PSMA1, MUC1, PSMB8(LMP7), RPS27A, PSMA7, PSMA3, PSMA4, PSME2, PSMA6, PSMD6, PSMC1
772	response to lithium ion	37	0.000965846	0.00963272	11	A-FABP, ACTA1, SLC18A1, Adenylate cyclase type I, iNOS, IMPA1, GluR3, Calreticulin, FasR(CD95), GluR1, GluR2
773	neurotransmitter biosynthetic process	17	0.000971457	0.00964809	7	ALDH2, ALD9A1, COMT, GAD2, DGL-beta, DGL-alpha, GAD1
774	Golgi vesicle budding	17	0.000971457	0.00964809	7	ARFGAP1, COPD, ARF1, COPA, COPG1, TMP21, COPB2
775	response to reactive oxygen species	189	0.000988376	0.00980243	34	GSTP1, TXNRD2, PRDX3, CCS, Heme oxygenase 1, Lck, SFRS10, PRDX5, GPX1, HSP60, SOD1, PPIF, Connexin 46, Bak, Tissue factor, LDHA, SOD2, PRDX2, PKC-alpha, RhoB, PRDX1, TXNRD1, c-Src, AL3A2, NCX1, APEX, Annexin I, G-protein alpha-o, CDK1 (p34), DJ-1, GPX4 (PHGPx), ADA, NSGPeroxidase, RAGE
776	regulation of actin cytoskeleton organization	231	0.00153361	0.0140354	39	Alpha-fodrin, Profilin I, BST2, RhoA, ARF6, ARPC1A, Ephrin-A receptor 3, S1P1 receptor, PECAM1, JAM3, MYADM, gamma-BAR, Cofilin, non-muscle, Alpha adducin, CAPZ beta, PDGF-R-alpha, M6B, ARF1, Cofilin, muscle, CapG, TC10, Ephrin-A receptor 5, PKC-epsilon, CORO1A(CLABP, TACO), ARPC3, CAPZA1, VANGL2, Beta-fodrin, PDXP, H-Ras, CYFIP1, A2M receptor, ANKRD15, CORO1B, Rac1, SPTBN2, SAP97 (DLG1), FGR, AC…
777	calcium ion transmembrane transport	140	0.00233691	0.0199493	26	TRPM7, NALCN, NCX2, PMCA2b, TRPV2, CRACM1, PDE2A, Ccdc109a, PMCA3, CCG8, Ca-ATPase1, ATP2C1, CASK, Ca-ATPase3, NR2A, ZnT-1, PMCA1, NCX1, C9orf7, GPM6A, NR2B, Presenilin 1, BNaC2 (ASIC1a), PMCA4, Mucolipin-1, Ca-ATPase2
778	glutamine family amino acid biosynthetic process	19	0.0403242	0.183458	5	DHE3, GLSK, GLNA, GLAST1/EAAT1, PYCS
779	regulation of intrinsic apoptotic signaling pathway by p53 class mediator	19	0.0102075	0.0642691	6	CD74, MUC1, hnRNP K, CD44, TSAP6, BCL2L12
780	regulation of cellular protein metabolic process	1584	0.00400428	0.0314634	196	GSTP1, DCTN1(p150Glued), G3P2, TGT, EIF5A2, ARFGAP1, KIDINS220, PSMB1, Macro-H2A.1 histone, PSMB5, Keratin 17, Adenylate cyclase type VI, PUR-alpha, RACK1, RhoA, CD28, TMEM59, RAP-1A, SAM68, Endoglin, PSMD11, 14-3-3 gamma, RP40, HSPA2, RPS5, Beta-catenin, 14-3-3 beta/alpha, P2X7, PSMB3, ITGB1, A-FABP, CHP, Pacsin 3, PSMD1, eEF2, RPL13A, 14-3-3 epsilon, PSMD2, TESC, PERP, CDC42, RAP-2A, UBC, DR5(T…
781	regulation of T cell mediated immunity	49	0.0103385	0.0645118	11	TAP1 (PSF1), P2X7, Nectin-2, HLA-E, HLA-G, CD45, HSP60, PVR, PNPH, HSPA1A, HSPA1B
782	cell adhesion mediated by integrin	9	0.00105218	0.0103486	5	ITGB1, ITGA6, ITGA5, ADAM17, L1CAM
783	aspartate transport	9	0.00105218	0.0103486	5	SLC1A2/EAAT2, EAAT4, Aralar1 (SLC25A12), GLAST1/EAAT1, SLC1A1/EAAT3
784	positive regulation of sodium ion transmembrane transporter activity	9	0.00105218	0.0103486	5	Ankyrin-G, CHP, Alpha-actinin 4, TESC, PLC-beta1
785	pyrimidine nucleobase metabolic process	32	0.00106477	0.010458	10	dUTPase (DUT), PD-ECGF (TdRPase), CAD, CRMP2, CRMP1, CRMP4, CRMP5, RRM1, CRMP3, MMSA
786	intermediate filament-based process	43	0.0010719	0.0105135	12	ERBIN, Keratin 17, NEFL, Filaggrin, DNAJB6 (Hdj-1), Plakophilin 1, SOD1, Alpha-internexin, NEFM, Vimentin, Peripherin, Desmoplakin
787	positive regulation of cell migration	314	0.0102129	0.0642691	46	Profilin I, Neuropilin-2, RACK1, RhoA, ABCC1, ITGB1, S1P1 receptor, gp130, PECAM1, MCAM, MYADM, GRP78, PI3K reg class IA (p85-alpha), CD74, CD45, PDGF-R-alpha, BCMP84, ITGA2B, Tissue factor, HMGB1, SR-BI, ITGA3, GC1QBP, PKC-alpha, ITGA5, ADAM10, DIA1, c-Src, PKC-epsilon, CORO1A(CLABP, TACO), Lyn, TC21, ADAM17, HSP27, NCX1, Podocalyxin-like 1, H-Ras, Calreticulin, Semaphorin 4D, Neuropilin-1, SPAG…
788	endoplasmic reticulum unfolded protein response	86	0.0011055	0.0107761	19	DCTN1(p150Glued), ARFGAP1, HYOU1, Talin-1, GRP78, VCP, eIF2S1, Alpha adducin, ERO1Lalpha, ASNS, SRP-beta receptor, C19orf10, GFPT1, Endoplasmin, Derlin1, Calreticulin, PREB, AARS, ERP5
789	mitochondrial fusion	13	0.00111348	0.0107761	6	AFG3L2, PLD6, Bak, STOML2, OPA1, CHCHD3
790	glyceraldehyde-3-phosphate metabolic process	3	0.00111516	0.0107761	3	TPI1, TKT, TALDO
791	establishment of Golgi localization	3	0.00111516	0.0107761	3	CDC42, GRAF2, COPG1
792	D-aspartate transport	3	0.00111516	0.0107761	3	SLC1A2/EAAT2, GLAST1/EAAT1, SLC1A1/EAAT3
793	D-aspartate import	3	0.00111516	0.0107761	3	SLC1A2/EAAT2, GLAST1/EAAT1, SLC1A1/EAAT3
794	glycerophospholipid biosynthetic process	183	0.00111534	0.0107761	33	MLSTD2, SLC44A1, LPCAT1, PIPKI gamma, PI52B, ARF3, CDS2, PI4K2B, HADHA, PLCA, PI3K reg class IA (p85-alpha), PLD6, SAC3, IMPA1, CD81, ARF1, SYNJ1, LPCAT4, INPP4A, CDIPT, GNPAT, PGAP1, SACM1L, E-FABP, Monoglyceride lipase, CTL2, PIGK, CEPT1, PIGN, PIGT, PI4KII, HADHB, PL scramblase 1
795	glycerolipid catabolic process	27	0.00112552	0.010845	9	MLCP (cat), A-FABP, PKA-cat beta, ABHD12, Sac2, CPSM, DGL-alpha, PP1-cat gamma, Monoglyceride lipase
796	positive regulation of apoptotic process	435	0.00904172	0.0602019	61	JWA, RACK1, RhoA, EEF1E1, PTPRF (LAR), TRPM7, RP40, Beta-catenin, P2X7, ITGB1, CDC42, UBC, MaxiK alpha subunit, G-protein alpha-q, ITGA6, SCRIB, MTCH1, iNOS, RPS27A, HGTD-P, ANO6, HSP60, SOD1, CGI-147 (Bit1), IGF-2 receptor, Bak, LDHA, HMGB1, CD44, B4GT1, GC1QBP, CNR1, Kalirin, Nicastrin, TSAP6, eIF5A, RhoB, eEF1A2, c-Src, NQO1, CD30(TNFRSF8), eEF1A1, Lyn, NR2A, RPS6, GluR6, Annexin I, SAC, DBC1,…
797	regulation of transmembrane transport	327	0.00117185	0.0112609	52	Ankyrin-G, Beta-catenin, NALCN, ACSL6, CHP, Alpha-actinin 4, 14-3-3 epsilon, TESC, AHNAK, MaxiK alpha subunit, SCN9A, TRPV2, PSD-95, VDAC 1, SCN2A, SAHH2, SCN3A, Na(v) I alpha, SLC25A4, Ankyrin-B, CCG8, ANO6, Stomatin, KCNQ2, PPIF, Caveolin-1, 14-3-3 eta, Carbonic anhydrase II, FLJ20625, Kir1.2, GRK6, NCC27, AKAP7 gamma, CASK, AKAP7 alpha/beta, HXK1, NR2A, SNAP-25, GSTO1, ZnT-1, ACSL5, Myosin Va,…
798	glutathione metabolic process	50	0.00138532	0.0130673	13	GSTP1, GSTM1, MGST3, IDH1, GPX1, GGTL3, SOD1, SOD2, TXNRD1, GSHR, SSDH, HSCO, GPX4 (PHGPx)
799	ribonucleoprotein complex assembly	134	0.00122112	0.0117185	26	RPS10, RPS19, LEDGF, U5-200KD, ZNF162, RPS15, DDX6, eIF3S3, eIF6 (ITGB4BP), Dynein 1, cytoplasmic, heavy chain, RPS25, M9, DDX1, RPS17L, GC1QBP, Nucleophosmin, BAT1 (UAP56), RPS17, eIF3S8, eIF3S4, RPS6, NMP200, eIF3S9, RPS2, SNRPD3 (SMD3), DDX3X
800	apoptotic signaling pathway	351	0.00203304	0.0176735	54	JWA, TIMM50, CD28, 14-3-3 gamma, RP40, LAMP1, Calcineurin B1, Heme oxygenase 1, 14-3-3 beta/alpha, P2X7, 14-3-3 epsilon, Sortilin, PERP, UBC, DR5(TNFRSF10B), SCN2A, PI3K reg class IA (p85-alpha), CD3 epsilon, CDIP, GPX1, RPS27A, CD5, ITM2B, Caveolin-1, 14-3-3 eta, DR4(TNFRSF10A), Bak, Cytochrome c, Ca-ATPase1, BRSK2, ERO1Lalpha, SOD2, Kalirin, Nicastrin, PKC-alpha, P2X4, CD38, 14-3-3 theta, DDX5,…
801	response to oxygen levels	351	0.00203304	0.0176735	54	TfR1, TXNRD2, RhoA, GABT, Endoglin, P4HB, RP40, Thioredoxin, Heme oxygenase 1, ACSL6, Alpha-actinin 4, UBC, MaxiK alpha subunit, ALDH2, HYOU1, ECE1, ATP1B1, Angiopoietin 2, ALDOA, NURR1, iNOS, CLIM1, MUC1, Heme oxygenase 2, CaMK II gamma, RPS27A, SAHH, PDGF-R-alpha, HGTD-P, HMBS, HSP60, Caveolin-1, LDHA, SOD2, NPEPPS, CD38, TXNRD1, Claudin-3, c-Src, ALDOC, PKC-epsilon, LDLR, ADAM17, Endoplasmin, …
802	intrinsic apoptotic signaling pathway	177	0.00125849	0.0120608	32	JWA, 14-3-3 gamma, Calcineurin B1, Heme oxygenase 1, 14-3-3 beta/alpha, 14-3-3 epsilon, PERP, DR5(TNFRSF10B), SCN2A, PI3K reg class IA (p85-alpha), CDIP, GPX1, 14-3-3 eta, DR4(TNFRSF10A), Bak, Cytochrome c, Ca-ATPase1, BRSK2, ERO1Lalpha, SOD2, PKC-alpha, 14-3-3 theta, DDX5, Lyn, HIP-2, TMEM109, H-Ras, 14-3-3 zeta/delta, PNPH, DNA-PK, DDX3X, PL scramblase 1
803	cellular response to unfolded protein	87	0.00127944	0.0122172	19	DCTN1(p150Glued), ARFGAP1, HYOU1, Talin-1, GRP78, VCP, eIF2S1, Alpha adducin, ERO1Lalpha, ASNS, SRP-beta receptor, C19orf10, GFPT1, Endoplasmin, Derlin1, Calreticulin, PREB, AARS, ERP5
804	T cell receptor signaling pathway	87	0.00127944	0.0122172	19	CD28, RP40, UBC, Fyn, E2N(UBC13), Lck, PI3K reg class IA (p85-alpha), CD3 epsilon, CD45, RPS27A, PAG, UEV1A, STOML2, LAT, Thy-1, CD3 zeta, HLA-DPB1, CD3 delta, Presenilin 1
805	response to steroid hormone	528	0.00127996	0.0122172	77	GSTP1, ALPL, GSTM1, RhoA, Endoglin, NEFL, Thioredoxin, Heme oxygenase 1, CAD, Beta-catenin, ACSL6, A-FABP, Neurotrimin, HSP90 alpha, Myelin basic protein, IDH1, MaxiK alpha subunit, ALDH2, ACTA1, HMGCS2, NPC1, PI3K reg class IA (p85-alpha), RKIP, ALDOA, MAP-1B, NURR1, PGRMC2, CPSM, iNOS, GPX1, AATC, PDGF-R-alpha, Desmoglein 1, HMBS, ACAA1, ACSBG1, HSP60, ENO2, Caveolin-1, Carbonic anhydrase II, K…
806	positive regulation of protein phosphorylation	674	0.0183681	0.101567	87	DCTN1(p150Glued), ARFGAP1, KIDINS220, Adenylate cyclase type VI, RACK1, RAP-1A, Endoglin, RP40, HSPA2, 14-3-3 beta/alpha, P2X7, ITGB1, CDC42, RAP-2A, UBC, DR5(TNFRSF10B), AKAP5, PKA-cat beta, HYOU1, gp130, PECAM1, Talin-1, GRP78, Lck, PI3K reg class IA (p85-alpha), Adenylate cyclase type I, Adenylate cyclase type V, B-ind1, CD3 epsilon, eIF2S1, CD74, CD45, G-protein alpha-s, FRS2, DIRAS2, RPS27A,…
807	regulation of endocytosis	170	0.00128745	0.0122722	31	MYH9, Rab-5C, RACK1, ARF6, ITGB1, Rab-4A, Alpha-actinin 4, Pacsin 3, PSD-95, AP180, Oligophrenin 1, Endophilin A1, hnRNP K, Alpha adducin, RAB-5B, CD14, DNAJC6, Caveolin-1, ARF1, HMGB1, SR-BI, SYNJ1, PKC-alpha, SCAMP5, Fc epsilon RI gamma, CD63, Calreticulin, CD47, CD36, Rac1, FGR
808	response to interferon-alpha	20	0.0133266	0.0778678	6	BST2, IFI17, IFITM2, IFITM3, ADAR1, PL scramblase 1
809	positive regulation of signal transduction	1076	0.0341818	0.161506	130	BST2, JWA, RACK1, RhoA, CD28, RPS3, EEF1E1, RAP-1A, Galectin-1, SAM68, Endoglin, MOG, RP40, Heme oxygenase 1, Tetraspanin-14, Beta-catenin, PDIA3, P2X7, PKC-beta, ITGB1, DDX17, CDC42, UBC, DR5(TNFRSF10B), AKAP5, SPRED1, Fyn, gp130, PECAM1, ECE1, E2N(UBC13), VAPA, PLCA, Caspr1, HYPH, PR65-alpha, PARP-1, Lck, RKIP, B-ind1, CD3 epsilon, Filamin A, PP5, AF-9, CD74, CD45, NCAM1, RHEB2, G-protein alpha…
810	establishment of cell polarity	75	0.00146919	0.0135681	17	MYH9, ARF6, CDC42, JAM3, NUMA1, SCRIB, Cofilin, non-muscle, MAP-1B, PTK7, MAP4, SPRY2, BRSK2, PAFAH alpha (LIS1), CLASP1, VANGL2, Rab-10, FBF1
811	response to interferon-gamma	114	0.00132646	0.0126271	23	G3P2, BST2, IFI17, RPL13A, HLA-E, IFITM2, HLA-G, iNOS, NCAM1, GluProRS, SEC61 alpha, CaMK II gamma, JAK1, HMGB1, CD44, CaMK II beta, STAT4, LFA-3, IFITM3, HLA-DPB1, CaMK II alpha, CaMK II delta, IRG1
812	acylglycerol biosynthetic process	44	0.00133672	0.012689	12	TER, ACSL6, LPCAT1, KAR, ACLY, PLCA, ACSL4, ELOVL1, LPCAT4, FASN, ACSL5, SLC25A1
813	neutral lipid biosynthetic process	44	0.00133672	0.012689	12	TER, ACSL6, LPCAT1, KAR, ACLY, PLCA, ACSL4, ELOVL1, LPCAT4, FASN, ACSL5, SLC25A1
814	negative regulation of cellular protein metabolic process	537	0.00133831	0.012689	78	GSTP1, G3P2, PSMB1, Macro-H2A.1 histone, PSMB5, PUR-alpha, RACK1, TMEM59, Endoglin, PSMD11, 14-3-3 gamma, RP40, Beta-catenin, 14-3-3 beta/alpha, PSMB3, A-FABP, CHP, PSMD1, RPL13A, 14-3-3 epsilon, PSMD2, TESC, UBC, SPRED1, PTGFRN, PSMA1, PECAM1, Otubain1, G-protein alpha-q, MYADM, PKC-gamma, PR65-alpha, PI3K reg class IA (p85-alpha), RKIP, ZGPAT, Oligophrenin 1, CD45, GluProRS, PSMB8(LMP7), RPS27A…
815	positive regulation of cell motility	319	0.0133941	0.078134	46	Profilin I, Neuropilin-2, RACK1, RhoA, ABCC1, ITGB1, S1P1 receptor, gp130, PECAM1, MCAM, MYADM, GRP78, PI3K reg class IA (p85-alpha), CD74, CD45, PDGF-R-alpha, BCMP84, ITGA2B, Tissue factor, HMGB1, SR-BI, ITGA3, GC1QBP, PKC-alpha, ITGA5, ADAM10, DIA1, c-Src, PKC-epsilon, CORO1A(CLABP, TACO), Lyn, TC21, ADAM17, HSP27, NCX1, Podocalyxin-like 1, H-Ras, Calreticulin, Semaphorin 4D, Neuropilin-1, SPAG…
816	response to monosaccharide	178	0.0013852	0.0130673	32	GSTP1, ILDR2, RhoA, Galectin-1, Calcineurin A (alpha), Thioredoxin, PKC-beta, NDUFA9, CDC42, SIDT2, HMGCS2, PI3K reg class IA (p85-alpha), Angiopoietin 2, GPX1, SCOT, SelT, LDHA, HMGB1, NDPK A, SOD2, p22-phox, NCX1, GLNA, NDPK B, ACSL5, PKC-beta2, PFKL, VAMP2, Cathepsin B, PLC-beta1, eNOS, RAGE
817	ferric iron transport	33	0.00138741	0.0130673	10	TfR1, ATP6V0C, ATP6V1A (70kD), ATP6V1B2, ATP6V1H, ATP6V0A2, TSAP6, Clathrin heavy chain, ATP6V0A1, Mucolipin-1
818	trivalent inorganic cation transport	33	0.00138741	0.0130673	10	TfR1, ATP6V0C, ATP6V1A (70kD), ATP6V1B2, ATP6V1H, ATP6V0A2, TSAP6, Clathrin heavy chain, ATP6V0A1, Mucolipin-1
819	neuromuscular process controlling balance	56	0.00139143	0.0130707	14	GAA, NEFL, PMCA2b, MaxiK alpha subunit, MYH10, PSD-95, Caspr1, Adenylate cyclase type V, Tenascin-R, CaMK II beta, PAFAH alpha (LIS1), Myosin Va, GLAST1/EAAT1, AARS
820	actin filament bundle assembly	40	0.00649513	0.0457296	10	RhoA, Alpha-actinin 4, CDC42, Alpha adducin, CRMP4, Alpha-actinin 1, Plastin, CORO1B, Fascin, VIL2 (ezrin)
821	actin filament bundle organization	40	0.00649513	0.0457296	10	RhoA, Alpha-actinin 4, CDC42, Alpha adducin, CRMP4, Alpha-actinin 1, Plastin, CORO1B, Fascin, VIL2 (ezrin)
822	response to hypoxia	320	0.00570336	0.0413511	48	TfR1, RhoA, GABT, Endoglin, P4HB, RP40, Heme oxygenase 1, ACSL6, Alpha-actinin 4, UBC, MaxiK alpha subunit, HYOU1, ECE1, ATP1B1, Angiopoietin 2, ALDOA, NURR1, iNOS, CLIM1, MUC1, Heme oxygenase 2, CaMK II gamma, RPS27A, SAHH, HGTD-P, HMBS, HSP60, Caveolin-1, LDHA, SOD2, NPEPPS, CD38, Claudin-3, c-Src, ALDOC, PKC-epsilon, LDLR, ADAM17, Endoplasmin, NCX1, ACAA2, G-protein beta-1, FasR(CD95), PKM2, C…
823	mitotic DNA integrity checkpoint	101	0.00142005	0.0133219	21	PSMB1, PSMB5, PSMD11, RP40, PSMB3, PSMD1, PSMD2, UBC, PSMA1, NFBD1, MUC1, PSMB8(LMP7), RPS27A, PSMA7, PSMA3, PSMA4, PSME2, PSMA6, PSMD6, PSMC1, CDK1 (p34)
824	positive regulation of Rac protein signal transduction	6	0.00145809	0.0135182	4	K-RAS, N-Ras, H-Ras, CaMK II delta
825	membrane raft assembly	6	0.0175231	0.0975013	3	Caveolin-1, Caveolin-2, Annexin II
826	endoplasmic reticulum tubular network organization	6	0.00145809	0.0135182	4	Reticulon 3, Reticulon 4, Reep1, Rab-10
827	glutamate biosynthetic process	6	0.0175231	0.0975013	3	DHE3, GLSK, GLAST1/EAAT1
828	nucleobase-containing small molecule interconversion	18	0.00144826	0.0135182	7	Thioredoxin, NDPK A, TXNRD1, GSHR, NDPK B, RRM1, AK1
829	relaxation of muscle	18	0.00144826	0.0135182	7	MaxiK alpha subunit, SOD1, Ca-ATPase1, P2X4, NCX1, CaMK II delta, Ca-ATPase2
830	response to selenium ion	18	0.00144826	0.0135182	7	TXNRD2, Thioredoxin, GPX1, SOD2, TXNRD1, Vimentin, MAOB
831	isocitrate metabolic process	6	0.00145809	0.0135182	4	IDH1, IDH2, IDH3A, ACON
832	acetyl-CoA biosynthetic process from pyruvate	6	0.00145809	0.0135182	4	ODP2, PDHA (somatic), PDH beta, DLDH
833	positive regulation of B cell receptor signaling pathway	6	0.00145809	0.0135182	4	PKC-beta, Cmtm3, Lyn, PKC-beta2
834	positive regulation of programmed cell death	442	0.00849393	0.0571432	62	JWA, RACK1, RhoA, EEF1E1, PTPRF (LAR), TRPM7, RP40, TIP30, Beta-catenin, P2X7, ITGB1, CDC42, UBC, MaxiK alpha subunit, G-protein alpha-q, ITGA6, SCRIB, MTCH1, iNOS, RPS27A, HGTD-P, ANO6, HSP60, SOD1, CGI-147 (Bit1), IGF-2 receptor, Bak, LDHA, HMGB1, CD44, B4GT1, GC1QBP, CNR1, Kalirin, Nicastrin, TSAP6, eIF5A, RhoB, eEF1A2, c-Src, NQO1, CD30(TNFRSF8), eEF1A1, Lyn, NR2A, RPS6, GluR6, Annexin I, SAC…
835	regulation of nuclease activity	75	0.00146919	0.0135681	17	DCTN1(p150Glued), ARFGAP1, PCNA, HYOU1, Talin-1, GRP78, eIF2S1, Alpha adducin, Nucleophosmin, ASNS, SRP-beta receptor, C19orf10, GFPT1, Endoplasmin, Calreticulin, PREB, ERP5
836	alpha-amino acid biosynthetic process	75	0.00146919	0.0135681	17	FTDH, DHE3, CPSM, AATC, SAHH, GLSK, FTHFSDC1, SERA, PUR9, ASNS, C1TC, GLNA, GLAST1/EAAT1, GATM, PYCS, SHMT2, AATM
837	DNA damage response, signal transduction by p53 class mediator	88	0.00147614	0.0136145	19	PSMB1, PSMB5, PSMD11, RP40, PSMB3, PSMD1, PSMD2, UBC, PSMA1, MUC1, PSMB8(LMP7), RPS27A, PSMA7, PSMA3, PSMA4, PSME2, PSMA6, PSMD6, PSMC1
838	regulation of response to biotic stimulus	115	0.00149871	0.013787	23	CD28, AP-1 beta subunit, Nectin-2, Fyn, ATP6V1H, Lck, CD37, AP2A2, HSP60, TRAF3, ARF1, PVR, GC1QBP, PRDX2, AP complex 2 medium (mu) chain, PKC-alpha, PCBP-2, CD3 zeta, Rac1, AP2A1, IRG1, STING (TMEM173), Beta-adaptin 2
839	ribonucleoprotein complex subunit organization	143	0.00151701	0.0139172	27	RPS10, RPS19, LEDGF, U5-200KD, ZNF162, RPS15, DDX6, eIF3S3, PLD6, eIF6 (ITGB4BP), Dynein 1, cytoplasmic, heavy chain, RPS25, M9, DDX1, RPS17L, GC1QBP, Nucleophosmin, BAT1 (UAP56), RPS17, eIF3S8, eIF3S4, RPS6, NMP200, eIF3S9, RPS2, SNRPD3 (SMD3), DDX3X
840	forebrain development	386	0.00151874	0.0139172	59	PLP1, Neuropilin-2, RhoA, Beta-catenin, 14-3-3 epsilon, Myelin basic protein, NCX2, CDC42, AKAP5, MYH10, Fyn, G-protein alpha-q, Protocadherin 9, CRMP2, HDAC1, GRP78, DHE3, ODO1, NURR1, NCAM1, FRS2, Tenascin-R, Alpha-internexin, 14-3-3 eta, ATP5F1, CNP1, LDHA, NDPK A, PUR9, NDRG2, SLC1A2/EAAT2, Reticulon 4, PAFAH alpha (LIS1), 14-3-3 theta, KCRB, Ephrin-A receptor 5, c-Src, PTPR-sigma, PGAP1, NR2…
841	regulation of cysteine-type endopeptidase activity	223	0.0141849	0.0824094	34	JWA, RACK1, RhoA, RPS3, PRDX3, 14-3-3 epsilon, PERP, DR5(TNFRSF10B), DNAJB6 (Hdj-1), HSP10 (mitochondrial), Lck, VCP, PRDX5, MTCH1, GPX1, HGTD-P, HSP60, DR4(TNFRSF10A), Bak, Cytochrome c, Tissue factor, HMGB1, CD44, BCL2L12, Rififylin (RFFL), Calgranulin B, c-Src, DHC24, cytochrome P-450 reductase, HSPA1A, FasR(CD95), DDX3X, HSPA1B, GPI
842	positive regulation of cellular protein metabolic process	966	0.0050188	0.0376463	125	DCTN1(p150Glued), EIF5A2, ARFGAP1, KIDINS220, PSMB1, PSMB5, Keratin 17, Adenylate cyclase type VI, RACK1, RhoA, CD28, RAP-1A, SAM68, Endoglin, PSMD11, RP40, HSPA2, 14-3-3 beta/alpha, P2X7, PSMB3, ITGB1, CHP, Pacsin 3, PSMD1, eEF2, PSMD2, PERP, CDC42, RAP-2A, UBC, DR5(TNFRSF10B), AKAP5, PKA-cat beta, HYOU1, PSMA1, gp130, PECAM1, AUF1, E2N(UBC13), Talin-1, RPS4X, GRP78, Lck, PI3K reg class IA (p85-…
843	glycerol ether metabolic process	23	0.0015506	0.0141726	8	P4HB, Thioredoxin, MLSTD2, PDIA3, TXNDC10, GNPAT, ERp72, ERP5
844	positive regulation of nuclease activity	69	0.00155383	0.0141796	16	DCTN1(p150Glued), ARFGAP1, PCNA, HYOU1, Talin-1, GRP78, eIF2S1, Alpha adducin, ASNS, SRP-beta receptor, C19orf10, GFPT1, Endoplasmin, Calreticulin, PREB, ERP5
845	cellular response to topologically incorrect protein	95	0.00155593	0.0141796	20	DCTN1(p150Glued), ARFGAP1, HYOU1, Talin-1, GRP78, VCP, eIF2S1, Alpha adducin, SDF2L1, ERO1Lalpha, ASNS, SRP-beta receptor, C19orf10, GFPT1, Endoplasmin, Derlin1, Calreticulin, PREB, AARS, ERP5
846	sterol biosynthetic process	39	0.00155933	0.0141796	11	HMGCS2, HMGCS1, C14orf1, LSS, ERG1, DHCR7, LMNBR, ACAA2, DHC24, CNBP, CYB5R3
847	cellular response to glucagon stimulus	39	0.00155933	0.0141796	11	G-protein beta-2, Adenylate cyclase type VI, PKA-cat beta, Adenylate cyclase type I, Adenylate cyclase type V, CPSM, G-protein alpha-s, Adenylate cyclase type IX, G-protein beta-1, G-protein beta-4, GNAS1
848	immune response	1158	0.00156727	0.0142335	151	CD69, G3P2, YES, IL-2R gamma chain, Adenylate cyclase type VI, BST2, RPS30, NF45 (ILF2), CD28, IFI17, Galectin-1, Ku80, RP40, Calcineurin A (alpha), Thioredoxin, Calcineurin B1, Beta-catenin, 14-3-3 beta/alpha, ARPC1A, P2X7, Rab-27A, LyGDI, HSP90 alpha, RPL13A, Myelin basic protein, Ku70, PD-1, CDC42, UBC, PKA-cat beta, HIST1H2BG, Fyn, HLA-E, ICOS-L, JAM3, E2N(UBC13), IFITM2, DDX9, GRO-1, MCP, PK…
849	regulation of ubiquitin-protein transferase activity	102	0.001617	0.0146664	21	PSMB1, PSMB5, PSMD11, RP40, PSMB3, PSMD1, PSMD2, UBC, PSMA1, E2N(UBC13), PSMB8(LMP7), RPS27A, PSMA7, PSMA3, PSMA4, PSME2, PSMA6, Presenilin 1, PSMD6, PSMC1, CDK1 (p34)
850	response to fatty acid	77	0.00199012	0.0173641	17	Adenylate cyclase type VI, Ku80, CPT-1A, Myelin basic protein, ALDH2, HMGCS2, PI3K reg class IA (p85-alpha), CPSM, G-protein alpha-s, NDPK A, c-Src, GNPAT, ACAT2, NDPK B, G-protein beta-1, GNAS1, RAGE
851	anatomical structure homeostasis	247	0.00164469	0.0148986	41	ILDR2, GAA, PCNA, CXADR, Ku80, Beta-catenin, P2X7, ITGB1, RFC1, PFKM, PIP, Ku70, RFC2, LPCAT1, Rac2, RPA1, PARP-1, ALDOA, Albumin, Rab-7, Neurochondrin, PRDX5, Actin cytoplasmic 2, G-protein alpha-s, Alpha adducin, SOD1, Cofilin, muscle, P2X4, PRDX1, c-Src, CORO1A(CLABP, TACO), HSP27, Cystatin S, Histone H4, ACTB, HSPA1A, DNA-PK, GNAS1, Rac1, p23 co-chaperone, HSPA1B
852	cellular response to reactive oxygen species	104	0.00471348	0.0355813	20	PRDX3, CCS, PRDX5, GPX1, SOD1, PPIF, Tissue factor, SOD2, PRDX2, RhoB, PRDX1, TXNRD1, NCX1, APEX, Annexin I, CDK1 (p34), DJ-1, GPX4 (PHGPx), NSGPeroxidase, RAGE
853	regeneration	180	0.00167219	0.0151285	32	GSTP1, Prohibitin, NEFL, CAD, Neuromodulin, JAM3, von Willebrand factor, Angiopoietin 2, MAP-1B, eIF4A1, NCAM1, GPX1, HMBS, Caveolin-1, IGF-2 receptor, Alpha-internexin, Bak, PUR9, NACA, Jagged1, Antigen KI-67, Vimentin, ALDOC, KPR2, ENO3, Plastin, GATM, Alpha-1 catenin, FasR(CD95), PKM2, CDK1 (p34), Versican
854	regulation of actin polymerization or depolymerization	116	0.00168976	0.015268	23	Alpha-fodrin, Profilin I, RhoA, ARF6, ARPC1A, PECAM1, MYADM, Cofilin, non-muscle, Alpha adducin, CAPZ beta, Cofilin, muscle, CapG, PKC-epsilon, CORO1A(CLABP, TACO), ARPC3, CAPZA1, Beta-fodrin, PDXP, ANKRD15, Rac1, SPTBN2, SAP97 (DLG1), ACTR3
855	cellular response to extracellular stimulus	178	0.00516038	0.0382244	30	APG3, GSTP1, Rab-1A, Heme oxygenase 1, ZIP4, APG16L1, P2X7, ITGB1, GLUT1, ITGA6, VTI1B, GRP78, Albumin, NURR1, iNOS, COMT, Caveolin-1, LDHA, VAMP7, SLC1A2/EAAT2, ASNS, ACAT2, Lyn, PMCA1, GLNA, APG12, NR2B, Presenilin 1, Cathepsin D, Fascin
856	response to decreased oxygen levels	325	0.00762258	0.0522653	48	TfR1, RhoA, GABT, Endoglin, P4HB, RP40, Heme oxygenase 1, ACSL6, Alpha-actinin 4, UBC, MaxiK alpha subunit, HYOU1, ECE1, ATP1B1, Angiopoietin 2, ALDOA, NURR1, iNOS, CLIM1, MUC1, Heme oxygenase 2, CaMK II gamma, RPS27A, SAHH, HGTD-P, HMBS, HSP60, Caveolin-1, LDHA, SOD2, NPEPPS, CD38, Claudin-3, c-Src, ALDOC, PKC-epsilon, LDLR, ADAM17, Endoplasmin, NCX1, ACAA2, G-protein beta-1, FasR(CD95), PKM2, C…
857	chaperone-mediated protein complex assembly	13	0.0384142	0.17761	4	HSP90 alpha, HSP60, HSPA4, TCP1-beta
858	short-chain fatty acid metabolic process	14	0.00177837	0.0159471	6	OXSM, PCCB, ACDS, PCCA, SSDH, IRG1
859	regulation of coenzyme metabolic process	14	0.00177837	0.0159471	6	PGAM1, ODP2, PDHA (somatic), PDX1, PDH beta, DLDH
860	regulation of cofactor metabolic process	14	0.00177837	0.0159471	6	PGAM1, ODP2, PDHA (somatic), PDX1, PDH beta, DLDH
861	response to fungicide	14	0.00177837	0.0159471	6	GluR4, GluR3, NR2A, NR2B, GluR1, GluR2
862	formation of translation preinitiation complex	14	0.00177837	0.0159471	6	eIF3S3, M9, eIF3S8, eIF3S4, eIF3S9, RPS2
863	cholesterol biosynthetic process	34	0.00178518	0.0159879	10	HMGCS2, HMGCS1, LSS, ERG1, DHCR7, LMNBR, ACAA2, DHC24, CNBP, CYB5R3
864	regulation of multicellular organismal process	2199	0.00179576	0.0160624	268	GSTP1, TfR1, G-protein alpha-11, GAA, KIDINS220, RPS19, GLG1, IL-2R gamma chain, Profilin I, Keratin 17, Neuropilin-2, Adenylate cyclase type VI, BST2, RACK1, RhoA, CD28, IFI17, RAP-1A, Galectin-1, ARF6, CXADR, Ku80, Annexin VI, Endoglin, PTPRF (LAR), 14-3-3 gamma, RP40, Calcineurin A (alpha), CNTN1 (F3), NEFL, Desmin, Heme oxygenase 1, TIP30, Beta-catenin, Attractin, P2X7, PKC-beta, Ephrin-A rec…
865	positive regulation of phosphorylation	780	0.0252063	0.133167	98	DCTN1(p150Glued), ARFGAP1, KIDINS220, Adenylate cyclase type VI, JWA, RACK1, RAP-1A, Endoglin, RP40, HSPA2, Beta-catenin, 14-3-3 beta/alpha, P2X7, ITGB1, CDC42, RAP-2A, UBC, DR5(TNFRSF10B), AKAP5, PKA-cat beta, HYOU1, gp130, PECAM1, ITGA6, Talin-1, GRP78, Lck, PI3K reg class IA (p85-alpha), Adenylate cyclase type I, Adenylate cyclase type V, B-ind1, CD3 epsilon, eIF2S1, CD74, CD45, G-protein alph…
866	regulation of cellular response to stress	395	0.0591634	0.232881	51	GSTP1, JWA, RPS3, EEF1E1, SPEC1, P4HB, Histone H2AX, SREC-I, CDC42, RAP-2A, SPRED1, Otubain1, E2N(UBC13), NPC1, PKC-gamma, B-ind1, CD74, MUC1, GPX1, hnRNP K, Tenascin-R, SOD1, Bak, SPRED2, UEV1A, CD44, Nucleophosmin, SOD2, TSAP6, Reticulon 4, PAFAH alpha (LIS1), PRDX1, BCL2L12, BAT1 (UAP56), DDX5, Lyn, HSP27, GluR6, VANGL2, APEX, H-Ras, DBC1, PNPH, PLC-beta1, CD36, SPAG9, APG7, SIP1 (ZFHX1B), Lam…
867	ribosomal small subunit export from nucleus	2	0.0107595	0.0645118	2	RPS15, Nucleophosmin
868	susceptibility to T cell mediated cytotoxicity	2	0.0107595	0.0645118	2	Nectin-2, PVR
869	actin filament branching	2	0.0107595	0.0645118	2	CDC42, CORO1B
870	stress response to cadmium ion	2	0.0107595	0.0645118	2	ABCB6, ZnT-1
871	gamma-aminobutyric acid catabolic process	2	0.0107595	0.0645118	2	GABT, SSDH
872	post-embryonic body morphogenesis	2	0.0107595	0.0645118	2	G-protein alpha-s, GNAS1
873	uropod organization	2	0.0107595	0.0645118	2	MYH9, CORO1A(CLABP, TACO)
874	co-translational protein modification	2	0.0107595	0.0645118	2	STT3A, STT3B
875	positive regulation of oxidative phosphorylation uncoupler activity	2	0.0107595	0.0645118	2	SLC25A4, DJ-1
876	immunoglobulin biosynthetic process	2	0.0107595	0.0645118	2	CD45, GALNT2
877	detoxification of cadmium ion	2	0.0107595	0.0645118	2	ABCB6, ZnT-1
878	cellular response to stress	1320	0.0018687	0.0166939	169	APG3, DCTN1(p150Glued), Rab-1A, ARFGAP1, ERp44, GSTM1, PSMB1, PSMB5, JWA, PCNA, UBE1DC1, RhoA, RPS3, EEF1E1, Ku80, P4HB, PSMD11, RP40, PRDX3, NEFL, Thioredoxin, CCS, Heme oxygenase 1, UBE2T, Histone H2AX, ZIP4, APG16L1, PDIA3, PSMB3, BAZ1B, RFC1, EEPD1, CCDC47, SSRP1, PSMD1, Ku70, PSMD2, RFC2, DDB1, UBC, DR5(TNFRSF10B), GLUT1, HYOU1, PSMA1, Otubain1, TXNDC10, JAM3, E2N(UBC13), Talin-1, NFBD1, VTI…
879	regulation of establishment of protein localization to plasma membrane	42	0.00297888	0.024574	11	RhoG, RACK1, TMEM59, ARF6, PI3K reg class IA (p85-alpha), VAMP4, TC10, LPL1, ACSL3, SAP97 (DLG1), RER1
880	myeloid cell activation involved in immune response	42	0.00931853	0.0606357	10	MUNC18-3, VAMP7, LAT, Syntaxin 11, Fc epsilon RI gamma, PKC-epsilon, Lyn, 14-3-3 zeta/delta, PI4KII, WBSCR5(NTAL)
881	regulation of actin filament length	117	0.00190122	0.0169419	23	Alpha-fodrin, Profilin I, RhoA, ARF6, ARPC1A, PECAM1, MYADM, Cofilin, non-muscle, Alpha adducin, CAPZ beta, Cofilin, muscle, CapG, PKC-epsilon, CORO1A(CLABP, TACO), ARPC3, CAPZA1, Beta-fodrin, PDXP, ANKRD15, Rac1, SPTBN2, SAP97 (DLG1), ACTR3
882	cytokinesis	92	0.0266007	0.138476	16	MYH9, Ankyrin-G, RhoA, MYH10, KIF3B, Cofilin, non-muscle, Rab-11A, RalB, RhoC, RalA, RhoB, Septin 6, Rab-35, Beta-fodrin, Septin 7, ACTR3
883	regulation of intrinsic apoptotic signaling pathway	124	0.00191088	0.0169613	24	RACK1, P4HB, HDAC1, Lck, CD74, MUC1, GPX1, VDAC 2, hnRNP K, SOD1, PPIF, Caveolin-1, CD44, SOD2, TSAP6, BCL2L12, Calgranulin B, c-Src, HSP27, URI, OPA1, DBC1, DDX3X, PL scramblase 1
884	positive regulation of leukocyte mediated immunity	64	0.00192135	0.0169613	15	TAP1 (PSF1), LAMP1, P2X7, Nectin-2, HLA-E, HLA-G, iNOS, CD45, HSP60, CD23, PVR, Fc epsilon RI gamma, PNPH, HSPA1A, HSPA1B
885	cellular response to superoxide	10	0.00192488	0.0169613	5	CCS, SOD1, SOD2, PRDX2, PRDX1
886	removal of superoxide radicals	10	0.00192488	0.0169613	5	CCS, SOD1, SOD2, PRDX2, PRDX1
887	regulation of translational fidelity	10	0.00192488	0.0169613	5	RPS5, IleRS, VARSL, LARS1, AARS
888	synaptic vesicle docking involved in exocytosis	10	0.00192488	0.0169613	5	MUNC13-2, Syntaxin 1A, Syntaxin 4, SNAP-25, SPTBN2
889	acetyl-CoA biosynthetic process	10	0.00192488	0.0169613	5	ACLY, ODP2, PDHA (somatic), PDH beta, DLDH
890	heterotypic cell-cell adhesion	10	0.00192488	0.0169613	5	PERP, CD45, LFA-3, NRCAM, Neurofascin
891	negative regulation of catalytic activity	753	0.00197161	0.0173088	103	GSTP1, TGT, PSMB1, Macro-H2A.1 histone, PSMB5, Chapsyn-110, BST2, RACK1, Karyopherin beta-3, SPEC1, Endoglin, PSMD11, 14-3-3 gamma, RP40, PRDX3, PSMB3, A-FABP, CHP, PSMD1, 14-3-3 epsilon, PSMD2, Sortilin, TESC, UBC, AKAP5, SPRED1, DNAJB6 (Hdj-1), PSMA1, PECAM1, G-protein alpha-q, UGT1A9, G-protein alpha-i3, MCP, PR65-alpha, RKIP, ZGPAT, PRDX5, CD45, PSMB8(LMP7), GPX1, SCCA-2, RPS27A, PSMA7, PSMA3…
892	regulation of sodium ion transmembrane transport	29	0.00198734	0.0173612	9	Ankyrin-G, CHP, Alpha-actinin 4, TESC, Stomatin, 14-3-3 eta, PLC-beta1, SAP97 (DLG1), PMCA4
893	regulation of mitochondrial membrane potential	29	0.00198734	0.0173612	9	JWA, PRDX3, NDUFS1, SOD1, Bak, SOD2, STOML2, NCC27, PKC-epsilon
894	vesicle targeting, to, from or within Golgi	29	0.00198734	0.0173612	9	ARFGAP1, gamma-BAR, COPD, ARF1, COPA, COPG1, TMP21, PREB, COPB2
895	regulation of synaptic transmission, GABAergic	29	0.00198734	0.0173612	9	Carbonic anhydrase II, K-RAS, GAT1, CNR1, MUNC18, PKC-epsilon, N-Ras, H-Ras, HTR1B
896	acid secretion	54	0.0210706	0.112996	11	ATP4A, SLC38A2, GLSK, Syntaxin 1A, Synaptotagmin I, SLC17A7, MUNC18, SNAP-25, Annexin I, VAMP2, Rab-3A
897	leukocyte mediated immunity	150	0.0362581	0.170061	23	Rab-27A, ICOS-L, MCP, Tubulin beta 1, MUNC18-3, Tubulin beta 2C, CD74, HSP60, C1qb, VAMP7, GC1QBP, LAT, Syntaxin 11, PRDX1, Jagged1, Fc epsilon RI gamma, Lyn, ADAM17, 14-3-3 zeta/delta, PI4KII, FasR(CD95), WBSCR5(NTAL), SAP97 (DLG1)
898	positive regulation of transporter activity	46	0.00202911	0.0176735	12	Ankyrin-G, CHP, Alpha-actinin 4, TESC, SLC25A4, Ankyrin-B, AKAP7 gamma, AKAP7 alpha/beta, GSTO1, PLC-beta1, DJ-1, RAGE
899	cellular nitrogen compound metabolic process	5124	0.00650843	0.0457779	577	GSTP1, ITPA, CPSF1, RPS10, Prp8, TEF-1, G-protein beta-2, G-protein alpha-11, MYH9, RhoG, Rab-1A, Ankyrin 1, dUTPase (DUT), RPS19, LEDGF, GSTM1, Ribonuclease H1, PSMB1, HIST1H2BA, Macro-H2A.1 histone, PSMB5, Chapsyn-110, Rab-5C, Adenylate cyclase type VI, U5-200KD, RPS30, NF45 (ILF2), PYC, PD-ECGF (TdRPase), hnRNP U, PUR-alpha, PCNA, TST, RhoA, SURF1, ODO2, RPS3, EEF1E1, RPL12, RPL19, MCM6, TPI1,…
900	transition metal ion transport	104	0.00208129	0.0180709	21	TfR1, ATP6V0C, ATP6V1A (70kD), CCS, SLC39A10, ZIP4, ABCB6, ATP6V1B2, ATP6V1H, SFXN1, SLC39A1 (ZIP1), ATP6V0A2, TTYH1, ATP2C1, TSAP6, FTL, Clathrin heavy chain, ZnT-1, ZnT6, ATP6V0A1, Mucolipin-1
901	acylglycerol catabolic process	19	0.00208949	0.0180978	7	MLCP (cat), A-FABP, PKA-cat beta, CPSM, DGL-alpha, PP1-cat gamma, Monoglyceride lipase
902	neutral lipid catabolic process	19	0.00208949	0.0180978	7	MLCP (cat), A-FABP, PKA-cat beta, CPSM, DGL-alpha, PP1-cat gamma, Monoglyceride lipase
903	cellular response to oxidative stress	166	0.0121919	0.0721872	27	JWA, PRDX3, CCS, Heme oxygenase 1, HDAC1, NURR1, PRDX5, GPX1, SOD1, PPIF, Tissue factor, AL3B1, SOD2, PRDX2, RhoB, PRDX1, TXNRD1, NCX1, APEX, Annexin I, NDPK B, CD36, CDK1 (p34), DJ-1, GPX4 (PHGPx), NSGPeroxidase, RAGE
904	platelet aggregation	24	0.00211668	0.0182445	8	PIPKI gamma, MUNC18-3, G-protein alpha-s, PDGF-R-alpha, ITGA2B, MUNC18, GNAS1, ERP5
905	establishment or maintenance of bipolar cell polarity	24	0.00211668	0.0182445	8	Ankyrin 1, ERBIN, CDC42, SCRIB, PTK7, LLGL1, VANGL2, VIL2 (ezrin)
906	substrate-dependent cell migration	24	0.00211668	0.0182445	8	Neuropilin-2, ATP5B, MYH10, Oligophrenin 1, CD45, FN14(TNFRSF12A), Neuropilin-1, Formin-like 1
907	establishment or maintenance of apical/basal cell polarity	24	0.00211668	0.0182445	8	Ankyrin 1, ERBIN, CDC42, SCRIB, PTK7, LLGL1, VANGL2, VIL2 (ezrin)
908	NAD metabolic process	32	0.00418506	0.0319656	9	ODO2, ODO1, LDHB, MDH2, LDHA, IDH3A, GPD2, MDH1, PNPH
909	regulation of epidermal growth factor receptor signaling pathway	71	0.00213209	0.0183551	16	PTPRF (LAR), RP40, CDC42, UBC, ZGPAT, Rab-7, RPS27A, Endophilin A1, AP2A2, ZFYVE28, SPRY2, AP complex 2 medium (mu) chain, ADAM17, Presenilin 1, AP2A1, Beta-adaptin 2
910	regulation of axonogenesis	125	0.00213755	0.0183798	24	RhoA, NEFL, Myelin basic protein, TRPV2, CRMP2, MAP-1B, Rab-11A, Tenascin-R, Plexin B2, LRP4, RABGDIA, NEFM, Reticulon 4, PAFAH alpha (LIS1), Vimentin, Thy-1, SynGAP, NRCAM, Presenilin 1, Ephrin-B receptor 2, FN14(TNFRSF12A), Semaphorin 4D, Neuropilin-1, RhoGDI alpha
911	cellular calcium ion homeostasis	279	0.0139646	0.081262	41	P2X7, PKC-beta, ITGB1, S1P1 receptor, NCX2, PMCA2b, SV2A, gp130, PSD-95, G-protein alpha-15, Ccdc109a, GRO-1, Lck, CD45, PDGF-R-alpha, Ankyrin-B, Caveolin-1, Bak, TBXA2R, Ca-ATPase1, ATP2C1, ERO1Lalpha, STOML2, PKC-alpha, Mitofilin, CD38, SDFR1, PKC-epsilon, ATP1A2, GluR6, Endoplasmin, ZnT-1, NCX1, PKC-beta2, Calreticulin, Presenilin 1, G-protein beta-1, G-protein alpha-13, PMCA4, Mucolipin-1, Ca…
912	regulation of hormone secretion	243	0.00217622	0.0186897	40	RAP-1A, Calcineurin A (alpha), CPT-1A, PFKM, GLUT1, AKAP5, PKA-cat beta, SIDT2, gp130, RFX3, Ccdc109a, SLC25A6, MARCKS, DHE3, SPC25, iNOS, G-protein alpha-s, SCOT, SLC25A4, Synaptotagmin-IX, Syntaxin 1A, BRSK2, CNR1, MUNC18, PKC-alpha, Rab8B, CD38, SLC25A5, Ephrin-A receptor 5, PKC-epsilon, SNAP-25, RAP-1B, SGA-81M, Synaptotagmin VII, GLNA, PFKL, VAMP2, GNAS1, SPC22, SPC18
913	learning or memory	228	0.00221274	0.0189804	38	KCC2, TRPM7, Fyn, PSD-95, VDAC 1, Delta-catenin, PKC-gamma, Adenylate cyclase type I, DHE3, NCAM1, COMT, Tenascin-R, K-RAS, ATP1A3, ITGA3, GAT1, SLC17A7, CNR1, SYNJ1, PKC-alpha, ITGA5, VDAC 3, PAFAH alpha (LIS1), ATP1A2, NR2A, SNAP-25, PCDH8, N-Ras, SynGAP, H-Ras, NR2B, Presenilin 1, Ephrin-B receptor 2, PTPR-zeta, BNaC2 (ASIC1a), PLC-beta1, GluR1, GPI
914	cell-cell adhesion	198	0.00222853	0.0190929	34	Galectin-1, CXADR, PTPRF (LAR), PCDH1, Nectin-2, ITGB1, Galectin-7, Claudin-11, PCDH17, MCAM, Protocadherin 9, LEC2, ODZ2, PCDH10, NCAM1, Claudin-5, Desmoglein 1, ITGA4, PCDHA10(CNR8), ATP2C1, Claudin-23, Protocadherin 7, ITGA5, SDFR1, DSG4, ARVCF, Claudin-3, ITGAL, Galectin-9, Desmoglein 2, Claudin-1, PCDH8, PCDHGB6, L1CAM
915	regulation of catalytic activity	2080	0.00424013	0.0322822	251	GSTP1, DCTN1(p150Glued), TGT, RhoG, ARFGAP1, KIDINS220, PSMB1, Macro-H2A.1 histone, Profilin I, PSMB5, Chapsyn-110, Adenylate cyclase type VI, BST2, JWA, PCNA, RACK1, RhoA, RPS3, RAP-1A, Karyopherin beta-3, SPEC1, Endoglin, PSMD11, 14-3-3 gamma, RP40, HSPA2, PRDX3, CCS, RP2, ARF4, 14-3-3 beta/alpha, RGS20, P2X7, Plakophilin 4, PSMB3, Ephrin-A receptor 3, GDI2, RFC1, MAT2B, A-FABP, RGS19, Rab-4A, …
916	neuron recognition	35	0.00227025	0.0194269	10	Ephrin-B3, Ephrin-A receptor 3, Neurotrimin, Neuromodulin, NCAM2, OBCAM, Reticulon 4, NRCAM, Ephrin-B receptor 2, Neuropilin-1
917	myeloid cell homeostasis	108	0.00726629	0.0506078	20	Ankyrin 1, RPS19, Heme oxygenase 1, JAM3, SFXN1, Alpha adducin, SOD1, Bak, RPS17L, RPS24, Nicastrin, PRDX1, RPS17, Lyn, RPS6, L3MBTL3, Annexin I, PLC-beta1, TIMP1, GPI
918	positive regulation of cell death	473	0.0111491	0.0666229	65	JWA, RACK1, RhoA, EEF1E1, PTPRF (LAR), TRPM7, RP40, TIP30, Beta-catenin, P2X7, ITGB1, CDC42, UBC, MaxiK alpha subunit, G-protein alpha-q, ITGA6, SCRIB, MTCH1, iNOS, RPS27A, HGTD-P, ANO6, HSP60, SOD1, PPIF, CGI-147 (Bit1), IGF-2 receptor, Bak, LDHA, HMGB1, CD44, B4GT1, GC1QBP, CNR1, Kalirin, Nicastrin, TSAP6, eIF5A, RhoB, eEF1A2, TXNRD1, c-Src, NQO1, CD30(TNFRSF8), eEF1A1, Lyn, NR2A, RPS6, GluR6, …
919	positive regulation of transferase activity	583	0.00378299	0.0299564	81	DCTN1(p150Glued), ARFGAP1, KIDINS220, PSMB1, PSMB5, Adenylate cyclase type VI, RAP-1A, PSMD11, RP40, HSPA2, 14-3-3 beta/alpha, P2X7, PSMB3, PSMD1, PSMD2, CDC42, UBC, DR5(TNFRSF10B), PKA-cat beta, SERINC1, HYOU1, PSMA1, E2N(UBC13), Talin-1, GRP78, Adenylate cyclase type I, Adenylate cyclase type V, B-ind1, eIF2S1, CD74, CD45, PSMB8(LMP7), FRS2, DIRAS2, RPS27A, Alpha adducin, PDGF-R-alpha, PSMA7, P…
920	divalent inorganic cation homeostasis	315	0.00254174	0.0213644	49	TRPM7, ZIP4, P2X7, PKC-beta, ITGB1, S1P1 receptor, CCDC47, NCX2, PMCA2b, SV2A, gp130, PSD-95, G-protein alpha-15, Ccdc109a, GRO-1, Lck, CD45, G-protein alpha-s, PDGF-R-alpha, Ankyrin-B, Caveolin-1, Bak, BCMP84, TBXA2R, Ca-ATPase1, ATP2C1, ERO1Lalpha, STOML2, PKC-alpha, Mitofilin, CD38, SDFR1, Calgranulin B, PKC-epsilon, ATP1A2, GluR6, Endoplasmin, ZnT-1, NCX1, PKC-beta2, Calreticulin, Presenilin …
921	membrane budding	59	0.00237241	0.0202038	14	ARFGAP1, AP-1 beta subunit, P2X7, AP180, PREI3, COPD, ARF1, COPA, COPG1, Annexin II, TMP21, PREB, COPB2, Beta-adaptin 2
922	cellular response to prostaglandin stimulus	14	0.049486	0.212883	4	Adenylate cyclase type VI, G-protein alpha-s, G-protein beta-1, GNAS1
923	diencephalon development	126	0.0023867	0.0203012	24	PLP1, Neuropilin-2, RhoA, 14-3-3 epsilon, Myelin basic protein, CDC42, GRP78, DHE3, ODO1, NURR1, NCAM1, Alpha-internexin, 14-3-3 eta, ATP5F1, CNP1, LDHA, NDRG2, 14-3-3 theta, KCRB, ENO3, MAOB, G-protein beta-4, Neuropilin-1, ACTB
924	ethanol catabolic process	7	0.0283235	0.144172	3	AL1B1, ALDH2, AL3B1
925	choline transport	7	0.0283235	0.144172	3	SLC44A1, CTL2, Presenilin 1
926	heterophilic cell-cell adhesion	41	0.00242187	0.0205512	11	Galectin-1, CXADR, Galectin-7, MCAM, LEC2, ODZ2, ITGA4, ITGA5, ITGAL, Galectin-9, L1CAM
927	iron ion transport	53	0.00244798	0.020748	13	TfR1, ATP6V0C, ATP6V1A (70kD), ATP6V1B2, ATP6V1H, SFXN1, ATP6V0A2, TTYH1, TSAP6, FTL, Clathrin heavy chain, ATP6V0A1, Mucolipin-1
928	regulation of cell morphogenesis involved in differentiation	260	0.00246341	0.0208539	42	RhoA, PTPRF (LAR), NEFL, Beta-catenin, Ephrin-A receptor 3, Myelin basic protein, CDC42, RAP-2A, AKAP5, TRPV2, CRMP2, MYADM, gamma-BAR, MAP-1B, Rab-11A, Tenascin-R, 14-3-3 eta, Plexin B2, LRP4, SNIP, RABGDIA, NEFM, Cofilin, muscle, CaMK II beta, GC1QBP, Reticulon 4, PAFAH alpha (LIS1), Vimentin, Thy-1, SynGAP, NRCAM, Calreticulin, Presenilin 1, Ephrin-B receptor 2, FN14(TNFRSF12A), Semaphorin 4D,…
929	positive regulation of hydrolase activity	674	0.00246748	0.0208636	93	DCTN1(p150Glued), RhoG, ARFGAP1, Profilin I, Adenylate cyclase type VI, JWA, PCNA, RACK1, RhoA, RPS3, RAP-1A, RP2, ARF4, RGS20, Plakophilin 4, GDI2, RGS19, Rab-4A, S1P1 receptor, LyGDI, AS250, PERP, DR5(TNFRSF10B), PKA-cat beta, DNAJB6 (Hdj-1), HYOU1, HSP10 (mitochondrial), G-protein alpha-q, G-protein alpha-15, Talin-1, SCRIB, GRP78, PKC-gamma, Lck, Adenylate cyclase type I, Adenylate cyclase ty…
930	intracellular transport of virus	33	0.00523418	0.0384904	9	TAP1 (PSF1), RP40, UBC, Karyopherin beta 1, CRM1, RPS27A, BAT1 (UAP56), Derlin1, Ran
931	multi-organism intracellular transport	33	0.00523418	0.0384904	9	TAP1 (PSF1), RP40, UBC, Karyopherin beta 1, CRM1, RPS27A, BAT1 (UAP56), Derlin1, Ran
932	multi-organism transport	33	0.00523418	0.0384904	9	TAP1 (PSF1), RP40, UBC, Karyopherin beta 1, CRM1, RPS27A, BAT1 (UAP56), Derlin1, Ran
933	transport of virus	33	0.00523418	0.0384904	9	TAP1 (PSF1), RP40, UBC, Karyopherin beta 1, CRM1, RPS27A, BAT1 (UAP56), Derlin1, Ran
934	L-alpha-amino acid transmembrane transport	33	0.00523418	0.0384904	9	SLC32A1, ASCT1 (SLC1A4), SERINC1, SLC1A2/EAAT2, EAAT4, ASCT2 (SLC1A5), Aralar1 (SLC25A12), GLAST1/EAAT1, SLC1A1/EAAT3
935	neurotrophin TRK receptor signaling pathway	268	0.00251299	0.0212232	43	KIDINS220, Adenylate cyclase type VI, RhoA, CD28, RAP-1A, RP40, 14-3-3 beta/alpha, 14-3-3 epsilon, Sortilin, UBC, PKA-cat beta, Fyn, HDAC1, PKC-gamma, Lck, PI3K reg class IA (p85-alpha), Adenylate cyclase type I, Adenylate cyclase type V, FRS2, RPS27A, Endophilin A1, PDGF-R-alpha, AP2A2, RalB, K-RAS, Kalirin, Nicastrin, AP complex 2 medium (mu) chain, PKC-alpha, RalA, Reticulon 4, eIF2C2 (Argonau…
936	regulation of cytoskeleton organization	351	0.00332277	0.0266509	53	Alpha-fodrin, Profilin I, BST2, RhoA, ARF6, Beta-catenin, ARPC1A, P2X7, Ephrin-A receptor 3, S1P1 receptor, HSP105, MAP-1A, CDC42, PECAM1, JAM3, MYADM, gamma-BAR, Cofilin, non-muscle, MAP-1B, CRM1, LIC-1, Alpha adducin, CAPZ beta, PDGF-R-alpha, Caveolin-1, M6B, ARF1, Cofilin, muscle, Nucleophosmin, CapG, TC10, CLASP1, Ephrin-A receptor 5, Calgranulin B, PKC-epsilon, CORO1A(CLABP, TACO), ARPC3, CA…
937	regulation of heart contraction	148	0.00253834	0.0213611	27	GAA, CXADR, Desmin, HSP90 alpha, 14-3-3 epsilon, G-protein alpha-i3, ATP1A1, PI3K reg class IA (p85-alpha), RKIP, iNOS, Ankyrin-B, Plakoglobin, Caveolin-1, PKC-alpha, P2X4, Desmoglein 2, ATP1A2, GSTO1, NCX1, G-protein alpha-i2, KCNIP2, G-protein alpha-o, CaMK II delta, Ca-ATPase2, eNOS, ADA, Desmoplakin
938	G2/M transition of mitotic cell cycle	148	0.00253834	0.0213611	27	DCTN1(p150Glued), MLCP (cat), SAM68, 14-3-3 gamma, RP40, HSPA2, HSP90 alpha, 14-3-3 epsilon, UBC, NUMA1, PR65-alpha, Tubulin beta 1, Tubulin beta 2C, AKAP350, Dynein 1, cytoplasmic, heavy chain, RPS27A, OFD1, Tubulin alpha 1A, BRSK2, RBBP4 (RbAp48), PAFAH alpha (LIS1), CLASP1, Cyclin Y, PLC-beta1, Lamin B1, Rab-8, CDK1 (p34)
939	cell cycle G2/M phase transition	148	0.00253834	0.0213611	27	DCTN1(p150Glued), MLCP (cat), SAM68, 14-3-3 gamma, RP40, HSPA2, HSP90 alpha, 14-3-3 epsilon, UBC, NUMA1, PR65-alpha, Tubulin beta 1, Tubulin beta 2C, AKAP350, Dynein 1, cytoplasmic, heavy chain, RPS27A, OFD1, Tubulin alpha 1A, BRSK2, RBBP4 (RbAp48), PAFAH alpha (LIS1), CLASP1, Cyclin Y, PLC-beta1, Lamin B1, Rab-8, CDK1 (p34)
940	positive regulation of lymphocyte activation	233	0.00325504	0.0262731	38	YES, IL-2R gamma chain, CD28, Galectin-1, LAMP1, HSP105, HSP90 alpha, PD-1, CDC42, Fyn, gp130, ICOS-L, MCP, Lck, PI3K reg class IA (p85-alpha), CD3 epsilon, HLA-G, CD74, CD45, CD5, HSP60, Caveolin-1, CD81, CD38, ITGAL, c-Src, CORO1A(CLABP, TACO), Lyn, Thy-1, CD3 zeta, HLA-DPB1, CD3 delta, CD276, PNPH, CD59, CD47, Rac1, ADA
941	regulation of defense response to virus	79	0.00265759	0.0223064	17	CD28, AP-1 beta subunit, Fyn, ATP6V1H, Lck, CD37, AP2A2, TRAF3, ARF1, GC1QBP, AP complex 2 medium (mu) chain, PCBP-2, CD3 zeta, Rac1, AP2A1, STING (TMEM173), Beta-adaptin 2
942	positive regulation of immune effector process	127	0.00266008	0.0223064	24	RPS19, CD28, TAP1 (PSF1), LAMP1, Heme oxygenase 1, P2X7, Nectin-2, HLA-E, MCP, HLA-G, CD74, iNOS, CD45, CD37, HSP60, CD23, PVR, Fc epsilon RI gamma, Lyn, PNPH, CD36, HSPA1A, HSPA1B, FGR
943	positive regulation of locomotion	335	0.0293755	0.145852	46	Profilin I, Neuropilin-2, RACK1, RhoA, ABCC1, ITGB1, S1P1 receptor, gp130, PECAM1, MCAM, MYADM, GRP78, PI3K reg class IA (p85-alpha), CD74, CD45, PDGF-R-alpha, BCMP84, ITGA2B, Tissue factor, HMGB1, SR-BI, ITGA3, GC1QBP, PKC-alpha, ITGA5, ADAM10, DIA1, c-Src, PKC-epsilon, CORO1A(CLABP, TACO), Lyn, TC21, ADAM17, HSP27, NCX1, Podocalyxin-like 1, H-Ras, Calreticulin, Semaphorin 4D, Neuropilin-1, SPAG…
944	posttranscriptional regulation of gene expression	459	0.00580677	0.0417935	65	G3P2, EIF5A2, Keratin 17, hnRNP U, PUR-alpha, RACK1, RhoA, CD28, SAM68, LAMP1, RPS5, CHP, eEF2, RPL13A, TESC, CDC42, PTGFRN, G-protein alpha-q, hnRNP A0, AUF1, eRF1, eIF5, RPS4X, DDX9, eIF3S3, LRP130, Cyclophilin B, Filamin A, PCBP-1, eIF2S1, GluProRS, RPS9, IleRS, Ankyrin-B, Desmoglein 1, SelT, VARSL, HSP60, M9, DDX1, RENT1, GC1QBP, Nucleophosmin, LARS1, MUNC18, PKC-alpha, hnRNP C, eIF5A, eIF2C2…
945	neuronal ion channel clustering	15	0.00270564	0.0226351	6	Chapsyn-110, PSD-95, MTCH1, NRCAM, KCNIP2, Neurofascin
946	positive regulation of leukocyte activation	254	0.0027911	0.0232965	41	YES, IL-2R gamma chain, CD28, Galectin-1, LAMP1, Nectin-2, HSP105, HSP90 alpha, PD-1, CDC42, Fyn, gp130, ICOS-L, MCP, Lck, PI3K reg class IA (p85-alpha), CD3 epsilon, HLA-G, CD74, CD45, CD5, HSP60, Caveolin-1, CD81, CD38, Fc epsilon RI gamma, ITGAL, c-Src, CORO1A(CLABP, TACO), Lyn, Thy-1, CD3 zeta, HLA-DPB1, CD3 delta, CD276, PNPH, CD59, CD47, Rac1, FGR, ADA
947	phosphatidylinositol biosynthetic process	86	0.00279125	0.0232965	18	PIPKI gamma, PI52B, ARF3, PI4K2B, PI3K reg class IA (p85-alpha), SAC3, IMPA1, CD81, ARF1, SYNJ1, INPP4A, CDIPT, PGAP1, SACM1L, PIGK, PIGN, PIGT, PI4KII
948	ribonucleoprotein complex biogenesis	285	0.0123943	0.0732636	42	RPS10, RPS19, LEDGF, U5-200KD, ZNF162, RPS15, DDX6, eIF3S3, TFB2M, eIF6 (ITGB4BP), Dynein 1, cytoplasmic, heavy chain, RPS7, RPS25, Nop56, RRS1, RPS16, RPL5, RRP4, M9, MRPL10, DDX1, RPS17L, RPL7, GC1QBP, Nucleophosmin, RPS24, RPL7A, BAT1 (UAP56), RPS17, RPS8, DDX48, eIF3S8, eIF3S4, RPS6, NMP200, eIF3S9, RPS2, RPL11, SNRPD3 (SMD3), DDX3X, RPLP0, RPL14
949	ether metabolic process	25	0.00283321	0.023619	8	P4HB, Thioredoxin, MLSTD2, PDIA3, TXNDC10, GNPAT, ERp72, ERP5
950	nitrogen compound metabolic process	5559	0.0229346	0.121799	614	GSTP1, ITPA, CPSF1, RPS10, Prp8, TEF-1, G-protein beta-2, G-protein alpha-11, MYH9, RhoG, Rab-1A, Ankyrin 1, dUTPase (DUT), RPS19, LEDGF, GSTM1, HCP1, Ribonuclease H1, BGAL, PSMB1, HIST1H2BA, Macro-H2A.1 histone, PSMB5, Chapsyn-110, Rab-5C, Adenylate cyclase type VI, U5-200KD, RPS30, NF45 (ILF2), PYC, PD-ECGF (TdRPase), hnRNP U, PUR-alpha, PCNA, TST, RhoA, SURF1, GABT, ODO2, RPS3, EEF1E1, RPL12, …
951	regulation of translational elongation	20	0.00292972	0.0243949	7	EIF5A2, RPS5, IleRS, VARSL, LARS1, eIF5A, AARS
952	regulation of intrinsic apoptotic signaling pathway in response to DNA damage	34	0.0205448	0.111183	8	CD74, MUC1, hnRNP K, CD44, TSAP6, BCL2L12, DBC1, PL scramblase 1
953	extracellular matrix organization	365	0.00294758	0.0244597	55	CD151, Plectin 1, ITGB4, Endoglin, P4HB, ITGB1, JAM2, MFAP3, DNAJB6 (Hdj-1), COL4A2, PECAM1, JAM3, von Willebrand factor, KAR, ITGA6, COL4A1, Cyclophilin B, NCAM1, PDGF-R-alpha, Alpha-actinin 1, Tenascin-R, M6B, GDF5, ITGA4, HSP47, ITGB2, LRP4, PRDX4, ITGA2B, Fibulin-3, CD44, ERO1Lalpha, ITGA3, B4GT1, Nicastrin, PKC-alpha, ITGA5, ADAM10, CASK, MMP-15, ITGAL, ICAM2, PTPR-sigma, ADAM17, Annexin II,…
954	signal transduction in response to DNA damage	100	0.00295127	0.0244597	20	PSMB1, PSMB5, PSMD11, RP40, PSMB3, PSMD1, PSMD2, UBC, PSMA1, MUC1, PSMB8(LMP7), RPS27A, PSMA7, PSMA3, PSMA4, SMC1, PSME2, PSMA6, PSMD6, PSMC1
955	regulation of actin filament polymerization	100	0.00295127	0.0244597	20	Alpha-fodrin, Profilin I, RhoA, ARF6, ARPC1A, PECAM1, MYADM, Alpha adducin, CAPZ beta, CapG, PKC-epsilon, CORO1A(CLABP, TACO), ARPC3, CAPZA1, Beta-fodrin, ANKRD15, Rac1, SPTBN2, SAP97 (DLG1), ACTR3
956	rRNA processing	126	0.157003	0.410054	17	RPS19, RPS15, TFB2M, RPS7, Nop56, RPS16, RPL5, RRP4, RPS17L, RPL7, RPS24, RPS17, RPS8, DDX48, RPS6, RPL11, RPL14
957	vesicle coating	42	0.00297888	0.024574	11	ARFGAP1, AP-1 beta subunit, AP180, COPD, ARF1, COPA, COPG1, TMP21, PREB, COPB2, Beta-adaptin 2
958	negative regulation of actin filament polymerization	42	0.00297888	0.024574	11	Alpha-fodrin, Profilin I, PECAM1, MYADM, Alpha adducin, CAPZ beta, CapG, CAPZA1, Beta-fodrin, ANKRD15, SPTBN2
959	response to cocaine	42	0.00297888	0.024574	11	GABT, PSD-95, CRMP2, NCAM1, HSP60, GAT1, CNR1, NR2A, NR2B, HTR1B, GluR1
960	regulation of ligase activity	107	0.00298635	0.0246071	21	PSMB1, PSMB5, PSMD11, RP40, PSMB3, PSMD1, PSMD2, UBC, PSMA1, E2N(UBC13), PSMB8(LMP7), RPS27A, PSMA7, PSMA3, PSMA4, PSME2, PSMA6, Presenilin 1, PSMD6, PSMC1, CDK1 (p34)
961	tRNA aminoacylation for protein translation	48	0.00299041	0.024612	12	EEF1E1, FARSB, WARS, MARS, GluProRS, IleRS, VARSL, LARS1, DARS2, RARS, CARS2, AARS
962	organelle assembly	321	0.0333754	0.158222	44	APG3, RPS10, Rab-1A, RPS19, RhoA, APG16L1, P2X7, Nectin-2, ITGB1, ACTC, RPS15, MYH10, ACTA1, RFX3, KIF3B, DDX6, Tubulin beta 1, Filamin A, Rab-7, Actin cytoplasmic 2, eIF6 (ITGB4BP), Dynein 1, cytoplasmic, heavy chain, TTLL3, OFD1, PDGF-R-alpha, RPS25, RPS17L, Cofilin, muscle, GC1QBP, Nucleophosmin, PAFAH alpha (LIS1), RPS17, CORO1A(CLABP, TACO), Titin, RPS6, Clathrin heavy chain, VANGL2, RPS2, F…
963	developmental maturation	217	0.00307808	0.0252751	36	PLP1, Chapsyn-110, RhoA, Beta-catenin, S1P1 receptor, SREC-I, MaxiK alpha subunit, PSD-95, G-protein alpha-q, RFX3, PLD6, RKIP, Sez6l, MAP-1B, NURR1, MTCH1, ANO6, COPD, CD44, MUNC18, DSG4, CD63, Paralemmin, NRCAM, L3MBTL3, Myosin Va, DLDH, Presenilin 1, Rab-3A, Semaphorin 4D, KCNIP2, PLC-beta1, WDT2, TIMP1, Neurofascin, Dystroglycan
964	regulation of neuron death	240	0.00309408	0.0253721	39	RhoA, PTPRF (LAR), PRDX3, NEFL, Heme oxygenase 1, ABCC1, HSP105, CDC42, Fyn, HDAC1, PKC-gamma, NURR1, GPX1, HSP60, SOD1, GDF5, Csp, K-RAS, Nucleophosmin, SOD2, PRDX2, CNTFR alpha, MUNC18, Beta-synuclein, NQO1, GluR6, N-Ras, SynGAP, HSP90 beta, H-Ras, DHC24, Presenilin 1, UBC12, A2M receptor, Neuropilin-1, AARS, DJ-1, GPI, RAGE
965	activation of signaling protein activity involved in unfolded protein response	67	0.00309703	0.0253721	15	DCTN1(p150Glued), ARFGAP1, HYOU1, Talin-1, GRP78, eIF2S1, Alpha adducin, ASNS, SRP-beta receptor, C19orf10, GFPT1, Endoplasmin, Calreticulin, PREB, ERP5
966	neurotrophin signaling pathway	271	0.00310598	0.0254054	43	KIDINS220, Adenylate cyclase type VI, RhoA, CD28, RAP-1A, RP40, 14-3-3 beta/alpha, 14-3-3 epsilon, Sortilin, UBC, PKA-cat beta, Fyn, HDAC1, PKC-gamma, Lck, PI3K reg class IA (p85-alpha), Adenylate cyclase type I, Adenylate cyclase type V, FRS2, RPS27A, Endophilin A1, PDGF-R-alpha, AP2A2, RalB, K-RAS, Kalirin, Nicastrin, AP complex 2 medium (mu) chain, PKC-alpha, RalA, Reticulon 4, eIF2C2 (Argonau…
967	cellular response to hyperoxia	7	0.00312253	0.0254054	4	Thioredoxin, Caveolin-1, TXNRD1, FasR(CD95)
968	cellular response to increased oxygen levels	7	0.00312253	0.0254054	4	Thioredoxin, Caveolin-1, TXNRD1, FasR(CD95)
969	regulation of sodium:proton antiporter activity	7	0.00312253	0.0254054	4	CHP, Alpha-actinin 4, TESC, PLC-beta1
970	extracellular structure organization	366	0.00312815	0.025422	55	CD151, Plectin 1, ITGB4, Endoglin, P4HB, ITGB1, JAM2, MFAP3, DNAJB6 (Hdj-1), COL4A2, PECAM1, JAM3, von Willebrand factor, KAR, ITGA6, COL4A1, Cyclophilin B, NCAM1, PDGF-R-alpha, Alpha-actinin 1, Tenascin-R, M6B, GDF5, ITGA4, HSP47, ITGB2, LRP4, PRDX4, ITGA2B, Fibulin-3, CD44, ERO1Lalpha, ITGA3, B4GT1, Nicastrin, PKC-alpha, ITGA5, ADAM10, CASK, MMP-15, ITGAL, ICAM2, PTPR-sigma, ADAM17, Annexin II,…
971	regulation of actin nucleation	15	0.0147491	0.0841741	5	gamma-BAR, ARF1, CORO1A(CLABP, TACO), CYFIP1, CORO1B
972	regulation of response to DNA damage stimulus	127	0.0110905	0.0663282	22	RPS3, EEF1E1, Histone H2AX, SPRED1, Otubain1, E2N(UBC13), PKC-gamma, CD74, MUC1, hnRNP K, SPRED2, UEV1A, CD44, Nucleophosmin, TSAP6, BCL2L12, BAT1 (UAP56), DDX5, APEX, DBC1, PNPH, PL scramblase 1
973	dendritic spine development	11	0.00322882	0.0260911	5	PSD-95, ACSL4, Ephrin-A receptor 5, NHE6, Ephrin-B receptor 2
974	succinate metabolic process	11	0.00322882	0.0260911	5	SDHA, GAD2, GAD1, SUCLG1, SSDH
975	adenylate cyclase-activating dopamine receptor signaling pathway	11	0.00322882	0.0260911	5	Adenylate cyclase type V, G-protein alpha-s, G-protein beta-1, GNAS1, G-protein alpha-olf
976	regulation of acetyl-CoA biosynthetic process from pyruvate	11	0.00322882	0.0260911	5	ODP2, PDHA (somatic), PDX1, PDH beta, DLDH
977	myotube differentiation	46	0.195427	0.436662	7	MYH9, Calcineurin A (alpha), Neogenin, Sortilin, ACTA1, GPX1, Caveolin-2
978	transmembrane receptor protein tyrosine kinase signaling pathway	575	0.00559458	0.0407613	79	Ephrin-B3, KIDINS220, ERBIN, Neuropilin-2, Adenylate cyclase type VI, RhoA, CD28, RAP-1A, RP40, ATP6V0C, ATP6V1A (70kD), ARF4, 14-3-3 beta/alpha, Ephrin-A receptor 3, 14-3-3 epsilon, Sortilin, CDC42, UBC, PKA-cat beta, ATP6V1B2, Fyn, ATP6V1H, SPP lyase, HDAC1, PKC-gamma, PR65-alpha, ROR1, Lck, PI3K reg class IA (p85-alpha), Angiopoietin 2, Adenylate cyclase type I, Adenylate cyclase type V, PTPR-…
979	positive regulation of lymphocyte mediated immunity	61	0.00329959	0.0266025	14	TAP1 (PSF1), LAMP1, P2X7, Nectin-2, HLA-E, HLA-G, CD45, HSP60, CD23, PVR, Fc epsilon RI gamma, PNPH, HSPA1A, HSPA1B
980	nitric oxide metabolic process	31	0.00330748	0.0266359	9	HSP90 alpha, CPSM, iNOS, Caveolin-1, P2X4, LPL1, NQO1, cytochrome P-450 reductase, eNOS
981	regulation of ERBB signaling pathway	74	0.00332759	0.0266509	16	PTPRF (LAR), RP40, CDC42, UBC, ZGPAT, Rab-7, RPS27A, Endophilin A1, AP2A2, ZFYVE28, SPRY2, AP complex 2 medium (mu) chain, ADAM17, Presenilin 1, AP2A1, Beta-adaptin 2
982	cellular response to hydrogen peroxide	74	0.00332759	0.0266509	16	PRDX3, PRDX5, GPX1, PPIF, Tissue factor, PRDX2, RhoB, PRDX1, TXNRD1, APEX, Annexin I, CDK1 (p34), DJ-1, GPX4 (PHGPx), NSGPeroxidase, RAGE
983	negative regulation of cell adhesion	122	0.00332809	0.0266509	23	GSTP1, Galectin-1, LyGDI, JAM2, ATP5B, MYADM, FXYD5, gamma-BAR, PI3K reg class IA (p85-alpha), Angiopoietin 2, CD45, Tenascin-R, SNIP, RhoGDI gamma, ADAM10, CASK, c-Src, Podocalyxin-like 1, Semaphorin 4D, ANKRD15, RhoGDI alpha, MMP-14, RAGE
984	positive regulation of protein modification process	862	0.0271404	0.14077	107	DCTN1(p150Glued), ARFGAP1, KIDINS220, PSMB1, PSMB5, Adenylate cyclase type VI, RACK1, RAP-1A, Endoglin, PSMD11, RP40, HSPA2, 14-3-3 beta/alpha, P2X7, PSMB3, ITGB1, CHP, PSMD1, PSMD2, CDC42, RAP-2A, UBC, DR5(TNFRSF10B), AKAP5, PKA-cat beta, HYOU1, PSMA1, gp130, PECAM1, E2N(UBC13), Talin-1, GRP78, Lck, PI3K reg class IA (p85-alpha), Adenylate cyclase type I, Adenylate cyclase type V, B-ind1, CD3 ep…
985	regulation of transferase activity	863	0.00703069	0.049015	112	GSTP1, DCTN1(p150Glued), ARFGAP1, KIDINS220, PSMB1, Macro-H2A.1 histone, PSMB5, Adenylate cyclase type VI, RACK1, RAP-1A, PSMD11, 14-3-3 gamma, RP40, HSPA2, PRDX3, 14-3-3 beta/alpha, P2X7, PSMB3, A-FABP, CHP, PSMD1, 14-3-3 epsilon, PSMD2, TESC, CDC42, UBC, DR5(TNFRSF10B), SPRED1, PKA-cat beta, SERINC1, HYOU1, PSMA1, G-protein alpha-q, E2N(UBC13), Talin-1, GRP78, PR65-alpha, PI3K reg class IA (p85…
986	regulation of cell killing	55	0.00347215	0.0277421	13	TAP1 (PSF1), LAMP1, P2X7, Nectin-2, HLA-E, HLA-G, iNOS, CD45, CD23, PVR, PNPH, HSPA1A, HSPA1B
987	DNA geometric change	55	0.00347215	0.0277421	13	PUR-alpha, MCM6, Ku80, MCM3, Ku70, DDX9, MCM7, DDX1, HMGB1, CHD2, Annexin I, DDX3X, Mi-2 alpha
988	leukocyte activation	425	0.0035874	0.0285832	62	MYH9, CD151, BST2, CD28, Galectin-1, CXADR, Calcineurin A (alpha), Beta-catenin, P2X7, PKC-beta, ITGB1, Rab-27A, Fyn, ICOS-L, MIC2, Lck, PI3K reg class IA (p85-alpha), MUNC18-3, CD3 epsilon, HLA-G, alpha-Taxilin, CD74, CD45, HSP60, CD20, OST48, ITGA4, Bak, ITGB2, HMGB1, VAMP7, PRDX2, Nicastrin, STOML2, LAT, Syntaxin 11, ADAM10, Fc epsilon RI gamma, CD48, ITGAL, PKC-epsilon, CORO1A(CLABP, TACO), P…
989	regulation of leukocyte mediated cytotoxicity	49	0.0035935	0.0285832	12	TAP1 (PSF1), LAMP1, P2X7, Nectin-2, HLA-E, HLA-G, iNOS, CD45, PVR, PNPH, HSPA1A, HSPA1B
990	regulation of potassium ion transport	49	0.0035935	0.0285832	12	Ankyrin-G, 14-3-3 epsilon, AKAP5, G-protein alpha-q, Ankyrin-B, PIB4, AKAP7 gamma, AKAP7 alpha/beta, SAP97 (DLG1), eNOS, DPP6, RAGE
991	regulation of organelle organization	730	0.00438887	0.0332367	98	APG3, Ankyrin 1, Alpha-fodrin, Macro-H2A.1 histone, Profilin I, BST2, RhoA, SURF1, CD28, ARF6, Synaptotagmin IV, 14-3-3 gamma, Calcineurin B1, Synaptotagmin III, Beta-catenin, 14-3-3 beta/alpha, ARPC1A, P2X7, Ephrin-A receptor 3, S1P1 receptor, HSP105, 14-3-3 epsilon, MAP-1A, CDC42, Histone H3.3, PECAM1, Otubain1, JAM3, E2N(UBC13), DPPA2, MYADM, gamma-BAR, LRP130, RKIP, Cofilin, non-muscle, MAP-1…
992	regulation of lymphocyte activation	343	0.00840793	0.0566718	50	YES, IL-2R gamma chain, CD28, Galectin-1, LAMP1, Beta-catenin, HSP105, HSP90 alpha, PD-1, CDC42, Fyn, gp130, ICOS-L, MCP, Lck, PI3K reg class IA (p85-alpha), CD3 epsilon, HLA-G, CD74, CD45, LRRC32, CD5, HSP60, SOD1, Caveolin-1, PAG, CD81, PRDX2, LAT, CD38, ITGAL, c-Src, CORO1A(CLABP, TACO), Lyn, Thy-1, CLPTM1, CD3 zeta, HLA-DPB1, CD3 delta, CD276, PNPH, CD59, CD47, FAP48, FasR(CD95), NDFIP1, Rac1…
993	positive regulation of filopodium assembly	25	0.0114559	0.0683989	7	ODZ2, CRMP4, RalA, TC10, Paralemmin, GPM6A, ACTR3
994	response to alkaloid	152	0.00373178	0.0296168	27	GABT, Heme oxygenase 1, CAD, ALDH2, PSD-95, CRMP2, PKC-gamma, ALDOA, PP5, NCAM1, GPX1, HSP60, GAT1, CNR1, GSHR, PKC-epsilon, ATP1A2, NR2A, NCX1, TMP21, NR2B, UQCRC1, HTR1B, G-protein alpha-o, GluR1, G-protein alpha-olf, ADA
995	purine nucleobase transport	8	0.0418774	0.187525	3	SLC25A4, VDAC 3, SLC25A5
996	vesicle fusion with Golgi apparatus	8	0.00573368	0.0413511	4	SEC22B, VAMP7, Syntaxin 5, BET1
997	phagolysosome assembly	8	0.0418774	0.187525	3	P2X7, Rab-7, CORO1A(CLABP, TACO)
998	ADP biosynthetic process	8	0.00573368	0.0413511	4	ATP5B, ATP5C, ATP5A, AK1
999	L-serine transport	8	0.0418774	0.187525	3	ASCT1 (SLC1A4), SERINC1, ASCT2 (SLC1A5)
1000	regulation of multicellular organismal development	1422	0.00376975	0.0298848	178	G-protein alpha-11, KIDINS220, GLG1, IL-2R gamma chain, Keratin 17, Adenylate cyclase type VI, RACK1, RhoA, CD28, RAP-1A, Galectin-1, ARF6, CXADR, Ku80, Endoglin, PTPRF (LAR), 14-3-3 gamma, CNTN1 (F3), NEFL, Heme oxygenase 1, TIP30, Beta-catenin, P2X7, PKC-beta, Ephrin-A receptor 3, ACSL6, ITGB1, Neurotrimin, CLEC2D, S1P1 receptor, Drebrin, HSP90 alpha, Myelin basic protein, Ku70, DDX17, TESC, SR…
1001	negative regulation of protein kinase activity	192	0.0403232	0.183458	28	GSTP1, Macro-H2A.1 histone, RACK1, 14-3-3 gamma, A-FABP, CHP, 14-3-3 epsilon, TESC, SPRED1, G-protein alpha-q, PR65-alpha, ZGPAT, CD45, Caveolin-1, ZFYVE28, SPRED2, SPRY2, SNIP, Nucleophosmin, PKC-alpha, SPRY4, Lyn, Thy-1, HSP27, ADAR1, UCHL1, Presenilin 1, DJ-1
1002	locomotory behavior	197	0.00383059	0.0302736	33	Ephrin-B3, GAA, GABT, MYG1, PMCA2b, Astrotactin-1, MaxiK alpha subunit, ABHD12, PSD-95, NPC1, Sez6l, Adenylate cyclase type V, NURR1, SAC3, Na(v) I alpha, Tenascin-R, SOD1, COPD, CNP1, ATP1A3, SOD2, Kir1.2, PAFAH alpha (LIS1), PKC-epsilon, ATP1A2, NR2A, HPRT, Myosin Va, UCHL1, NTSR1, G-protein alpha-o, APG7, DJ-1
1003	regulation of fatty acid metabolic process	75	0.00383157	0.0302736	16	CPT-1A, LONP2, UGT1A9, ACSL4, ODP2, PDHA (somatic), Caveolin-1, CNR1, PDX1, ACADL, UGT1A8, Annexin I, ACSL5, PDH beta, DLDH, TYSND1
1004	protein polymerization	62	0.00386356	0.0304925	14	NEFL, Tubulin alpha-1B, Tubulin alpha-1C, Tubulin beta 2B, Tubulin beta 3, Tubulin beta 1, Tubulin beta 6, Tubulin beta 2C, Caveolin-1, Tubulin alpha 1A, DIA1, MSRB2, Tubulin beta-8, Rac1
1005	protein targeting to mitochondrion	60	0.00759412	0.0522653	13	Gdap1, TIMM50, TOM40, HSP90 alpha, TOM70, PDE2A, SLC25A6, CGI-51, HSPA4, HMGE, 14-3-3 zeta/delta, Tim22, GRP75
1006	regulation of protein complex disassembly	82	0.00400008	0.0314634	17	EIF5A2, Alpha-fodrin, MAP-1A, eRF1, Cofilin, non-muscle, MAP-1B, Alpha adducin, CAPZ beta, RENT1, Cofilin, muscle, CapG, eIF5A, CLASP1, CAPZA1, Beta-fodrin, PDXP, SPTBN2
1007	positive regulation of ion transport	175	0.00400966	0.0314709	30	Rab-3B, MYH9, Ankyrin-G, CNTN1 (F3), P2X7, ACSL6, PMCA2b, AKAP5, TRPV2, CRACM1, SLC18A1, CRMP2, SAHH2, G-protein alpha-s, Ankyrin-B, Caveolin-1, Bak, GAT1, P2X4, AKAP7 gamma, Reticulon 4, CASK, AKAP7 alpha/beta, Thy-1, ACSL5, NR2B, Prostasin, GNAS1, SAP97 (DLG1), DPP6
1008	amyloid precursor protein metabolic process	16	0.0196566	0.107192	5	Nicastrin, TMP21, DHC24, Presenilin 1, SAP97 (DLG1)
1009	protein import into mitochondrial outer membrane	4	0.00411408	0.0315931	3	HSP90 alpha, CGI-51, HSPA4
1010	regulation of mature B cell apoptotic process	4	0.00411408	0.0315931	3	CD74, CD44, ADA
1011	smooth muscle adaptation	4	0.00411408	0.0315931	3	Heme oxygenase 1, p22-phox, eNOS
1012	negative regulation of protein dephosphorylation	4	0.00411408	0.0315931	3	14-3-3 beta/alpha, 14-3-3 epsilon, AKAP1
1013	pentose biosynthetic process	4	0.00411408	0.0315931	3	TKT, TALDO, 6PGD
1014	dsRNA transport	4	0.00411408	0.0315931	3	SIDT1, SIDT2, Raftlin
1015	cellular response to indole-3-methanol	4	0.00411408	0.0315931	3	Beta-catenin, Plakoglobin, Alpha-1 catenin
1016	vesicle uncoating	4	0.00411408	0.0315931	3	HSC70, DNAJC6, SYNJ1
1017	negative regulation of mature B cell apoptotic process	4	0.00411408	0.0315931	3	CD74, CD44, ADA
1018	protein localization to paranode region of axon	4	0.00411408	0.0315931	3	Caspr1, DAL1, Neurofascin
1019	glutamine catabolic process	4	0.00411408	0.0315931	3	CAD, CPSM, GLSK
1020	cellular response to progesterone stimulus	4	0.00411408	0.0315931	3	RhoA, c-Src, IRG1
1021	protein localization to cell junction	4	0.00411408	0.0315931	3	Alpha-actinin 4, SCRIB, Desmoplakin
1022	regulation of oxidative phosphorylation uncoupler activity	4	0.00411408	0.0315931	3	SLC25A4, PPIF, DJ-1
1023	defense response	1275	0.00413731	0.0317373	161	PLP1, CD69, G3P2, YES, TfR1, Rab-1A, HIST1H2BA, Adenylate cyclase type VI, BST2, RPS30, CD28, IFI17, CXADR, Ku80, TAP1 (PSF1), RP40, Calcineurin A (alpha), Thioredoxin, Calcineurin B1, Heme oxygenase 1, Beta-catenin, 14-3-3 beta/alpha, ARPC1A, Attractin, P2X7, Ephrin-A receptor 3, ITGB1, Rab-27A, HSP90 alpha, RPL13A, Ku70, CDC42, UBC, SCN9A, PKA-cat beta, HIST1H2BG, Fyn, HLA-E, VDAC 1, ICOS-L, hn…
1024	cellular divalent inorganic cation homeostasis	294	0.00819305	0.0554472	44	TRPM7, ZIP4, P2X7, PKC-beta, ITGB1, S1P1 receptor, NCX2, PMCA2b, SV2A, gp130, PSD-95, G-protein alpha-15, Ccdc109a, GRO-1, Lck, CD45, PDGF-R-alpha, Ankyrin-B, Caveolin-1, Bak, TBXA2R, Ca-ATPase1, ATP2C1, ERO1Lalpha, STOML2, PKC-alpha, Mitofilin, CD38, SDFR1, Calgranulin B, PKC-epsilon, ATP1A2, GluR6, Endoplasmin, ZnT-1, NCX1, PKC-beta2, Calreticulin, Presenilin 1, G-protein beta-1, G-protein alph…
1025	regulation of MAPK cascade	546	0.287096	0.534295	61	GSTP1, KIDINS220, JWA, RAP-1A, SPEC1, RP40, Beta-catenin, 14-3-3 beta/alpha, P2X7, ITGB1, CDC42, RAP-2A, UBC, SPRED1, ECE1, PR65-alpha, LMBRD1, RKIP, B-ind1, CD74, CD45, FRS2, DIRAS2, RPS27A, PDGF-R-alpha, SOD1, Caveolin-1, SPRED2, SPRY2, K-RAS, CD81, CD44, PRDX2, NDRG2, FLJ20625, PKC-alpha, PAFAH alpha (LIS1), PRDX1, SPRY4, c-Src, PKC-epsilon, Lyn, GluR6, RAP-1B, VANGL2, N-Ras, SynGAP, G-protein…
1026	post-embryonic development	117	0.00416622	0.0318902	22	SMILE, CCDC47, DDX17, SCN9A, G-protein alpha-q, SPP lyase, NURR1, G-protein alpha-s, IGF-2 receptor, Bak, CHSTB, GABA-A receptor gamma-2 subunit, SOD2, eIF2C2 (Argonaute-2), DHCR7, NCX1, SSDH, Presenilin 1, Rab-3A, TET2, APG7, GNAS1
1027	alpha-amino acid catabolic process	96	0.00418053	0.0319653	19	ODO2, FTDH, CAD, DHPR, DHE3, ODO1, CPSM, iNOS, AATC, SAHH, GAD2, GLSK, GAD1, GLNA, DLDH, GPT2, MMSA, eNOS, AATM
1028	cell-matrix adhesion	110	0.00420061	0.0320156	21	ITGB4, RhoA, TRPM7, Beta-catenin, ITGB1, Kindlin-2, JAM3, ITGA6, Alpha-actinin 1, HSPC117, ITGA4, ITGB2, ITGA2B, LYVE-1, CD44, ITGA3, CD63, Thy-1, BCAM, Rac1, Dystroglycan
1029	autophagy	110	0.00420061	0.0320156	21	APG3, Rab-1A, ITGB4, TMEM59, LAMP1, APG16L1, RGS19, CISD2, NPC1, VTI1B, MAP1LC3B, VAMP7, GATE-16, Calgranulin B, TMEM166, APG12, Presenilin 1, Cathepsin D, Cathepsin B, APG7, DJ-1
1030	negative regulation of axonogenesis	50	0.00429081	0.0325983	12	RhoA, Myelin basic protein, Tenascin-R, LRP4, RABGDIA, Reticulon 4, Thy-1, SynGAP, Presenilin 1, Ephrin-B receptor 2, Neuropilin-1, RhoGDI alpha
1031	cellular monovalent inorganic cation homeostasis	50	0.00429081	0.0325983	12	KCC2, ATP6V0C, CHP, TESC, ATP5B, MaxiK alpha subunit, ATP6V1B2, ATP6V1H, Rab-7, Carbonic anhydrase II, RAB38, CaMK II delta
1032	regulation of immune effector process	278	0.00497459	0.037354	43	RPS19, BST2, CD28, TAP1 (PSF1), LAMP1, Heme oxygenase 1, AP-1 beta subunit, P2X7, Nectin-2, Fyn, HLA-E, ATP6V1H, MCP, Lck, HLA-G, CD74, iNOS, CD45, CD37, AP2A2, HSP60, TRAF3, CD23, ARF1, PVR, GC1QBP, AP complex 2 medium (mu) chain, PCBP-2, Fc epsilon RI gamma, Lyn, CD3 zeta, PNPH, CD59, CD36, HSPA1A, NDFIP1, Rac1, AP2A1, HSPA1B, FGR, IL27RA, STING (TMEM173), Beta-adaptin 2
1033	cAMP metabolic process	38	0.00438502	0.0332367	10	Adenylate cyclase type VI, PDE2A, Adenylate cyclase type I, Adenylate cyclase type V, G-protein alpha-s, Adenylate cyclase type IX, PDE10A, SAC, GNAS1, G-protein alpha-olf
1034	mitotic spindle organization	38	0.00438502	0.0332367	10	RhoA, KIF3B, Filamin A, Dynein 1, cytoplasmic, heavy chain, MAP4, LIC-1, OFD1, SMC1, Clathrin heavy chain, Ran
1035	regulation of cellular response to oxidative stress	26	0.014304	0.0828861	7	P4HB, GPX1, SOD1, SOD2, HSP27, CD36, DJ-1
1036	regulation of DNA damage response, signal transduction by p53 class mediator	26	0.014304	0.0828861	7	EEF1E1, SPRED1, CD74, SPRED2, CD44, Nucleophosmin, DDX5
1037	regulation of muscle system process	179	0.00560073	0.0407644	30	RhoA, Annexin VI, Calcineurin A (alpha), HSP90 alpha, MaxiK alpha subunit, gp130, ECE1, ATP1A1, Lck, CaMK II gamma, Ankyrin-B, Plakoglobin, SOD1, Caveolin-1, AKAP1, TBXA2R, Ca-ATPase1, CaMK II beta, PKC-alpha, P2X4, Desmoglein 2, ATP1A2, Titin, GSTO1, NCX1, CaMK II delta, Ca-ATPase2, eNOS, ADA, Desmoplakin
1038	protein polyubiquitination	184	0.00454628	0.0343921	31	PSMB1, PSMB5, PSMD11, RP40, UBE2T, PSMB3, PSMD1, PSMD2, UBC, PSMA1, UBE2G2, E2N(UBC13), TPP2, PSMB8(LMP7), RPS27A, PSMA7, PSMA3, UBE2G1, PSMA4, IRAP, UEV1A, PSME2, NPEPPS, Rififylin (RFFL), RNF167, HIP-2, PSMA6, NMP200, PSMD6, UBCH7, PSMC1
1039	cellular response to heat	37	0.0828974	0.299756	7	DDX9, Antigen KI-67, Myoferlin, Lyn, HSPA1A, HSPA1B, eNOS
1040	regulation of defense response	531	0.0106643	0.0645118	72	GSTP1, RPS19, CD28, TAP1 (PSF1), RP40, LAMP1, AP-1 beta subunit, Nectin-2, A-FABP, UBC, Fyn, PSMA1, HLA-E, gp130, ATP6V1H, PDE2A, E2N(UBC13), SLC25A6, MCP, Lck, HLA-G, OSMR, CD74, CD37, GPX1, RPS27A, CD14, AP2A2, HSP60, TRAF3, ITGB2, BCMP84, JAK1, UEV1A, ARF1, HMGB1, SR-BI, PVR, GC1QBP, CNR1, AP complex 2 medium (mu) chain, PKC-alpha, PCBP-2, Fc epsilon RI gamma, Calgranulin B, PKC-epsilon, Raftl…
1041	regulation of translation	277	0.00465994	0.0352145	43	G3P2, EIF5A2, Keratin 17, PUR-alpha, RACK1, RhoA, CD28, SAM68, RPS5, eEF2, RPL13A, PTGFRN, AUF1, eRF1, eIF5, RPS4X, eIF3S3, LRP130, PCBP-1, eIF2S1, GluProRS, RPS9, IleRS, SelT, VARSL, M9, DDX1, RENT1, GC1QBP, Nucleophosmin, LARS1, PKC-alpha, eIF5A, eIF2C2 (Argonaute-2), RPS23, DDX48, eIF3S8, eIF3S4, HSP27, eIF3S9, Calreticulin, AARS, DDX3X
1042	regulation of molecular function	2532	0.00601924	0.0430179	299	GSTP1, DCTN1(p150Glued), TGT, RhoG, ARFGAP1, dUTPase (DUT), KIDINS220, Ankyrin-G, PSMB1, HIST1H2BA, Macro-H2A.1 histone, Profilin I, PSMB5, Chapsyn-110, Adenylate cyclase type VI, BST2, JWA, PCNA, RACK1, RhoA, RPS3, RAP-1A, Karyopherin beta-3, SPEC1, Endoglin, PSMD11, 14-3-3 gamma, RP40, HSPA2, PRDX3, Thioredoxin, CCS, RP2, Heme oxygenase 1, ARF4, 14-3-3 beta/alpha, RGS20, P2X7, Plakophilin 4, PS…
1043	response to temperature stimulus	164	0.0186439	0.102852	26	LEDGF, KCC2, HSP90 alpha, TRPV2, HMGCS2, DDX9, RKIP, ALDOA, CD14, HSP60, SOD1, COX II, Tissue factor, HMGB1, ERO1Lalpha, SOD2, HSPA4, Mitofilin, Antigen KI-67, Myoferlin, Lyn, PMCA1, HTR1B, HSPA1A, HSPA1B, eNOS
1044	positive regulation of cell activation	263	0.00522711	0.0384904	41	YES, IL-2R gamma chain, CD28, Galectin-1, LAMP1, Nectin-2, HSP105, HSP90 alpha, PD-1, CDC42, Fyn, gp130, ICOS-L, MCP, Lck, PI3K reg class IA (p85-alpha), CD3 epsilon, HLA-G, CD74, CD45, CD5, HSP60, Caveolin-1, CD81, CD38, Fc epsilon RI gamma, ITGAL, c-Src, CORO1A(CLABP, TACO), Lyn, Thy-1, CD3 zeta, HLA-DPB1, CD3 delta, CD276, PNPH, CD59, CD47, Rac1, FGR, ADA
1045	cerebellar Purkinje cell layer development	27	0.0048202	0.0363483	8	PMCA2b, MYH10, GRP78, Sez6l, COPD, APG7, AARS, SPTBN2
1046	response to estrogen	254	0.00483281	0.0364048	40	GSTP1, GSTM1, Heme oxygenase 1, Beta-catenin, Neurotrimin, HSP90 alpha, MaxiK alpha subunit, ALDH2, PI3K reg class IA (p85-alpha), ALDOA, MAP-1B, iNOS, GPX1, PDGF-R-alpha, HMBS, HSP60, ENO2, Caveolin-1, Carbonic anhydrase II, Tissue factor, LDHA, GAT1, PKC-alpha, CD38, MMP-15, Vimentin, NQO1, LDLR, SLC25A36, Annexin I, Calreticulin, Alpha-1 catenin, AK1, CD36, FasR(CD95), GluR1, AL1A1, MMP-14, eN…
1047	liver development	133	0.00491748	0.0370034	24	dUTPase (DUT), ARF6, Beta-catenin, DHPR, ALDH2, HMGCS2, von Willebrand factor, HMGCS1, ALD9A1, CPSM, LISCH7, IGF-2 receptor, PRKCSH, ACAT1, SOD2, ASNS, ACAT2, Annexin I, APG7, Fascin, AK3, PKM2, AL1A1, ADA
1048	response to virus	247	0.110611	0.320259	32	BST2, IFI17, CXADR, Nectin-2, ITGB1, ACTA2, IFITM2, ENO1, Cofilin, non-muscle, CD45, E1B-AP5, RPS15a, DDX1, PVR, PCBP-2, c-Src, IFITM3, eEF1G, HSP27, URI, ASCT2 (SLC1A5), ADAR1, Perforin, HSPA1A, DDX3X, HSPA1B, RLI, FGR, PL scramblase 1, Dystroglycan, STING (TMEM173), TCP1-epsilon
1049	regulation of cell activation	423	0.00497422	0.037354	61	YES, IL-2R gamma chain, CD28, Galectin-1, LAMP1, Heme oxygenase 1, Beta-catenin, Nectin-2, HSP105, HSP90 alpha, PD-1, CDC42, Fyn, gp130, ICOS-L, Thrombomodulin, MCP, Lck, PI3K reg class IA (p85-alpha), CD3 epsilon, HLA-G, CD74, CD45, LRRC32, CD37, PDGF-R-alpha, CD5, HSP60, SOD1, Caveolin-1, PAG, CD81, PRDX2, CNR1, PKC-alpha, LAT, CD38, Fc epsilon RI gamma, ITGAL, c-Src, CORO1A(CLABP, TACO), Lyn, …
1050	tissue homeostasis	165	0.0200192	0.109002	26	ILDR2, CXADR, Beta-catenin, P2X7, ITGB1, PIP, LPCAT1, Rac2, RPA1, Albumin, Rab-7, Neurochondrin, PRDX5, Actin cytoplasmic 2, G-protein alpha-s, Alpha adducin, SOD1, P2X4, PRDX1, c-Src, CORO1A(CLABP, TACO), HSP27, Cystatin S, ACTB, GNAS1, Rac1
1051	regulation of extrinsic apoptotic signaling pathway	165	0.0557617	0.225803	24	GSTP1, Heme oxygenase 1, PDIA3, DR5(TNFRSF10B), Fyn, ITGA6, PR65-alpha, CD45, GPX1, Caveolin-1, PRDX2, Rififylin (RFFL), c-Src, NIPA, ACSL5, ITM2C, FN14(TNFRSF12A), Alpha-1 catenin, Neuropilin-1, HSPA1A, FasR(CD95), HSPA1B, eNOS, DJ-1
1052	regulation of protein polymerization	126	0.0050376	0.0377201	23	Alpha-fodrin, Profilin I, RhoA, ARF6, ARPC1A, PECAM1, MYADM, MAP-1B, VDAC 2, Alpha adducin, CAPZ beta, Caveolin-1, CapG, PKC-epsilon, CORO1A(CLABP, TACO), ARPC3, CAPZA1, Beta-fodrin, ANKRD15, Rac1, SPTBN2, SAP97 (DLG1), ACTR3
1053	regulation of ion transmembrane transport	318	0.00505986	0.0377201	48	Ankyrin-G, Beta-catenin, NALCN, ACSL6, CHP, Alpha-actinin 4, 14-3-3 epsilon, TESC, AHNAK, MaxiK alpha subunit, SCN9A, TRPV2, PSD-95, VDAC 1, SCN2A, SAHH2, SCN3A, Na(v) I alpha, Ankyrin-B, CCG8, ANO6, Stomatin, KCNQ2, PPIF, Caveolin-1, 14-3-3 eta, Kir1.2, GRK6, NCC27, AKAP7 gamma, CASK, AKAP7 alpha/beta, HXK1, NR2A, SNAP-25, GSTO1, ZnT-1, ACSL5, Myosin Va, KCNIP2, PLC-beta1, gp91-phox, KCNAB2, CaM…
1054	positive regulation of cellular amine metabolic process	12	0.00506577	0.0377201	5	RKIP, COMT, HPRT, MAOB, ACSL3
1055	negative thymic T cell selection	12	0.00506577	0.0377201	5	CD28, CD3 epsilon, CD74, CD45, FasR(CD95)
1056	regulation of acyl-CoA biosynthetic process	12	0.00506577	0.0377201	5	ODP2, PDHA (somatic), PDX1, PDH beta, DLDH
1057	regulation of adaptive immune response	119	0.0203712	0.110749	20	CD28, TAP1 (PSF1), P2X7, Nectin-2, HLA-E, gp130, HLA-G, CD74, CD45, HSP60, CD23, CD44, PVR, Fc epsilon RI gamma, PNPH, HSPA1A, NDFIP1, HSPA1B, IL27RA, ADA
1058	amino acid activation	51	0.00509244	0.0378394	12	EEF1E1, FARSB, WARS, MARS, GluProRS, IleRS, VARSL, LARS1, DARS2, RARS, CARS2, AARS
1059	tRNA aminoacylation	51	0.00509244	0.0378394	12	EEF1E1, FARSB, WARS, MARS, GluProRS, IleRS, VARSL, LARS1, DARS2, RARS, CARS2, AARS
1060	skeletal muscle fiber development	17	0.0918864	0.304881	4	Calcineurin A (alpha), ACTA1, GPX1, Caveolin-2
1061	mast cell degranulation	17	0.0918864	0.304881	4	LAT, Lyn, 14-3-3 zeta/delta, WBSCR5(NTAL)
1062	negative regulation of mRNA splicing, via spliceosome	17	0.0918864	0.304881	4	GC1QBP, Nucleophosmin, hnRNP A2, PTBP1
1063	mast cell activation involved in immune response	17	0.0918864	0.304881	4	LAT, Lyn, 14-3-3 zeta/delta, WBSCR5(NTAL)
1064	negative regulation of apoptotic signaling pathway	178	0.00516038	0.0382244	30	GSTP1, Heme oxygenase 1, Beta-catenin, Fyn, ITGA6, HDAC1, CD74, MUC1, GPX1, VDAC 2, PPIF, CD44, SOD2, PRDX2, BCL2L12, Rififylin (RFFL), c-Src, NIPA, HSP27, URI, OPA1, DBC1, Presenilin 1, Alpha-1 catenin, Neuropilin-1, HSPA1A, DDX3X, HSPA1B, eNOS, DJ-1
1065	superoxide metabolic process	33	0.00523418	0.0384904	9	CCS, iNOS, SOD1, SOD2, PRDX2, p22-phox, PRDX1, NQO1, gp91-phox
1066	regulation of phosphorylation	1201	0.0268965	0.13981	145	GSTP1, DCTN1(p150Glued), ARFGAP1, KIDINS220, Macro-H2A.1 histone, Adenylate cyclase type VI, JWA, RACK1, RAP-1A, SPEC1, Endoglin, 14-3-3 gamma, RP40, HSPA2, PRDX3, Beta-catenin, 14-3-3 beta/alpha, P2X7, ITGB1, A-FABP, CHP, 14-3-3 epsilon, TESC, CDC42, RAP-2A, UBC, DR5(TNFRSF10B), AKAP5, SPRED1, PKA-cat beta, HYOU1, gp130, PECAM1, G-protein alpha-q, ECE1, ITGA6, Talin-1, MYADM, MCM7, GRP78, PR65-a…
1067	positive regulation of protein insertion into mitochondrial membrane involved in apoptotic signaling pathway	27	0.0176233	0.0978294	7	14-3-3 gamma, Calcineurin B1, 14-3-3 beta/alpha, 14-3-3 epsilon, 14-3-3 eta, 14-3-3 theta, 14-3-3 zeta/delta
1068	regulation of protein insertion into mitochondrial membrane involved in apoptotic signaling pathway	27	0.0176233	0.0978294	7	14-3-3 gamma, Calcineurin B1, 14-3-3 beta/alpha, 14-3-3 epsilon, 14-3-3 eta, 14-3-3 theta, 14-3-3 zeta/delta
1069	maintenance of protein location in cell	98	0.00528345	0.0388126	19	Ankyrin-G, Adenylate cyclase type VI, Beta-catenin, 14-3-3 beta/alpha, PDIA3, Drebrin, PIPKI gamma, Talin-1, GRP78, Filamin A, Plakoglobin, Caveolin-1, SEH1L, Nesprin 3, CLASP1, Filamin B (TABP), DAL1, Dystroglycan, VIL2 (ezrin)
1070	establishment of protein localization to mitochondrion	63	0.0114991	0.068599	13	Gdap1, TIMM50, TOM40, HSP90 alpha, TOM70, PDE2A, SLC25A6, CGI-51, HSPA4, HMGE, 14-3-3 zeta/delta, Tim22, GRP75
1071	PMA-inducible membrane protein ectodomain proteolysis	3	0.0300483	0.145852	2	ADAM10, ADAM17
1072	protein O-linked glycosylation via serine	3	0.0300483	0.145852	2	GALNT1, GALNT2
1073	cadmium ion transmembrane transport	3	0.0300483	0.145852	2	ABCB6, ZnT-1
1074	neuropeptide catabolic process	3	0.0300483	0.145852	2	ECE1, IRAP
1075	cadmium ion transport	3	0.0300483	0.145852	2	ABCB6, ZnT-1
1076	nitric oxide homeostasis	3	0.0300483	0.145852	2	GSTP1, Caveolin-1
1077	negative regulation of synaptic transmission	39	0.0053594	0.0392894	10	G-protein alpha-i1, Tenascin-R, ARF1, GAT1, MUNC18, CD38, Monoglyceride lipase, GluR6, G-protein alpha-i2, HTR1B
1078	positive regulation of ion transmembrane transporter activity	39	0.0053594	0.0392894	10	Ankyrin-G, CHP, Alpha-actinin 4, TESC, Ankyrin-B, AKAP7 gamma, AKAP7 alpha/beta, GSTO1, PLC-beta1, RAGE
1079	response to heat	105	0.0421423	0.188474	17	LEDGF, HSP90 alpha, TRPV2, DDX9, RKIP, ALDOA, CD14, HSP60, SOD1, HMGB1, HSPA4, Antigen KI-67, Myoferlin, Lyn, HSPA1A, HSPA1B, eNOS
1080	positive regulation of phosphorus metabolic process	863	0.056732	0.22798	104	DCTN1(p150Glued), ARFGAP1, KIDINS220, Adenylate cyclase type VI, JWA, RACK1, RAP-1A, Endoglin, RP40, HSPA2, Beta-catenin, 14-3-3 beta/alpha, P2X7, ITGB1, CDC42, RAP-2A, UBC, DR5(TNFRSF10B), AKAP5, PKA-cat beta, HYOU1, gp130, PECAM1, ECE1, ITGA6, Talin-1, GRP78, Lck, PI3K reg class IA (p85-alpha), Adenylate cyclase type I, Adenylate cyclase type V, B-ind1, CD3 epsilon, eIF2S1, CD74, CD45, G-protei…
1081	positive regulation of phosphate metabolic process	863	0.056732	0.22798	104	DCTN1(p150Glued), ARFGAP1, KIDINS220, Adenylate cyclase type VI, JWA, RACK1, RAP-1A, Endoglin, RP40, HSPA2, Beta-catenin, 14-3-3 beta/alpha, P2X7, ITGB1, CDC42, RAP-2A, UBC, DR5(TNFRSF10B), AKAP5, PKA-cat beta, HYOU1, gp130, PECAM1, ECE1, ITGA6, Talin-1, GRP78, Lck, PI3K reg class IA (p85-alpha), Adenylate cyclase type I, Adenylate cyclase type V, B-ind1, CD3 epsilon, eIF2S1, CD74, CD45, G-protei…
1082	regulation of leukocyte activation	392	0.00544192	0.0398533	57	YES, IL-2R gamma chain, CD28, Galectin-1, LAMP1, Heme oxygenase 1, Beta-catenin, Nectin-2, HSP105, HSP90 alpha, PD-1, CDC42, Fyn, gp130, ICOS-L, MCP, Lck, PI3K reg class IA (p85-alpha), CD3 epsilon, HLA-G, CD74, CD45, LRRC32, CD37, CD5, HSP60, SOD1, Caveolin-1, PAG, CD81, PRDX2, CNR1, LAT, CD38, Fc epsilon RI gamma, ITGAL, c-Src, CORO1A(CLABP, TACO), Lyn, Thy-1, CLPTM1, CD3 zeta, HLA-DPB1, CD3 de…
1083	angiogenesis involved in wound healing	9	0.0580766	0.22918	3	MCAM, GPX1, B4GT1
1084	relaxation of cardiac muscle	9	0.00947888	0.0606357	4	P2X4, NCX1, CaMK II delta, Ca-ATPase2
1085	purine nucleoside diphosphate biosynthetic process	9	0.00947888	0.0606357	4	ATP5B, ATP5C, ATP5A, AK1
1086	nucleobase transport	9	0.00947888	0.0606357	4	SVCT2, SLC25A4, VDAC 3, SLC25A5
1087	purine ribonucleoside diphosphate biosynthetic process	9	0.00947888	0.0606357	4	ATP5B, ATP5C, ATP5A, AK1
1088	gas homeostasis	9	0.0580766	0.22918	3	GSTP1, Caveolin-1, SOD2
1089	serine transport	9	0.0580766	0.22918	3	ASCT1 (SLC1A4), SERINC1, ASCT2 (SLC1A5)
1090	positive regulation of protein metabolic process	1062	0.00668097	0.0467142	135	DCTN1(p150Glued), EIF5A2, ARFGAP1, KIDINS220, PSMB1, PSMB5, Keratin 17, Adenylate cyclase type VI, RACK1, RhoA, CD28, RAP-1A, SAM68, Endoglin, PSMD11, RP40, HSPA2, Heme oxygenase 1, Beta-catenin, 14-3-3 beta/alpha, P2X7, PSMB3, ITGB1, CHP, Pacsin 3, PSMD1, eEF2, PSMD2, PERP, CDC42, RAP-2A, LPCAT1, UBC, DR5(TNFRSF10B), AKAP5, PKA-cat beta, HYOU1, PSMA1, gp130, PECAM1, ICOS-L, AUF1, E2N(UBC13), Tal…
1091	negative regulation of intrinsic apoptotic signaling pathway	71	0.00552548	0.0404235	15	HDAC1, CD74, MUC1, GPX1, VDAC 2, PPIF, CD44, SOD2, BCL2L12, c-Src, HSP27, URI, OPA1, DBC1, DDX3X
1092	lipoprotein transport	17	0.0055787	0.0406873	6	PKC-beta, HYPH, LISCH7, PKC-beta2, A2M receptor, CD36
1093	regulation of vesicle fusion	17	0.0055787	0.0406873	6	Synaptotagmin IV, Synaptotagmin III, Synaptotagmin I, Annexin II, Annexin I, Rab-3A
1094	amino-acid betaine metabolic process	17	0.0055787	0.0406873	6	CPT-1A, CPT-1C, CHDH, ALD9A1, ACADL, cytochrome P-450 reductase
1095	regulation of phosphorus metabolic process	1845	0.0839546	0.303354	209	GSTP1, DCTN1(p150Glued), RhoG, ARFGAP1, KIDINS220, Macro-H2A.1 histone, Profilin I, Chapsyn-110, Adenylate cyclase type VI, JWA, RACK1, RAP-1A, SPEC1, Endoglin, 14-3-3 gamma, RP40, HSPA2, PRDX3, RP2, Beta-catenin, 14-3-3 beta/alpha, RGS20, P2X7, Plakophilin 4, Ephrin-A receptor 3, GDI2, ITGB1, A-FABP, RGS19, Rab-4A, CHP, S1P1 receptor, LyGDI, 14-3-3 epsilon, AS250, TESC, CDC42, RAP-2A, LPCAT1, UB…
1096	rRNA metabolic process	136	0.243582	0.508996	17	RPS19, RPS15, TFB2M, RPS7, Nop56, RPS16, RPL5, RRP4, RPS17L, RPL7, RPS24, RPS17, RPS8, DDX48, RPS6, RPL11, RPL14
1097	regulation of translational termination	8	0.00573368	0.0413511	4	EIF5A2, eRF1, RENT1, eIF5A
1098	desmosome organization	8	0.00573368	0.0413511	4	PERP, Plakoglobin, PKC-alpha, Desmoplakin
1099	retrograde axon cargo transport	8	0.00573368	0.0413511	4	NEFL, SOD1, PAFAH alpha (LIS1), DYNC1LI2
1100	hydrogen peroxide biosynthetic process	8	0.00573368	0.0413511	4	SOD1, SOD2, p22-phox, gp91-phox
1101	locomotory exploration behavior	8	0.00573368	0.0413511	4	MYG1, PSD-95, Tenascin-R, PKC-epsilon
1102	establishment of integrated proviral latency	8	0.00573368	0.0413511	4	LEDGF, Ku80, Ku70, Cyclophilin A
1103	regulation of protein phosphorylation	985	0.0514703	0.220485	118	GSTP1, DCTN1(p150Glued), ARFGAP1, KIDINS220, Macro-H2A.1 histone, Adenylate cyclase type VI, RACK1, RAP-1A, Endoglin, 14-3-3 gamma, RP40, HSPA2, 14-3-3 beta/alpha, P2X7, ITGB1, A-FABP, CHP, 14-3-3 epsilon, TESC, CDC42, RAP-2A, UBC, DR5(TNFRSF10B), AKAP5, SPRED1, PKA-cat beta, HYOU1, gp130, PECAM1, G-protein alpha-q, Talin-1, MYADM, GRP78, PR65-alpha, Lck, PI3K reg class IA (p85-alpha), RKIP, ZGPA…
1104	osteoblast differentiation	121	0.0434441	0.193082	19	ALPL, U5-200KD, hnRNP U, RACK1, Prohibitin, CCDC47, ATP5B, RPS15, Histone H3.3, HSP10 (mitochondrial), RPS11, DDX9, IleRS, SND1, hnRNP C, FASN, TC21, Clathrin heavy chain, Versican
1105	maintenance of protein location	113	0.00579943	0.0417829	21	Ankyrin-G, Profilin I, Adenylate cyclase type VI, Beta-catenin, 14-3-3 beta/alpha, PDIA3, Drebrin, PIPKI gamma, Talin-1, GRP78, Filamin A, Plakoglobin, Caveolin-1, SEH1L, Nesprin 3, CLASP1, Filamin B (TABP), DAL1, Serglycin, Dystroglycan, VIL2 (ezrin)
1106	interaction with host	92	0.00591479	0.0424683	18	TAP1 (PSF1), ATP6V0C, ATP6V1A (70kD), Nectin-2, ATP6V1B2, ATP6V1H, SLC25A6, Albumin, iNOS, ATP6V0A2, CD81, p22-phox, Derlin1, ATP6V0A1, gp91-phox, eNOS, Dystroglycan, Cyclophilin A
1107	negative regulation of G1/S transition of mitotic cell cycle	99	0.00591844	0.0424683	19	PSMB1, PSMB5, PSMD11, RP40, PSMB3, PSMD1, PSMD2, UBC, PSMA1, MUC1, PSMB8(LMP7), RPS27A, PSMA7, PSMA3, PSMA4, PSME2, PSMA6, PSMD6, PSMC1
1108	negative regulation of cell cycle G1/S phase transition	99	0.00591844	0.0424683	19	PSMB1, PSMB5, PSMD11, RP40, PSMB3, PSMD1, PSMD2, UBC, PSMA1, MUC1, PSMB8(LMP7), RPS27A, PSMA7, PSMA3, PSMA4, PSME2, PSMA6, PSMD6, PSMC1
1109	hepaticobiliary system development	135	0.00595675	0.0427	24	dUTPase (DUT), ARF6, Beta-catenin, DHPR, ALDH2, HMGCS2, von Willebrand factor, HMGCS1, ALD9A1, CPSM, LISCH7, IGF-2 receptor, PRKCSH, ACAT1, SOD2, ASNS, ACAT2, Annexin I, APG7, Fascin, AK3, PKM2, AL1A1, ADA
1110	negative regulation of protein polymerization	52	0.00600889	0.0429872	12	Alpha-fodrin, Profilin I, PECAM1, MYADM, VDAC 2, Alpha adducin, CAPZ beta, CapG, CAPZA1, Beta-fodrin, ANKRD15, SPTBN2
1111	DNA duplex unwinding	52	0.00600889	0.0429872	12	PUR-alpha, MCM6, Ku80, MCM3, Ku70, DDX9, MCM7, DDX1, CHD2, Annexin I, DDX3X, Mi-2 alpha
1112	response to hexose	165	0.00612149	0.0436635	28	ILDR2, RhoA, Galectin-1, Calcineurin A (alpha), Thioredoxin, PKC-beta, NDUFA9, CDC42, SIDT2, PI3K reg class IA (p85-alpha), Angiopoietin 2, GPX1, SCOT, SelT, LDHA, HMGB1, NDPK A, p22-phox, NCX1, GLNA, NDPK B, ACSL5, PKC-beta2, PFKL, VAMP2, Cathepsin B, eNOS, RAGE
1113	striated muscle cell development	107	0.00654165	0.0459661	20	CXADR, Calcineurin A (alpha), SMILE, ITGB1, ACTC, MYH10, ACTA1, AFG3L2, Actin cytoplasmic 2, GPX1, CAPZ beta, PDGF-R-alpha, Cofilin, muscle, Caveolin-2, Titin, NCX1, UCHL1, APG7, CaMK II delta, CDK1 (p34)
1114	response to ATP	28	0.0636033	0.244846	6	P2X7, HSP60, P2X4, Endoplasmin, NCX1, PDXP
1115	negative regulation of phosphorylation	322	0.0349136	0.164092	44	GSTP1, Macro-H2A.1 histone, RACK1, SPEC1, Endoglin, 14-3-3 gamma, P2X7, A-FABP, CHP, 14-3-3 epsilon, TESC, SPRED1, PECAM1, G-protein alpha-q, MYADM, PR65-alpha, RKIP, ZGPAT, CD45, Ataxin-7, PPIF, Caveolin-1, ZFYVE28, Bak, SPRED2, SPRY2, SNIP, Nucleophosmin, NDRG2, HSPA4, PKC-alpha, PAFAH alpha (LIS1), SPRY4, Lyn, Thy-1, HSP27, ADAR1, UCHL1, Presenilin 1, Semaphorin 4D, DNA-PK, Dystroglycan, DJ-1,…
1116	positive regulation of cell growth	121	0.00629409	0.044847	22	Keratin 17, RhoA, TRPV2, Histone H3.3, LGI1, ACSL4, MAP-1B, Rab-11A, RRP4, CD81, p22-phox, ADAM10, PAFAH alpha (LIS1), CD38, Calgranulin B, ADAM17, FN14(TNFRSF12A), Semaphorin 4D, Neuropilin-1, DDX3X, MMP-14, Histone H3.2
1117	cellular response to cytokine stimulus	494	0.00632441	0.044986	69	G3P2, IL-2R gamma chain, NUP210, IFI17, Prohibitin, RP40, Tubulin alpha-1B, RPL13A, UBC, HLA-E, gp130, Karyopherin beta 1, PDE2A, E2N(UBC13), IFITM2, GRP78, HLA-G, CDIP, OSMR, CD74, iNOS, eIF4A1, NCAM1, GluProRS, PSMB8(LMP7), CaMK II gamma, RPS27A, CRMP4, HMBS, TRAF3, UBCH8, SEH1L, JAK1, K-RAS, HMGB1, CD44, ppl2/A4, CaMK II beta, STAT4, CNTFR alpha, IL10RB, RPL3, p22-phox, FASN, RanBP2, DDX48, CO…
1118	response to activity	72	0.00632625	0.044986	15	Thioredoxin, ITGB1, AKAP5, RKIP, Angiopoietin 2, iNOS, SCOT, SOD2, Reticulon 4, UQCRC1, AK1, CD36, CDK1 (p34), eNOS, RAGE
1119	ectodermal placode formation	18	0.00764392	0.0522653	6	Beta-catenin, CDC42, HDAC1, G-protein alpha-s, FRS2, GNAS1
1120	cellular response to catecholamine stimulus	18	0.108883	0.316027	4	Adenylate cyclase type VI, G-protein alpha-s, G-protein beta-1, GNAS1
1121	ectodermal placode morphogenesis	18	0.00764392	0.0522653	6	Beta-catenin, CDC42, HDAC1, G-protein alpha-s, FRS2, GNAS1
1122	cellular response to monoamine stimulus	18	0.108883	0.316027	4	Adenylate cyclase type VI, G-protein alpha-s, G-protein beta-1, GNAS1
1123	ectodermal placode development	18	0.00764392	0.0522653	6	Beta-catenin, CDC42, HDAC1, G-protein alpha-s, FRS2, GNAS1
1124	fibroblast growth factor receptor signaling pathway	158	0.00638616	0.0453667	27	Adenylate cyclase type VI, CD28, RP40, 14-3-3 beta/alpha, UBC, PKA-cat beta, Fyn, PKC-gamma, PR65-alpha, Lck, PI3K reg class IA (p85-alpha), Adenylate cyclase type I, Adenylate cyclase type V, FRS2, RPS27A, PDGF-R-alpha, SPRY2, K-RAS, PKC-alpha, eIF2C2 (Argonaute-2), c-Src, PKC-epsilon, Adenylate cyclase type IX, N-Ras, H-Ras, Rab-14, CDK1 (p34)
1125	negative regulation of protein phosphorylation	270	0.0478671	0.210113	37	GSTP1, Macro-H2A.1 histone, RACK1, Endoglin, 14-3-3 gamma, A-FABP, CHP, 14-3-3 epsilon, TESC, SPRED1, PECAM1, G-protein alpha-q, MYADM, PR65-alpha, RKIP, ZGPAT, CD45, Caveolin-1, ZFYVE28, Bak, SPRED2, SPRY2, SNIP, Nucleophosmin, HSPA4, PKC-alpha, SPRY4, Lyn, Thy-1, HSP27, ADAR1, UCHL1, Presenilin 1, Semaphorin 4D, DNA-PK, DJ-1, RAGE
1126	one-carbon metabolic process	34	0.00647582	0.0457296	9	FTDH, MAT2B, SAHH3, SAHH2, SAHH, Carbonic anhydrase II, FTHFSDC1, C1TC, SHMT2
1127	regulation of intracellular pH	34	0.00647582	0.0457296	9	KCC2, ATP6V0C, CHP, ATP5B, ATP6V1B2, ATP6V1H, Rab-7, Carbonic anhydrase II, RAB38
1128	regulation of nitric-oxide synthase activity	34	0.00647582	0.0457296	9	Endoglin, HSP90 alpha, Caveolin-1, CD23, K-RAS, SR-BI, CNR1, LPL1, eNOS
1129	response to hyperoxia	40	0.00649513	0.0457296	10	TXNRD2, Thioredoxin, ALDH2, PDGF-R-alpha, Caveolin-1, SOD2, TXNRD1, FasR(CD95), eNOS, RAGE
1130	response to increased oxygen levels	40	0.00649513	0.0457296	10	TXNRD2, Thioredoxin, ALDH2, PDGF-R-alpha, Caveolin-1, SOD2, TXNRD1, FasR(CD95), eNOS, RAGE
1131	positive regulation of mitochondrion organization	59	0.00655642	0.0460244	13	14-3-3 gamma, Calcineurin B1, 14-3-3 beta/alpha, 14-3-3 epsilon, HGTD-P, PPIF, 14-3-3 eta, Bak, GC1QBP, 14-3-3 theta, OPA1, 14-3-3 zeta/delta, FasR(CD95)
1132	monovalent inorganic cation homeostasis	86	0.00661115	0.0463402	17	KCC2, ATP6V0C, CHP, SLC4A4, TESC, ATP5B, MaxiK alpha subunit, ATP6V1B2, NHE9, ATP6V1H, ATP4A, Rab-7, Carbonic anhydrase II, RAB38, Kir1.2, NHE6, CaMK II delta
1133	microtubule-based transport	100	0.00661445	0.0463402	19	DCTN1(p150Glued), Rab-1A, NEFL, CDC42, KIF3B, Caspr1, LRP130, MAP-1B, GRAF2, SOD1, NEFM, Rab-6A, PAFAH alpha (LIS1), DYNC1I1, COPG1, Miro-2, OPA1, UCHL1, DYNC1LI2
1134	positive regulation of neurogenesis	166	0.00665464	0.046576	28	RhoA, Ku80, PTPRF (LAR), NEFL, Beta-catenin, Ku70, AKAP5, TRPV2, gp130, HDAC1, MAP-1B, Rab-11A, ODZ4, Plexin B2, SYNJ1, Reticulon 4, PAFAH alpha (LIS1), SDFR1, Vimentin, Lyn, SHARP (SPEN), NMP200, Ephrin-B receptor 2, FN14(TNFRSF12A), Semaphorin 4D, Neuropilin-1, RhoGDI alpha, ACTR3
1135	response to ketone	189	0.00676912	0.0472841	31	GSTM1, Adenylate cyclase type VI, RhoA, NEFL, Thioredoxin, CAD, Myelin basic protein, ALDH2, HMGCS2, PI3K reg class IA (p85-alpha), RKIP, CPSM, iNOS, G-protein alpha-s, Desmoglein 1, HMBS, Caveolin-1, NDPK A, PKC-alpha, CD38, Desmoglein 2, c-Src, PDXK, PMCA1, Calreticulin, MAOB, G-protein beta-1, AK1, GNAS1, eNOS, IRG1
1136	regulation of cellular component biogenesis	470	0.014123	0.0821168	64	APG3, Alpha-fodrin, Profilin I, RACK1, RhoA, SNAPalpha, RAP-1A, ARF6, HSPA2, ARPC1A, Ephrin-A receptor 3, S1P1 receptor, HSP90 alpha, RPL13A, Neuromodulin, CDC42, DNAJB6 (Hdj-1), Histone H3.3, PECAM1, MYADM, ODZ2, VCP, MAP-1B, NCAM1, VDAC 2, Alpha adducin, CAPZ beta, CRMP4, Caveolin-1, RalB, M6B, HMGB1, TIP120A, MUNC18, PKC-alpha, RalA, CapG, TC10, Ephrin-A receptor 5, c-Src, Migfilin, PKC-epsilo…
1137	regulation of response to external stimulus	602	0.0687471	0.262124	74	GSTP1, TGT, RPS19, CD28, MetAP-2, AP-1 beta subunit, A-FABP, S1P1 receptor, SREC-I, Fyn, PSMA1, gp130, ATP6V1H, JAM3, PDE2A, Thrombomodulin, NPC1, MCP, Lck, Angiopoietin 2, OSMR, CD74, CD37, GPX1, MPP1, PDGF-R-alpha, AP2A2, Tenascin-R, ANO6, HSP60, TRAF3, Caveolin-1, BCMP84, Tissue factor, ARF1, HMGB1, GC1QBP, PRDX2, CNR1, AP complex 2 medium (mu) chain, PKC-alpha, ADAM10, Reticulon 4, CASK, PCBP…
1138	regulation of sodium ion transmembrane transporter activity	23	0.00702181	0.0490011	7	Ankyrin-G, CHP, Alpha-actinin 4, TESC, Stomatin, 14-3-3 eta, PLC-beta1
1139	regulation of I-kappaB kinase/NF-kappaB signaling	221	0.00733819	0.0510586	35	GSTP1, BST2, RhoA, Galectin-1, RP40, Heme oxygenase 1, Beta-catenin, PKC-beta, UBC, DR5(TNFRSF10B), Fyn, E2N(UBC13), VAPA, HYPH, Filamin A, PP5, RPS27A, LYRIC, DR4(TNFRSF10A), UEV1A, ATP2C1, STAT4, RhoC, TSPAN6, PRDX1, ZDH13, eEF1D, Galectin-9, PKC-epsilon, HSP27, CTL2, PKC-beta2, CD36, SLC35B2, NDFIP1
1140	protein localization to mitochondrion	66	0.0168028	0.0947542	13	Gdap1, TIMM50, TOM40, HSP90 alpha, TOM70, PDE2A, SLC25A6, CGI-51, HSPA4, HMGE, 14-3-3 zeta/delta, Tim22, GRP75
1141	neutral amino acid transport	29	0.0734611	0.275742	6	SLC32A1, ASCT1 (SLC1A4), SERINC1, SLC3A2, ASCT2 (SLC1A5), SLC6A17
1142	ossification	256	0.266391	0.527079	30	ALPL, U5-200KD, hnRNP U, RACK1, RhoA, IFI17, Prohibitin, CCDC47, Sortilin, ATP5B, RPS15, Histone H3.3, HSP10 (mitochondrial), RPS11, DDX9, G-protein alpha-s, IleRS, ANO6, M6B, SND1, hnRNP C, FASN, SLC26A2, TC21, Clathrin heavy chain, Semaphorin 4D, Histone H4, GNAS1, MMP-14, Versican
1143	signal transduction by p53 class mediator	130	0.0074194	0.0515731	23	PSMB1, PSMB5, PSMD11, RP40, PSMB3, PSMD1, PSMD2, PERP, UBC, PSMA1, CDIP, MUC1, PSMB8(LMP7), RPS27A, PSMA7, PSMA3, PSMA4, PSME2, DDX5, PSMA6, TMEM109, PSMD6, PSMC1
1144	regulation of protein kinase activity	701	0.0331636	0.157427	88	GSTP1, DCTN1(p150Glued), ARFGAP1, KIDINS220, Macro-H2A.1 histone, Adenylate cyclase type VI, RACK1, RAP-1A, 14-3-3 gamma, RP40, HSPA2, 14-3-3 beta/alpha, P2X7, A-FABP, CHP, 14-3-3 epsilon, TESC, CDC42, UBC, DR5(TNFRSF10B), SPRED1, PKA-cat beta, HYOU1, G-protein alpha-q, Talin-1, GRP78, PR65-alpha, ZGPAT, Adenylate cyclase type I, Adenylate cyclase type V, B-ind1, eIF2S1, CD74, iNOS, CD45, FRS2, D…
1145	positive regulation of cysteine-type endopeptidase activity involved in apoptotic process	125	0.0573028	0.22918	19	JWA, RACK1, RhoA, RPS3, DR5(TNFRSF10B), HSP10 (mitochondrial), Lck, VCP, MTCH1, HGTD-P, HSP60, DR4(TNFRSF10A), Bak, Cytochrome c, Tissue factor, HMGB1, Calgranulin B, FasR(CD95), DDX3X
1146	response to mineralocorticoid	47	0.00748737	0.0519769	11	NEFL, RKIP, K-RAS, PKC-alpha, Kir1.2, c-Src, PMCA1, MAOB, Prostasin, HTR1B, eNOS
1147	ribonucleoside diphosphate biosynthetic process	10	0.0145149	0.0832382	4	ATP5B, ATP5C, ATP5A, AK1
1148	negative regulation of Ras GTPase activity	10	0.0767459	0.281309	3	PECAM1, SPRY2, H-Ras
1149	negative regulation of peptidyl-threonine phosphorylation	10	0.0767459	0.281309	3	SPRED1, SPRED2, SPRY2
1150	aldehyde catabolic process	10	0.0145149	0.0832382	4	Esterase D, AL3B1, PDXP, GPI
1151	neurotransmitter catabolic process	10	0.0145149	0.0832382	4	GABT, COMT, SSDH, MAOB
1152	adenine nucleotide transport	10	0.0767459	0.281309	3	SLC25A6, SLC25A4, SLC35B2
1153	lymphocyte activation	341	0.00753367	0.0519769	50	MYH9, CD151, BST2, CD28, Galectin-1, CXADR, Calcineurin A (alpha), Beta-catenin, P2X7, PKC-beta, ITGB1, Rab-27A, Fyn, ICOS-L, Lck, PI3K reg class IA (p85-alpha), CD3 epsilon, HLA-G, alpha-Taxilin, CD74, CD45, HSP60, CD20, OST48, ITGA4, Bak, ITGB2, PRDX2, Nicastrin, STOML2, LAT, Syntaxin 11, CD48, ITGAL, CORO1A(CLABP, TACO), HPRT, RPS6, ADAM17, Plastin, Annexin I, CD3 delta, CD276, PKC-beta2, Pres…
1154	regulation of protein kinase A signaling	13	0.00753596	0.0519769	5	AKAP5, AKAP1, AKAP7 gamma, AKAP7 alpha/beta, PDE10A
1155	response to superoxide	13	0.00753596	0.0519769	5	CCS, SOD1, SOD2, PRDX2, PRDX1
1156	negative T cell selection	13	0.00753596	0.0519769	5	CD28, CD3 epsilon, CD74, CD45, FasR(CD95)
1157	Golgi to endosome transport	13	0.00753596	0.0519769	5	Sortilin, gamma-BAR, ZnT6, Rab-14, AP2A1
1158	carnitine metabolic process	13	0.00753596	0.0519769	5	CPT-1A, CPT-1C, ALD9A1, ACADL, cytochrome P-450 reductase
1159	sodium ion export	13	0.00753596	0.0519769	5	NCX2, SCN2A, SCN3A, Na(v) I alpha, NCX1
1160	organic hydroxy compound transport	110	0.00891138	0.0596693	20	CADPS, SLC44A1, CPT-1A, SLC18A1, NPC1, Caveolin-1, SOAT1, SR-BI, Fc epsilon RI gamma, LDLR, Syntaxin 12, PGAP1, CTL2, TETRAN, CETP, CAC, Presenilin 1, SLC16A3, CD36, DJ-1
1161	regulation of pH	60	0.00759412	0.0522653	13	KCC2, ATP6V0C, CHP, SLC4A4, ATP5B, ATP6V1B2, NHE9, ATP6V1H, ATP4A, Rab-7, Carbonic anhydrase II, RAB38, NHE6
1162	negative regulation of response to DNA damage stimulus	41	0.0568604	0.22798	8	RPS3, Otubain1, CD74, MUC1, CD44, BCL2L12, BAT1 (UAP56), DBC1
1163	triglyceride catabolic process	18	0.00764392	0.0522653	6	MLCP (cat), A-FABP, PKA-cat beta, CPSM, PP1-cat gamma, Monoglyceride lipase
1164	cofactor catabolic process	18	0.00764392	0.0522653	6	FTDH, CTE2, Heme oxygenase 1, Heme oxygenase 2, PDXP, Carbonyl reductase [NADPH] 3
1165	anatomical structure morphogenesis	2098	0.014361	0.0830254	247	Ephrin-B3, ATR/TEM8, TEF-1, GAA, MYH9, RhoG, ALPL, Rab-1A, Ankyrin 1, Alpha-fodrin, KIDINS220, GLG1, Ankyrin-G, Profilin I, Keratin 17, Neuropilin-2, PD-ECGF (TdRPase), RACK1, RhoA, IFI17, Endoglin, MYL6, HCCS, CNTN1 (F3), NEFL, Calcineurin B1, RP2, Heme oxygenase 1, TIP30, Beta-catenin, Neogenin, 14-3-3 beta/alpha, P2X7, Nectin-2, SMILE, Ephrin-A receptor 3, BAZ1B, ITGB1, ACTC, S1P1 receptor, Ki…
1166	positive regulation of peptidase activity	157	0.0562752	0.226855	23	JWA, RACK1, RhoA, RPS3, PERP, DR5(TNFRSF10B), HSP10 (mitochondrial), Lck, VCP, MTCH1, HGTD-P, HSP60, Caveolin-1, DR4(TNFRSF10A), Bak, Cytochrome c, Tissue factor, HMGB1, PSME2, Calgranulin B, FasR(CD95), DDX3X, MMP-14
1167	epithelial tube branching involved in lung morphogenesis	29	0.00772917	0.0527468	8	Beta-catenin, SMILE, Cathepsin Z, SPRY2, K-RAS, VANGL2, Cathepsin D, Dystroglycan
1168	natural killer cell mediated cytotoxicity	19	0.0403242	0.183458	5	Rab-27A, Tubulin beta 1, Tubulin beta 2C, Syntaxin 11, PRDX1
1169	regulation of protein import into nucleus, translocation	19	0.0102075	0.0642691	6	Thioredoxin, HSP90 alpha, PDE2A, HSP90 beta, CDK1 (p34), STING (TMEM173)
1170	response to prostaglandin E	19	0.127165	0.347931	4	Adenylate cyclase type VI, G-protein alpha-s, G-protein beta-1, GNAS1
1171	myotube cell development	19	0.127165	0.347931	4	Calcineurin A (alpha), ACTA1, GPX1, Caveolin-2
1172	mast cell mediated immunity	19	0.127165	0.347931	4	LAT, Lyn, 14-3-3 zeta/delta, WBSCR5(NTAL)
1173	natural killer cell mediated immunity	19	0.0403242	0.183458	5	Rab-27A, Tubulin beta 1, Tubulin beta 2C, Syntaxin 11, PRDX1
1174	negative regulation of mRNA processing	19	0.127165	0.347931	4	GC1QBP, Nucleophosmin, hnRNP A2, PTBP1
1175	regulation of actin filament depolymerization	41	0.00780909	0.0532411	10	Alpha-fodrin, Cofilin, non-muscle, Alpha adducin, CAPZ beta, Cofilin, muscle, CapG, CAPZA1, Beta-fodrin, PDXP, SPTBN2
1176	regulation of G1/S transition of mitotic cell cycle	138	0.00785078	0.0534229	24	PSMB1, PSMB5, PSMD11, RP40, PSMB3, PSMD1, PSMD2, UBC, PSMA1, MUC1, PSMB8(LMP7), RPS27A, PSMA7, PSMA3, PSMA4, PSME2, ADAM17, PSMA6, APEX, Annexin I, PSMD6, PLC-beta1, DDX3X, PSMC1
1177	regulation of cell cycle G1/S phase transition	138	0.00785078	0.0534229	24	PSMB1, PSMB5, PSMD11, RP40, PSMB3, PSMD1, PSMD2, UBC, PSMA1, MUC1, PSMB8(LMP7), RPS27A, PSMA7, PSMA3, PSMA4, PSME2, ADAM17, PSMA6, APEX, Annexin I, PSMD6, PLC-beta1, DDX3X, PSMC1
1178	negative regulation of signaling	936	0.00789319	0.0536601	120	GSTP1, MYH9, MLCP (cat), GLG1, RACK1, RhoA, SPEC1, Prohibitin, Endoglin, PTPRF (LAR), RP40, Heme oxygenase 1, Beta-catenin, RGS20, G-protein alpha-i1, P2X7, PKC-beta, RGS19, CHP, CDC42, UBC, SPRED1, PKA-cat beta, Fyn, gp130, ITGA6, MYADM, gamma-BAR, HDAC1, GRP78, MCP, PR65-alpha, LMBRD1, RKIP, ZGPAT, CD3 epsilon, Rab-7, AF-9, CD74, CD45, MUC1, GPX1, CRM1, RPS27A, Endophilin A1, Prostacyclin recep…
1179	receptor clustering	35	0.00793159	0.0538183	9	Chapsyn-110, PSD-95, Gephyrin, Filamin A, LRP4, GluR6, SynGAP, NR2B, RER1
1180	anatomical structure maturation	54	0.0210706	0.112996	11	RhoA, S1P1 receptor, ANO6, COPD, CD44, DSG4, Myosin Va, Presenilin 1, Semaphorin 4D, WDT2, Dystroglycan
1181	neuromuscular process	102	0.00820629	0.0554472	19	GAA, NEFL, PMCA2b, MaxiK alpha subunit, MYH10, PSD-95, Caspr1, Adenylate cyclase type V, Na(v) I alpha, Tenascin-R, CaMK II beta, PAFAH alpha (LIS1), NR2A, Myosin Va, UCHL1, NR2B, GLAST1/EAAT1, PRRT2, AARS
1182	regulation of cell cycle arrest	102	0.00820629	0.0554472	19	PSMB1, PSMB5, PSMD11, RP40, PSMB3, PSMD1, PSMD2, UBC, PSMA1, MUC1, PSMB8(LMP7), RPS27A, PSMA7, PSMA3, PSMA4, PSME2, PSMA6, PSMD6, PSMC1
1183	regulation of anion transport	102	0.00820629	0.0554472	19	P2X7, ACSL6, VDAC 1, CRMP2, SAHH2, ACSL4, VDAC 2, ANO6, TTYH1, Carbonic anhydrase II, GAT1, P2X4, GRK6, VDAC 3, NCC27, HXK1, ACSL5, CLCN6, NR2B
1184	response to other organism	712	0.00821064	0.0554472	94	GSTP1, ALPL, Rab-1A, BST2, RPS30, IFI17, CXADR, PRDX3, P2X7, Nectin-2, Ephrin-A receptor 3, ITGB1, ACTA2, RPL13A, ALDH2, HIST1H2BG, hnRNP A0, PDE2A, HMGCS2, Thrombomodulin, IFITM2, SLC25A6, PLSCR3, GRO-1, PLSCR4, ENO1, PI3K reg class IA (p85-alpha), Cofilin, non-muscle, HIST1H2BL, ALDOA, HLA-G, CPSM, iNOS, CD45, E1B-AP5, NCAM1, CD37, GPX1, Prostacyclin receptor, RPS15a, CD14, COMT, HSP60, LYRIC, …
1185	positive regulation of synaptic transmission	81	0.00832843	0.0561892	16	GluR4, PSD-95, LGI1, Tenascin-R, Carbonic anhydrase II, CaMK II beta, SDFR1, PKC-epsilon, SNAP-25, GluR6, GLNA, NR2B, VAMP2, GLAST1/EAAT1, GluR1, GluR2
1186	regulation of response to oxidative stress	30	0.0307495	0.147843	7	P4HB, GPX1, SOD1, SOD2, HSP27, CD36, DJ-1
1187	neuroblast proliferation	30	0.0307495	0.147843	7	ACSL6, FRS2, DGL-beta, DGL-alpha, Plexin B2, PAFAH alpha (LIS1), Rab-10
1188	response to ischemia	30	0.00960113	0.0611223	8	HYOU1, PPIF, Caveolin-1, Cytochrome c, HXK1, UCHL1, HSPA1A, HSPA1B
1189	NADP metabolic process	30	0.00960113	0.0611223	8	TPI1, IDH1, TKT, ME1, TALDO, PRDX5, 6PGD, TXNRD1
1190	activation of MAPKK activity	68	0.163451	0.420083	10	KIDINS220, RAP-1A, 14-3-3 beta/alpha, FRS2, K-RAS, N-Ras, G-protein alpha-i2, H-Ras, Presenilin 1, CDK1 (p34)
1191	response to estradiol	169	0.0084897	0.0571432	28	GSTP1, Beta-catenin, Neurotrimin, ALDH2, PI3K reg class IA (p85-alpha), MAP-1B, iNOS, GPX1, PDGF-R-alpha, HMBS, ENO2, Tissue factor, GAT1, PKC-alpha, CD38, MMP-15, Vimentin, NQO1, LDLR, SLC25A36, Annexin I, Calreticulin, AK1, CD36, GluR1, AL1A1, eNOS, GPX4 (PHGPx)
1192	response to external biotic stimulus	713	0.008523	0.0572846	94	GSTP1, ALPL, Rab-1A, BST2, RPS30, IFI17, CXADR, PRDX3, P2X7, Nectin-2, Ephrin-A receptor 3, ITGB1, ACTA2, RPL13A, ALDH2, HIST1H2BG, hnRNP A0, PDE2A, HMGCS2, Thrombomodulin, IFITM2, SLC25A6, PLSCR3, GRO-1, PLSCR4, ENO1, PI3K reg class IA (p85-alpha), Cofilin, non-muscle, HIST1H2BL, ALDOA, HLA-G, CPSM, iNOS, CD45, E1B-AP5, NCAM1, CD37, GPX1, Prostacyclin receptor, RPS15a, CD14, COMT, HSP60, LYRIC, …
1193	nucleoside diphosphate metabolic process	42	0.0259666	0.135871	9	RP2, ATP5B, ATP5C, NDPK A, ENP1, NDPK B, ATP5A, AK1, AK3
1194	Fc-epsilon receptor signaling pathway	159	0.0387511	0.178979	24	CD28, RP40, Calcineurin A (alpha), Calcineurin B1, 14-3-3 beta/alpha, UBC, Fyn, E2N(UBC13), Lck, PI3K reg class IA (p85-alpha), FRS2, RPS27A, PDGF-R-alpha, K-RAS, UEV1A, LAT, eIF2C2 (Argonaute-2), Fc epsilon RI gamma, Lyn, N-Ras, H-Ras, WBSCR5(NTAL), Rac1, CDK1 (p34)
1195	activation of cysteine-type endopeptidase activity involved in apoptotic process	97	0.0747938	0.279938	15	RACK1, RPS3, DR5(TNFRSF10B), HSP10 (mitochondrial), Lck, VCP, MTCH1, HGTD-P, HSP60, DR4(TNFRSF10A), Bak, Cytochrome c, Tissue factor, Calgranulin B, FasR(CD95)
1196	dephosphorylation	271	0.00871793	0.0584842	41	ALPL, MLCP (cat), InPP5A, TIMM50, PTPRF (LAR), Calcineurin A (alpha), Calcineurin B1, BPNT1, NCEH1, ATP1A1, SCP1, PR65-alpha, Lck, PTPR-gamma, PGAM1, PP5, SAC3, CD45, CaMK II gamma, DUS15, IMPA1, DNAJC6, Cytochrome c, PRG-4, DUSP23, SYNJ1, PP1-cat gamma, INPP4A, LPPR3 (PRG2), PTPR-sigma, SACM1L, PHOGRIN, PDXP, CTDSPL, PFKL, F16Q, PTPR-zeta, PGAM5, PP2C gamma, SAP97 (DLG1), ACP1
1197	regulation of protein modification process	1249	0.0528632	0.225366	147	GSTP1, DCTN1(p150Glued), ARFGAP1, KIDINS220, PSMB1, Macro-H2A.1 histone, PSMB5, Adenylate cyclase type VI, RACK1, TMEM59, RAP-1A, Endoglin, PSMD11, 14-3-3 gamma, RP40, HSPA2, Beta-catenin, 14-3-3 beta/alpha, P2X7, PSMB3, ITGB1, A-FABP, CHP, PSMD1, 14-3-3 epsilon, PSMD2, TESC, CDC42, RAP-2A, UBC, DR5(TNFRSF10B), AKAP5, SPRED1, PKA-cat beta, HYOU1, PSMA1, gp130, PECAM1, Otubain1, G-protein alpha-q,…
1198	response to biotic stimulus	740	0.00890246	0.0596658	97	GSTP1, ALPL, Rab-1A, BST2, RPS30, IFI17, CXADR, PRDX3, P2X7, Nectin-2, Ephrin-A receptor 3, ITGB1, ACTA2, CCDC47, RPL13A, ALDH2, HIST1H2BG, hnRNP A0, PDE2A, HMGCS2, Thrombomodulin, IFITM2, SLC25A6, PLSCR3, GRO-1, PLSCR4, GRP78, ENO1, PI3K reg class IA (p85-alpha), Cofilin, non-muscle, HIST1H2BL, ALDOA, HLA-G, CPSM, iNOS, CD45, E1B-AP5, NCAM1, CD37, GPX1, Prostacyclin receptor, RPS15a, CD14, COMT,…
1199	cellular response to endogenous stimulus	940	0.00898968	0.0600805	120	GSTP1, G-protein beta-2, MLCP (cat), KIDINS220, Adenylate cyclase type VI, RhoA, CD28, RAP-1A, Karyopherin beta-3, Endoglin, 14-3-3 gamma, RP40, ATP6V0C, ATP6V1A (70kD), CAD, Beta-catenin, 14-3-3 beta/alpha, ACSL6, Kindlin-2, Sortilin, UBC, AKAP5, ALDH2, PKA-cat beta, ATP6V1B2, Fyn, COL4A2, ATP6V1H, PDE2A, HMGCS2, NPC1, COL4A1, MCM7, HDAC1, PKC-gamma, PR65-alpha, PARP-1, Lck, PI3K reg class IA (p…
1200	negative regulation of cell communication	940	0.00898968	0.0600805	120	GSTP1, MYH9, MLCP (cat), GLG1, RACK1, RhoA, SPEC1, Prohibitin, Endoglin, PTPRF (LAR), RP40, Heme oxygenase 1, Beta-catenin, RGS20, G-protein alpha-i1, P2X7, PKC-beta, RGS19, CHP, CDC42, UBC, SPRED1, PKA-cat beta, Fyn, gp130, ITGA6, NPC1, MYADM, HDAC1, GRP78, MCP, PR65-alpha, LMBRD1, RKIP, ZGPAT, CD3 epsilon, Rab-7, AF-9, CD74, CD45, MUC1, GPX1, CRM1, RPS27A, Endophilin A1, Prostacyclin receptor, …
1201	pH reduction	24	0.00904157	0.0602019	7	KCC2, ATP6V0C, ATP6V1B2, ATP6V1H, ATP4A, Rab-7, RAB38
1202	positive regulation of cell cycle process	232	0.00910238	0.0604406	36	PSMB1, PSMB5, RhoA, CD28, PSMD11, RP40, Plakophilin 4, PSMB3, PSMD1, PSMD2, CDC42, UBC, PSMA1, KIF3B, RKIP, MUC1, PSMB8(LMP7), RPS27A, LIC-1, PSMA7, PSMA3, PSMA4, PSME2, CaMK II beta, Nucleophosmin, TAS1R2, PKC-epsilon, ADAM17, PSMA6, APEX, Annexin I, DBC1, PSMD6, PLC-beta1, DDX3X, PSMC1
1203	positive regulation of translation	68	0.00910306	0.0604406	14	EIF5A2, Keratin 17, RhoA, CD28, SAM68, eEF2, AUF1, RPS4X, PCBP-1, GC1QBP, Nucleophosmin, eIF5A, DDX48, DDX3X
1204	organic hydroxy compound catabolic process	68	0.00910306	0.0604406	14	InPP5A, AL1B1, SREC-I, ALDH2, COMT, IMPA1, CYP46, SR-BI, AL3B1, SYNJ1, SMPD3, ACADL, PDXP, GPD2
1205	regulation of developmental process	1850	0.00912382	0.0605219	222	APG3, PALM2, G-protein alpha-11, MYH9, KIDINS220, RPS19, GLG1, IL-2R gamma chain, Keratin 17, Adenylate cyclase type VI, RACK1, RhoA, CD28, IFI17, RAP-1A, Galectin-1, SPEC1, ARF6, CXADR, Ku80, Endoglin, PTPRF (LAR), 14-3-3 gamma, CNTN1 (F3), NEFL, Heme oxygenase 1, TIP30, Beta-catenin, Neogenin, P2X7, PKC-beta, Ephrin-A receptor 3, ACSL6, ITGB1, Neurotrimin, CLEC2D, S1P1 receptor, Kindlin-2, Dreb…
1206	cellular response to organic cyclic compound	361	0.00918568	0.0606357	52	GSTP1, ALPL, Adenylate cyclase type VI, RhoA, RAP-1A, Galectin-1, Beta-catenin, ITGB1, UGT1A9, PDE2A, HMGCS2, ITGA6, NPC1, HMGCS1, NURR1, PGRMC2, CPSM, iNOS, G-protein alpha-s, HMBS, Plakoglobin, AKAP1, Nucleophosmin, P2X4, p22-phox, AKAP7 gamma, eIF2C2 (Argonaute-2), DIA1, AKAP7 alpha/beta, c-Src, NR2A, RAP-1B, Endoplasmin, URI, PMCA1, NCX1, UGT1A8, HSP90 beta, APEX, Annexin I, PDXP, NR2B, G-pro…
1207	regulation of protein transport	387	0.060623	0.237033	50	DCTN1(p150Glued), Ankyrin-G, RhoA, Karyopherin beta-3, Thioredoxin, 14-3-3 beta/alpha, P2X7, CHP, HSP90 alpha, CDC42, AKAP5, G-protein alpha-q, PDE2A, PARP-1, AP180, Filamin A, LRRC32, CRM1, VAMP4, CD14, Rab-11A, Plakoglobin, AKAP1, SNIP, RABGDIA, VAMP7, SCAMP5, PRDX1, LPL1, c-Src, Lyn, LFA-3, Plastin, HSP90 beta, Annexin I, CD276, VAMP2, FAP48, A2M receptor, ANKRD15, ACSL3, CD36, NDFIP1, Serglyc…
1208	organ regeneration	96	0.00926459	0.0606357	18	GSTP1, Prohibitin, CAD, Angiopoietin 2, eIF4A1, NCAM1, HMBS, Caveolin-1, IGF-2 receptor, Bak, PUR9, Jagged1, Antigen KI-67, ALDOC, KPR2, Plastin, PKM2, CDK1 (p34)
1209	dendrite morphogenesis	42	0.00931853	0.0606357	10	KIDINS220, Fyn, PSD-95, MAP6, LRP4, Ephrin-A receptor 5, TMEM106B, HPRT, Ephrin-B receptor 2, Rac1
1210	semaphorin-plexin signaling pathway	20	0.0493234	0.212883	5	Neuropilin-2, Plexin B2, Semaphorin 4D, Neuropilin-1, Rac1
1211	lipid translocation	20	0.0493234	0.212883	5	P2X7, ATP11A, ATP9A, ATP8A1, ATP11B
1212	phospholipid translocation	20	0.0493234	0.212883	5	P2X7, ATP11A, ATP9A, ATP8A1, ATP11B
1213	negative regulation of calcium ion-dependent exocytosis	9	0.00947888	0.0606357	4	Synaptotagmin IV, Calcineurin A (alpha), MUNC18-3, RAP-1B
1214	establishment of protein localization to mitochondrial membrane	9	0.00947888	0.0606357	4	HSP90 alpha, CGI-51, HSPA4, Tim22
1215	neutrophil activation involved in immune response	9	0.00947888	0.0606357	4	MUNC18-3, VAMP7, Syntaxin 11, Fc epsilon RI gamma
1216	antigen processing and presentation of endogenous antigen	9	0.00947888	0.0606357	4	TAP1 (PSF1), HLA-E, HLA-G, CD74
1217	plasma membrane repair	9	0.00947888	0.0606357	4	MYH10, AHNAK2, Myoferlin, Synaptotagmin VII
1218	cellular ketone body metabolic process	9	0.00947888	0.0606357	4	HMGCS2, SCOT, ACAT1, ACAT2
1219	malate metabolic process	9	0.00947888	0.0606357	4	ME1, MDH2, ME3, MDH1
1220	signal peptide processing	9	0.00947888	0.0606357	4	LONP2, SPC25, SPC22, SPC18
1221	negative regulation of neurotransmitter transport	9	0.00947888	0.0606357	4	SLC18A1, M6B, ZnT-1, BNaC2 (ASIC1a)
1222	establishment of mitochondrion localization	9	0.00947888	0.0606357	4	Nectin-2, LRP130, MAP-1B, Miro-2
1223	positive regulation of striated muscle contraction	9	0.00947888	0.0606357	4	HSP90 alpha, ATP1A1, Ca-ATPase1, GSTO1
1224	neurofilament cytoskeleton organization	9	0.00947888	0.0606357	4	NEFL, SOD1, Alpha-internexin, NEFM
1225	negative regulation of inclusion body assembly	9	0.00947888	0.0606357	4	HSPA2, DNAJB6 (Hdj-1), HSPA1A, HSPA1B
1226	skeletal muscle thin filament assembly	5	0.00949058	0.0606357	3	ACTC, ACTA1, Titin
1227	ketone body catabolic process	5	0.00949058	0.0606357	3	SCOT, ACAT1, ACAT2
1228	D-amino acid transport	5	0.00949058	0.0606357	3	SLC1A2/EAAT2, GLAST1/EAAT1, SLC1A1/EAAT3
1229	rRNA-containing ribonucleoprotein complex export from nucleus	5	0.00949058	0.0606357	3	RPS15, eIF6 (ITGB4BP), Nucleophosmin
1230	establishment of ribosome localization	5	0.00949058	0.0606357	3	RPS15, eIF6 (ITGB4BP), Nucleophosmin
1231	tricarboxylic acid transport	5	0.00949058	0.0606357	3	Sideroflexin-3, Sideroflexin-5, SLC25A1
1232	ribosome localization	5	0.00949058	0.0606357	3	RPS15, eIF6 (ITGB4BP), Nucleophosmin
1233	ribonucleoprotein complex export from nucleus	5	0.00949058	0.0606357	3	RPS15, eIF6 (ITGB4BP), Nucleophosmin
1234	retrograde protein transport, ER to cytosol	5	0.00949058	0.0606357	3	VCP, Derlin1, SEC61 beta
1235	mature ribosome assembly	5	0.00949058	0.0606357	3	eIF6 (ITGB4BP), GC1QBP, DDX3X
1236	antigen processing and presentation of exogenous peptide antigen via MHC class I, TAP-independent	5	0.00949058	0.0606357	3	HLA-E, HLA-G, IRAP
1237	outer mitochondrial membrane organization	5	0.00949058	0.0606357	3	HSP90 alpha, CGI-51, HSPA4
1238	ribosomal subunit export from nucleus	5	0.00949058	0.0606357	3	RPS15, eIF6 (ITGB4BP), Nucleophosmin
1239	phospholipid transport	55	0.00955825	0.0610132	12	SCPX, ABCC1, P2X7, ATP11A, ANO6, ATP9A, SR-BI, LDLR, CETP, ATP8A1, ATP11B, PL scramblase 1
1240	single-organism membrane budding	30	0.00960113	0.0611223	8	ARFGAP1, COPD, ARF1, COPA, COPG1, TMP21, PREB, COPB2
1241	neuron maturation	36	0.00962355	0.0611555	9	Chapsyn-110, SREC-I, PSD-95, G-protein alpha-q, NURR1, MTCH1, NRCAM, KCNIP2, Neurofascin
1242	pyrimidine-containing compound catabolic process	36	0.00962355	0.0611555	9	dUTPase (DUT), PD-ECGF (TdRPase), CRMP2, CRMP1, CRMP4, CRMP5, CRMP3, TET2, MMSA
1243	cellular response to fibroblast growth factor stimulus	186	0.00964591	0.0612429	30	Adenylate cyclase type VI, CD28, RP40, 14-3-3 beta/alpha, UBC, PKA-cat beta, Fyn, PKC-gamma, PR65-alpha, Lck, PI3K reg class IA (p85-alpha), Adenylate cyclase type I, Adenylate cyclase type V, CPSM, FRS2, RPS27A, PDGF-R-alpha, SPRY2, K-RAS, CD44, PKC-alpha, eIF2C2 (Argonaute-2), Vimentin, c-Src, PKC-epsilon, Adenylate cyclase type IX, N-Ras, H-Ras, Rab-14, CDK1 (p34)
1244	regulation of system process	420	0.0097691	0.0619698	59	GAA, RhoA, CXADR, Annexin VI, Calcineurin A (alpha), Desmin, Heme oxygenase 1, HSP90 alpha, 14-3-3 epsilon, MaxiK alpha subunit, gp130, ECE1, G-protein alpha-i3, ATP1A1, Lck, PI3K reg class IA (p85-alpha), RKIP, SAC3, CPSM, iNOS, NCAM1, G-protein alpha-s, CaMK II gamma, Ankyrin-B, Tenascin-R, Plakoglobin, SOD1, Caveolin-1, ODZ4, AKAP1, GLSK, TBXA2R, Ca-ATPase1, CaMK II beta, PKC-alpha, Kir1.2, P2…
1245	ADP metabolic process	11	0.0209641	0.112765	4	ATP5B, ATP5C, ATP5A, AK1
1246	regulation of hydrogen peroxide metabolic process	11	0.0209641	0.112765	4	Rac2, Cytochrome c, PRDX2, Rac1
1247	alternative mRNA splicing, via spliceosome	11	0.0209641	0.112765	4	hnRNP A1, PSF, hnRNP A3, PTBP1
1248	primary alcohol catabolic process	11	0.0976641	0.304881	3	AL1B1, ALDH2, AL3B1
1249	regulation of Arp2/3 complex-mediated actin nucleation	11	0.0209641	0.112765	4	gamma-BAR, ARF1, CYFIP1, CORO1B
1250	positive thymic T cell selection	11	0.0976641	0.304881	3	CD74, CD45, CD3 delta
1251	purine ribonucleotide transport	11	0.0976641	0.304881	3	SLC25A6, SLC25A4, SLC35B2
1252	response to low-density lipoprotein particle	11	0.0976641	0.304881	3	NPC1, Tissue factor, CD36
1253	regulation of calcium ion transport	179	0.0101728	0.0642691	29	MYH9, RhoA, Beta-catenin, P2X7, Pacsin 3, PMCA2b, AHNAK, AKAP5, TRPV2, CRACM1, CaMK II gamma, Ankyrin-B, Caveolin-1, Bak, CaMK II beta, P2X4, CASK, DIA1, PKC-epsilon, Lyn, Thy-1, GSTO1, ZnT-1, NCX1, G-protein alpha-i2, Myosin Va, G-protein alpha-o, CaMK II delta, eNOS
1254	guanosine-containing compound biosynthetic process	19	0.0102075	0.0642691	6	RP2, NDPK A, HPRT, NDPK B, PNPH, IMD2
1255	branched-chain amino acid catabolic process	19	0.0102075	0.0642691	6	ACAT1, BCKD-kinase, DLDH, BCKD-E2, MMSA, HCD2
1256	axonal fasciculation	19	0.0102075	0.0642691	6	Ephrin-A receptor 3, NCAM2, Reticulon 4, NRCAM, Ephrin-B receptor 2, Neuropilin-1
1257	heat acclimation	4	0.0559825	0.225803	2	HSPA1A, HSPA1B
1258	negative regulation of cell adhesion involved in substrate-bound cell migration	4	0.0559825	0.225803	2	ATP5B, CD45
1259	regulation of anion channel activity	4	0.0559825	0.225803	2	GRK6, HXK1
1260	beta-amyloid formation	4	0.0559825	0.225803	2	TMP21, Presenilin 1
1261	regulation of histone ubiquitination	4	0.0559825	0.225803	2	Otubain1, E2N(UBC13)
1262	sequestering of calcium ion	4	0.0559825	0.225803	2	Endoplasmin, Calreticulin
1263	protein localization to juxtaparanode region of axon	4	0.0559825	0.225803	2	DAL1, Neurofascin
1264	susceptibility to natural killer cell mediated cytotoxicity	4	0.0559825	0.225803	2	Nectin-2, PVR
1265	L-serine biosynthetic process	4	0.0559825	0.225803	2	SERA, SHMT2
1266	protein O-linked glycosylation via threonine	4	0.0559825	0.225803	2	GALNT1, GALNT2
1267	adenylate cyclase-activating adrenergic receptor signaling pathway	4	0.0559825	0.225803	2	G-protein alpha-s, GNAS1
1268	negative regulation of actin nucleation	4	0.0559825	0.225803	2	CORO1A(CLABP, TACO), CORO1B
1269	histamine production involved in inflammatory response	4	0.0559825	0.225803	2	Lyn, 14-3-3 zeta/delta
1270	stress response to metal ion	4	0.0559825	0.225803	2	ABCB6, ZnT-1
1271	histamine secretion by mast cell	4	0.0559825	0.225803	2	Lyn, 14-3-3 zeta/delta
1272	regulation of leukocyte cell-cell adhesion	4	0.0559825	0.225803	2	GSTP1, CD44
1273	cellular heat acclimation	4	0.0559825	0.225803	2	HSPA1A, HSPA1B
1274	caveola assembly	4	0.0559825	0.225803	2	Caveolin-1, Caveolin-2
1275	histamine secretion involved in inflammatory response	4	0.0559825	0.225803	2	Lyn, 14-3-3 zeta/delta
1276	homeostasis of number of cells	196	0.0503485	0.21581	28	ILDR2, Ankyrin 1, RPS19, Heme oxygenase 1, P2X7, JAM3, RPA1, SFXN1, PRDX5, Alpha adducin, SOD1, Bak, RPS17L, PRDX2, RPS24, Nicastrin, LAT, PRDX1, RPS17, CORO1A(CLABP, TACO), Lyn, RPS6, L3MBTL3, Annexin I, PLC-beta1, TIMP1, FasR(CD95), GPI
1277	zymogen activation	115	0.0274454	0.142248	19	HIST1H2BA, RACK1, RPS3, PERP, DR5(TNFRSF10B), HSP10 (mitochondrial), Lck, VCP, MTCH1, HGTD-P, HSP60, DR4(TNFRSF10A), Bak, Cytochrome c, Tissue factor, Calgranulin B, DHC24, FasR(CD95), MMP-14
1278	organophosphate ester transport	85	0.0131656	0.0773087	16	SCPX, ABCC1, P2X7, SLC25A6, ATP11A, SLC25A4, ANO6, Ca-ATPase1, ATP9A, SR-BI, LDLR, CETP, ATP8A1, ATP11B, SLC35B2, PL scramblase 1
1279	inner mitochondrial membrane organization	14	0.0107346	0.0645118	5	AFG3L2, OPA1, LETM1, Tim22, CHCHD3
1280	membrane protein intracellular domain proteolysis	14	0.0107346	0.0645118	5	SPPL2b, SPPL2a, Nicastrin, ADAM17, Impas 1
1281	NADPH regeneration	14	0.0107346	0.0645118	5	TPI1, IDH1, TKT, TALDO, 6PGD
1282	cyanate metabolic process	2	0.0107595	0.0645118	2	TST, THTM
1283	interleukin-27-mediated signaling pathway	2	0.0107595	0.0645118	2	gp130, IL27RA
1284	calcium-dependent cell-matrix adhesion	2	0.0107595	0.0645118	2	TRPM7, Dystroglycan
1285	positive regulation of neutrophil apoptotic process	2	0.0107595	0.0645118	2	CD44, Annexin I
1286	CAAX-box protein processing	2	0.0107595	0.0645118	2	ZMPSTE24, CAAX prenyl protease 2
1287	maintenance of protein location in membrane	2	0.0107595	0.0645118	2	Ankyrin-G, Adenylate cyclase type VI
1288	xylulose biosynthetic process	2	0.0107595	0.0645118	2	TKT, TALDO
1289	cytotoxic T cell degranulation	2	0.0107595	0.0645118	2	Rab-27A, Syntaxin 11
1290	maintenance of mitochondrion location	2	0.0107595	0.0645118	2	Albumin, Ca-ATPase1
1291	methotrexate transport	2	0.0107595	0.0645118	2	HCP1, SLC19A1
1292	regulation of exocyst assembly	2	0.0107595	0.0645118	2	NCAM1, RalB
1293	smooth muscle hyperplasia	2	0.0107595	0.0645118	2	Heme oxygenase 1, eNOS
1294	activation of blood coagulation via clotting cascade	2	0.0107595	0.0645118	2	ANO6, Tissue factor
1295	CAAX-box protein maturation	2	0.0107595	0.0645118	2	ZMPSTE24, CAAX prenyl protease 2
1296	actin rod assembly	2	0.0107595	0.0645118	2	Endoplasmin, PDXP
1297	cellular hyperosmotic salinity response	2	0.0107595	0.0645118	2	Ku80, Ku70
1298	gamma-aminobutyric acid biosynthetic process	2	0.0107595	0.0645118	2	GAD1, GLAST1/EAAT1
1299	glyoxylate cycle	2	0.0107595	0.0645118	2	IDH1, IDH2
1300	plasma membrane to endosome transport	2	0.0107595	0.0645118	2	Sortilin, Rab-11A
1301	heme oxidation	2	0.0107595	0.0645118	2	Heme oxygenase 1, Heme oxygenase 2
1302	prenylated protein catabolic process	2	0.0107595	0.0645118	2	PCYOX1, ZMPSTE24
1303	medium-chain fatty acid biosynthetic process	2	0.0107595	0.0645118	2	CTE2, OXSM
1304	cyanate catabolic process	2	0.0107595	0.0645118	2	TST, THTM
1305	ovarian follicle atresia	2	0.0107595	0.0645118	2	Prohibitin, ACSBG1
1306	maintenance of protein location in plasma membrane	2	0.0107595	0.0645118	2	Ankyrin-G, Adenylate cyclase type VI
[truncated: 3,810 more rows]
