# Supplementary material for: Curation of the Mammalian Palmitoylome Indicates a Pivotal Role for Palmitoylation in Diseases and Disorders of the Nervous System and Cancers
Source: PLoS Comput Biol. 2015 Aug 14;11(8):e1004405. doi: 10.1371/journal.pcbi.1004405 (PMC4537140; doi:10.1371/journal.pcbi.1004405)
Supplement: S6 Table — (XLS) [file pcbi.1004405.s006.xls]

## Sheet: Metabolic Networks
S6 Table. MetaCore Enrichment Analysis output: Metabolic Network enrichments among all palmitoylated proteins.
#	Networks	Number of human proteins with the annotation	p-value	FDR	Number of palmitoylated proteins with the annotation	Palmitoylated proteins with the annotation
1	Lipid metabolism_Fatty Acid Beta-oxydation	32	9.84568e-07	0.000144731	19	SCPX, ACSL6, CPT-1A, CPT-1C, HMGCS2, HADHA, HMGCS1, ECHS1, ACSL4, ACAA1, ACAT1, ACDS, ACAT2, ACADL, ACAA2, ACSL5, ACSL3, HADHB, HCD2
2	Carbohydrate metabolism_Propionate metabolism and transport_new	31	8.03436e-05	0.00590525	16	GABT, ALDH2, HMGCS2, HMGCS1, ALD9A1, SCOT, ACAT1, ACDS, ACAT2, SSDH, ACAA2, BCKD-E2, MMSA, HADHB, HCD2, AL1A1
3	Carbohydrate metabolism_TCA and tricarboxylic acids transport	32	0.000131598	0.0064483	16	SDHA, PYC, ODO2, IDH1, ME1, IDH2, ODO1, SDHD, MDH2, CISY, ME3, MDH1, DLDH, PKM2, ACON, SLC25A1
4	[O-hexadecanoyl-(L)-carnitine pathway	46	0.000223409	0.00821028	20	Adenylate cyclase type VI, G-protein alpha-i1, CPT-1A, CPT-1C, G-protein alpha-z, G-protein alpha-i3, Adenylate cyclase type I, Adenylate cyclase type V, G-protein alpha-s, TBXA2R, Calgranulin B, LPL1, c-Src, Adenylate cyclase type IX, G-protein alpha-12, G-protein alpha-i2, CAC, G-protein alpha-o, G-protein alpha-olf, G-protein alpha-13
5	Aminoacid metabolism_Lysine metabolism and transport	12	0.000578546	0.0141744	8	ODO2, ECHS1, ODO1, ACAT1, ACAT2, ACAA2, DLDH, HCD2
6	Aminoacid metabolism_Branched-chain amino acid metabolism	28	0.000352885	0.0103748	14	ODO2, HMGCS2, HMGCS1, ECHS1, ODP2, ODO1, SCOT, ACAT1, ACAT2, ACAA2, DLDH, BCKD-E2, MMSA, HCD2
7	Aminoacid metabolism_Ala,Ser,Cys,Met,His,Pro,Gly,Glu,Gln metabolism and transport	64	0.0046875	0.0626421	22	PYC, GABT, SLC32A1, ASCT1 (SLC1A4), CAD, SAHH3, SAHH2, DHE3, AATC, SAHH, SLC38A2, GAD2, GLSK, GAD1, GRHPR, THTM, SSDH, GLNA, ASCT2 (SLC1A5), PYCS, SHMT2, AATM
8	Carbohydrate metabolism_Glycolisys, Glucogenesis and glucose transport	60	0.00184118	0.0386647	22	G3P2, SLC2A6, TPI1, G3PT, PFKM, GLUT1, ENO1, ALDOA, PGAM1, LDHB, ENO2, LDHA, HXK1, ALDOC, ENO3, PFKP, GPD2, PGK1, PFKL, F16Q, PKM2, GPI
9	Aminoacid metabolism_Asparagine, Aspartic acid, Arginine metabolism and transport	26	0.0022899	0.0393707	12	CAD, CAT-1 (SLC7A1), CPSM, iNOS, AATC, SLC1A2/EAAT2, ASNS, EAAT4, ASCT2 (SLC1A5), GLAST1/EAAT1, SLC1A1/EAAT3, AATM
10	Lyso-Phosphatidylserine pathway	54	0.00257686	0.0393707	20	Ankyrin 1, NEFL, Synaptotagmin III, U2AF35, GLUT1, Synapsin I, PKC-gamma, Na(v) I alpha, MPP1, SYT13, Syntaxin 1A, ARF1, Synaptotagmin I, Synaptotagmin II, PKC-alpha, GRK6, CASK, MACF1, Beta-fodrin, Alpha-1 catenin
11	Aminoacid metabolism_Asparagine, Aspartic acid metabolism and transport	33	0.00267828	0.0393707	14	CAD, ALD9A1, CPSM, AATC, GAD2, GAD1, SLC1A2/EAAT2, ASNS, EAAT4, ASCT2 (SLC1A5), CaMK II alpha, GLAST1/EAAT1, SLC1A1/EAAT3, AATM
12	Carbohydrate metabolism_Pyruvate metabolism and transport_new	26	0.0599513	0.425843	9	AL1B1, ALDH2, ODP2, MDH2, AL3B1, MDH1, DLDH, PKM2, SLC25A1
13	Aminoacid metabolism_Beta-Alanine metabolism and transport	13	0.00705339	0.086404	7	ALD9A1, GAD2, GAD1, SLC1A2/EAAT2, EAAT4, GLAST1/EAAT1, SLC1A1/EAAT3
14	Aminoacid metabolism_Arginine metabolism and transport	37	0.0090905	0.102793	14	CAD, CAT-1 (SLC7A1), DHE3, CPSM, iNOS, GAD2, GAD1, SLC1A2/EAAT2, ASNS, EAAT4, GLAST1/EAAT1, GATM, SLC1A1/EAAT3, eNOS
15	Glutamic acid pathway	41	0.009971	0.104695	15	CAD, CPSM, GluProRS, Syntaxin 1B, SLC17A7, SLC1A2/EAAT2, NR2A, EAAT4, Monoglyceride lipase, GLNA, NR2B, Aralar1 (SLC25A12), GLAST1/EAAT1, PYCS, SLC1A1/EAAT3
16	Vitamin, mediator and cofactor metabolism_CoA biosynthesis and transport	31	0.0126185	0.123661	12	ASCT1 (SLC1A4), CTE2, ACSL6, PANK4, ACSL4, ACSBG1, SMVT, SLC1A2/EAAT2, ASCT2 (SLC1A5), ACSL5, ACSL3, SLC1A1/EAAT3
17	Glutamic acid pathways and transport	50	0.0140363	0.12512	17	ASCT1 (SLC1A4), CAD, CPSM, GluProRS, Syntaxin 1B, SLC17A7, SLC1A2/EAAT2, NR2A, EAAT4, Monoglyceride lipase, GLNA, ASCT2 (SLC1A5), NR2B, Aralar1 (SLC25A12), GLAST1/EAAT1, PYCS, SLC1A1/EAAT3
18	Lipid metabolism_n-6 Poliunsaturated fatty acid biosynthesis	21	0.0144696	0.12512	9	SCPX, TER, ACSL6, KAR, ACSL4, ACAA1, ELOVL1, ACSL5, ACSL3
19	L-glutamate pathways and transport	51	0.0172793	0.141114	17	ASCT1 (SLC1A4), CAD, CPSM, GluProRS, Syntaxin 1B, SLC17A7, SLC1A2/EAAT2, NR2A, EAAT4, Monoglyceride lipase, GLNA, ASCT2 (SLC1A5), NR2B, Aralar1 (SLC25A12), GLAST1/EAAT1, PYCS, SLC1A1/EAAT3
20	L-citrulline pathway	21	0.110239	0.500473	7	iNOS, GluProRS, Syntaxin 1B, SLC17A7, SLC25A2, ASCT2 (SLC1A5), eNOS
21	Steroid metabolism_Cholesterol biosynthesis	25	0.0472682	0.365707	9	HMGCS2, HMGCS1, ACAT1, LSS, ERG1, DHCR7, ACAT2, ACAA2, DHC24
22	Aminoacid metabolism_Alanine,Glycine,Cysteine metabolism and transport	47	0.0725596	0.482768	14	PYC, ASCT1 (SLC1A4), SAHH3, SAHH2, CHDH, ALD9A1, AATC, SAHH, SLC38A2, SERA, THTM, ASCT2 (SLC1A5), SHMT2, AATM
23	GalNAcbeta1-3Gal pathway	50	0.0608348	0.425843	15	TST, PKC-beta, Thrombomodulin, AATC, IRAP, PIB4, LARS1, LTA4H, CDIPT, LDLR, G-protein alpha-14, PKC-beta2, MAOB, PLC-beta1, AARS
24	L-serine pathways and transport	48	0.368601	0.742251	11	ASCT1 (SLC1A4), CAT-1 (SLC7A1), SLC38A2, SLC1A2/EAAT2, LTA4H, EAAT4, SLC3A2, ASCT2 (SLC1A5), GLAST1/EAAT1, SLC1A1/EAAT3, SHMT2
25	Vitamin, mediator and cofactor metabolism_Alpha-tocotrienol	35	0.0755351	0.482768	11	PRDX3, Thioredoxin, DCI, DDB1, ECHS1, PRDX5, DECR, PRDX4, PRDX2, PRDX1, GPI
26	Aminoacid metabolism_Tryptophan metabolism and transport	26	0.133464	0.500473	8	ASCT1 (SLC1A4), AL1B1, ALDH2, ALD9A1, SLC38A2, ASCT2 (SLC1A5), MAOB, AL1A1
27	Vitamin, mediator and cofactor metabolism_Nitric oxide biosynthesis and transport	16	0.0829307	0.500473	6	CAT-1 (SLC7A1), iNOS, SLC25A2, ASCT2 (SLC1A5), GATM, eNOS
28	Lysophosphatidic acid pathway	19	0.551732	0.853733	4	G-protein alpha-q, G-protein alpha-i2, Rac1, G-protein alpha-13
29	Lipid metabolism_Saturated fatty acids biosynthesis	1	0.201372	0.510657	1	FASN
30	Aminoacid metabolism_Tryptophan, Phenylalanine, Methionine metabolism	29	0.11005	0.500473	9	ALD9A1, SCOT, AATC, COMT, ACAT1, LTA4H, ACAA2, MAOB, AATM
31	(L)-threonine pathways and transport	21	0.420314	0.744411	5	ASCT1 (SLC1A4), RPL5, LTA4H, SLC3A2, ASCT2 (SLC1A5)
32	Glucosylceramide pathways and transport	38	0.509028	0.822276	8	GSTP1, PAFAH gamma, Albumin, GRK6, LPL1, ACAT2, Monoglyceride lipase, G-protein alpha-13
33	1-palmitoyl-sn-glycero-3-phosphocholine pathway	38	0.509028	0.822276	8	GSTP1, PAFAH gamma, Albumin, GRK6, LPL1, ACAT2, Monoglyceride lipase, G-protein alpha-13
34	Glycine pathways and transport	47	0.132449	0.500473	13	SLC32A1, ASCT1 (SLC1A4), AATC, SLC38A2, GAD2, Syntaxin 1A, GAT1, LTA4H, SLC3A2, ASCT2 (SLC1A5), GATM, SHMT2, AATM
35	CYP2D6-7-Glucagon-HNF4	14	0.131863	0.500473	5	Adenylate cyclase type VI, Adenylate cyclase type I, Adenylate cyclase type V, G-protein alpha-s, Adenylate cyclase type IX
36	CYP2D6-5-Glucagon-HNF4	14	0.131863	0.500473	5	Adenylate cyclase type VI, Adenylate cyclase type I, Adenylate cyclase type V, G-protein alpha-s, Adenylate cyclase type IX
37	CYP2D6-3-Glucagon-HNF4	14	0.131863	0.500473	5	Adenylate cyclase type VI, Adenylate cyclase type I, Adenylate cyclase type V, G-protein alpha-s, Adenylate cyclase type IX
38	CYP3A4-9-Glucagon-HNF4	14	0.131863	0.500473	5	Adenylate cyclase type VI, Adenylate cyclase type I, Adenylate cyclase type V, G-protein alpha-s, Adenylate cyclase type IX
39	CYP2C9-1-Glucagon-HNF4alpha	14	0.131863	0.500473	5	Adenylate cyclase type VI, Adenylate cyclase type I, Adenylate cyclase type V, G-protein alpha-s, Adenylate cyclase type IX
40	CYP2C9-2-Glucagon-HNF4alpha	14	0.131863	0.500473	5	Adenylate cyclase type VI, Adenylate cyclase type I, Adenylate cyclase type V, G-protein alpha-s, Adenylate cyclase type IX
41	CYP3A4-1-Glucagon-HNF4	14	0.131863	0.500473	5	Adenylate cyclase type VI, Adenylate cyclase type I, Adenylate cyclase type V, G-protein alpha-s, Adenylate cyclase type IX
42	Lipid metabolism_Triacylglycerol metabolism	52	0.143993	0.500473	14	TPI1, CTE2, ACSL6, AL1B1, ALDH2, PLCA, ALD9A1, ACSL4, GNPAT, AL3A2, GPD2, ACSL5, ACSL3, ACP1
43	(L)-proline pathways and transport	40	0.415141	0.744217	9	TST, ASCT1 (SLC1A4), HSP90 alpha, CAT-1 (SLC7A1), GluProRS, SLC38A2, PIB4, SLC25A2, ASCT2 (SLC1A5)
44	Lactosylceramide pathway	35	0.148183	0.500473	10	BGAL, TST, PKC-beta, CD14, PP1-cat gamma, CDIPT, PKC-beta2, Cathepsin D, Rac1, eNOS
45	(L)-valine pathways and transport	48	0.150265	0.500473	13	ACSL6, ITGB1, PARP-1, ACSL4, ACSBG1, PIB4, LTA4H, HPRT, SLC3A2, ASCT2 (SLC1A5), ACSL5, CD147, ACSL3
46	L-arginine pathways and transport	27	0.158238	0.500473	8	CAT-1 (SLC7A1), iNOS, GluProRS, Rab-11A, RARS, LTA4H, GATM, eNOS
47	(L)-lysine pathways and transport	27	0.158238	0.500473	8	CAT-1 (SLC7A1), SLC1A2/EAAT2, LTA4H, SLC25A2, EAAT4, ASCT2 (SLC1A5), GLAST1/EAAT1, SLC1A1/EAAT3
48	CYP2D6-1-Glucagon-HNF4	11	0.163499	0.500473	4	Adenylate cyclase type VI, Adenylate cyclase type I, Adenylate cyclase type V, Adenylate cyclase type IX
49	CYP3A4-7-Glucagon-HNF4	11	0.163499	0.500473	4	Adenylate cyclase type VI, Adenylate cyclase type I, Adenylate cyclase type V, Adenylate cyclase type IX
50	Methionine pathways and transport	40	0.163557	0.500473	11	ITGB1, Fyn, ALD9A1, MARS, SLC38A2, PIB4, LTA4H, SLC3A2, ASCT2 (SLC1A5), CD147, ACSL3
51	Vitamin, mediator and cofactor metabolism_Alpha-tocopherol	19	0.165761	0.500473	6	ACSL6, ACSL4, ACAA1, SR-BI, ACSL5, ACSL3
52	CYP2D6-4-Glucagon-HNF4	15	0.166824	0.500473	5	Adenylate cyclase type VI, Adenylate cyclase type I, Adenylate cyclase type V, G-protein alpha-s, Adenylate cyclase type IX
53	CYP3A4-13-Glucagon-HNF4	15	0.166824	0.500473	5	Adenylate cyclase type VI, Adenylate cyclase type I, Adenylate cyclase type V, G-protein alpha-s, Adenylate cyclase type IX
54	1-alkyl-glycerol_3-phosphoethanolamine pathway	15	0.166824	0.500473	5	PAFAH gamma, ITGB2, PKC-alpha, CD53, PAFAH alpha (LIS1)
55	CYP3A4-10-Glucagon-HNF4	15	0.166824	0.500473	5	Adenylate cyclase type VI, Adenylate cyclase type I, Adenylate cyclase type V, G-protein alpha-s, Adenylate cyclase type IX
56	CYP2D6-2-Glucagon-HNF4	15	0.166824	0.500473	5	Adenylate cyclase type VI, Adenylate cyclase type I, Adenylate cyclase type V, G-protein alpha-s, Adenylate cyclase type IX
57	Glycine pathway	45	0.177221	0.500989	12	SLC32A1, MPP5, AATC, SLC38A2, GAD2, Syntaxin 1A, GAT1, LTA4H, SLC3A2, GATM, SHMT2, AATM
58	Myristoyl-L-carnitine pathway	45	0.177221	0.500989	12	SCPX, CTE2, ACSL6, CPT-1A, ASAH, ACSL4, SCCA-2, ACAA1, NQO1, Monoglyceride lipase, CAC, HADHB
59	O-hexanoyl-(L)-carnitine pathway	45	0.177221	0.500989	12	SCPX, CTE2, CPT-1A, ASAH, ACSL4, SCCA-2, ACAA1, Calgranulin B, NQO1, Monoglyceride lipase, CAC, HADHB
60	L-ornithine pathways and transport	41	0.18559	0.505216	11	CAT-1 (SLC7A1), SLC1A2/EAAT2, SLC25A2, NR2A, EAAT4, ASCT2 (SLC1A5), NR2B, GLAST1/EAAT1, GATM, PYCS, SLC1A1/EAAT3
61	Acyl-L-carnitine pathway	41	0.18559	0.505216	11	CTE2, CPT-1A, ASAH, ACSL4, G-protein alpha-s, SCCA-2, LPL1, Monoglyceride lipase, ACAA2, CAC, G-protein alpha-olf
62	(L)-alanine pathways and transport	43	0.661264	0.961163	8	ASCT1 (SLC1A4), SLC38A2, LTA4H, eEF1A1, HSP90 beta, SLC3A2, ASCT2 (SLC1A5), AARS
63	(L)-leucine pathways and transport	43	0.360787	0.742251	10	ALPL, IRAP, LARS1, LTA4H, eEF1A1, eEF1B, BCKD-kinase, eEF1G, SLC3A2, ASCT2 (SLC1A5)
64	Stearoylcarnitine pathway	46	0.198869	0.510657	12	SCPX, CTE2, ACSL6, CPT-1A, ASAH, ACSL4, SCCA-2, ACAA1, NQO1, Monoglyceride lipase, CAC, HADHB
65	(L)-tryptophan pathways and transport	35	0.259949	0.578977	9	WARS, RPL6, MARS, LARS1, DARS2, LTA4H, eEF1A1, SLC3A2, ASCT2 (SLC1A5)
66	CYP3A4-4-Glucagon-HNF4	16	0.204958	0.510657	5	Adenylate cyclase type VI, Adenylate cyclase type I, Adenylate cyclase type V, G-protein alpha-s, Adenylate cyclase type IX
67	CYP3A4-8-Glucagon-HNF4	16	0.204958	0.510657	5	Adenylate cyclase type VI, Adenylate cyclase type I, Adenylate cyclase type V, G-protein alpha-s, Adenylate cyclase type IX
68	CYP3A4-11-Glucagon-HNF4	16	0.204958	0.510657	5	Adenylate cyclase type VI, Adenylate cyclase type I, Adenylate cyclase type V, G-protein alpha-s, Adenylate cyclase type IX
69	Carbohydrate metabolism_Fructose metabolism and transport	42	0.208913	0.511837	11	SLC2A6, PFKM, GLUT1, ALDOA, HXK1, ALDOC, PFKP, AMYS, PFKL, F16Q, GPI
70	6'-sialyllactose pathways and transport	64	0.537467	0.853733	13	ERBIN, SLC2A6, Galectin-1, GLUT1, TTC1, Caveolin-1, Nicastrin, ADAM10, c-Src, SynGAP, H-Ras, Presenilin 1, PL scramblase 1
71	Phosphatidylinositol-4,5-diphosphate pathway	70	0.227993	0.547522	17	ARFGAP1, Plectin 1, CADPS, TRPM7, Dynamin-1, Sac2, PLC-delta 3, CAPZ beta, Synaptotagmin I, SYNJ1, GRK6, MSN (moesin), CapG, ICAM2, Annexin II, Annexin I, VIL2 (ezrin)
72	2-arachidonoyl-glycerol_3-phosphocholine pathway	61	0.230927	0.547522	15	Albumin, G-protein alpha-s, NCC27, LTA4H, LPL1, c-Src, EAAT4, SLC6A11, ASCT2 (SLC1A5), Prostasin, GLAST1/EAAT1, SLC1A1/EAAT3, G-protein alpha-olf, G-protein alpha-13, RAGE
73	CYP2C9-3-Glucagon-HNF4alpha	17	0.24562	0.56416	5	Adenylate cyclase type VI, Adenylate cyclase type I, Adenylate cyclase type V, G-protein alpha-s, Adenylate cyclase type IX
74	CYP3A4-12-Glucagon-HNF4	13	0.256333	0.578977	4	Adenylate cyclase type VI, Adenylate cyclase type I, Adenylate cyclase type V, Adenylate cyclase type IX
75	1-docosahexaenoyl-glycerol_3-phosphocholine pathway	68	0.281843	0.618373	16	Albumin, G-protein alpha-s, Syntaxin 1A, NCC27, LTA4H, LPL1, c-Src, EAAT4, SLC6A11, ASCT2 (SLC1A5), Calreticulin, Prostasin, GLAST1/EAAT1, SLC1A1/EAAT3, G-protein alpha-olf, G-protein alpha-13
76	Aminoacid metabolism_Tryptophan, Phenylalanine, Tyramine, Methionine metabolism and transport	30	0.400144	0.744217	7	SLC18A1, ALD9A1, SCOT, COMT, ACAA2, ASCT2 (SLC1A5), HADHB
77	1-hexadecanoyl-glycerol_3-phosphate pathway	30	0.400144	0.744217	7	SCPX, CPT-1A, G-protein alpha-q, NDUFV1, ACAA1, G-protein alpha-i2, G-protein alpha-13
78	(L)-carnitine pathway	27	0.291806	0.630816	7	SCPX, CPT-1A, ALDH2, CPT-1C, iNOS, GPX1, LPL1
79	1-oleoyl-glycerol_3-phosphate pathway	51	0.454333	0.767666	11	RhoA, ACSL6, ITGB1, G-protein alpha-q, TSAP6, MSN (moesin), DIA1, ITGAL, NQO1, G-protein alpha-i2, G-protein alpha-13
80	1-linoleoyl-glycerol_3-phosphate pathway	46	0.312586	0.665945	11	RhoA, ACSL6, ITGB1, G-protein alpha-q, ACSL4, MSN (moesin), DIA1, G-protein alpha-i2, ACSL5, ACSL3, G-protein alpha-13
81	1-icosatrienoyl-sn-glycero-3-phosphocholine pathway	56	0.32978	0.692538	13	Albumin, G-protein alpha-s, Syntaxin 1A, NCC27, LTA4H, LPL1, c-Src, EAAT4, ASCT2 (SLC1A5), Calreticulin, GLAST1/EAAT1, SLC1A1/EAAT3, G-protein alpha-olf
82	Decanoylcarnitine pathway	29	0.363632	0.742251	7	SCPX, ACSL6, CPT-1A, CPT-1C, ACAA1, CAC, HADHB
83	2-oleoyl-glycerol_3-phosphate pathway	24	0.547794	0.853733	5	G-protein alpha-q, c-Src, G-protein alpha-i2, A2M receptor, G-protein alpha-13
84	Tyrosine pathway	30	0.400144	0.744217	7	AATC, PIB4, LTA4H, SLC3A2, ASCT2 (SLC1A5), ACP1, AATM
85	Lauroylcarnitine pathway	30	0.400144	0.744217	7	SCPX, CPT-1A, CPT-1C, ACSL4, ACAA1, CAC, HADHB
86	1-oleoyl-sn-glycero-3-phosphocholine pathway	54	0.402645	0.744217	12	UGT1A9, Albumin, G-protein alpha-s, NCC27, LTA4H, LPL1, EAAT4, SLC6A11, ASCT2 (SLC1A5), GLAST1/EAAT1, SLC1A1/EAAT3, G-protein alpha-olf
87	Phosphatidylinositol-3,4-diphosphate pathway	16	0.40738	0.744217	4	Profilin I, Dynamin-1, ARF1, SYNJ1
88	Vitamin, mediator and cofactor metabolism_Folic acid	16	0.40738	0.744217	4	FTDH, PUR9, C1TC, SHMT2
89	(L)-phenylalanine pathways and transport	40	0.415141	0.744217	9	ALPL, FARSB, AATC, PIB4, LTA4H, eEF1A1, SLC3A2, ASCT2 (SLC1A5), AATM
90	N-acyl-sphingosine phosphate pathway	60	0.433784	0.759122	13	BGAL, Filaggrin, COL4A2, ITGA6, COL4A1, ASAH, CD14, PP1-cat gamma, Cathepsin D, sCD14, A2M receptor, MMP-14, eNOS
91	1,2-didocosapentaenoyl-sn-glycerol_3-phosphate pathway	59	0.66693	0.961163	11	TRPM7, VAMP3, Fyn, CRMP2, Lck, PLC-delta 3, Rab-7, Beta-synuclein, ARF5, PLC-beta1, FGR
92	Aminoacid metabolism_(L)-carnitine metabolism	12	0.446748	0.767666	3	CPT-1A, CPT-1C, CAC
93	Sucrose pathway	46	0.450908	0.767666	10	TST, PKC-beta, AATC, CDIPT, HXK1, c-Src, PKC-beta2, Calreticulin, A2M receptor, AATM
94	Ceramide pathway	42	0.478523	0.799351	9	BGAL, ASAH, CD14, SR-BI, PP1-cat gamma, SMPD3, Cathepsin D, Rac1, eNOS
95	CYP3A4-10-IL1-CAR	18	0.904536	0.999913	2	G-protein alpha-11, G-protein alpha-q
96	Lipid metabolism_HETE, HPETE and Leukotriene4 metabolism	38	0.509028	0.822276	8	PRDX3, PRDX5, GPX1, PRDX4, PRDX2, LTA4H, PRDX1, AL3A2
97	Lipid metabolism_Prostaglandin metabolism	39	0.541473	0.853733	8	PRDX3, ACSL6, PRDX5, PGES2, PRDX4, PRDX2, PRDX1, Rac1
98	1,2-didocosahexaenoyl-sn-glycerol_3-phosphate pathway	66	0.807321	0.999913	11	TRPM7, VAMP3, Fyn, CRMP2, Lck, PLC-delta 3, Rab-7, Beta-synuclein, ARF5, PLC-beta1, FGR
99	N-acetyl-D-galactosamine pathway	21	0.636893	0.95534	4	BGAL, Calreticulin, A2M receptor, NSGPeroxidase
100	1-acyl-glycerol_3-phosphocholine pathway	30	0.581261	0.890056	6	Albumin, PAFAH alpha (LIS1), LPL1, c-Src, G-protein alpha-13, RAGE
101	Alpha-L-fucosyl-(1-2)-D-galactose pathway	46	0.599136	0.907968	9	Sortilin, von Willebrand factor, PKC-alpha, Filamin B (TABP), GPM6A, CAC, A2M receptor, Rac1, RhoGDI alpha
102	(S)-citrulline pathway	36	0.762862	0.999913	6	CAT-1 (SLC7A1), iNOS, RARS, LTA4H, SLC3A2, eNOS
103	Maltohexaose pathways and transport	69	0.656965	0.961163	13	SLC2A6, TST, TRPM7, PKC-beta, GLUT1, PIB4, CDIPT, HXK1, ENP1, AMYS, PKC-beta2, 14-3-3 zeta/delta, HIRIP5
104	Acetyl-L-carnitine pathway	28	0.693514	0.979724	5	CPT-1A, CPT-1C, SR-BI, CETP, CAC
105	Maltopentaose pathways and transport	71	0.699803	0.979724	13	SLC2A6, TST, TRPM7, PKC-beta, GLUT1, PIB4, CDIPT, HXK1, ENP1, AMYS, PKC-beta2, 14-3-3 zeta/delta, HIRIP5
106	CYP3A4-1-WNT-HNF3	13	0.771181	0.999913	2	Beta-catenin, SAP97 (DLG1)
107	Lipid metabolism_Glycosphingolipid metabolism	34	0.709711	0.984222	6	BGAL, DES1, ASAH, SPP lyase, SMPD3, SPT1
108	CYP3A4-10-WNT-HNF3	15	0.83731	0.999913	2	Beta-catenin, G-protein alpha-s
109	1-alkyl-2-lyso-glycerophosphocholine pathway	31	0.779451	0.999913	5	PAFAH gamma, HSP105, PKC-alpha, CD53, PAFAH alpha (LIS1)
110	CYP3A4-1-IL1-CAR	16	0.97313	0.999913	1	G-protein alpha-q
111	Pentose phosphate pathways and transport	45	0.832623	0.999913	7	SLC2A6, Beta-catenin, TKT, GLUT1, TALDO, 6PGD, GPI
112	Glucose pathway	54	0.790643	0.999913	9	BGAL, TST, PKC-beta, Glucosidase II, alpha subunits, CDIPT, HXK1, GCS1, AMYS, PKC-beta2
113	Carbohydrate metabolism_Galactose metabolism and transport	32	0.912115	0.999913	4	SLC2A6, GLUT1, HXK1, GPI
114	CYP3A4-10-Insulin-C/EBP-IRS1	18	0.982952	0.999913	1	G-protein alpha-q
115	CYP3A4-10-Leptin-C/EBP-IRS1	19	0.986424	0.999913	1	G-protein alpha-q
116	CYP3A4-10-Insulin-C/EBP-IRS2	19	0.920457	0.999913	2	G-protein alpha-q, ATP4A
117	CYP3A4-10-Leptin-C/EBP-IRS2	19	0.986424	0.999913	1	G-protein alpha-q
118	Sphingomyelin pathway	53	0.867592	0.999913	8	BGAL, Sortilin, PIB4, SMPD3, Calreticulin, A2M receptor, PLC-beta1, NSGPeroxidase
119	1,2-dioleoyl-sn-glycerol_3-phosphate pathway	59	0.988085	0.999913	6	TRPM7, VAMP3, PLC-delta 3, Rab-7, ARF5, PLC-beta1
120	Phosphatidylcholine pathway	46	0.926349	0.999913	6	GRP78, PLC-delta 3, SYT13, ARF1, PRG2, Lyn
121	N-acetyl-beta-D-glucosaminyl-	29	0.988303	0.999913	2	B4GT5, B4GT1
122	Steroid metabolism_Estrone and Estradiol metabolism	31	0.999128	0.999913	1	COMT
123	Lipid metabolism_Blood group glycolipid-neo-lactoseries metabolism	32	0.999307	0.999913	1	B4GT1
124	Phosphatidylethanolamine pathway	53	0.989876	0.999913	5	PLC-delta 3, CD44, LDLR, A2M receptor, MMP-14
125	Phosphatidylinositol-3,4,5-triphosphate pathway	55	0.998021	0.999913	4	Dynamin-1, Nucleophosmin, Kalirin, Rac1
126	Lipid metabolism_Phospholipid metabolism	57	0.998623	0.999913	4	CDS2, PLCA, LPL1, GPD2
