# Supplementary material for: Curation of the Mammalian Palmitoylome Indicates a Pivotal Role for Palmitoylation in Diseases and Disorders of the Nervous System and Cancers
Source: PLoS Comput Biol. 2015 Aug 14;11(8):e1004405. doi: 10.1371/journal.pcbi.1004405 (PMC4537140; doi:10.1371/journal.pcbi.1004405)
Supplement: S7 Table — (XLSX) [file pcbi.1004405.s007.xlsx]

## Sheet: Sheet1
S7 Table. Biomarker-based disease-association enrichments among all palmitoylated proteins that obtained a FDR < 0.001 and a FE ≥ 2.
Diseases	No. of palmitoylated proteins with annotation	No. of proteins in background with annotation	Fold enrichment	Enrichment p-value	FDR	-log(FDR)	Classification
Schizophrenia and Disorders with Psychotic Features	156	610	2.59339	1.25076e-30	7.77138e-28	27.1095	Nervous system
Heredodegenerative Disorders, Nervous System	133	673	2.00406	9.45269e-16	7.66079e-14	13.1157	Nervous system
Carcinoma, Pancreatic Ductal	75	358	2.12448	1.26478e-10	4.36584e-09	8.35993	Cancer
Chorea	64	298	2.1779	1.01096e-09	3.08924e-08	7.51015	Nervous system
Huntington Disease	62	290	2.16804	2.22248e-09	6.0922e-08	7.21523	Nervous system
Carcinoma in Situ	60	282	2.15762	4.8758e-09	1.22817e-07	6.91074	Cancer
Neuroblastoma	67	339	2.00423	1.46861e-08	3.55517e-07	6.44914	Cancer
Leukemia, Myeloid, Chronic-Phase	10	15	6.76055	1.45444e-07	2.7664e-06	5.55808	Cancer
Spinal Cord Diseases	50	241	2.10391	2.09323e-07	3.78814e-06	5.42157	Nervous system
Leukemia, Biphenotypic, Acute	12	23	5.29087	3.4994e-07	6.21227e-06	5.20675	Cancer
TDP-43 Proteinopathies	33	133	2.51615	3.67986e-07	6.471e-06	5.18903	Nervous system
Proteostasis Deficiencies	39	177	2.23442	9.20555e-07	1.53207e-05	4.81472	Other
Amyotrophic Lateral Sclerosis	32	132	2.45838	9.58634e-07	1.58132e-05	4.80098	Nervous system
Prostatic Intraepithelial Neoplasia	38	172	2.24042	1.17864e-06	1.89396e-05	4.72263	Cancer
Cranial Nerve Diseases	32	137	2.36866	2.28481e-06	3.27607e-05	4.48465	Nervous system
Neoplasms, Muscle Tissue	41	198	2.09987	2.66186e-06	3.78756e-05	4.42164	Cancer
Vibrio Infections	8	12	6.76055	2.80634e-06	3.89532e-05	4.40946	Infections
Mitochondrial Diseases	25	95	2.66864	2.97727e-06	3.99254e-05	4.39875	Other
Gastrointestinal Stromal Tumors	18	56	3.25955	3.36278e-06	4.4773e-05	4.34898	Cancer
Brain Diseases, Metabolic	42	212	2.00903	6.55692e-06	8.25818e-05	4.08312	Nervous system
Motor Neuron Disease	38	185	2.08298	7.42662e-06	9.22882e-05	4.03485	Nervous system
Arthritis, Experimental	7	10	7.09858	7.68675e-06	9.4888e-05	4.02279	Other
Duodenal Neoplasms	12	30	4.05633	1.16737e-05	0.000140386	3.85268	Cancer
Thyroid Carcinoma, Follicular	21	78	2.73022	1.23325e-05	0.000147305	3.83178	Cancer
Down Syndrome	27	115	2.38089	1.24421e-05	0.000147305	3.83178	Nervous system
Paralysis	22	84	2.65593	1.24861e-05	0.000147305	3.83178	Nervous system
Hepadnaviridae Infections	35	171	2.07561	1.8147e-05	0.000207521	3.68294	Infections
Parathyroid Neoplasms	7	11	6.45325	1.93473e-05	0.000214662	3.66824	Cancer
Red-Cell Aplasia, Pure	7	11	6.45325	1.93473e-05	0.000214662	3.66824	Anemia
Anemia, Diamond-Blackfan	7	11	6.45325	1.93473e-05	0.000214662	3.66824	Anemia
Pyruvate Metabolism, Inborn Errors	14	42	3.38028	2.57468e-05	0.00027424	3.56187	Other
Oligodendroglioma	35	175	2.02817	3.03406e-05	0.000317642	3.49806	Cancer
Duodenal Diseases	19	71	2.71374	3.46624e-05	0.000353064	3.45215	Gastrointestinal disease
Adenomatous Polyps	18	66	2.76568	4.20185e-05	0.000421088	3.37563	Gastrointestinal disease
Hodgkin Disease	22	91	2.45163	4.80011e-05	0.000473407	3.32477	Cancer
Keratoacanthoma	8	16	5.07041	5.09529e-05	0.000499875	3.30114	Cancer
Epilepsy, Temporal Lobe	19	75	2.56901	7.84955e-05	0.000758112	3.12027	Nervous system
Papilloma, Intraductal	4	4	10.1408	9.05665e-05	0.000852606	3.06925	Other
Optic Nerve Diseases	15	52	2.92524	8.96888e-05	0.000852606	3.06925	Nervous system
Intestinal Polyposis	17	64	2.69366	9.77217e-05	0.000910766	3.04059	Gastrointestinal disease
* Some repetitive annotations were not reported.
