# Supplementary material for: Curation of the Mammalian Palmitoylome Indicates a Pivotal Role for Palmitoylation in Diseases and Disorders of the Nervous System and Cancers
Source: PLoS Comput Biol. 2015 Aug 14;11(8):e1004405. doi: 10.1371/journal.pcbi.1004405 (PMC4537140; doi:10.1371/journal.pcbi.1004405)
Supplement: S8 Table — (XLSX) [file pcbi.1004405.s008.xlsx]

## Sheet: Sheet1
S8 Table. Pathway map enrichments among all palmitoylated proteins that obtained a FDR < 0.001 and a FE ≥ 2.
Pathway maps	No. of palmitoylated proteins with annotation	No. of proteins in background with annotation	Fold enrichment	Enrichment p-value	FDR	-log(FDR)
Neurophysiological process, Synaptic vesicle fusion and recycling in nerve terminals	23	40	5.83098	3.77972e-09	3.10693e-06	5.50767
Glycolysis and gluconeogenesis (short map)	20	34	5.96519	2.37298e-08	9.75295e-06	5.01086
Cell adhesion, Role of tetraspanins in the integrin-mediated cell adhesion	15	22	6.9142	8.56877e-08	2.34784e-05	4.62933
CFTR folding and maturation (normal and CF)	14	22	6.45325	8.4567e-07	0.000173785	3.75999
Development, S1P1 signaling pathway	13	21	6.27766	3.33665e-06	0.000548545	3.26079
Blood coagulation, GPVI-dependent platelet activation	17	34	5.07041	5.87385e-06	0.00070694	3.15062
Gamma-aminobutyrate (GABA) biosynthesis and metabolism	12	19	6.40473	6.02017e-06	0.00070694	3.15062
Neurophysiological process, GABAergic neurotransmission	11	17	6.56171	1.07536e-05	0.000764858	3.11642
Mitochondrial long chain fatty acid beta-oxidation	11	17	6.56171	1.07536e-05	0.000764858	3.11642
Tryptophan metabolism	16	32	5.07041	1.11171e-05	0.000764858	3.11642
Tryptophan metabolism/ Rodent version	16	32	5.07041	1.11171e-05	0.000764858	3.11642
Mitochondrial unsaturated fatty acid beta-oxidation	9	12	7.60562	1.17586e-05	0.000764858	3.11642
Development, Role of cell-cell and ECM-cell interactions in oligodendrocyte differentiation and myelination	15	29	5.24526	1.23968e-05	0.000764858	3.11642
Blood coagulation, GPIb-IX-V-dependent platelet activation	18	39	4.68038	1.30268e-05	0.000764858	3.11642
