# Supplementary material for: Curation of the Mammalian Palmitoylome Indicates a Pivotal Role for Palmitoylation in Diseases and Disorders of the Nervous System and Cancers
Source: PLoS Comput Biol. 2015 Aug 14;11(8):e1004405. doi: 10.1371/journal.pcbi.1004405 (PMC4537140; doi:10.1371/journal.pcbi.1004405)
Supplement: S9 Table — (XLSX) [file pcbi.1004405.s009.xlsx]

## Sheet: Sheet1
S9 Table. Process network enrichments among all palmitoylated proteins that obtained a FDR < 0.001 and a FE ≥ 2.
Process networks	No. of palmitoylated proteins with annotation	No. of proteins in background with annotation	Fold enrichment	Enrichment p-value	FDR	-log(FDR)
Translation, Elongation-Termination	72	136	5.36867	8.01127e-25	6.40902e-23	22.1932
Translation, Translation initiation	68	145	4.7557	1.1467e-19	6.11574e-18	17.2136
Cell adhesion, Synaptic contact	59	141	4.24333	2.20631e-14	8.82526e-13	12.0543
Neurophysiological process, GABAergic neurotransmission	33	67	4.99474	7.15103e-11	2.28833e-09	8.64048
Protein folding, Folding in normal condition	41	100	4.15774	4.91261e-10	1.31003e-08	7.88272
Cytoskeleton, Regulation of cytoskeleton rearrangement	50	142	3.57071	3.43816e-09	7.85866e-08	7.10465
Development, Neurogenesis, Synaptogenesis	50	149	3.40296	2.15962e-08	4.31923e-07	6.36459
Immune response, Phagosome in antigen presentation	54	169	3.24026	3.97059e-08	7.05882e-07	6.15127
Transport, Synaptic vesicle exocytosis	43	124	3.51658	7.3574e-08	1.17718e-06	5.92916
Cell adhesion, Integrin-mediated cell-matrix adhesion	48	148	3.28892	1.38122e-07	2.00905e-06	5.69701
Cell adhesion, Cell junctions	42	124	3.4348	2.21786e-07	2.95715e-06	5.52913
Protein folding, Response to unfolded proteins	24	60	4.05633	3.47001e-06	4.27078e-05	4.36949
Cytoskeleton, Actin filaments	42	141	3.02067	9.88762e-06	0.000113001	3.94692
Cell adhesion, Platelet aggregation	31	93	3.38028	1.25313e-05	0.000133667	3.87398
Development, Neurogenesis_Axonal guidance	49	183	2.7153	4.46117e-05	0.000446117	3.35055
