# Supplementary material for: Curation of the Mammalian Palmitoylome Indicates a Pivotal Role for Palmitoylation in Diseases and Disorders of the Nervous System and Cancers
Source: PLoS Comput Biol. 2015 Aug 14;11(8):e1004405. doi: 10.1371/journal.pcbi.1004405 (PMC4537140; doi:10.1371/journal.pcbi.1004405)
Supplement: S10 Table — (XLSX) [file pcbi.1004405.s010.xlsx]

## Sheet: Sheet1
S10 Table. Gene Ontology biological process enrichments among all palmitoylated proteins that obtained a FDR < 0.001 and a FE ≥ 2.
Gene Ontology biological process	No. of palmitoylated proteins with annotation	No. of proteins in background with annotation	Fold enrichment	Enrichment p-value	FDR	-log(FDR)
Establishment of localization in cell	383	1663	2.3355	9.59019e-58	1.36392e-54	53.8652
Cellular localization	420	1969	2.1631	4.64222e-54	4.71584e-51	50.3264
Membrane organization	224	742	3.06138	3.3819e-53	3.00609e-50	49.522
Catabolic process	447	2230	2.03271	6.76004e-50	5.34119e-47	46.2724
Organic substance catabolic process	411	2005	2.07874	6.38011e-48	4.53689e-45	44.3432
Single-organism membrane organization	185	579	3.24016	1.01014e-47	6.53009e-45	44.1851
Single-organism intracellular transport	259	1002	2.62123	1.73087e-47	1.02568e-44	43.989
Cellular catabolic process	391	1879	2.1102	5.525e-47	3.02217e-44	43.5197
Single-organism catabolic process	314	1362	2.3379	1.62861e-46	8.27216e-44	43.0824
Establishment of protein localization	290	1209	2.43246	2.39945e-46	1.1375e-43	42.944
Intracellular transport	292	1228	2.41134	7.16126e-46	3.18273e-43	42.4972
Cellular nitrogen compound catabolic process	258	1015	2.57767	7.67118e-46	3.20881e-43	42.4937
Organic substance transport	376	1801	2.11713	2.52968e-45	9.99365e-43	42.0003
Heterocycle catabolic process	257	1020	2.55509	6.668e-45	2.49559e-42	41.6028
Organic cyclic compound catabolic process	263	1063	2.50897	2.00489e-44	7.12838e-42	41.147
Protein transport	274	1140	2.43736	8.21754e-44	2.78262e-41	40.5555
Macromolecule localization	377	1835	2.08343	1.03604e-43	3.34876e-41	40.4751
Protein localization	336	1552	2.19544	1.34818e-43	4.16823e-41	40.38
Nucleobase-containing compound catabolic process	243	968	2.54568	4.70966e-42	1.39543e-39	38.8553
Protein localization to membrane	121	306	4.00994	7.44359e-42	2.11726e-39	38.6742
Aromatic compound catabolic process	251	1023	2.48812	1.27903e-41	3.49815e-39	38.4562
Organophosphate metabolic process	298	1338	2.25857	8.19812e-41	2.15914e-38	37.6657
Establishment of protein localization to membrane	101	228	4.49221	2.89793e-40	7.35971e-38	37.1331
Cotranslational protein targeting to membrane	68	111	6.2124	4.74723e-39	1.16405e-36	35.934
Single-organism cellular localization	129	365	3.58402	1.91844e-38	4.40064e-36	35.3565
Single-organism localization	129	365	3.58402	1.91844e-38	4.40064e-36	35.3565
Translational elongation	69	116	6.03204	2.04366e-38	4.54139e-36	35.3428
Intracellular protein transport	182	647	2.8526	2.43099e-38	5.23841e-36	35.2808
Protein targeting to ER	68	115	5.99632	1.21464e-37	2.54038e-35	34.5951
SRP-dependent cotranslational protein targeting to membrane	66	109	6.14032	1.76616e-37	3.58833e-35	34.4451
Establishment of protein localization to endoplasmic reticulum	68	116	5.94462	2.64585e-37	5.22629e-35	34.2818
Cellular protein localization	236	986	2.42722	3.65636e-37	7.02714e-35	34.1532
Nucleobase-containing small molecule metabolic process	247	1058	2.36747	4.97715e-37	9.31382e-35	34.0309
Nucleotide metabolic process	236	988	2.4223	5.18042e-37	9.44563e-35	34.0248
Cellular macromolecule localization	236	991	2.41497	8.71533e-37	1.54937e-34	33.8098
Protein targeting to membrane	81	164	5.00858	8.96436e-37	1.55477e-34	33.8083
Nucleoside phosphate metabolic process	236	995	2.40526	1.73603e-36	2.93926e-34	33.5318
Protein localization to endoplasmic reticulum	72	133	5.48977	2.98333e-36	4.9336e-34	33.3068
Viral transcription	57	86	6.72125	1.1236e-35	1.8159e-33	32.7409
Organonitrogen compound catabolic process	219	908	2.44586	6.12003e-35	9.67101e-33	32.0145
Purine ribonucleoside triphosphate metabolic process	183	692	2.68175	1.23555e-34	1.82432e-32	31.7389
Purine nucleoside triphosphate metabolic process	184	698	2.67323	1.25709e-34	1.82432e-32	31.7389
Ribonucleoside triphosphate metabolic process	184	699	2.6694	1.54302e-34	2.19449e-32	31.6587
Translational termination	58	92	6.39313	1.78087e-34	2.48309e-32	31.605
Purine nucleotide metabolic process	204	821	2.51977	1.91389e-34	2.61724e-32	31.5822
Purine ribonucleotide metabolic process	201	804	2.53521	2.50016e-34	3.35446e-32	31.4744
Nucleoside triphosphate metabolic process	186	717	2.63068	5.28333e-34	6.95737e-32	31.1576
Ribose phosphate metabolic process	203	826	2.49224	1.4898e-33	1.85859e-31	30.7308
Ribonucleotide metabolic process	202	821	2.49506	1.85123e-33	2.26967e-31	30.644
Purine ribonucleoside metabolic process	195	781	2.53196	3.29523e-33	3.97159e-31	30.401
Viral gene expression	58	96	6.12675	5.28484e-33	6.26342e-31	30.2032
Purine nucleoside metabolic process	195	784	2.52227	5.75837e-33	6.71275e-31	30.1731
Multi-organism metabolic process	60	103	5.90728	7.75577e-33	8.89537e-31	30.0508
Cellular protein complex disassembly	65	121	5.44755	1.43432e-32	1.61896e-30	29.7908
Nucleoside triphosphate catabolic process	162	592	2.77502	1.5006e-32	1.6673e-30	29.778
Purine nucleoside triphosphate catabolic process	161	587	2.78139	1.77284e-32	1.93949e-30	29.7123
Purine nucleoside catabolic process	163	599	2.75952	1.95647e-32	2.07648e-30	29.6827
Purine ribonucleoside catabolic process	163	599	2.75952	1.95647e-32	2.07648e-30	29.6827
Purine ribonucleoside triphosphate catabolic process	160	584	2.77831	3.24204e-32	3.39031e-30	29.4698
Ribonucleoside triphosphate catabolic process	160	585	2.77356	4.03237e-32	4.15568e-30	29.3814
Purine nucleotide catabolic process	166	624	2.69772	9.6002e-32	9.61507e-30	29.017
Purine-containing compound metabolic process	207	875	2.39903	9.93604e-32	9.81322e-30	29.0082
Purine-containing compound catabolic process	167	632	2.67962	1.48599e-31	1.42796e-29	28.8453
Ribonucleoside metabolic process	196	809	2.45686	1.73411e-31	1.64417e-29	28.7841
Nucleoside metabolic process	199	829	2.43429	2.14683e-31	2.00869e-29	28.6971
Ribonucleoside catabolic process	163	611	2.70533	2.50034e-31	2.30908e-29	28.6366
Purine ribonucleotide catabolic process	163	612	2.70091	3.07957e-31	2.80754e-29	28.5517
Ribonucleotide catabolic process	163	613	2.6965	3.79073e-31	3.41213e-29	28.467
Nucleotide catabolic process	168	645	2.64133	6.23959e-31	5.54621e-29	28.256
Nucleoside catabolic process	164	623	2.6695	8.8274e-31	7.74959e-29	28.1107
Cytoplasmic transport	169	653	2.6245	9.36184e-31	8.11854e-29	28.0905
Organophosphate catabolic process	177	702	2.55688	1.09108e-30	9.3478e-29	28.0293
Glycosyl compound metabolic process	200	848	2.3917	1.88259e-30	1.5937e-28	27.7976
Glycosyl compound catabolic process	164	629	2.64403	2.96859e-30	2.48349e-28	27.6049
Nucleoside phosphate catabolic process	168	653	2.60897	3.04249e-30	2.51572e-28	27.5993
Protein complex disassembly	68	142	4.85617	5.29464e-30	4.32761e-28	27.3638
Translational initiation	68	144	4.78872	1.55373e-29	1.24141e-27	26.9061
Vesicle-mediated transport	224	1026	2.21398	5.75243e-29	4.54506e-27	26.3425
Hemostasis	138	493	2.83861	7.21422e-29	5.6374e-27	26.2489
Coagulation	137	488	2.84691	8.37676e-29	6.40507e-27	26.1935
Blood coagulation	137	488	2.84691	8.37676e-29	6.40507e-27	26.1935
Nuclear-transcribed mRNA catabolic process, nonsense-mediated decay	61	121	5.11232	1.29252e-28	9.69756e-27	26.0133
Protein targeting	120	396	3.07298	1.29555e-28	9.69756e-27	26.0133
Multi-organism cellular process	163	649	2.54693	4.59225e-28	3.40162e-26	25.4683
Viral process	162	643	2.55492	4.65442e-28	3.41212e-26	25.467
Macromolecular complex disassembly	68	151	4.56673	5.57454e-28	4.04495e-26	25.3931
Wound healing	162	646	2.54306	8.17193e-28	5.86976e-26	25.2314
Interspecies interaction between organisms	172	713	2.44632	2.16796e-27	1.52637e-25	24.8163
Symbiosis, encompassing mutualism through parasitism	172	713	2.44632	2.16796e-27	1.52637e-25	24.8163
GTP metabolic process	90	255	3.57912	5.11187e-27	3.56377e-25	24.4481
Guanosine-containing compound metabolic process	92	267	3.49422	1.05628e-26	7.29246e-25	24.1371
Guanosine-containing compound catabolic process	87	246	3.58639	3.17084e-26	2.16806e-24	23.6639
Carbohydrate derivative catabolic process	175	751	2.36304	5.46356e-26	3.70013e-24	23.4318
Translation	107	351	3.09136	7.66758e-26	5.14379e-24	23.2887
Viral life cycle	71	175	4.11428	9.19751e-26	6.11247e-24	23.2138
GTP catabolic process	85	241	3.57664	1.48828e-25	9.79921e-24	23.0088
Establishment of protein localization to organelle	103	337	3.09942	5.19556e-25	3.38951e-23	22.4699
Oxidation-reduction process	209	1000	2.11943	2.07609e-24	1.33001e-22	21.8761
Regulation of body fluid levels	149	626	2.41371	3.70693e-23	2.31228e-21	20.636
Generation of precursor metabolites and energy	108	394	2.77972	5.57031e-22	3.41469e-20	19.4666
Exocytosis	87	280	3.1509	7.94979e-22	4.79076e-20	19.3196
MRNA catabolic process	69	199	3.51617	1.69981e-20	1.00728e-18	17.9969
Secretion by cell	117	467	2.54064	3.06671e-20	1.78749e-18	17.7478
Nuclear-transcribed mRNA catabolic process	66	187	3.57912	3.9186e-20	2.26546e-18	17.6448
Cellular component disassembly	103	387	2.69898	5.57015e-20	3.1943e-18	17.4956
Regulation of neurotransmitter levels	55	143	3.90032	5.72933e-19	3.20797e-17	16.4938
Secretion	132	585	2.28819	1.77829e-18	9.80265e-17	16.0087
Energy derivation by oxidation of organic compounds	88	320	2.78873	3.27002e-18	1.7887e-16	15.7475
Platelet activation	68	212	3.25272	3.80456e-18	2.06521e-16	15.685
Protein localization to organelle	114	476	2.42869	3.94101e-18	2.12307e-16	15.673
RNA catabolic process	71	228	3.15789	4.26299e-18	2.27926e-16	15.6422
Synaptic transmission	141	650	2.19978	4.46358e-18	2.3687e-16	15.6255
MRNA metabolic process	138	636	2.20037	1.01422e-17	5.34229e-16	15.2723
Protein folding	71	232	3.10344	1.22599e-17	6.41032e-16	15.1931
Neurotransmitter transport	52	141	3.73988	4.3766e-17	2.27168e-15	14.6437
Establishment of organelle localization	68	230	2.99816	4.31497e-16	2.19169e-14	13.6592
Neuron projection development	138	672	2.08249	1.25401e-15	6.27978e-14	13.2021
Neurotransmitter secretion	41	101	4.11657	1.88139e-15	9.35561e-14	13.0289
Golgi vesicle transport	63	211	3.02783	3.13322e-15	1.53658e-13	12.8134
Antigen processing and presentation	62	214	2.938	2.43518e-14	1.17004e-12	11.9318
Axon development	111	514	2.18995	2.6643e-14	1.27153e-12	11.8957
Cell morphogenesis involved in neuron differentiation	113	532	2.15397	5.10716e-14	2.4051e-12	11.6189
Organelle localization	76	299	2.5776	6.55643e-14	3.06729e-12	11.5132
Establishment of vesicle localization	51	160	3.23239	7.94953e-14	3.69471e-12	11.4324
Antigen processing and presentation of exogenous peptide antigen	51	165	3.13444	3.08196e-13	1.39591e-11	10.8551
Neuron projection morphogenesis	113	547	2.09491	3.64817e-13	1.63158e-11	10.7874
Axonogenesis	104	488	2.16116	4.34125e-13	1.92942e-11	10.7146
Purine ribonucleoside monophosphate metabolic process	100	465	2.18082	6.98256e-13	3.02762e-11	10.5189
Purine nucleoside monophosphate metabolic process	100	466	2.17614	8.01259e-13	3.45318e-11	10.4618
Vesicle localization	51	170	3.04225	1.11707e-12	4.75657e-11	10.3227
Signal release	51	170	3.04225	1.11707e-12	4.75657e-11	10.3227
Antigen processing and presentation of peptide antigen	53	181	2.96941	1.17036e-12	4.95384e-11	10.3051
Monosaccharide biosynthetic process	27	57	4.80355	1.39899e-12	5.88651e-11	10.2301
Regulation of exocytosis	40	115	3.52724	1.66027e-12	6.94481e-11	10.1583
Antigen processing and presentation of exogenous antigen	51	172	3.00687	1.8368e-12	7.5939e-11	10.1195
Ribonucleoside monophosphate metabolic process	101	479	2.13825	1.88915e-12	7.76516e-11	10.1098
Single organism cell adhesion	71	289	2.49135	2.5855e-12	1.03873e-10	9.9835
Regulation of vesicle-mediated transport	74	308	2.43643	2.88394e-12	1.13932e-10	9.94335
Nucleoside monophosphate metabolic process	102	490	2.11095	3.31538e-12	1.30252e-10	9.88521
Organelle fusion	28	63	4.50704	3.81092e-12	1.48898e-10	9.82711
Membrane fusion	37	105	3.57344	7.2319e-12	2.81017e-10	9.55127
Gluconeogenesis	23	45	5.18309	8.64867e-12	3.32436e-10	9.47829
ATP metabolic process	93	438	2.15319	9.72056e-12	3.71629e-10	9.42989
Cellular respiration	48	163	2.98626	1.08133e-11	4.09007e-10	9.38827
Response to drug	107	536	2.02438	1.45292e-11	5.46651e-10	9.26229
Plasma membrane organization	44	144	3.09859	2.00074e-11	7.43237e-10	9.12887
Tricarboxylic acid cycle	18	29	6.29431	2.00677e-11	7.43237e-10	9.12887
Antigen processing and presentation of exogenous peptide antigen via MHC class I	30	76	4.00296	2.59405e-11	9.55765e-10	9.01965
Single organismal cell-cell adhesion	64	262	2.47715	4.05287e-11	1.48556e-09	8.82811
Glycolytic process	22	44	5.07041	4.32782e-11	1.57821e-09	8.80183
Aerobic respiration	23	48	4.85915	4.77526e-11	1.7237e-09	8.76354
Single-organism membrane fusion	29	75	3.92112	1.00657e-10	3.57886e-09	8.44626
Vesicle organization	42	140	3.04225	1.09294e-10	3.8666e-09	8.41267
Antigen processing and presentation of exogenous peptide antigen via MHC class I, TAP-dependent	28	71	3.9992	1.22178e-10	4.27984e-09	8.36857
Hexose biosynthetic process	23	50	4.66478	1.3565e-10	4.72847e-09	8.32528
Vesicle fusion	20	39	5.20043	1.84725e-10	6.37661e-09	8.19541
Post-Golgi vesicle-mediated transport	32	91	3.56601	1.99757e-10	6.8622e-09	8.16354
Protein localization to plasma membrane	33	96	3.48591	2.08301e-10	7.12128e-09	8.14744
Antigen processing and presentation of peptide antigen via MHC class I	33	97	3.44997	2.84594e-10	9.59123e-09	8.01813
Neuron projection guidance	80	378	2.14621	3.30824e-10	1.09929e-08	7.95889
Axon guidance	80	378	2.14621	3.30824e-10	1.09929e-08	7.95889
Endomembrane system organization	72	326	2.23969	3.55226e-10	1.17489e-08	7.93
Organophosphate biosynthetic process	90	447	2.04178	4.00568e-10	1.31872e-08	7.87985
Dicarboxylic acid transport	25	61	4.15608	4.54299e-10	1.48872e-08	7.82719
Purine nucleotide biosynthetic process	40	135	3.00469	4.57578e-10	1.49259e-08	7.82606
Purine ribonucleoside monophosphate catabolic process	75	349	2.17926	5.74063e-10	1.84713e-08	7.7335
Ribonucleoside monophosphate catabolic process	75	349	2.17926	5.74063e-10	1.84713e-08	7.7335
ATP catabolic process	74	343	2.18782	6.21505e-10	1.98185e-08	7.70293
Purine nucleoside monophosphate catabolic process	75	350	2.17303	6.5826e-10	2.08968e-08	7.67992
Small molecule catabolic process	63	274	2.33165	8.26691e-10	2.60115e-08	7.58483
Nucleoside monophosphate catabolic process	75	352	2.16069	8.635e-10	2.705e-08	7.56783
Synaptic vesicle exocytosis	20	42	4.82897	1.01283e-09	3.14507e-08	7.50237
Leukocyte migration	56	233	2.43728	1.2783e-09	3.95216e-08	7.40317
Purine ribonucleotide biosynthetic process	38	129	2.98722	1.49007e-09	4.58697e-08	7.33847
'de novo' posttranslational protein folding	22	51	4.37448	1.56385e-09	4.77276e-08	7.32123
Small GTPase mediated signal transduction	86	432	2.01878	1.76319e-09	5.33535e-08	7.27284
Synaptic vesicle transport	29	84	3.501	2.29665e-09	6.89092e-08	7.16172
Establishment of synaptic vesicle localization	29	84	3.501	2.29665e-09	6.89092e-08	7.16172
Glucose metabolic process	43	159	2.74249	2.402e-09	7.17672e-08	7.14407
Purine-containing compound biosynthetic process	41	148	2.80928	2.59493e-09	7.65666e-08	7.11596
Dicarboxylic acid metabolic process	32	100	3.24507	3.03361e-09	8.87736e-08	7.05172
Cell junction organization	47	184	2.59032	3.36691e-09	9.7723e-08	7.01
Actin cytoskeleton organization	78	387	2.04389	5.71154e-09	1.64432e-07	6.78401
'de novo' protein folding	22	54	4.13145	5.74796e-09	1.64814e-07	6.78301
Synaptic vesicle localization	29	87	3.38028	5.78546e-09	1.65222e-07	6.78193
Regulation of synaptic transmission	62	282	2.22954	7.15931e-09	2.01225e-07	6.69632
Coenzyme metabolic process	53	225	2.38873	7.45234e-09	2.08636e-07	6.68061
Multicellular organismal signaling	27	78	3.51029	7.63229e-09	2.12836e-07	6.67195
Ras protein signal transduction	43	165	2.64276	8.13747e-09	2.26037e-07	6.64582
Ribose phosphate biosynthetic process	40	148	2.74076	8.77447e-09	2.42783e-07	6.61478
Cofactor metabolic process	63	291	2.19544	1.01659e-08	2.7911e-07	6.55422
Carbohydrate biosynthetic process	37	132	2.84251	1.08566e-08	2.96927e-07	6.52735
Ribonucleotide biosynthetic process	39	144	2.74647	1.25992e-08	3.41959e-07	6.46603
Establishment of protein localization to plasma membrane	23	62	3.76192	2.18239e-08	5.79065e-07	6.23727
Purine nucleoside biosynthetic process	30	98	3.10434	2.95197e-08	7.63326e-07	6.11729
Purine ribonucleoside biosynthetic process	30	98	3.10434	2.95197e-08	7.63326e-07	6.11729
Cell redox homeostasis	23	63	3.70221	3.10191e-08	7.99192e-07	6.09735
Monosaccharide metabolic process	53	236	2.27739	4.16759e-08	1.05091e-06	5.97843
Organic anion transport	70	349	2.03398	4.234e-08	1.06389e-06	5.9731
Energy reserve metabolic process	40	156	2.60021	4.35992e-08	1.08026e-06	5.96647
Regulation of neuron projection development	65	317	2.07935	5.41391e-08	1.33675e-06	5.87395
Hexose metabolic process	47	200	2.38309	5.62842e-08	1.38013e-06	5.86008
Transmission of nerve impulse	20	51	3.9768	6.09022e-08	1.48313e-06	5.82882
Platelet degranulation	26	80	3.29577	6.32118e-08	1.52891e-06	5.81562
Carboxylic acid catabolic process	48	207	2.3515	6.34269e-08	1.52891e-06	5.81562
Organic acid catabolic process	48	207	2.3515	6.34269e-08	1.52891e-06	5.81562
Cell-cell junction organization	40	158	2.5673	6.36424e-08	1.52892e-06	5.81561
Substantia nigra development	19	47	4.09948	7.29825e-08	1.74154e-06	5.75907
Purine ribonucleoside monophosphate biosynthetic process	23	66	3.53393	8.45428e-08	2.00395e-06	5.69811
Purine nucleoside monophosphate biosynthetic process	23	66	3.53393	8.45428e-08	2.00395e-06	5.69811
Regulation of long-term neuronal synaptic plasticity	16	35	4.63581	9.9743e-08	2.34083e-06	5.63063
Carboxylic acid transport	51	230	2.24862	1.14764e-07	2.66695e-06	5.57399
Glycerolipid metabolic process	62	304	2.0682	1.3399e-07	3.09352e-06	5.50955
Response to unfolded protein	36	139	2.6264	1.55235e-07	3.54945e-06	5.44984
Subthalamus development	19	49	3.93216	1.60937e-07	3.64466e-06	5.43834
Protein tetramerization	30	105	2.89738	1.64244e-07	3.70774e-06	5.43089
Organic acid transport	51	233	2.21967	1.76837e-07	3.97939e-06	5.40018
Nucleoside biosynthetic process	33	123	2.72071	2.07537e-07	4.6555e-06	5.33203
Cytoskeletal anchoring at plasma membrane	9	12	7.60562	2.24442e-07	5.00316e-06	5.30076
Glycosyl compound biosynthetic process	33	124	2.69877	2.55003e-07	5.649e-06	5.24803
Cell junction assembly	38	154	2.50228	2.75139e-07	6.05731e-06	5.21772
Response to topologically incorrect protein	37	148	2.53521	2.76543e-07	6.06943e-06	5.21685
Single-organism carbohydrate catabolic process	31	113	2.782	2.80539e-07	6.13818e-06	5.21196
Regulation of neuronal synaptic plasticity	21	60	3.54929	2.82002e-07	6.15128e-06	5.21103
Hydrogen ion transmembrane transport	30	108	2.8169	3.23363e-07	7.02993e-06	5.15305
Ribonucleoside biosynthetic process	31	114	2.75759	3.47502e-07	7.5109e-06	5.12431
Acidic amino acid transport	12	22	5.53136	3.58265e-07	7.72006e-06	5.11238
Response to endoplasmic reticulum stress	37	150	2.5014	3.96926e-07	8.48661e-06	5.07127
Regulation of synaptic plasticity	35	138	2.57195	3.97418e-07	8.48661e-06	5.07127
Divalent inorganic cation transport	54	259	2.1143	4.10415e-07	8.7379e-06	5.05859
Acyl-CoA biosynthetic process	13	26	5.07041	4.37424e-07	9.2575e-06	5.03351
Thioester biosynthetic process	13	26	5.07041	4.37424e-07	9.2575e-06	5.03351
Amino acid transport	35	139	2.55345	4.78922e-07	1.00577e-05	4.9975
Amino acid import	8	10	8.11266	4.91022e-07	1.02395e-05	4.98972
L-glutamate transport	11	19	5.87101	4.98194e-07	1.03586e-05	4.9847
Cellular amino acid catabolic process	32	122	2.65989	5.50024e-07	1.13369e-05	4.94551
Carbohydrate catabolic process	32	122	2.65989	5.50024e-07	1.13369e-05	4.94551
Nucleotide biosynthetic process	46	210	2.22132	6.83794e-07	1.39326e-05	4.85597
Sodium ion transmembrane transport	29	106	2.77438	7.1659e-07	1.45591e-05	4.83687
Positive regulation of cell projection organization	47	217	2.1964	7.31873e-07	1.47851e-05	4.83018
Dopamine receptor signaling pathway	13	27	4.88262	7.63454e-07	1.53794e-05	4.81306
Divalent metal ion transport	51	244	2.1196	7.89187e-07	1.58082e-05	4.80112
Nucleoside phosphate biosynthetic process	46	211	2.2108	7.88096e-07	1.58082e-05	4.80112
Respiratory electron transport chain	30	113	2.69226	9.33215e-07	1.85885e-05	4.73076
Cortical actin cytoskeleton organization	11	20	5.57746	1.00302e-06	1.99232e-05	4.70064
Ribonucleoside monophosphate biosynthetic process	24	80	3.04225	1.05401e-06	2.08777e-05	4.68032
Cellular response to fatty acid	15	36	4.22535	1.09542e-06	2.15776e-05	4.666
Mitochondrial transport	36	150	2.4338	1.1491e-06	2.25104e-05	4.64762
Hydrogen transport	33	132	2.53521	1.19938e-06	2.34307e-05	4.63021
Regulation of cellular amine metabolic process	25	86	2.94792	1.21406e-06	2.36525e-05	4.62612
Cortical cytoskeleton organization	12	24	5.07041	1.2283e-06	2.38647e-05	4.62224
Purine ribonucleoside triphosphate biosynthetic process	19	55	3.5032	1.30095e-06	2.52072e-05	4.59848
Protein homotetramerization	20	60	3.38028	1.31507e-06	2.54116e-05	4.59497
Electron transport chain	30	115	2.64543	1.39416e-06	2.67943e-05	4.57196
Nucleoside monophosphate biosynthetic process	25	87	2.91403	1.53747e-06	2.94689e-05	4.53064
Ribonucleoside triphosphate biosynthetic process	20	61	3.32486	1.76716e-06	3.34209e-05	4.47598
Regulation of sodium ion transport	20	61	3.32486	1.76716e-06	3.34209e-05	4.47598
Purine nucleoside triphosphate biosynthetic process	19	56	3.44064	1.77875e-06	3.3551e-05	4.47429
Calcium ion transport	47	224	2.12776	1.88532e-06	3.54669e-05	4.45018
Long-chain fatty-acyl-CoA metabolic process	11	21	5.31186	1.9085e-06	3.58082e-05	4.44602
Hydrogen peroxide metabolic process	14	33	4.30217	1.93049e-06	3.61255e-05	4.44219
Phagocytosis	35	147	2.41448	1.96086e-06	3.65976e-05	4.43655
Nucleoside triphosphate biosynthetic process	22	72	3.09859	2.08914e-06	3.86872e-05	4.41243
Thioester metabolic process	22	72	3.09859	2.08914e-06	3.86872e-05	4.41243
Acyl-CoA metabolic process	22	72	3.09859	2.08914e-06	3.86872e-05	4.41243
Regulation of metal ion transport	52	259	2.036	2.20476e-06	4.07222e-05	4.39017
Protein maturation	49	239	2.07908	2.3094e-06	4.25445e-05	4.37116
Proton transport	32	130	2.4962	2.48482e-06	4.56577e-05	4.34049
Membrane docking	16	43	3.77333	2.90533e-06	5.311e-05	4.27482
Action potential	25	90	2.8169	3.03995e-06	5.54284e-05	4.25627
Ribosome assembly	12	26	4.68038	3.59754e-06	6.49293e-05	4.18756
Cell recognition	29	115	2.55725	4.33664e-06	7.80706e-05	4.10751
Regulation of insulin secretion	38	172	2.24042	5.01199e-06	8.9774e-05	4.04685
Ribosomal small subunit biogenesis	13	31	4.25261	5.26911e-06	9.41423e-05	4.02622
Regulation of defense response to virus by virus	12	27	4.50704	5.86482e-06	0.000103921	3.9833
Immune response-activating cell surface receptor signaling pathway	39	180	2.19718	6.20655e-06	0.000109515	3.96052
Response to toxic substance	42	200	2.12957	6.38159e-06	0.000112326	3.94952
Triglyceride metabolic process	24	88	2.76568	6.74665e-06	0.000118458	3.92644
Rab protein signal transduction	6	7	8.69214	7.89459e-06	0.000136258	3.86564
Glutamate catabolic process	6	7	8.69214	7.89459e-06	0.000136258	3.86564
L-glutamate import	6	7	8.69214	7.89459e-06	0.000136258	3.86564
L-amino acid import	6	7	8.69214	7.89459e-06	0.000136258	3.86564
Paranodal junction assembly	6	7	8.69214	7.89459e-06	0.000136258	3.86564
Long-chain fatty-acyl-CoA biosynthetic process	9	16	5.70422	7.91573e-06	0.000136292	3.86553
Pyridine-containing compound metabolic process	20	67	3.02711	8.92215e-06	0.00015325	3.8146
Neuronal action potential	12	28	4.34607	9.29608e-06	0.000158905	3.79886
Regulation of calcium ion-dependent exocytosis	14	37	3.83707	9.65162e-06	0.000164193	3.78465
Cell-cell junction assembly	21	73	2.91722	1.01765e-05	0.00017271	3.76268
Ribosomal small subunit assembly	8	13	6.24051	1.05308e-05	0.000178296	3.74886
ATP biosynthetic process	15	42	3.62172	1.06282e-05	0.000179318	3.74638
Acylglycerol metabolic process	25	96	2.64084	1.06415e-05	0.000179318	3.74638
Gamma-aminobutyric acid metabolic process	5	5	10.1408	1.19594e-05	0.000200575	3.69772
Neutral lipid metabolic process	25	97	2.61362	1.29416e-05	0.000215018	3.66753
Negative regulation of epidermal growth factor receptor signaling pathway	15	43	3.5375	1.47654e-05	0.000243048	3.61431
Glutamate receptor signaling pathway	15	43	3.5375	1.47654e-05	0.000243048	3.61431
Fatty-acyl-CoA biosynthetic process	9	17	5.36867	1.52691e-05	0.00024986	3.6023
Myelin assembly	9	17	5.36867	1.52691e-05	0.00024986	3.6023
Glutamine family amino acid catabolic process	11	25	4.46196	1.62683e-05	0.000263517	3.57919
Ionotropic glutamate receptor signaling pathway	11	25	4.46196	1.62683e-05	0.000263517	3.57919
Fatty-acyl-CoA metabolic process	11	25	4.46196	1.62683e-05	0.000263517	3.57919
Glycerolipid biosynthetic process	42	208	2.04767	1.75261e-05	0.000282604	3.54882
Response to carbohydrate	42	208	2.04767	1.75261e-05	0.000282604	3.54882
Nicotinamide nucleotide metabolic process	18	59	3.09381	1.78159e-05	0.000285336	3.54464
Pyridine nucleotide metabolic process	18	59	3.09381	1.78159e-05	0.000285336	3.54464
Ensheathment of neurons	24	93	2.61699	1.87131e-05	0.000297693	3.52623
Axon ensheathment	24	93	2.61699	1.87131e-05	0.000297693	3.52623
Negative regulation of ERBB signaling pathway	15	44	3.4571	2.02675e-05	0.000319562	3.49544
Vesicle targeting	15	44	3.4571	2.02675e-05	0.000319562	3.49544
Regulation of cell shape	27	113	2.42303	2.63026e-05	0.000409273	3.38799
Response to amine	16	50	3.24507	2.66769e-05	0.000414191	3.3828
Regulation of peptide transport	41	205	2.02817	2.77635e-05	0.000430123	3.36641
Regulation of receptor recycling	10	22	4.60947	2.81393e-05	0.000433114	3.3634
Positive regulation of T cell mediated cytotoxicity	10	22	4.60947	2.81393e-05	0.000433114	3.3634
Pyrimidine nucleobase catabolic process	6	8	7.60562	2.87847e-05	0.00044209	3.35449
Negative regulation of cell projection organization	27	114	2.40178	3.11083e-05	0.000475723	3.32265
Cellular amide metabolic process	34	159	2.16848	3.17785e-05	0.000484929	3.31432
Myelination	23	90	2.59155	3.28387e-05	0.000500035	3.301
DNA damage response, signal transduction by p53 class mediator resulting in cell cycle arrest	19	67	2.87576	3.31628e-05	0.000500681	3.30044
Signal transduction involved in mitotic G1 DNA damage checkpoint	19	67	2.87576	3.31628e-05	0.000500681	3.30044
Intracellular signal transduction involved in G1 DNA damage checkpoint	19	67	2.87576	3.31628e-05	0.000500681	3.30044
L-amino acid transport	16	51	3.18144	3.51591e-05	0.000528576	3.27689
Transition metal ion homeostasis	28	121	2.34664	3.51466e-05	0.000528576	3.27689
Nucleotide phosphorylation	13	36	3.66197	3.59166e-05	0.00053769	3.26947
Vesicle docking	13	36	3.66197	3.59166e-05	0.00053769	3.26947
Endosomal transport	35	167	2.12532	3.81925e-05	0.000569365	3.24461
Response to ethanol	35	167	2.12532	3.81925e-05	0.000569365	3.24461
Signal transduction involved in DNA damage checkpoint	19	68	2.83347	4.15942e-05	0.000609848	3.21478
Fc receptor mediated stimulatory signaling pathway	19	68	2.83347	4.15942e-05	0.000609848	3.21478
Signal transduction involved in DNA integrity checkpoint	19	68	2.83347	4.15942e-05	0.000609848	3.21478
Signal transduction involved in mitotic DNA damage checkpoint	19	68	2.83347	4.15942e-05	0.000609848	3.21478
Signal transduction involved in mitotic DNA integrity checkpoint	19	68	2.83347	4.15942e-05	0.000609848	3.21478
Signal transduction involved in mitotic cell cycle checkpoint	19	68	2.83347	4.15942e-05	0.000609848	3.21478
Membrane protein ectodomain proteolysis	10	23	4.40906	4.51638e-05	0.000654093	3.18436
Retrograde vesicle-mediated transport, Golgi to ER	10	23	4.40906	4.51638e-05	0.000654093	3.18436
Protein targeting to plasma membrane	10	23	4.40906	4.51638e-05	0.000654093	3.18436
Response to hydrogen peroxide	29	129	2.27972	4.54126e-05	0.00065636	3.18286
Energy coupled proton transmembrane transport, against electrochemical gradient	12	32	3.80281	4.6471e-05	0.000670295	3.17373
Positive regulation of adaptive immune response	18	63	2.89738	4.75614e-05	0.000684633	3.16454
Glutamate secretion	9	19	4.80355	4.78267e-05	0.000687063	3.163
Positive regulation of exocytosis	15	47	3.23643	4.90777e-05	0.00070212	3.15359
Cellular aldehyde metabolic process	15	47	3.23643	4.90777e-05	0.00070212	3.15359
Binding of sperm to zona pellucida	13	37	3.56299	5.01435e-05	0.000714569	3.14596
Phagosome maturation	14	42	3.38028	5.07379e-05	0.000720154	3.14257
Homotypic cell-cell adhesion	14	42	3.38028	5.07379e-05	0.000720154	3.14257
Signal transduction involved in cell cycle checkpoint	19	69	2.7924	5.18797e-05	0.000734548	3.13398
Regulation of peptide hormone secretion	39	197	2.00758	5.45568e-05	0.000768225	3.11451
Coenzyme biosynthetic process	25	105	2.41448	5.49369e-05	0.000772048	3.11236
Peptide metabolic process	23	93	2.50795	5.73456e-05	0.000802725	3.09543
Cellular transition metal ion homeostasis	23	93	2.50795	5.73456e-05	0.000802725	3.09543
Calcium ion export	5	6	8.45069	6.55692e-05	0.000912451	3.03979
Fructose 1,6-bisphosphate metabolic process	5	6	8.45069	6.55692e-05	0.000912451	3.03979
Protein N-linked glycosylation via asparagine	23	94	2.48127	6.85724e-05	0.00095238	3.02119
Iron ion homeostasis	22	88	2.53521	6.92518e-05	0.00095994	3.01776
