# Supplementary material for: Curation of the Mammalian Palmitoylome Indicates a Pivotal Role for Palmitoylation in Diseases and Disorders of the Nervous System and Cancers
Source: PLoS Comput Biol. 2015 Aug 14;11(8):e1004405. doi: 10.1371/journal.pcbi.1004405 (PMC4537140; doi:10.1371/journal.pcbi.1004405)
Supplement: S11 Table — (XLSX) [file pcbi.1004405.s011.xlsx]

## Sheet: Sheet1
S11 Table. Palmitoylated proteins from the palmitoylation compendium that are synaptic proteins.
Gene name	Entrez Gene ID
ABHD12	26090
ACSL3	2181
ACTB	60
ACTG1	71
ACTN1	87
ACTR3	10096
ADAM23	8745
ADCY1	107
ADCY5	111
ADCY9	115
ADD1	118
AHSA1	10598
ALCAM	214
ANK2	287
ANK3	288
ANXA1	301
ANXA2	302
ANXA6	309
AP1B1	162
AP2A1	160
AP2A2	161
AP2B1	163
AP2M1	1173
ARF4	378
ARFGAP1	55738
ARHGDIA	396
ARL6IP5	10550
ARL8B	55207
ARPC1A	10552
ARPC3	10094
ASTN1	460
ATP1A1	476
ATP1A2	477
ATP1A3	478
ATP1B1	481
ATP1B2	482
ATP2A2	488
ATP2B1	490
ATP2B2	491
ATP2B3	492
ATP2B4	493
ATP6V0A1	535
ATP6V0C	527
ATP6V1A	523
ATP6V1B2	526
ATP6V1H	51606
ATP8A1	10396
BSG	682
C1QBP	708
CA2	760
CACNG8	59283
CADM4	199731
CADPS	8618
CALR	811
CAMK2A	815
CAMK2B	816
CAMK2D	817
CAMK2G	818
CAND1	55832
CANX	821
CAPN5	726
CAPZB	832
CASK	8573
CCT2	10576
CCT3	7203
CCT4	10575
CCT6A	908
CCT7	10574
CCT8	10694
CD47	961
CDC42	998
CFL1	1072
CKB	1152
CLTC	1213
CNP	1267
CNR1	1268
CNRIP1	25927
CNTN1	1272
CNTNAP1	8506
CORO1A	11151
CORO2B	10391
COTL1	23406
CRMP1	1400
CTNNA1	1495
CTNNB1	1499
CTNND1	1500
CTNND2	1501
CYFIP1	23191
DBN1	1627
DCTN1	1639
DIRAS2	54769
DLG1	1739
DLG2	1740
DLG4	1742
DLGAP2	9228
DLGAP4	22839
DMXL2	23312
DNAJC11	55735
DNAJC5	80331
DNAJC6	9829
DNM1	1759
DOC2A	8448
DPP6	1804
DPYSL2	1808
DPYSL3	1809
DPYSL4	10570
DPYSL5	56896
DYNC1H1	1778
DYNC1I1	1780
EEF1A1	1915
EEF1A2	1917
EEF2	1938
ENO1	2023
ENO2	2026
EPB41L1	2036
EPB41L3	23136
ERBB2IP	55914
EZR	7430
FASN	2194
FLOT1	10211
FLOT2	2319
FRMPD4	9758
FSCN1	6624
GABARAPL2	11345
GABRG2	2566
GANAB	23193
GAP43	2596
GAPDH	2597
GDAP1	54332
GDAP1L1	78997
GDI1	2664
GDI2	2665
GLS	2744
GNA11	2767
GNA12	2768
GNA13	10672
GNA14	9630
GNA15	2769
GNAI1	2770
GNAI2	2771
GNAI3	2773
GNAL	2774
GNAO1	2775
GNAQ	2776
GNAS	2778
GNAZ	2781
GNB1	2782
GNB2	2783
GNB4	59345
GOT1	2805
GPM6A	2823
GPM6B	2824
GPRIN1	114787
GRIA1	2890
GRIA2	2891
GRIA3	2892
GRIA4	2893
GRIK2	2898
GRIN2A	2903
GRIN2B	2904
GSTP1	2950
HK1	3098
HPCAL1	3241
HRAS	3265
HSP90AA1	3320
HSP90B1	7184
HSPA12A	259217
HSPA4	3308
HSPA4L	22824
HSPA5	3309
HSPA8	3312
HSPH1	10808
HTR1B	3351
ICAM5	7087
IDH1	3417
IGSF8	93185
INA	9118
INPP4A	3631
KCNAB2	8514
KCNJ10	3766
KCNMA1	3778
KIDINS220	57498
KPNB1	3837
KRAS	3845
L1CAM	3897
LAMP1	3916
LAMP2	3920
LDHA	3939
LGI1	9211
LPHN1	22859
LRP1	4035
LRRC7	57554
MACF1	23499
MAOB	4129
MAP1A	4130
MAP1B	4131
MAP6	4135
MARCKS	4082
MARCKSL1	65108
MBP	4155
MDH1	4190
MGLL	11343
MGST3	4259
MOG	4340
MPP2	4355
MPP5	64398
MPP6	51678
MYH10	4628
MYH9	4627
MYL6	4637
MYO5A	4644
NAPA	8775
NCAM1	4684
NCAM2	4685
NCDN	23154
NCSTN	23385
NDRG2	57447
NEFL	4747
NEFM	4741
NEO1	4756
NFASC	23114
NIPSNAP1	8508
NME1	4830
NME2	4831
NPEPPS	9520
NPTN	27020
NSF	4905
OPCML	4978
OTUB1	55611
P2RX7	5027
P4HB	5034
PAFAH1B1	5048
PALM	5064
PALM2	114299
PCDH1	5097
PDE2A	5138
PDIA3	2923
PDIA6	10130
PDXP	57026
PEBP1	5037
PFKL	5211
PFKM	5213
PFKP	5214
PFN1	5216
PGAM1	5223
PGK1	5230
PGM2	55276
PGRMC1	10857
PHB	5245
PHGDH	26227
PIP4K2B	8396
PIP5K1C	23396
PKP4	8502
PLCB1	23236
PLCB4	5332
PLP1	5354
POR	5447
PPIA	5478
PPIB	5479
PPP1CB	5500
PPP2R1A	5518
PPP3CA	5530
PPP3R1	5534
PRDX1	5052
PRDX2	7001
PRKACB	5567
PRKCA	5578
PRKCE	5581
PRKCG	5582
PSD3	23362
PSEN1	5663
PTPRG	5793
PTPRN2	5799
PTPRS	5802
PURA	5813
PYGB	5834
QDPR	5860
RAB10	10890
RAB14	51552
RAB18	22931
RAB1A	5861
RAB1B	81876
RAB2A	5862
RAB35	11021
RAB3A	5864
RAB3B	5865
RAB3D	9545
RAB4A	5867
RAB4B	53916
RAB5B	5869
RAB5C	5878
RAB6A	5870
RAB6B	51560
RAB7A	7879
RAB8A	4218
RAB8B	51762
RAC1	5879
RALA	5898
RAP1B	5908
RAP2A	5911
RAP2B	5912
RGS7	6000
RHOA	387
RHOB	388
RPL10	6134
RPL13	6137
RPL29	6159
RPL4	6124
RPL6	6128
RPS16	6217
RPS27A	6233
RPS3A	6189
RPS9	6203
RTN1	6252
RTN3	10313
RTN4	57142
SAMM50	25813
SCAMP1	9522
SCAMP2	10066
SCAMP3	10067
SCAMP5	192683
SCN1A	6323
SCN2A	6326
SCN3A	6328
SCN9A	6335
SEPT11	55752
SEPT3	55964
SEPT6	23157
SEPT7	989
SEPT8	23176
SH3GL2	6456
SLC12A5	57468
SLC17A7	57030
SLC18A1	6570
SLC1A1	6505
SLC1A2	6506
SLC1A3	6507
SLC1A4	6509
SLC1A6	6511
SLC25A4	291
SLC25A5	292
SLC2A1	6513
SLC30A1	7779
SLC30A6	55676
SLC32A1	140679
SLC3A2	6520
SLC4A4	8671
SLC6A1	6529
SLC6A17	388662
SLC8A1	6546
SLC8A2	6543
SMPD3	55512
SNAP23	8773
SNAP25	6616
SNAP91	9892
SNCB	6620
SPTAN1	6709
SPTBN1	6711
SPTBN2	6712
STIP1	10963
STX12	23673
STX16	8675
STX1A	6804
STX1B	112755
STX2	2054
STX4	6810
STX5	6811
STX6	10228
STX7	8417
STX8	9482
STXBP1	6812
STXBP3	6814
STXBP5	134957
SV2A	9900
SYN1	6853
SYN2	6854
SYNJ1	8867
SYT1	6857
SYT2	127833
SYT3	84258
SYT7	9066
SYT9	143425
TCP1	6950
THY1	7070
TKT	7086
TMED10	10972
TNR	7143
TRAPPC3	27095
TTYH1	57348
TTYH3	80727
TUBA1A	7846
TUBB	203068
TUBB2B	347733
TUBB3	10381
TXN	7295
UBA1	7317
UBE2N	7334
UCHL1	7345
UNC13B	10497
USP5	8078
VAMP1	6843
VAMP2	6844
VAMP3	9341
VAMP4	8674
VAMP7	6845
VAPA	9218
VCP	7415
VDAC1	7416
VDAC3	7419
VSNL1	7447
WDR1	9948
WDR37	22884
WDR7	23335
YWHAB	7529
YWHAE	7531
YWHAG	7532
YWHAH	7533
YWHAQ	10971
YWHAZ	7534
